# Supplementary material for: Systematic identification and characterization of genes in the regulation and biogenesis of photosynthetic machinery
Source: Cell. Author manuscript; Available in PMC 2024 Jan 2. (PMC10760936; doi:10.1016/j.cell.2023.11.007)
Supplement: MMC6 [file NIHMS1945839-supplement-MMC6.xlsx]

## Sheet: Sheet1
Table S6 - Sequence homology, related to Figure 5 and 6.
Aligned genes	Alignment parameters	Alignment summary	Alignment
(A) Chlamydomonas MTF1 (C_reinhardtii) vs E.coli MTF (e_coli).	################################################################################		e_coli 1 ---------------------------------------mseslriifag 11
	# Program: needle	#	.....|::|.|
	# Rundate: Thu 10 Mar 2022 21:59:33	# Aligned_sequences: 2	C_reinhardtii 1 MLVGKQWRPFTAARAPTGRHAGHGACSRRLVVTAQASANGDRKQRVVFLG 50
	# Commandline: needle	# 1: e_coli
	# -auto	# 2: C_reinhardtii	e_coli 12 tpdfaarhldallssgh------nvvgvftqpdrpagrgkklm--pspvk 53
	# -stdout	# Matrix: EBLOSUM62	|||.||..|..||::.. .|..|.:||.:|.|||.:.: ||||:
	# -asequence emboss_needle-I20220310-220254-0632-2784368-p1m.asequence	# Gap_penalty: 10.0	C_reinhardtii 51 TPDVAAGVLQQLLTASQQPGAQFEVAMVVSQPGKPRGRGNRAVAQPSPVE 100
	# -bsequence emboss_needle-I20220310-220254-0632-2784368-p1m.bsequence	# Extend_penalty: 0.5
	# -datafile EBLOSUM62	#	e_coli 54 vlaeekgl----pvfqpvslrpqesqqlvadlqadvmvvvayglilpkav 99
	# -gapopen 10.0	# Length: 407	.||.:.|| .:..|...:.:.....:::||.|:.|..|||.:||:..
	# -gapextend 0.5	# Identity: 119/407 (29.2%)	C_reinhardtii 101 ALARDSGLLAPEAILCPARAKEESFLAALSELQPDLAVTAAYGNMLPQRF 150
	# -endopen 10.0	# Similarity: 178/407 (43.7%)
	# -endextend 0.5	# Gaps: 100/407 (24.6%)	e_coli 100 lemprlgcinvhgsllprwrgaapiqrslwagdaetgvtimqmdvgldtg 149
	# -aformat3 pair	# Score: 441.0	|:.||||.:|||.|||||:|||||:||:|..|..||||::....:..|.|
	# -sprotein1	#	C_reinhardtii 151 LDTPRLGTLNVHPSLLPRYRGAAPVQRALEDGVRETGVSVAYTVLACDAG 200
	# -sprotein2	#
	# Align_format: pair	#	e_coli 150 dmlyklscpitaedtsgtlydklaelgpqglittlkqladg----takpe 195
	# Report_file: stdout	#	.:|.:....:..:..:..|..:|..||.|.|:..|..:..| .|.|
	################################################################################		C_reinhardtii 201 PVLAQQRVAVDPDIQAPELLTQLFGLGTQLLLDRLPDVWAGRGQQLAVP- 249
			e_coli 196 vqdetlvtyaeklskeearidwslsaaqleh-cirafnpwpmswleiegq 244
			|||:.|.:|.||.:||:.:|::..:|::.| .:|.|..||.:....|..
			C_reinhardtii 250 -QDESQVLHAAKLGREESMLDFARDSAEVTHNRVRGFAGWPGTSARFEVT 298
			e_coli 245 pvkvwkasvidt--------------atnaapgt-----ileankqgiqv 275
			......:.||:. |.::|||. :.|.:...:..
			C_reinhardtii 299 DEASGASEVIEVKILRTRLPSQSRGGADSSAPGAAGAAIVFEGDAMLVPC 348
			e_coli 276 atgdgilnllslqpagkkamsaqdllnsrrewfvpgnrla---------- 315
			|.| |:|.:|.:||..||||:|:|..|..| |.|||
			C_reinhardtii 349 ACG-GVLEVLQVQPPTKKAMAAKDWKNGLR-----GKRLALPAEQSQVQT 392
			e_coli 316 ------- 315
			C_reinhardtii 393 QQAVAAA 399
			#---------------------------------------
(B) CIF2 – Chlamydomonas (C.reinhardtii) vs Arabidopsis (A.thaliana)	################################################################################		C.reinhardtii 1 -------------MVAHTLIAGAASTQSVISTSQAASKAAMVAGSGSR-- 35
	# Program: needle	#	:.:...:.||.::.|..|:|. ||.|.:...|.||
	# Rundate: Sun 27 Mar 2022 15:15:14	# Aligned_sequences: 2	A.thaliana 1 MPSMLVLVGTMPSLASLVSLGGACASVSGTSSSD-ASYALVKRVSLSRRS 49
	# Commandline: needle	# 1: C.reinhardtii
	# -auto	# 2: A.thaliana	C.reinhardtii 36 --------ARRNVAAAAGPGPAG---------------------PGSLTK 56
	# -stdout	# Matrix: EBLOSUM62	.|.:|:::.....|. .|..::
	# -asequence emboss_needle-I20220327-152749-0895-70609018-p1m.asequence	# Gap_penalty: 10.0	A.thaliana 50 VKGTKKWLCRYSVSSSTTTTTADFIADQNNNSVSIDSNSFRGSKDGDDSE 99
	# -bsequence emboss_needle-I20220327-152749-0895-70609018-p1m.bsequence	# Extend_penalty: 0.5
	# -datafile EBLOSUM62	#	C.reinhardtii 57 PAMPPPSRPSAPPPPAQLSRPPAPAGGNGA-----LSRPG---------- 91
	# -gapopen 10.0	# Length: 1075	..:....:|...||.|::.| ..|.|.| ||..|
	# -gapextend 0.5	# Identity: 414/1075 (38.5%)	A.thaliana 100 VVLKQTPKPVLKPPVARVER---GLGVNTAPWSKDLSNGGKFDGEEERNK 146
	# -endopen 10.0	# Similarity: 569/1075 (52.9%)
	# -endextend 0.5	# Gaps: 156/1075 (14.5%)	C.reinhardtii 92 -----------------PPPPARPTGPAAPPPLRNAPAPAQQGAGNGA-G 123
	# -aformat3 pair	# Score: 1642.5	|.|..:..|.|..| :.|:.....:.||: .
	# -sprotein1	#	A.thaliana 147 VIESLGEVLDKAEKLEIPKPGNKEGGEAVKP---SQPSANSSNSRNGSYA 193
	# -sprotein2	#
	# Align_format: pair	#	C.reinhardtii 124 PAAPAPPRPAMTPPRPAMTPPPAPPAQQPLTR--PAVSNPFANLPPVSAP 171
	# Report_file: stdout	#	.|:....|...| .:.......|..|.|.:.: |.:.|......|.:..
	################################################################################		A.thaliana 194 NASDGGTRKTKT-MKSVWRKGDAVAAVQKVVKESPKIFNRGVQTEPRTRE 242
			C.reinhardtii 172 ----NAAASTAPAPLTAAPPPPRPAPP-KPAPPPPARPMRPPPPRPTGGP 216
			||.|.| ||....||.||.|| :|.|....:||..||.:.:
			A.thaliana 243 EGEVNAKAGT---PLAPPQPPFRPQPPVRPQPMLQGKPMVAPPVKKS--- 286
			C.reinhardtii 217 NAAQSAPPPPRSFGAPPRPGAPASGAAAAPSAASGTSSVPLSRPPSRPDL 266
			|.....|.||.|..:....|...|: ..:|.|
			A.thaliana 287 ------------------PILKDLGMAAKPLVSEEVDSSVKSK-ERKPIL 317
			C.reinhardtii 267 LPRQPATSAPTTLAADAAAAAGGSQLVRP--DPPS--LRVLEPLMGRGGR 312
			:.: .|......|.||:.......:| .||| .||.. |..:
			A.thaliana 318 VDK----FASKKKGVDPAASQAVLAPTKPGKGPPSNKFRVEH----RNKK 359
			C.reinhardtii 313 GSMDIERKEKVT-------AEMKREARRQREASRMEKAALR---RRD--- 349
			.:....|:..|. |.:.|..|:.|:.|:..:.|:| .:|
			A.thaliana 360 NASASPRRRIVAEDDGDDDASISRSGRKGRKWSKASRKAVRLQAAKDAAP 409
			C.reinhardtii 350 -KEEIFEVGDEGMSLHDLAQLLQVDESDIVRSLFMKGIAMSMGQQLDKNT 398
			|.||.||.:||||:.|||..|.:.|.||:..|:.|||.......||:..
			A.thaliana 410 VKAEILEVEEEGMSIEDLAYNLAIGEGDILGYLYSKGIRPDGVHTLDREM 459
			C.reinhardtii 399 VKVVAAEYEVVVVDKEATSVTDAAKKRTEFVTEEDIEDLAPRPPVVTVMG 448
			||::..:|:|.|:|.::..|.:.||||..| .|||::.|..||||:|:||
			A.thaliana 460 VKMICRDYDVEVLDADSVKVEEMAKKRQTF-DEEDLDKLEDRPPVITIMG 508
			C.reinhardtii 449 HVDHGKTSLLDYIRKARVAAGEAGGITQAIGAYNTEVEVEGEVKTICFLD 498
			|||||||:|||||||::|||.|||||||.||||...|.|:|::::..|||
			A.thaliana 509 HVDHGKTTLLDYIRKSKVAASEAGGITQGIGAYKVSVPVDGKLQSCVFLD 558
			C.reinhardtii 499 TPGHEAFSAMRARGAQVTDMAIIIVAADDGVRPQTREAVAHAQAAGVPIV 548
			|||||||.|||||||:|||:|||:||||||:||||.||:|||:||.||||
			A.thaliana 559 TPGHEAFGAMRARGARVTDIAIIVVAADDGIRPQTNEAIAHAKAAAVPIV 608
			C.reinhardtii 549 VAINKIDKPGADVDRVKQELLELNLVPEEWGGSTPMCPVSAKKGTGVQDL 598
			:|||||||.||..|||.|||..:.|:||:|||..||..:||.||..|.||
			A.thaliana 609 IAINKIDKEGASPDRVMQELSSIGLMPEDWGGDVPMVQISALKGENVDDL 658
			C.reinhardtii 599 LTQLLWLAEEKSLMSNPLRPARGTVIEANLDKKKGPIATLLVQAGTLRPG 648
			|..::.:||.:.|.:||.|.|:|.||||.|||.|||.||.:||.|||:.|
			A.thaliana 659 LETVMLVAELQELKANPHRNAKGIVIEAGLDKAKGPFATFIVQKGTLKRG 708
			C.reinhardtii 649 DIVRAGASYGKVRSLTNDLGRPLVDAGPSIAVQLTGLNSVPAAGEEFEVY 698
			|:|..|.::||||:|.:..|..:.:|||||.||:.|||:||.||:|||:.
			A.thaliana 709 DVVVCGEAFGKVRALFDHSGERVDEAGPSIPVQVIGLNNVPIAGDEFEIV 758
			C.reinhardtii 699 PTEQAARNAAMEFEDKLKLQRMIDMSGGGSMVTLASLATVDEDQEA---- 744
			.:...||..|......|:.:|:...:|.|. |||:|||:....::.
			A.thaliana 759 SSLDVAREMAEARAVSLRDERISAKAGDGK-VTLSSLASAVSAKKMSGLD 807
			C.reinhardtii 745 LQRLNLIIKADTSGMVEAIKAALAMLPQQSVVLRFLLSGAGDLNVSDVDL 794
			|.:||:|:|.|..|.:||::.||.:|||::|.|:|||...||::.|||||
			A.thaliana 808 LHQLNIILKVDVQGSIEAVRQALQVLPQENVTLKFLLQATGDVSNSDVDL 857
			C.reinhardtii 795 AAASGGMVLAFNLEPDEAVSSHAKRLGVNVKSYKIIYELIDDVKAAMEGK 844
			|:||..:|..||::...:|...|:..||.::.|::||||||||:.||||.
			A.thaliana 858 ASASEAIVFGFNVKASGSVKKAAENKGVEIRLYRVIYELIDDVRNAMEGL 907
			C.reinhardtii 845 LKLVEERVPQGTAVVKAVFGTGKKRVAGCAVTEGKLTKS-GYVTVRRGSG 893
			|:.|||::|.|:|.|:|.|.:|..|||||.|.|||..|. |...||:|.
			A.thaliana 908 LESVEEQIPIGSAEVRATFSSGSGRVAGCMVNEGKFVKDCGIRVVRKGK- 956
			C.reinhardtii 894 KNAVVVYEGKLSSLRRVKDIVEEVSAGLECGAGCDGFTEWAEGDNLECYL 943
			.|:.|.|.||:|||:.|:|||||||||.|.|.:.:|.|||.:|.:.
			A.thaliana 957 ----TVHVGVLDSLKRVKENVKEVSAGLECGIGMDDYDDWIEGDIIEAFN 1002
			C.reinhardtii 944 LVTKSRRLEEARATTAVDVSTLA*- 967
			.|.|.|.||||.|:.:..:.....
			A.thaliana 1003 AVQKRRTLEEASASMSAAIEEAGV* 1027
			#---------------------------------------
(C) Chlamydomonas PMR1 (c) vs human NOCT (h)	################################################################################		h 1 MFHSPRRLCSALLQRDAPGLRRLPAPGLRRPLSPPAAVPRPASPRLLAAA 50
	# Program: needle	#
	# Rundate: Thu 24 Feb 2022 21:48:10	#	c 1 -------------------------------------------------- 0
	# Commandline: needle	# Aligned_sequences: 2
	# -auto	# 1: h	h 51 SAASGAARSCSRTVCSMGTGTSRLYSALAKTLNSSAASQHPEYLVSPDPE 100
	# -stdout	# 2: c	.||....|.:|...|....||.:.|.:.:|
	# -asequence emboss_needle-I20220224-215717-0709-32327971-p1m.asequence	# Matrix: EBLOSUM62	c 1 -MASTGGPSEARPGASAAVSTSCITSKIKRT------------------- 30
	# -bsequence emboss_needle-I20220224-215717-0709-32327971-p1m.bsequence	# Gap_penalty: 10.0
	# -datafile EBLOSUM62	# Extend_penalty: 0.5	h 101 HLEPIDPKELLEECRAVLHTRPPRFQRDFVDLRTDCPSTHPPIRVMQWNI 150
	# -gapopen 10.0	#	|: :|: ||| ..|..| .||:|||:
	# -gapextend 0.5	# Length: 553	c 31 ---PV-----------ILN--PPR----------QPPGAH--FRVLQWNV 52
	# -endopen 10.0	# Identity: 127/553 (23.0%)
	# -endextend 0.5	# Similarity: 182/553 (32.9%)	h 151 LAQALGEGKDNFVQCPVEALKWEERKCLILEEILAYQPDILCLQEVDHYF 200
	# -aformat3 pair	# Gaps: 225/553 (40.7%)	||..|.:..| |.:...:.||||.||.|:::||:....||:||||::|:.
	# -sprotein1	# Score: 385.5	c 53 LADGLAQNGD-FCRVHPDHLKWEYRKPLLIQEIMEANADIICLQELNHFE 101
	# -sprotein2	#
	# Align_format: pair	#	h 201 DTFQPLLSRLGYQGTFFPKPWSPCLDVEHNNGPDGCALFFLQNRFK---- 246
	# Report_file: stdout	#	|..| :|..|||:|.|..|..||.|..|. .|||.|:|:...||.
	################################################################################		c 102 DLSQ-VLKELGYEGAFREKHASPALKYEF--PPDGMAVFYRSGRFTCSAG 148
			h 247 LVNSANIRLTAMTLKTNQVAIAQTLECKESGRQFCIAVTHLKARTG--WE 294
			.|...:.:..:...:.:|..:...|.....||...:..|||||:.| .|
			c 149 AVEGRSFQDDSTGREQSQGYLQILLHDLVVGRDLLVVTTHLKAKDGAECE 198
			h 295 RFRSAQGCDLLQN----LQNITQGA------------------------- 315
			..|..|...||:| |:.:.:.|
			c 199 DMRYQQAKQLLRNVSGTLERLEKAAQEASVAAGGNGGAGSAAHAGGNGGS 248
			h 316 ------------------------------------KIPLIVCGDFNAEP 329
			::|::|.||||..|
			c 249 GSSKAGGNGSASNGAGRNGSGSGHHAAGGAAVAAEHRVPVVVTGDFNTLP 298
			h 330 TEEVYKHFASSSLNLNSAYK-------LLSADGQSEPP------------ 360
			..:....|....|.|.|.:: |.|......||
			c 299 GSKTCTAFREHPLGLMSLWEQRPIDATLSSGSDMDVPPPPLPTPAAAGSN 348
			h 361 --------------------YTTWKIRTSGECRHTLDYIWYSKHA-LNVR 389
			::|||.|..||.:...|||::|... |...
			c 349 GSNGAAAAAAAGAGPSRSSEFSTWKFRVKGESKRISDYIYFSGGGPLRPL 398
			h 390 SALDLLTEEQIGPNRLPSFNYPSDHLSLVCDFSFTEESDGLS-------- 431
			....:||||:|||..|||..|.|||:||.|:|.:..::| |.
			c 399 QRWRMLTEEEIGPTALPSPAYASDHVSLCCEFEWDVDAD-LEWAPRSQEQ 447
			h 432 --- 431
			c 448 DWG 450
			#---------------------------------------
(D) Chlamydomonas HEL5 (C.reinhardtii) vs Arabidopsis ISE2 (A.thaliana).	################################################################################		C.reinhardtii 1 MFATRSPLGCSSTCSTSGRDILSAWPSQCASRD-------TRTVRTHARG 43
	# Program: needle	#	....|: .|.|.|:|.: ...:||...|.. |:::..:...
	# Rundate: Thu 7 Jul 2022 02:06:24	# Aligned_sequences: 2	A.thaliana 1 --MNTLPV-VSLTASSSFK--FFHFPSLHRSLSHSPNFSFTKSLILNPNH 45
	# Commandline: needle	# 1: C.reinhardtii_CC-4532
	# -auto	# 2: A.thaliana	C.reinhardtii 44 GKATSTSRKLTGGGQQFSPGPPETIVTNYPKQLDDVAVGTDTLASVESES 93
	# -stdout	# Matrix: EBLOSUM62	....||...|:....|. |.::.|: ..|.|.
	# -asequence emboss_needle-I20220707-020617-0681-43584320-p2m.asequence	# Gap_penalty: 10.0	A.thaliana 46 LSFKSTLNSLSPSQSQL-----------YEEEDDE---------EEEEED 75
	# -bsequence emboss_needle-I20220707-020617-0681-43584320-p2m.bsequence	# Extend_penalty: 0.5
	# -datafile EBLOSUM62	#	C.reinhardtii 94 EPDVELLLPDALDLLDATS-----TVDEPNPYTTEDALSAPLEGLGGEPA 138
	# -gapopen 10.0	# Length: 1309	|.|.: :|.|..|..| :.|:.:...||.::..|.|. |
	# -gapextend 0.5	# Identity: 422/1309 (32.2%)	A.thaliana 76 EDDDD----EAADEYDNISDEIRNSDDDDDDEETEFSVDLPTES-----A 116
	# -endopen 10.0	# Similarity: 614/1309 (46.9%)
	# -endextend 0.5	# Gaps: 253/1309 (19.3%)	C.reinhardtii 139 LEAL---------LAEAAAAGGNLSLSAARITSIFPFPLDGFQRRALELF 179
	# -aformat3 pair	# Score: 1467.5	.|.: |.......|...:....:.||:.|.:|.|||.|:|.|
	# -sprotein1	#	A.thaliana 117 RERVEFRWQRVEKLRSLVRDFGVEMIDIDELISIYDFRIDKFQRLAIEAF 166
	# -sprotein2	#
	# Align_format: pair	#	C.reinhardtii 180 LQGQSVVVCAPTGAGKTAIAEAAAVAALARGQRVIYTTPLKALSNQKLFE 229
	# Report_file: stdout	#	|:|.||||.|||.:|||.|||||||:.:|:|:|:.||||||||||||..|
	################################################################################		A.thaliana 167 LRGSSVVVSAPTSSGKTLIAEAAAVSTVAKGRRLFYTTPLKALSNQKFRE 216
			C.reinhardtii 230 TRRRFGHARCGLQTGDANLNPDADIVVMTTEILRNIMYRTAELAEENNTG 279
			.|..||....||.|||:.:|.||.||:||||||||::|::..:| .:.||
			A.thaliana 217 FRETFGDDNVGLLTGDSAINKDAQIVIMTTEILRNMLYQSVGMA-SSGTG 265
			C.reinhardtii 280 SMSTREARLGNVGLIVLDEVHYLGDPHRGSVWEEVIINCPRHIQLLCMSA 329
			|.:|..|||||||||.|..||:||||::|.||:.:||:|:||
			A.thaliana 266 --------LFHVDAIVLDEVHYLSDISRGTVWEEIVIYCPKEVQLICLSA 307
			C.reinhardtii 330 TVANPKDLGDWIAKEHMPCETIQTRFRPVPLHWHFAYFKAPKGVSMEDLL 379
			|||||.:|..||.:.|...|.:.:..|||||.|:| |.:..|
			A.thaliana 308 TVANPDELAGWIGEIHGKTELVTSTRRPVPLTWYF---------STKHSL 348
			C.reinhardtii 380 VPVNSARGRGSGDRNGDKVDGKAGFNAKQMLNPRLSTQRVLQEEARAMLA 429
			:|:. |..|..|:.|...|..|: ..|..|...::
			A.thaliana 349 LPLL--------DEKGINVNRKLSLNYLQL---SASEARFRDDD------ 381
			C.reinhardtii 430 KQQAPPFGGPGRGAAGGRGGGPGGRGGGGAWRSASQRAPQPAFDWEQEFE 479
			.|.|......|||..::.:.......|
			A.thaliana 382 --------------DGYRKRRSKKRGGDTSYNNLVNVTDYP--------- 408
			C.reinhardtii 480 NLMEKDAQALRRRVNMRRIPDMHKTIKVLAEREMLPAIWFILSRRDCDSS 529
			|.:.:...:|| .::|.:..|:..|..:.||||||||.:||.||::
			A.thaliana 409 -LSKNEINKIRR----SQVPQISDTLWHLQGKNMLPAIWFIFNRRGCDAA 453
			C.reinhardtii 530 AARAAAVPLTDPETQSLIAAEVAALRADQPEAVKEELVPALISGIASHHA 579
			........|.|...:|.:...:...|...|:||:|.....|:.|||:|||
			A.thaliana 454 VQYVENFQLLDDCEKSEVELALKKFRVLYPDAVRESAEKGLLRGIAAHHA 503
			C.reinhardtii 580 GQLPGWKSLVERLFQRGLLKLVFATGTLAAGINMPARTTVVSSLSRMTDD 629
			|.||.|||.:|.||||||:|:||||.||||||||||||.|:||||:...:
			A.thaliana 504 GCLPLWKSFIEELFQRGLVKVVFATETLAAGINMPARTAVISSLSKKAGN 553
			C.reinhardtii 630 GPKLLPHNELLQMAGRAGRRGFDTEGNCLVLQNKFEGADEAWQIIHAGPE 679
			....|..|||.||||||||||.|.:|..:::|..||||:|..:::.||.:
			A.thaliana 554 ERIELGPNELYQMAGRAGRRGIDEKGYTVLVQTAFEGAEECCKLVFAGVK 603
			C.reinhardtii 680 PLTSQFSVSYGLVLNLLSVN-------------------TLEQAREFVSR 710
			||.|||:.|||:||||::.: :||:|::.|.:
			A.thaliana 604 PLVSQFTASYGMVLNLVAGSKVTRKSSGTEAGKVLQAGRSLEEAKKLVEK 653
			C.reinhardtii 711 SFGNFLATEGNLRREEEAAALEAEAQQLVEAFKASATSR--AKELNA--- 755
			||||::::...:..::|.|.::.:.:.|.......|..: .|.|:|
			A.thaliana 654 SFGNYVSSNVTVAAKQELAEIDNKIEILSSEISDEAIDKKSRKLLSARDY 703
			C.reinhardtii 756 -ELKAAKDELKRLKNAQIEAQCESARTMLAADGLPRIVVLNLAAGGAGKG 804
			|:...|:||:..| ..:.|..|.| .|.|.:.|.....|..:|
			A.thaliana 704 KEITVLKEELREEK----RKRAEQRRRM----ELERFLALKPLLKGMEEG 745
			C.reinhardtii 805 G----------GNGRPLLMPAVIVGEVEP--------------------- 823
			. ..||...:|||.:|.::.
			A.thaliana 746 NLPFICLEFKDSEGREQSVPAVYLGHIDSFQGSKLQKMMSLDESFALNLI 795
			C.reinhardtii 824 PPEVAAEGSAVASVTTAGPYYACLSADNRLMRASVACVAGVLEGAAGVVA 873
			..|:||:.....:|..: ||..|.:||.....:...|..|.......:|
			A.thaliana 796 EDELAADEPGKPNVKPS--YYVALGSDNSWYLFTEKWVRTVYRTGFPNIA 843
			C.reinhardtii 874 AA---------------DADKVWAAL-EGLRSNAW---SNVEAGSWALQA 904
			.| .||..|..| |....:.| .::|..||
			A.thaliana 844 LALGDALPREIMKNLLDKADMQWDKLAESELGSLWRLEGSLETWSW---- 889
			C.reinhardtii 905 ALGTPTTSAVTRQLAARLPWTFIEADAGVAAQVLAARQAVKAAVTALEEQ 954
			:|..|..|:::.: .:||...:....|....:||
			A.thaliana 890 SLNVPVLSSLSDE-----------------DEVLHMSEEYDNAAQKYKEQ 922
			C.reinhardtii 955 RRQASSSSSRDGSLEQMARAKRLLKKAD-------KLRAEGRS-GGRLE- 995
			|.:.|....:....|.....|::|:.|: :|:|..|. ..|||
			A.thaliana 923 RSKISRLKKKMSRSEGFREYKKILENANLTVEKMKRLKARSRRLINRLEQ 972
			C.reinhardtii 996 ---STWKTFQLTMEILICMDALEAESLRVLPLGLLARNIQGGNELWLAMA 1042
			|.||.|.....::....||:..:..:.|||..|..|:|.|||||||.
			A.thaliana 973 IEPSGWKDFMRISNVIHESRALDINTHLIFPLGETAAAIRGENELWLAMV 1022
			C.reinhardtii 1043 LSHPALHALNGPQLAAMLGGLISPEVLSKPTAMWA----AYPVSPAVEAA 1088
			|.:.||..|..||||.:...|:|..:..:| |. .|..|..|...
			A.thaliana 1023 LRNKALVDLKPPQLAGVCASLVSEGIKVRP---WRDNNYIYEPSDTVVDM 1069
			C.reinhardtii 1089 VEALEEQRQLLLELQTDAGLVKWNDALL---VDLRFAGLVEAWASGATWG 1135
			|..||:||..|::|| :.::.:: :|::|:|:|||||||.:|.
			A.thaliana 1070 VNFLEDQRSSLIKLQ------EKHEVMIPCCLDVQFSGMVEAWASGLSWK 1113
			C.reinhardtii 1136 QVMEDSNMDDGDMARLLIRTIDLLKQLQHNAHLLPQLKEAAAEALRGMDR 1185
			::|.:..||:||:||||.||||||.|:.....:.|.|:.:||.|...|||
			A.thaliana 1114 EMMMECAMDEGDLARLLRRTIDLLAQIPKLPDIDPVLQRSAAAAADIMDR 1163
			C.reinhardtii 1186 KPVAELTF- 1193
			.|::||..
			A.thaliana 1164 PPISELAG* 1172
			#---------------------------------------
(E) Chlamydomonas CGL54 (C.reinhardtii) vs cyanobacterial (Synechococcus) Psb27 (Synpcc7942_0343)	################################################################################		C.reinhardtii 1 MTLSQAASKQSLASRALRSQPNVIRAPARATCYRQNAIYLTGSTGRTESG 50
	Program: needle	#
	# Rundate: Thu 7 Jul 2022 01:59:38	# Aligned_sequences: 2	Synpcc7942_03 1 -------------------------------------------------- 0
	# Commandline: needle	# 1: C.reinhardtii_CC-4532
	# -auto	# 2: Synpcc7942_0343	C.reinhardtii 51 SLTSSSQPNASVSRRSALLSLVGTSIVLARPSAVGAVEEVKLPKEYRQ-- 98
	# -stdout	# Matrix: EBLOSUM62	::|..|.|..:....|:...:..|..:.. :...|||
	# -asequence emboss_needle-I20220707-015710-0806-61855551-p1m.asequence	# Gap_penalty: 10.0	Synpcc7942_03 1 -----------MARPLARLFAIVLVAVIGLTACTGGGDSA-ISGNYRQDT 38
	# -bsequence emboss_needle-I20220707-015710-0806-61855551-p1m.bsequence	# Extend_penalty: 0.5
	# -datafile EBLOSUM62	#	C.reinhardtii 99 --LVKRLSEGLSESIETEASGASEAEVRRAADPAKEVVREFVRKWRDNPR 146
	# -gapopen 10.0	# Length: 217	:|..|...::...:.....|::|| |::::.:|..::|.:.|
	# -gapextend 0.5	# Identity: 32/217 (14.7%)	Synpcc7942_03 39 LAVVTSLRNAITLPDDAPEKSAAQAE-------ARQLINDFAARYRRDSR 81
	# -endopen 10.0	# Similarity: 60/217 (27.6%)
	# -endextend 0.5	# Gaps: 92/217 (42.4%)	C.reinhardtii 147 VSSDITHAEIKEALAELGEFYLAYGQRTKLTPPVRESVLRHL----KAAR 192
	# -aformat3 pair	# Score: 71.0	||...:...::.||..|...|.:|..| ||.|.:.:.| :...
	# -sprotein1	#	Synpcc7942_03 82 VSGLSSFTTMQTALNSLAGHYSSYPNR-----PVPEKLKKRLEKEFRMVE 126
	# -sprotein2	#
	# Align_format: pair	#	C.reinhardtii 193 SALPEEEGSASKVLGLF 209
	# Report_file: stdout	#	.||..|.
	################################################################################		Synpcc7942_03 127 LALNREA---------- 133
			#---------------------------------------
(F) Chlamydomonas PSB27 (C.reinhardtii) vs cyanobacterial Psb27 (Synpcc7942_0343)	################################################################################		C.reinhardtii 1 MASITCSSGKAAVVSRAKTARPVARRMSVVASAAPQGNASRRELLGLSAV 50
	# Program: needle	#	.|||:||..::|..| ::||:|.
	# Rundate: Thu 7 Jul 2022 16:02:11	# Aligned_sequences: 2	Synpcc7942_03 1 ------------------MARPLARLFAIVLVA----------VIGLTAC 22
	# Commandline: needle	# 1: C.reinhardtii_CC-4532
	# -auto	# 2: Synpcc7942_0343	C.reinhardtii 51 AASLLLSSRPAHAIFGFADDNTALFDTYTAETSAILDKVKVTLALDKDDP 100
	# -stdout	# Matrix: EBLOSUM62	... .::|:...|..:|.|::..::..:.|..|.|
	# -asequence emboss_needle-I20220707-160228-0896-35407131-p1m.asequence	# Gap_penalty: 10.0	Synpcc7942_03 23 TGG----------------GDSAISGNYRQDTLAVVTSLRNAITLPDDAP 56
	# -bsequence emboss_needle-I20220707-160228-0896-35407131-p1m.bsequence	# Extend_penalty: 0.5
	# -datafile EBLOSUM62	#	C.reinhardtii 101 AKEDSVKGLRKDINNWVAKYRREPKVSGKPSFGNTYSALNALAGHFNSFG 150
	# -gapopen 10.0	# Length: 178	.|..:....|:.||::.|:|||:.:|||..||....:|||:||||::|:
	# -gapextend 0.5	# Identity: 48/178 (27.0%)	Synpcc7942_03 57 EKSAAQAEARQLINDFAARYRRDSRVSGLSSFTTMQTALNSLAGHYSSY- 105
	# -endopen 10.0	# Similarity: 79/178 (44.4%)
	# -endextend 0.5	# Gaps: 45/178 (25.3%)	C.reinhardtii 151 ATAPIPKKRLERLQKELDDATLLLTRNR 178
	# -aformat3 pair	# Score: 190.0	...|:|:|..:||:||.....|.|.|..
	# -sprotein1	#	Synpcc7942_03 106 PNRPVPEKLKKRLEKEFRMVELALNREA 133
	# -sprotein2	#
	# Align_format: pair	#
	# Report_file: stdout	#
	################################################################################		#---------------------------------------
(G) Chlamydomonas HCF173 (C.reinhardtii) vs HCF173 Arabidopsis (A.thaliana)	################################################################################		C.reinhardtii 1 MNKQLLGRTCSGRSVAGTGLR-------HGHTLRRPVPFAPSR----LPP 39
	# Program: needle	#	::| :..|.::|.|..| :..::...:.....| :|.
	# Rundate: Thu 7 Jul 2022 18:30:15	# Aligned_sequences: 2	A.thaliana 1 ----MVG-SIVGSNMAATDARFLSSNFGNSFSINTRIHRFHDRSQIVIPR 45
	# Commandline: needle	# 1: C.reinhardtii_CC-4532
	# -auto	# 2: A.thaliana	C.reinhardtii 40 ARATGKPGDEEPENYEALRERFFRSGEGASSSNSPQQQQGPAKDADGAN- 88
	# -stdout	# Matrix: EBLOSUM62	|:::..|....|.:.:..:.| ..:..:.:.::..||..|.|.
	# -asequence emboss_needle-I20220707-182410-0809-56858450-p1m.asequence	# Gap_penalty: 10.0	A.thaliana 46 AQSSSSPSPSPPSDKKKTKTR-------PGTITTKESEETVAKKLDVAPP 88
	# -bsequence emboss_needle-I20220707-182410-0809-56858450-p1m.bsequence	# Extend_penalty: 0.5
	# -datafile EBLOSUM62	#	C.reinhardtii 89 -----------LLNVINPYELGRQTRKAFDDVW------GQLSRVSSPTR 121
	# -gapopen 10.0	# Length: 651	.|:.:||..|||::|:.||:|| ||:||.:.|..
	# -gapextend 0.5	# Identity: 254/651 (39.0%)	A.thaliana 89 SPQSPPSPPTLKLDDVNPVGLGRRSRQIFDEVWRKFSGLGQMSRTTRPDE 138
	# -endopen 10.0	# Similarity: 359/651 (55.1%)
	# -endextend 0.5	# Gaps: 94/651 (14.4%)	C.reinhardtii 122 SFIIDDVLEVGVGADAEFAAPQAAYTTVLVVGATGRVGRILVRKLLLRGY 171
	# -aformat3 pair	# Score: 1041.0	...:|.:| :..|...|||.|.|...||||||||.|:|||:||||:||||
	# -sprotein1	#	A.thaliana 139 QETLDSLL-IREGPMCEFAVPGAQNVTVLVVGATSRIGRIVVRKLMLRGY 187
	# -sprotein2	#
	# Align_format: pair	#	C.reinhardtii 172 KVKALFRNRAGVGKDAIPDAVEVVEGDVGDMATCQKAVQGVSKVIFCAAA 221
	# Report_file: stdout	#	.||||.|.:.......:|.:|::|.||||:.:|.:.||:..||:|:||.|
	################################################################################		A.thaliana 188 TVKALVRKQDEEVMSMLPRSVDIVVGDVGEPSTLKSAVESCSKIIYCATA 237
			C.reinhardtii 222 RSVFTADLLRVEDRGVMNMVKAMQDELFRRSKRTGSKFSSAAKKELADFN 271
			||..||||.||:..||.|:.||.||...|.::....| ||.:|..||.|.
			A.thaliana 238 RSTITADLTRVDHLGVYNLTKAFQDYNNRLAQLRAGK-SSKSKLLLAKFK 286
			C.reinhardtii 272 SRFHQARWDVRFVGTPEDAAAAAEGRPSRDAGDAYGRVNVAEAVITDDNN 321
			|......|::| .||......|::.....||...:.....||
			A.thaliana 287 SAESLDGWEIR-QGTYFQDTTASKYDGGMDAKFEFTETERAE-------- 327
			C.reinhardtii 322 LLFTGTLMSRGALAEVGAQLAAKLPGGEHRTAGT-----EGLVLRVRGDA 366
			|:|.:.:||...|:..:|:..| || |||||.|.|:.
			A.thaliana 328 --FSGYVFTRGGYVELSKKLSLPL--------GTTLDRYEGLVLSVGGNG 367
			C.reinhardtii 367 HSYLLILET------SEGHRYGARFPTREGYLTVRLPYAAFRSEYQDQPP 410
			.||::|||. |:..:|.||..|:.|:..||:|::|||....:.||
			A.thaliana 368 RSYVVILEAGPSSDMSQSKQYFARISTKAGFCRVRVPFSAFRPVNPEDPP 417
			C.reinhardtii 411 LDPSKLSTIAIRYENRRQGSSQVAALRAAKGLAATDMAALAAQQARDQR- 459
			|||..:.|:.||:|.:|| |...||| .||| |.|
			A.thaliana 418 LDPFLVHTLTIRFEPKRQ--------RPVDGLA-------GAQQ--DLRS 450
			C.reinhardtii 460 FSLEVDWIKAVPGGSEPDFVLVSCAGKSRPGIDPADLRKVIDAKRRGEEN 509
			|||..::|||:|.|.|.||:||||.|. |::.....:|:.|||.||::
			A.thaliana 451 FSLVFEYIKALPAGQETDFILVSCTGS---GVEANRREQVLKAKRAGEDS 497
			C.reinhardtii 510 LRTSGLGYSIIRPGTLLDEPGGYRALVFDQGDRITESIAAADVADICLRA 559
			||.|||||:|||||.|.:||||.|||:||||:||::.|:.|||||||::|
			A.thaliana 498 LRRSGLGYTIIRPGPLKEEPGGQRALIFDQGNRISQGISCADVADICVKA 547
			C.reinhardtii 560 LHEPEGRNKTFDVCYEYQADEDNAMYELVAHVPDKKNNYLRAAVASLAKN 609
			||:...|||:||||:||.|::...:||||||:|||.||||..|::.|.||
			A.thaliana 548 LHDSTARNKSFDVCHEYVAEQGIELYELVAHLPDKANNYLTPALSVLEKN 597
			C.reinhardtii 610 T 610
			|
			A.thaliana 598 T 598
			#---------------------------------------
