# Supplementary material for: Systematic identification and characterization of genes in the regulation and biogenesis of photosynthetic machinery
Source: Cell. Author manuscript; Available in PMC 2024 Jan 2. (PMC10760936; doi:10.1016/j.cell.2023.11.007)
Supplement: MMC1 [file NIHMS1945839-supplement-MMC1.xlsx]

## Sheet: Table S1A
Table S1A - Phenotypic data of mutants and barcodes in the initial set of 1,781 mutants
Mutant ID	Gene	Internal barcode sequence	Insertion confidence level (1=95% confidence; 2=95%; 3=73%; 4=58%; see Li et al Nature Genetics 2019 for how these were determined)	Feature	Side of cassette	Chromosome	Strand	Orientation	Median log2(TP light/TAP dark) normalized ratio of the 5 experiments that yielded the strongest growth defect in TP light	Median log2(TP light/TAP dark) normalized ratio of all experiments	AB rep1 Hyg+Par (ratio_norm)	AB rep1 Hyg (ratio_norm)	AB rep2 (ratio_norm)	MK rep1 (ratio_norm)	MK rep2 (ratio_norm)	NP rep1 (ratio_norm*3/5)	NP rep2 (ratio_norm*3/5)	AB rep1 Hyg+Par #	AB rep1 Hyg #	AB rep2 #	MK rep1 #	MK rep2 #	NP rep1 #	NP rep2 #	AB rep1 Hyg+Par #	AB rep1 Hyg #	AB rep2 #	MK rep1 #	MK rep2 #	NP rep1 #	NP rep2 #	AB rep1 Hyg+Par (ratio)	AB rep1 Hyg (ratio)	AB rep2 (ratio)	MK rep1 (ratio)	MK rep2 (ratio)	NP rep1 (ratio)	TAP dark 1	TP light 1	TP light 2	TAP dark 1	TAP dark 2	TP light 1	TP light 2	TAP dark 1	TAP dark 2	TAP dark 3	TP light 1	TP light 2
LMJ.RY0402.038401	Cre10.g434800	AGAGTGGACCCACGAGCGGCGA	3	intron	3prime	chromosome_10	-	sense	1.14459	1.14459	1.14459	1.12103	1.22063	1.15541	1.03649	NaN	NaN	1776.17	1326.35	265.791	50.4735	80.5372	NaN	NaN	1551.79	1183.16	217.748	43.6843	77.7022	NaN	NaN	1.14459	1.12103	1.22063	1.15541	1.03649	NaN	1551.79	1758.57	1793.95	1273.91	1098.88	1340.57	1312.29	217.748	174.164	235.553	266.83	239.522
LMJ.RY0402.038717	Cre01.g049950	TTGCCTTATTCCCGTACTCAGG	1	3UTR	5prime	chromosome_1	+	sense	0.696429	0.696429	NaN	NaN	NaN	NaN	NaN	0.812888	0.579971	0.1	0.1	NaN	NaN	NaN	5476.76	7002.65	0.1	0.1	NaN	NaN	NaN	4042.45	7244.48	1	1	NaN	NaN	NaN	1.35481	0.1	0.1	0.1	0.1	0.1	0.1	0.1	NaN	NaN	NaN	NaN	NaN
LMJ.RY0402.038717	Cre01.g049950	CGAAAATAGCACCTTTCATGCT	1	3UTR	3prime	chromosome_1	+	sense	0.684097	0.743175	0.36451	0.486562	0.78767	0.898699	0.743175	0.843107	0.684097	4055.64	3339.6	803.444	423.891	425.273	8473.44	11408.3	11126.3	6863.66	1020.03	471.672	572.238	6030.15	10005.9	0.36451	0.486562	0.78767	0.898699	0.743175	1.40518	11126.3	4127.79	3984.75	6794.27	6933.77	3500.62	3185.98	1020.03	1266.49	926.892	709.39	881.437
LMJ.RY0402.038717	unknown_chrom	CGCTGAGGGGTTAAGACAGCGG	10	-	3prime	insertion_cassette_CIB1	+	-	0.668321	0.725665	0.393056	0.516001	0.725665	0.776309	0.668321	0.777287	0.725833	2511.66	2152.38	669.242	298.422	336.175	3964.49	5792.13	6390.08	4171.26	922.247	384.411	503.014	3060.25	4787.98	0.393056	0.516001	0.725665	0.776309	0.668321	1.29548	6390.08	2620.87	2407	4107.87	4235.63	2314.86	2001.31	922.247	959.059	746.156	616.88	669.242
LMJ.RY0402.038717	unknown_chrom	CTGGGCTATAGGTACCACTTCT	10	-	5prime	insertion_cassette_CIB1	+	-	0.542924	0.580063	0.416818	0.500718	0.831266	0.846716	0.542924	0.785834	0.580063	3827.29	2965.53	796.561	384.057	335.161	7827.62	10012	9182.16	5922.54	958.25	453.584	617.325	5976.54	10356.1	0.416818	0.500718	0.831266	0.846716	0.542924	1.30972	9182.16	3829.32	3825.27	5868.96	5976.62	2971.58	2959.49	942.816	1095.63	958.25	678.588	796.561
LMJ.RY0402.038877	Cre05.g242750	GCCCGTTTGGTTGACCGGAGAG	1	intron	5prime	chromosome_5	+	antisense	1.74118	1.74118	2.17329	1.83429	1.74118	1.59826	0.980611	NaN	NaN	1257.2	887.706	459.975	28.8182	79.8168	NaN	NaN	578.48	483.952	264.174	18.031	81.395	NaN	NaN	2.17329	1.83429	1.74118	1.59826	0.980611	NaN	578.48	1291.49	1223.82	547.795	427.55	933.557	844.108	261.586	264.174	286.917	425.855	473.158
LMJ.RY0402.038877	Cre05.g242750	TAATGGCGCGTGCGGGACGGAG	1	intron	3prime	chromosome_5	+	antisense	1.97754	1.97754	2.08397	1.97754	2.08553	1.53473	0.954657	NaN	NaN	766.144	621.83	421.5	16.7402	38.8409	NaN	NaN	367.638	314.446	202.107	10.9076	40.6857	NaN	NaN	2.08397	1.97754	2.08553	1.53473	0.954657	NaN	367.638	747.396	785.362	350.183	282.357	639.24	604.894	202.107	186.199	215.127	421.5	409.03
LMJ.RY0402.039052	Cre12.g515150	TTAGAGTTAAATAGCTTGAAAT	1	3UTR	5prime	chromosome_12	-	antisense	NaN	NaN	NaN	NaN	NaN	NaN	NaN	NaN	NaN	0.1	0.1	NaN	NaN	NaN	NaN	NaN	0.1	0.1	NaN	NaN	NaN	NaN	NaN	1	1	NaN	NaN	NaN	NaN	0.1	0.1	0.1	0.1	0.1	0.1	0.1	NaN	NaN	NaN	NaN	NaN
LMJ.RY0402.039327	Cre05.g234652	TCACCCTATGACGGGGTTGAGG	1	intron	3prime	chromosome_5	+	sense	1.6597	1.6597	1.84882	1.6597	1.62626	1.47161	2.05265	NaN	NaN	1616.79	1018.35	158.246	55.2275	146.574	NaN	NaN	874.496	613.572	97.3065	37.5285	71.4069	NaN	NaN	1.84882	1.6597	1.62626	1.47161	2.05265	NaN	874.496	1700.86	1536.87	683.894	550.481	1014.98	1021.73	97.3065	91.5213	112.568	173.055	158.246
LMJ.RY0402.039327	Cre05.g234652	GCATCTACGGAGCACATTAACT	1	intron	5prime	chromosome_5	+	sense	1.61737	1.61737	1.91233	1.61737	1.58551	1.41832	1.7103	NaN	NaN	2423.49	1333.17	253.793	86.9488	206.12	NaN	NaN	1267.3	824.282	160.07	61.3042	120.517	NaN	NaN	1.91233	1.61737	1.58551	1.41832	1.7103	NaN	1267.3	2451.85	2395.45	946.575	717.79	1320.73	1345.72	157.554	160.07	186.943	253.793	270.925
LMJ.RY0402.039327	unknown_chrom	CACTGTCCTGGGGTGAGAGCAT	10	-	5prime	insertion_cassette_CIB1	-	-	1.56852	1.56852	2.50788	1.54952	1.56852	1.30537	1.89653	NaN	NaN	1226.55	521.402	74.9014	29.1463	61.8169	NaN	NaN	489.079	336.493	47.7528	22.328	32.5947	NaN	NaN	2.50788	1.54952	1.56852	1.30537	1.89653	NaN	489.079	1246.13	1207.28	412.418	274.545	480.297	566.026	42.9785	47.7528	51.1287	74.9014	84.0506
LMJ.RY0402.039393	Cre09.g396250	GCGTAATGGCCGCGTGTTGCCG	1	3UTR	3prime	chromosome_9	-	antisense	0.900364	0.969981	1.06741	0.900364	0.969981	0.65544	0.415015	1.14611	1.76907	356.398	214.003	1101.68	171.83	186.612	24483.6	13919.2	333.89	237.685	1135.78	262.16	449.65	12817.4	4720.86	1.06741	0.900364	0.969981	0.65544	0.415015	1.91018	333.89	379.262	334.912	239.229	236.151	224.274	204.202	1135.78	1040.48	1234.79	1088.96	1101.68
LMJ.RY0402.039393	Cre09.g396250	CCTGCTTAGACGGTGTCCCTAG	1	3UTR	5prime	chromosome_9	-	antisense	0.910047	0.970705	0.970705	0.910047	0.990324	0.839376	0.361678	1.14116	1.48154	672.763	413.135	1402.99	199.568	197.508	28413.9	16152	693.067	453.971	1416.7	237.758	546.087	14939.4	6541.3	0.970705	0.910047	0.990324	0.839376	0.361678	1.90194	693.067	730.321	619.742	456.155	451.798	409.718	416.581	1485.97	1351.97	1416.7	1402.99	1535.24
LMJ.RY0402.039795	Cre04.g224800	TACCGGACACTCGCACGCTCTT	1	5UTR	3prime	chromosome_4	-	sense	1.09578	1.09578	0.848731	1.09578	2.0475	1.13328	0.0352373	NaN	NaN	827.447	995.632	665.747	64.2545	1.72201	NaN	NaN	974.923	908.604	325.15	56.6978	48.869	NaN	NaN	0.848731	1.09578	2.0475	1.13328	0.0352373	NaN	974.923	856.665	799.225	935.221	882.744	931.371	1064.33	323.13	354.345	325.15	704.867	665.747
LMJ.RY0402.039795	Cre04.g224800 & Cre04.g224826	AGTCTGTCGCACAAAATAGGGG	1	intergenic	5prime	chromosome_4	-	upstream & downstream	1.03305	1.03305	0.933957	1.06669	1.74204	1.03305	0.0505272	NaN	NaN	991.359	1000.42	650.441	80.5794	4.96369	NaN	NaN	1061.46	937.872	373.379	78.0012	98.2379	NaN	NaN	0.933957	1.06669	1.74204	1.03305	0.0505272	NaN	1061.46	1012.63	970.53	978.684	898.762	1032.72	969.128	346.74	388.21	373.379	650.441	731.568
LMJ.RY0402.039985	Cre01.g017900	ATGATGCACGGGTTAGATATCT	5	intron	5prime	chromosome_1	+	sense	1.22042	1.22042	1.39756	1.60516	1.22042	1.06532	0.420463	NaN	NaN	13620.1	13595	15321.9	750.059	1190.96	NaN	NaN	9745.66	8469.57	12554.5	704.067	2832.49	NaN	NaN	1.39756	1.60516	1.22042	1.06532	0.420463	NaN	9745.66	13470.2	13771.7	8791.37	8159.54	14352.6	12877.3	13397.3	12554.5	11861.7	12908.2	15790.3
LMJ.RY0402.040243	Cre10.g431350	CGGAAACTGAGTATAGGCGATC	3	5UTR	3prime	chromosome_10	-	antisense	NaN	NaN	NaN	NaN	NaN	NaN	NaN	NaN	NaN	0.1	0.1	NaN	NaN	NaN	NaN	NaN	0.1	0.168711	NaN	NaN	NaN	NaN	NaN	1	0.59273	NaN	NaN	NaN	NaN	0.1	0.1	0.1	0.1	0.284634	0.1	0.1	NaN	NaN	NaN	NaN	NaN
LMJ.RY0402.040719	Cre08.g361650	TCACTTAGGACGAGTTGCAACG	4	intron	5prime	chromosome_8	+	sense	0.948902	0.948902	0.948902	1.0468	0.854699	NaN	NaN	NaN	NaN	562.834	334.564	142.148	NaN	NaN	NaN	NaN	593.142	319.606	166.313	NaN	NaN	NaN	NaN	0.948902	1.0468	0.854699	NaN	NaN	NaN	593.142	542.133	584.326	309.16	330.406	337.518	331.636	144.099	166.313	172.861	142.148	171.372
LMJ.RY0402.041015	Cre10.g441650	GACTACTTACAACCCTCCCGCC	1	CDS	3prime	chromosome_10	-	antisense	1.44096	1.50944	1.57792	1.29978	NaN	1.44096	1.04432	1.81693	2.0358	31.293	100.624	1.41228	36.616	14.7264	353.777	549.314	19.8318	77.416	1.63693	25.4109	14.1015	116.827	161.897	1.57792	1.29978	0.862758	1.44096	1.04432	3.02822	19.8318	32.1281	30.4797	82.5725	72.5816	102.825	98.469	1.63693	2.39849	1.44841	1.45915	1.41228
LMJ.RY0402.041015	Cre10.g441650	GACTACTTACACCCCTCCCGCC	1	CDS	3prime	chromosome_10	-	antisense	NaN	NaN	NaN	NaN	NaN	NaN	NaN	NaN	NaN	1.16324	3.86326	NaN	NaN	NaN	NaN	NaN	0.916594	3.56245	NaN	NaN	NaN	NaN	NaN	1.26909	1.08444	NaN	NaN	NaN	NaN	0.916594	1.17134	1.15521	3.4298	3.70024	4.16056	3.58721	NaN	NaN	NaN	NaN	NaN
LMJ.RY0402.041015	Cre10.g441650	GAGAAAGTAGTGCATCTACATG	1	CDS	5prime	chromosome_10	-	antisense	1.12581	1.40162	1.03966	1.12581	NaN	1.08538	1.67742	1.83737	1.94968	45.6564	137.144	2.82647	51.9508	23.9452	266.126	416.264	43.9149	121.818	3.93298	47.864	14.275	86.9044	128.102	1.03966	1.12581	0.718659	1.08538	1.67742	3.06228	43.9149	44.675	46.6593	121.354	122.285	127.869	147.093	5.62336	3.55955	3.93298	2.82647	2.27548
LMJ.RY0402.041307	Cre12.g516300	CGGGGGCGCGCATGCCGTCCGT	3	intron	3prime	chromosome_12	+	antisense	1.56579	1.56579	1.56579	1.53023	1.1673	1.87537	1.88405	NaN	NaN	3674.59	2853.33	1220.24	1114.13	700.596	NaN	NaN	2346.8	1864.65	1045.35	594.085	371.855	NaN	NaN	1.56579	1.53023	1.1673	1.87537	1.88405	NaN	2346.8	3580.94	3770.68	1889.56	1840.06	2934.19	2774.71	1060.88	883.906	1045.35	1220.24	1136.18
LMJ.RY0402.041471	Cre12.g501950	CATTCCAGAGTGCGTTGAATGT	1	CDS	5prime	chromosome_12	+	antisense	0.93391	0.93391	0.93391	0.724166	1.46376	1.40116	0.777307	NaN	NaN	81.4815	56.2588	714.354	563.097	148.303	NaN	NaN	87.2477	77.6877	488.027	401.88	190.791	NaN	NaN	0.93391	0.724166	1.46376	1.40116	0.777307	NaN	87.2477	76.4063	86.894	64.9119	92.9779	63.4978	49.845	488.027	577.907	481.536	903.645	668.281
LMJ.RY0402.041471	Cre12.g501950	TAAGGGGAGGATAGCTGAATGA	1	CDS	3prime	chromosome_12	+	antisense	1.01739	1.01739	1.01739	0.805145	1.69928	1.26838	1.00516	NaN	NaN	60.6997	51.6015	562.378	391.557	94.5193	NaN	NaN	59.6619	64.0897	330.951	308.706	94.034	NaN	NaN	1.01739	0.805145	1.69928	1.26838	1.00516	NaN	59.6619	55.1365	66.8242	58.8211	69.8301	54.7807	48.6067	330.951	355.608	289.794	580.109	529.568
LMJ.RY0402.041866	Cre02.g102050	TGCATCGCGAGGAGCGTGTATA	1	CDS	5prime	chromosome_2	+	antisense	1.92636	1.92636	NaN	NaN	1.92636	2.04577	1.21539	NaN	NaN	0.1	0.1	181.13	59.9775	68.8981	NaN	NaN	0.1	0.124098	94.027	29.3179	56.6882	NaN	NaN	1	0.805817	1.92636	2.04577	1.21539	NaN	0.1	0.1	0.1	0.154002	0.1	0.1	0.1	95.5971	94.027	74.4094	181.13	187.016
LMJ.RY0402.041990	Cre03.g198863 & Cre03.g198975	AGTTGCAGTTATAGGGATCCGC	3	intergenic	5prime	chromosome_3	-	upstream & upstream	1.33273	1.33273	NaN	NaN	1.10702	1.33273	2.20701	NaN	NaN	2.00669	1.14716	33.8478	266.509	77.3996	NaN	NaN	0.77611	0.764335	30.5757	199.973	35.0698	NaN	NaN	2.58557	1.50086	1.10702	1.33273	2.20701	NaN	0.77611	2.3877	1.68648	0.462007	1.2645	1.81838	0.723702	22.7947	33.6241	30.5757	44.6346	33.8478
LMJ.RY0402.041990	Cre12.g512050	GAACACAGTAGGACAGCATGGC	1	intron	3prime	chromosome_12	-	antisense	1.40345	1.40345	1.40345	1.31911	1.86436	1.43275	1.33568	NaN	NaN	1803.64	2018.65	163.036	272.636	89.0343	NaN	NaN	1285.15	1530.31	87.4485	190.289	66.6584	NaN	NaN	1.40345	1.31911	1.86436	1.43275	1.33568	NaN	1285.15	1872.47	1737.34	1511.69	1549.17	1976.37	2061.84	87.4485	87.2713	111.045	163.036	140.733
LMJ.RY0402.041990	Cre12.g512050	TTTAACGTTTAGGTTCACTTAA	1	intron	5prime	chromosome_12	-	antisense	1.39882	1.39882	1.43257	1.26522	1.39882	1.43894	1.31606	NaN	NaN	2151.89	2065.49	205.22	394.703	147.8	NaN	NaN	1502.12	1632.51	146.709	274.302	112.304	NaN	NaN	1.43257	1.26522	1.39882	1.43894	1.31606	NaN	1502.12	2138.58	2165.29	1659.53	1605.94	2040.51	2090.78	146.709	141.396	161.823	207.51	205.22
LMJ.RY0402.042122	Cre07.g325744	TGCAATCCATCACAGCGCGGGC	3	intron	3prime	chromosome_7	-	antisense	1.27475	1.27475	1.36608	1.3203	0.831564	1.27475	0.922547	NaN	NaN	2501.32	1624.81	94.7963	1153.86	230.367	NaN	NaN	1831.02	1230.64	113.998	905.167	249.707	NaN	NaN	1.36608	1.3203	0.831564	1.27475	0.922547	NaN	1831.02	2418.04	2587.48	1285.83	1177.81	1625.79	1623.84	105.564	125.184	113.998	123.006	88.0201
LMJ.RY0402.042245	Cre01.g009550	TACGACCCGGGGGGTATCAGGG	5	intron	3prime	chromosome_1	-	antisense	0.589904	0.589904	0.318147	0.86166	NaN	NaN	NaN	NaN	NaN	6.54802	53.3394	0.1	NaN	NaN	NaN	NaN	20.5817	61.9031	2.11691	NaN	NaN	NaN	NaN	0.318147	0.86166	0.0472386	NaN	NaN	NaN	20.5817	6.60969	6.48693	52.0473	73.6252	57.0591	49.8622	2.2917	1.34652	2.11691	0.1	0.1
LMJ.RY0402.042245	Cre16.g678000	GCGGGGGTCTGTTTCTGGCGCC	3	3UTR	5prime	chromosome_16	-	antisense	0.644193	0.644193	0.47297	0.815416	NaN	NaN	NaN	NaN	NaN	6.63798	38.3792	0.273036	NaN	NaN	NaN	NaN	14.0347	47.067	3.01193	NaN	NaN	NaN	NaN	0.47297	0.815416	0.0906515	NaN	NaN	NaN	14.0347	9.29945	4.73821	40.7423	54.3735	41.75	35.2805	4.51877	3.01193	1.83962	0.235539	0.426653
LMJ.RY0402.042306	Cre04.g222800	GTTCTGGCTCTGGTCCGGTGAC	3	CDS	3prime	chromosome_4	+	sense	1.39444	1.39444	1.39444	1.98287	1.35448	1.27261	2.29023	NaN	NaN	234.247	305.564	190.249	97.1679	130.171	NaN	NaN	167.987	154.102	140.459	76.353	56.8377	NaN	NaN	1.39444	1.98287	1.35448	1.27261	2.29023	NaN	167.987	240.271	228.375	158.114	150.192	283.612	329.216	139.758	157.459	140.459	239.787	179.818
LMJ.RY0402.042908	Cre17.g702150	TGGGGCACGCGAGACAGCGTCG	1	CDS	3prime	chromosome_17	+	antisense	0.143069	0.143069	NaN	NaN	0.128714	0.143069	0.101239	0.559258	0.821749	0.1	0.1	13.0351	77.517	25.5899	9.62464	14.5429	2.24982	0.992155	101.272	541.815	252.767	10.3258	10.6185	0.044448	0.100791	0.128714	0.143069	0.101239	0.932096	2.24982	0.1	0.1	0.943196	1.04366	0.1	0.1	101.272	109.826	76.9888	13.0351	12.4986
LMJ.RY0402.042908	Cre17.g702150	GAGCTTGGGACGGCGGTCCACG	1	CDS	5prime	chromosome_17	+	antisense	0.279178	0.279178	NaN	NaN	0.279178	0.151249	0.246009	0.39091	0.552214	0.237099	0.243348	40.866	125.698	78.0861	12.5472	16.4962	4.98004	1.69902	146.38	831.064	317.412	19.2584	17.9237	0.0476099	0.143229	0.279178	0.151249	0.246009	0.651517	4.98004	0.1	0.562161	1.61702	1.78518	0.218206	0.271388	159.362	146.38	121.795	40.866	42.6653
LMJ.RY0402.043596	Cre13.g574500	GGGTCATTCGTCCATTTTCTTG	5	intron	5prime	chromosome_13	-	sense	0.569855	0.569855	0.146083	0.664218	0.610862	NaN	NaN	0.569855	0.406004	4.10045	395.66	3493.86	NaN	NaN	4743.51	2325.51	28.0693	595.678	5719.56	NaN	NaN	4994.45	3436.69	0.146083	0.664218	0.610862	NaN	NaN	0.949758	28.0693	4.27272	3.93512	624.642	568.058	345.274	453.4	4704.94	5822.99	5719.56	3805.49	3493.86
LMJ.RY0402.043596	Cre14.g611750	CGCAAAGTCTCTCATCCCGTCC	3	CDS	5prime	chromosome_14	-	antisense	0.562214	0.562214	0.0928517	0.722348	0.586041	NaN	NaN	0.562214	0.545716	1.93369	213.358	1826.16	NaN	NaN	1964.57	1147.63	20.8256	295.367	3116.09	NaN	NaN	2096.6	1261.79	0.0928517	0.722348	0.586041	NaN	NaN	0.937024	20.8256	2.45053	1.52586	276.819	315.158	198.349	229.503	2810.17	3116.09	3291.9	2323.24	1721.4
LMJ.RY0402.043596	gene_unknown	TCAGGTACATTATGATTACCTT	10	-	5prime	UNALIGNED	?	-	0.496716	0.496716	NaN	0.519952	0.685112	NaN	NaN	0.421015	0.47348	0.1	14.225	169.47	NaN	NaN	115.857	92.4555	5.23875	27.3582	247.362	NaN	NaN	165.111	117.161	0.0190885	0.519952	0.685112	NaN	NaN	0.701691	5.23875	0.1	0.1	20.7903	36.0011	14.6198	13.8408	224.432	247.362	281.715	169.47	147.053
LMJ.RY0402.043596	unknown_chrom	TTACGGGTCGGGTAGGTGTGTT	10	-	3prime	insertion_cassette_CIB1	+	-	0.564265	0.564265	0.184725	0.599028	0.703405	NaN	NaN	0.564265	0.429236	3.44794	239.938	3356	NaN	NaN	2016.25	1061.74	18.6652	400.546	4771.07	NaN	NaN	2143.93	1484.13	0.184725	0.599028	0.703405	NaN	NaN	0.940442	18.6652	3.26301	3.64334	398.629	402.472	227.642	252.898	4771.07	5026.31	3372.37	3356	3107.29
LMJ.RY0402.044179	Cre13.g606750	GCGGGTGTAACTCGTTTCAACG	1	CDS	3prime	chromosome_13	-	sense	1.02109	1.02109	1.32688	1.02109	0.52429	NaN	NaN	NaN	NaN	2071.65	1505.07	221.1	NaN	NaN	NaN	NaN	1561.29	1473.98	421.713	NaN	NaN	NaN	NaN	1.32688	1.02109	0.52429	NaN	NaN	NaN	1561.29	2148.73	1997.33	1497.96	1450.38	1593.22	1421.79	403.122	421.713	441.692	195.283	234.861
LMJ.RY0402.044179	Cre13.g606750	GGATACGTTTACGTTGCAGCGC	1	CDS	5prime	chromosome_13	-	sense	1.02777	1.02777	1.12787	1.02777	0.557555	NaN	NaN	NaN	NaN	2764.15	1962.17	265.335	NaN	NaN	NaN	NaN	2450.78	1909.15	475.89	NaN	NaN	NaN	NaN	1.12787	1.02777	0.557555	NaN	NaN	NaN	2450.78	2765.29	2763.02	1866.51	1952.76	1928.94	1995.97	430.287	481.799	475.89	265.335	244.614
LMJ.RY0402.044496	Cre01.g014000	GCGGCTGATTACAGGGGCCTCT	3	CDS	5prime	chromosome_1	-	sense	0.075415	0.075415	0.0698465	0.127609	NaN	NaN	NaN	0.0809834	0.00867194	4.31862	8.16014	NaN	NaN	NaN	92.6018	20.7597	61.8301	63.9464	NaN	NaN	NaN	686.08	1436.34	0.0698465	0.127609	NaN	NaN	NaN	0.134972	61.8301	4.83823	3.85482	71.303	57.3488	6.4007	10.4032	NaN	NaN	NaN	NaN	NaN
LMJ.RY0402.044496	Cre04.g217954	GCGTTGTGATATAGCGATCAGC	1	intron	5prime	chromosome_4	+	sense	1.31621	1.31621	0.108344	1.36751	NaN	NaN	NaN	1.58667	1.26492	14.2597	1679.14	NaN	NaN	NaN	6667.63	8839.25	131.615	1227.88	NaN	NaN	NaN	2521.37	4192.8	0.108344	1.36751	NaN	NaN	NaN	2.64445	131.615	17.3422	11.7251	1204.3	1251.93	1668.33	1690.03	NaN	NaN	NaN	NaN	NaN
LMJ.RY0402.044496	Cre04.g217954	TTACGGCCGCTCAGAGAGAGTG	1	CDS/intron	3prime	chromosome_4	+	sense	1.32809	1.32809	0.0996554	1.37676	NaN	NaN	NaN	1.70896	1.27941	10.0791	1393.47	NaN	NaN	NaN	6550.78	7732.78	101.14	1012.14	NaN	NaN	NaN	2299.92	3626.41	0.0996554	1.37676	NaN	NaN	NaN	2.84827	101.14	9.37069	10.8412	1019.77	1004.57	1391.61	1395.34	NaN	NaN	NaN	NaN	NaN
LMJ.RY0402.044496	gene_unknown	TGTAGTTGATACTTTATTCTCA	10	-	5prime	UNALIGNED	?	-	0.0859635	0.0859635	0.0746079	0.118498	NaN	NaN	NaN	0.0973191	0.011117	1.73712	3.25477	NaN	NaN	NaN	42.5944	11.1289	23.2833	27.4669	NaN	NaN	NaN	262.607	600.642	0.0746079	0.118498	NaN	NaN	NaN	0.162198	23.2833	2.89037	1.04401	34.2655	22.0172	3.34582	3.1662	NaN	NaN	NaN	NaN	NaN
LMJ.RY0402.045173	Cre16.g670850	GGGATGGGCAACAGGCGCTGCA	1	CDS	3prime	chromosome_16	-	antisense	0.741671	0.741671	0.801531	0.496074	0.741671	0.755823	0.354944	NaN	NaN	352.779	182.376	1164.99	389.829	197.503	NaN	NaN	440.132	367.639	1570.76	515.768	556.434	NaN	NaN	0.801531	0.496074	0.741671	0.755823	0.354944	NaN	440.132	391.645	317.771	349.754	386.438	222.887	149.228	1754.83	1570.76	1546.39	989.498	1164.99
LMJ.RY0402.045173	Cre16.g670850	GGTATTGTGAGGTCTTAAGTCG	1	CDS	5prime	chromosome_16	-	antisense	0.620217	0.620217	0.540173	0.620217	0.665289	0.717471	0.403746	NaN	NaN	338.167	268.741	1185.52	457.526	249.379	NaN	NaN	626.035	433.302	1781.97	637.692	617.664	NaN	NaN	0.540173	0.620217	0.665289	0.717471	0.403746	NaN	626.035	343.954	332.478	385.776	486.684	253.046	285.41	1766.04	1781.97	1792.74	1334.92	1021.83
LMJ.RY0402.045326	Cre01.g016350	CACCCGCATGATCAATCCATCT	3	intron	3prime	chromosome_1	+	sense	0.0514606	0.0701995	0.0310288	0.0514606	0.0701995	0.171282	0.198305	0.0876087	0.0235518	25.3924	29.5735	7.44976	17.1904	17.4876	57.9826	145.856	818.352	574.683	106.123	100.363	88.1857	397.102	3715.8	0.0310288	0.0514606	0.0701995	0.171282	0.198305	0.146015	818.352	24.8491	25.9477	585.124	564.428	29.0249	30.1326	83.92	106.123	117.08	8.7549	7.44976
LMJ.RY0402.045460	Cre12.g544114	GTAGGGGATTAAGCGGGCCGGT	5	intron	3prime	chromosome_12	+	antisense	1.21011	1.21011	1.28484	1.13538	NaN	NaN	NaN	NaN	NaN	543.422	772.262	NaN	NaN	NaN	NaN	NaN	422.948	680.18	NaN	NaN	NaN	NaN	NaN	1.28484	1.13538	NaN	NaN	NaN	NaN	422.948	576.946	511.845	739.38	625.72	832.31	716.545	NaN	NaN	NaN	NaN	NaN
LMJ.RY0402.045460	gene_unknown	GCGGGACGCTAGCGCCGTTAG	10	-	5prime	MULTIPLE	?	-	1.21207	1.21207	1.24846	1.17568	NaN	NaN	NaN	NaN	NaN	921.549	1221.4	NaN	NaN	NaN	NaN	NaN	738.146	1038.89	NaN	NaN	NaN	NaN	NaN	1.24846	1.17568	NaN	NaN	NaN	NaN	738.146	951.832	892.229	1116.59	966.599	1263.77	1180.45	NaN	NaN	NaN	NaN	NaN
LMJ.RY0402.045541	Cre09.g396250	CGGCCGCCGGTGTGAACGCGTG	1	CDS	3prime	chromosome_9	-	antisense	0.118959	0.121076	0.32993	0.375012	0.0537049	0.285686	0.121076	0.0438002	0.118959	170.23	161.312	164.592	34.5905	56.8348	110.366	234.733	515.959	430.152	3064.75	121.079	469.415	1511.85	1183.94	0.32993	0.375012	0.0537049	0.285686	0.121076	0.0730004	515.959	210.255	137.825	444.845	415.945	178.013	146.179	3115.05	2805.05	3064.75	164.592	160.999
LMJ.RY0402.045541	Cre09.g396250	GGCCGTGCTTGACGGTTACATA	1	CDS	5prime	chromosome_9	-	antisense	0.296065	0.296065	0.296065	0.400417	0.139374	NaN	NaN	NaN	NaN	67.9571	67.6818	1.5472	NaN	NaN	NaN	NaN	229.535	169.028	11.1011	NaN	NaN	NaN	NaN	0.296065	0.400417	0.139374	NaN	NaN	NaN	229.535	84.072	54.9311	173.176	164.98	68.1529	67.2139	12.3513	10.5144	11.1011	1.1777	1.56439
LMJ.RY0402.045632	Cre09.g392750	CAAGAGCCCCGAGAATTTGCCG	1	5UTR	3prime	chromosome_9	-	sense	1.14157	1.14157	1.14157	0.938603	1.33888	1.33695	0.285756	NaN	NaN	228.39	299.539	15801.6	230.367	352.075	NaN	NaN	200.068	319.132	11802	172.308	1232.08	NaN	NaN	1.14157	0.938603	1.33888	1.33695	0.285756	NaN	200.068	231.925	224.91	311.683	326.759	306.99	292.268	12367.2	10777.3	11802	17494.2	13753.4
LMJ.RY0402.045632	Cre09.g392750	GTCATTAGGGTCGGTACGCGGT	1	5UTR	3prime	chromosome_9	+	antisense	1.0798	1.0798	1.0798	0.931021	1.32528	1.35923	0.183016	NaN	NaN	238.887	304.9	13548.2	145.25	222.206	NaN	NaN	221.233	327.49	10222.9	106.862	1214.13	NaN	NaN	1.0798	0.931021	1.32528	1.35923	0.183016	NaN	221.233	238.116	239.661	330.719	324.293	314.221	295.855	10861.9	9572.33	10222.9	16061.4	12126.7
LMJ.RY0402.045681	Cre16.g695700	TATGGTGTATCATGATTCAAAC	3	CDS	3prime	chromosome_16	-	antisense	NaN	NaN	NaN	NaN	NaN	NaN	NaN	NaN	NaN	0.1	0.1	NaN	NaN	NaN	NaN	NaN	0.1	0.1	NaN	NaN	NaN	NaN	NaN	1	1	NaN	NaN	NaN	NaN	0.1	0.1	0.1	0.1	0.1	0.1	0.1	NaN	NaN	NaN	NaN	NaN
LMJ.RY0402.046055	Cre03.g201450	CAGAAGGGGAAGTTGCGCGAGA	1	intron	3prime	chromosome_3	-	antisense	0.714988	0.714988	0.730312	0.714988	0.42181	NaN	NaN	0.78609	0.446269	1733.5	1511.78	113.285	NaN	NaN	785.789	223.917	2373.65	2114.42	268.569	NaN	NaN	599.77	301.053	0.730312	0.714988	0.42181	NaN	NaN	1.31015	2373.65	1771.81	1696.02	2124.59	2104.3	1487.3	1536.67	354.996	257.185	268.569	118.191	105.603
LMJ.RY0402.046055	Cre03.g201450	TTCTTATACTACGCTCCTGTC	1	intron	5prime	chromosome_3	-	antisense	0.676257	0.676257	0.709975	0.676257	0.432454	NaN	NaN	0.684241	0.31383	2731.63	2074.67	162.27	NaN	NaN	755.397	195.255	3847.5	3067.87	375.232	NaN	NaN	662.395	373.301	0.709975	0.676257	0.432454	NaN	NaN	1.1404	3847.5	2741.64	2721.66	3036.92	3099.14	2087.5	2061.92	458.103	375.232	365.83	162.404	162.27
LMJ.RY0402.046095	Cre06.g279500	GAAGTCGTCGATGGAAACGCGT	3	intron	3prime	chromosome_6	+	sense	0.177603	0.177603	0.177603	0.193111	0.0625478	NaN	NaN	0.114517	1.01656	159.457	104.821	16.6649	NaN	NaN	27.6279	28.2303	897.827	542.802	266.434	NaN	NaN	144.754	16.6622	0.177603	0.193111	0.0625478	NaN	NaN	0.190861	897.827	160.389	158.53	533.849	551.905	95.7919	114.701	272.094	253.525	266.434	24.9515	16.6649
LMJ.RY0402.046487	Cre03.g204100	CATCACTTAGGTTCACGACTAC	5	intron	5prime	chromosome_3	+	sense	0.743189	0.743189	1.03796	1.08333	0.743189	NaN	NaN	0.718578	0.682365	6802.98	5281.62	114.201	NaN	NaN	27.8403	64.99	6554.21	4875.37	153.663	NaN	NaN	23.2462	57.1453	1.03796	1.08333	0.743189	NaN	NaN	1.19763	6554.21	6546.64	7069.35	4856.54	4894.28	5270.65	5292.61	131.948	153.663	158.397	101.4	114.201
LMJ.RY0402.046487	Cre04.g212350	GTTGTGAGGAAAACCTCTGTAC	3	intron	5prime	chromosome_4	-	antisense	0.871539	0.871539	1.00058	0.909557	0.395623	NaN	NaN	NaN	0.833521	524.244	369.96	26.4981	NaN	NaN	4.51366	45.229	523.939	406.747	66.9782	NaN	NaN	6.52689	32.5576	1.00058	0.909557	0.395623	NaN	NaN	0.691549	523.939	523.031	525.459	357.593	462.658	377.496	362.574	66.9782	67.5768	66.7971	26.4981	36.5499
LMJ.RY0402.046487	Cre04.g212350	TGCAGGTATCAGCTTGTTCGCC	3	CDS	5prime	chromosome_4	+	sense	0.91813	0.91813	0.983151	0.978215	0.552656	NaN	NaN	NaN	0.858044	1366.91	1015.5	37.952	NaN	NaN	6.41851	39.5219	1390.34	1038.12	68.672	NaN	NaN	7.655	27.6363	0.983151	0.978215	0.552656	NaN	NaN	0.838473	1390.34	1301.29	1435.84	1012.33	1064.56	940.103	1096.95	75.7145	68.672	64.9575	32.3866	43.2342
LMJ.RY0402.046487	Cre06.g269200	AACAAGTTGTAGCATGGGCCAG	1	intron|outside_mRNA	3prime	chromosome_6	-	sense	0.987538	0.987538	0.987538	1.09699	0.858497	NaN	NaN	0.840587	1.21199	5182.6	4546.19	93.5986	NaN	NaN	40.8461	106.398	5248	4144.24	109.026	NaN	NaN	29.1554	52.6727	0.987538	1.09699	0.858497	NaN	NaN	1.40098	5248	5135.31	5230.33	4144.14	4144.34	4581.47	4511.19	98.1795	109.026	109.43	68.4341	93.5986
LMJ.RY0402.046487	Cre06.g269200	CGTTCCTGTAGCAACTCATAAG	1	intron|outside_mRNA	3prime	chromosome_6	+	antisense	0.89007	0.89007	0.89007	0.968078	0.863171	NaN	NaN	0.81755	1.02152	8458.48	6711.93	120.615	NaN	NaN	66.1205	122.117	9503.17	6933.25	139.735	NaN	NaN	48.5259	71.7272	0.89007	0.968078	0.863171	NaN	NaN	1.36258	9503.17	8331.2	8587.71	6949.47	6917.07	6684.14	6739.83	128.954	141.679	139.735	97.8117	169.756
LMJ.RY0402.046487	unknown_chrom	TAGTTAGGGTTGATTTTGACCA	10	-	5prime	insertion_cassette_CIB1	+	-	0.83378	0.83378	1.08305	1.05312	0.83378	NaN	NaN	0.581409	0.701658	5787.5	4235.75	54.0612	NaN	NaN	24.5974	67.0516	5343.71	4022.08	64.8387	NaN	NaN	25.3839	57.337	1.08305	1.05312	0.83378	NaN	NaN	0.969016	5343.71	5654.4	5923.74	4045.5	3998.8	4423.17	4056.26	55.2294	64.8387	69.4614	41.4549	58.7359
LMJ.RY0402.046798	Cre16.g692004	ACGCATTCAAGTGTACGTATCG	2	CDS	5prime	chromosome_16	+	antisense	1.32666	1.32666	1.41769	1.32666	1.62619	0.747721	0.943682	NaN	NaN	226.383	187.603	347.757	18.0707	99.3027	NaN	NaN	159.685	141.411	213.847	24.1677	105.229	NaN	NaN	1.41769	1.32666	1.62619	0.747721	0.943682	NaN	159.685	202.012	253.695	142.298	140.529	181.547	193.862	256.365	213.847	213.776	231.77	353.269
LMJ.RY0402.046798	Cre16.g692004	CGGCGCGGAGCGCACCGGGGTT	2	CDS	3prime	chromosome_16	+	antisense	1.1716	1.1716	1.45684	1.54251	1.1716	0.938025	1.12607	NaN	NaN	111.196	98.8145	175.722	10.8553	76.7999	NaN	NaN	76.3273	64.0608	149.985	11.5725	68.202	NaN	NaN	1.45684	1.54251	1.1716	0.938025	1.12607	NaN	76.3273	98.8943	125.029	69.5392	59.014	102.33	95.4198	156.091	129.434	149.985	146.255	175.722
LMJ.RY0402.047219	Cre10.g449750	GTCGAGCGCCGAGACAGAGGGA	3	intron	3prime	chromosome_10	+	antisense	0.800928	0.926262	0.675684	1.1623	1.36092	0.800928	0.926262	0.36408	1.45402	13.5689	451.667	797.036	73.8864	11.4811	133.608	654.377	20.0817	388.599	585.661	92.2509	12.3951	220.185	270.029	0.675684	1.1623	1.36092	0.800928	0.926262	0.606801	20.0817	13.7214	13.4182	366.732	411.77	568.412	358.9	621.743	559.143	585.661	797.036	763.582
LMJ.RY0402.047219	gene_unknown	TTTTCGCGGCCCATCCGCTTGA	10	-	5prime	UNALIGNED	?	-	0.96676	1.06557	0.660494	1.17681	1.35549	0.96676	NaN	0.368304	1.16438	12.6872	443.454	599.447	70.8673	9.50347	93.7563	511.382	19.2087	376.826	442.237	73.3039	9.78788	152.737	263.513	0.660494	1.17681	1.35549	0.96676	0.970942	0.61384	19.2087	13.635	11.8054	376.459	377.193	474.015	414.862	442.237	457.649	432.056	599.447	460.501
LMJ.RY0402.047385	Cre01.g044800	AAATAACCTGGCCTTCATACA	1	CDS	5prime	chromosome_1	+	sense	0.60998	0.673568	1.03219	0.673568	0.544943	0.929472	0.972664	0.60998	0.357638	151.54	676.681	63.7135	1138.35	1497.68	228.649	180.923	146.814	1004.62	116.918	1224.73	1539.77	224.908	303.53	1.03219	0.673568	0.544943	0.929472	0.972664	1.01663	146.814	146.341	156.923	1002.63	1006.62	699.713	654.407	86.0574	116.918	119.385	68.4241	63.7135
LMJ.RY0402.047385	Cre01.g044800	TAGGTCGCGACGGCCTTCTATT	1	CDS	3prime	chromosome_1	+	sense	0.684651	0.756356	1.11401	0.684651	0.553377	1.00373	0.952247	0.756356	0.422367	105.823	558.011	49.5709	894.156	1205.38	264.311	187.875	94.9925	815.031	89.5789	890.832	1265.83	209.672	266.889	1.11401	0.684651	0.553377	1.00373	0.952247	1.26059	94.9925	99.229	112.855	807.633	822.496	569.006	547.229	79.7731	94.0039	89.5789	57.5391	49.5709
LMJ.RY0402.047526	Cre03.g210849	TGGGTTTCATCTTATGGGACTT	3	3UTR	5prime	chromosome_3	+	sense	1.00506	1.00506	1.85853	1.00506	1.66761	0.772412	0.709452	NaN	NaN	181.625	95.3078	279.82	507.108	677.591	NaN	NaN	97.7252	94.8284	167.797	656.525	955.091	NaN	NaN	1.85853	1.00506	1.66761	0.772412	0.709452	NaN	97.7252	168.898	195.311	109.111	82.4156	93.7557	96.8857	167.797	181.647	164.677	279.82	249.734
LMJ.RY0402.047939	Cre07.g325744	GCTCGTTTTGTCCAGTCCGACT	3	intron	3prime	chromosome_7	-	antisense	1.24613	1.24613	1.36071	1.19895	0.90391	1.2992	1.24613	NaN	NaN	818.15	591.405	70.7827	218.508	339.347	NaN	NaN	601.267	493.27	78.3072	168.187	272.321	NaN	NaN	1.36071	1.19895	0.90391	1.2992	1.24613	NaN	601.267	851.729	785.896	491.662	494.883	583.667	599.244	72.2796	99.6425	78.3072	89.9323	70.6844
LMJ.RY0402.047939	gene_unknown	AAGTCCACCAGAGCGGATCGCC	10	-	5prime	UNALIGNED	?	-	1.15129	1.15129	1.503	1.13098	1.06514	1.23418	1.15129	NaN	NaN	1025.57	616.425	105.81	273.186	412.04	NaN	NaN	682.349	545.035	99.3393	221.349	357.892	NaN	NaN	1.503	1.13098	1.06514	1.23418	1.15129	NaN	682.349	1054.17	997.755	550.404	539.718	631.924	601.306	98.3083	129.951	99.3393	112.117	105.81
LMJ.RY0402.047945	Cre02.g095141	ATTTTTGCACCATATTATGGT	3	intron	5prime	chromosome_2	+	sense	1.42204	1.42204	1.72341	1.42204	1.30703	NaN	NaN	NaN	NaN	1396.19	1341.59	258.747	NaN	NaN	NaN	NaN	810.13	943.426	197.966	NaN	NaN	NaN	NaN	1.72341	1.42204	1.30703	NaN	NaN	NaN	810.13	1407.3	1385.16	1027.73	866.034	1414.19	1272.72	214.089	197.966	190.052	223.527	338.336
LMJ.RY0402.047980	Cre16.g681800	ACCTGGCTTTCGCCAATGCGGT	4	CDS	3prime	chromosome_16	+	antisense	0.673043	0.673043	NaN	0.610203	NaN	NaN	NaN	0.673043	0.854966	6.70565	29.8958	0.1	0.700345	0.1	18.7015	23.2044	6.91612	48.9931	3.09198	2.64515	0.34101	16.6719	16.2845	0.969568	0.610203	0.0323417	0.264765	0.293247	1.12174	6.91612	5.27102	8.53075	45.0162	53.3214	34.9685	25.5589	3.09198	3.15591	1.87551	0.194553	0.1
LMJ.RY0402.048165	Cre01.g044650	GGATCAAAATTCCCTGTCCAGG	4	intron	3prime	chromosome_1	+	sense	0.713013	0.713013	NaN	NaN	NaN	0.714486	0.71154	NaN	NaN	2.82446	2.59156	1.42222	84.9168	62.2014	NaN	NaN	3.49972	4.37427	3.34662	118.85	87.4181	NaN	NaN	0.807051	0.592454	0.424972	0.714486	0.71154	NaN	3.49972	3.09568	2.577	4.11576	4.64902	2.08028	3.22849	3.34662	1.9777	3.93672	0.729575	1.73004
LMJ.RY0402.048165	Cre01.g044650	ATTGGATAGGGGAGCAAGATGA	4	intron	5prime	chromosome_1	+	sense	0.720425	0.720425	0.682766	0.797793	0.186813	0.819081	0.720425	NaN	NaN	74.9811	71.3928	4.5506	2321.15	1866.21	NaN	NaN	109.82	89.4879	24.3591	2833.84	2590.42	NaN	NaN	0.682766	0.797793	0.186813	0.819081	0.720425	NaN	109.82	76.3434	73.643	90.1683	88.8125	65.8981	77.3457	23.2968	35.3217	24.3591	4.71078	4.40875
LMJ.RY0402.048288	Cre13.g578600	ACTTCGGGCATGCGATGTTGAC	1	5UTR	3prime	chromosome_13	-	sense	0.0999166	0.138711	0.177504	0.0697336	NaN	0.090369	0.417347	0.0999166	0.265808	2.08551	0.605414	0.109401	39.9196	137.835	17.5278	23.6322	11.7491	8.6818	3.57669	441.741	330.264	105.255	53.3442	0.177504	0.0697336	0.0305873	0.090369	0.417347	0.166528	11.7491	1.08767	3.99879	9.34621	8.06462	3.66526	0.1	7.56626	3.57669	3.02681	0.1	0.211841
LMJ.RY0402.048288	Cre13.g578650	ACGCACAGTGCTTGTTGTCGTA	1	CDS	5prime	chromosome_13	-	antisense	0.0889577	0.120687	0.42758	0.152416	NaN	0.0820067	0.424756	0.0490657	0.0889577	5.64144	1.48688	0.942156	53.0162	176.145	11.1246	10.9149	13.1939	9.75544	9.33879	646.486	414.697	136.037	73.6185	0.42758	0.152416	0.100886	0.0820067	0.424756	0.0817761	13.1939	7.47726	4.25636	10.3182	9.22341	3.05488	0.723702	9.33879	8.32388	9.83244	0.942156	1.27996
LMJ.RY0402.048376	Cre03.g188700	AGGGATTCGCAAGAATACGACG	3	intron	3prime	chromosome_3	+	antisense	0.120643	0.135324	0.138753	0.0783504	0.0850156	0.135324	0.120643	0.20322	0.453647	11.3422	9.37531	2.43618	8.05396	9.88247	49.2625	31.5452	81.7435	119.659	28.6556	59.516	81.9149	145.446	41.7221	0.138753	0.0783504	0.0850156	0.135324	0.120643	0.3387	81.7435	11.9644	10.7523	126.817	112.905	9.60891	9.14739	33.1024	28.6556	19.6836	2.33464	2.43618
LMJ.RY0402.048376	Cre12.g536350 & Cre12.g536412	CCAGTGTTCTTCCTCCACAGGC	5	intergenic	5prime	chromosome_12	+	upstream & downstream	0.113751	0.130615	0.134748	0.0818714	0.113751	0.130615	0.0771978	0.140787	0.331616	13.8132	11.8543	2.82137	11.0949	7.96698	36.2749	18.1573	102.511	144.792	24.803	84.9434	103.202	154.595	32.8525	0.134748	0.0818714	0.113751	0.130615	0.0771978	0.234645	102.511	17.2165	11.0826	173.022	121.169	13.747	10.2223	24.803	26.0121	10.5937	2.11985	4.12431
LMJ.RY0402.048376	unknown_chrom	GGCCGGGCGACCACACTCCGTG	10	-	3prime	insertion_cassette_CIB1	-	-	0.117506	0.136888	0.136888	0.0917815	0.0754972	0.160756	0.117506	0.156357	0.350178	6.80962	7.21028	1.41051	7.93123	6.97586	31.8672	18.4994	49.7461	78.5591	18.683	49.337	59.366	122.286	31.6971	0.136888	0.0917815	0.0754972	0.160756	0.117506	0.260594	49.7461	6.77702	6.84237	92.0045	67.0787	7.62769	6.8157	23.7537	18.683	12.0701	1.41051	0.882672
LMJ.RY0402.048489	Cre03.g153200	ATGTCTAATTAAAGGTTGACGG	3	intron	5prime	chromosome_3	+	antisense	0.140515	0.219779	0.111058	0.386119	0.140515	0.510882	0.633913	0.219779	0.127985	1.24262	65.0539	3.45846	96.3234	161.104	9.7727	22.5694	11.1889	168.481	24.6128	188.543	254.142	26.6796	105.806	0.111058	0.386119	0.140515	0.510882	0.633913	0.366298	11.1889	1.06818	1.44556	178.412	159.104	58.6973	72.0989	23.3972	36.0336	24.6128	3.29755	6.3998
LMJ.RY0402.048489	gene_unknown	GGAATGGACAGCCAAGATTTGG	10	-	3prime	UNALIGNED	?	-	NaN	NaN	NaN	NaN	NaN	NaN	NaN	NaN	NaN	0.1	0.541448	0.635524	1.75086	2.45123	0.391246	2.78267	0.416634	1.93449	6.11121	1.35634	2.89858	0.88617	2.49584	0.240019	0.279892	0.103993	1.29087	0.845665	0.441502	0.416634	0.1	0.1	1.7149	2.18219	1.08967	0.269041	6.11121	4.92321	6.25789	0.924128	0.635524
LMJ.RY0402.048843	Cre13.g581850	GATAAGGACCCGATCCCCCAGT	1	CDS	3prime	chromosome_13	+	antisense	0.42588	0.46666	0.481295	0.46666	0.531405	0.42588	0.40861	0.836259	0.260564	438.104	427.15	47.7628	1087.05	948.627	2122.31	409.789	910.261	915.333	89.8802	2552.47	2321.6	1522.72	943.617	0.481295	0.46666	0.531405	0.42588	0.40861	1.39376	910.261	440.172	436.046	901.181	929.708	458.949	397.553	85.8844	89.8802	94.3883	47.7628	47.2053
LMJ.RY0402.048843	Cre13.g581850	ACCAAAAACTTACGGTGGATTA	1	CDS	5prime	chromosome_13	+	antisense	0.440042	0.477751	0.485662	0.477751	0.563962	0.440042	0.386493	0.746747	0.215565	503.92	430.624	63.7135	1185.22	980.16	2278.81	420.812	1037.59	901.358	112.975	2693.42	2536.03	1830.99	1171.28	0.485662	0.477751	0.563962	0.440042	0.386493	1.24458	1037.59	521.523	486.911	895.292	907.465	480.853	385.643	98.9108	112.975	117.799	71.6039	63.7135
LMJ.RY0402.049105	Cre11.g467712	ACCCGCTACGAGATGAGAGGAG	3	intron	3prime	chromosome_11	-	antisense	0.39394	0.39394	0.39394	0.512162	0.351854	0.401619	0.336562	NaN	NaN	351.334	424.394	24.2205	561.621	787.411	NaN	NaN	891.846	828.632	68.8368	1398.39	2339.57	NaN	NaN	0.39394	0.512162	0.351854	0.401619	0.336562	NaN	891.846	369.138	334.388	864.739	794.033	493.819	364.73	76.1719	58.0687	68.8368	17.1693	24.2205
LMJ.RY0402.049333	Cre10.g451050	CGGGATCTATCCTAAATGCCCT	4	CDS	3prime	chromosome_10	-	sense	0.780723	0.780723	0.591755	0.703034	NaN	0.936499	0.858412	NaN	NaN	1554.96	1993.53	0.1	636.114	876.717	NaN	NaN	2627.71	2835.61	1.67125	679.247	1021.32	NaN	NaN	0.591755	0.703034	0.0598355	0.936499	0.858412	NaN	2627.71	1518.05	1592.76	2705.34	2972.14	1948.93	2039.15	1.41867	2.48265	1.67125	0.1	0.1
LMJ.RY0402.049365	Cre09.g402051	GGGTACGCTCGGCACGCCGGCC	1	intron	3prime	chromosome_9	-	sense	1.76063	1.76063	2.49261	2.18579	NaN	1.0593	1.33548	NaN	NaN	296.389	231.656	0.1	270.652	169.019	NaN	NaN	118.907	105.983	1.22028	255.501	126.56	NaN	NaN	2.49261	2.18579	0.0819481	1.0593	1.33548	NaN	118.907	289.989	302.931	114.384	98.1986	237.647	225.815	0.836654	1.22028	2.06121	0.437745	0.1
LMJ.RY0402.049365	Cre09.g402051	GGCGTGGATATCGGCATCTACT	1	intron	5prime	chromosome_9	-	sense	1.83547	1.83547	2.35645	2.02	NaN	0.975391	1.65094	NaN	NaN	405.9	305.096	NaN	380.991	237.131	NaN	NaN	172.25	151.038	NaN	390.603	143.634	NaN	NaN	2.35645	2.02	NaN	0.975391	1.65094	NaN	172.25	407.291	404.515	171.336	133.144	317.78	292.919	NaN	NaN	NaN	NaN	NaN
LMJ.RY0402.049829	Cre11.g467567 & Cre11.g467568	GAAGAGCGGGCAGAGTAATGTA	3	intergenic	3prime	chromosome_11	-	upstream & downstream	0.75174	0.75174	NaN	NaN	NaN	NaN	NaN	0.808695	0.694785	0.182939	0.326505	NaN	0.934088	2.50889	15.8846	21.8216	1.08325	0.954544	NaN	7.25433	4.09212	11.7853	18.8446	0.16888	0.342054	NaN	0.128763	0.613103	1.34783	1.08325	0.334668	0.1	1.20043	0.759023	0.297183	0.358721	NaN	NaN	NaN	NaN	NaN
LMJ.RY0402.049829	Cre11.g467573	AGGCGAAACTTGATCGTCAGCA	3	intron	5prime	chromosome_11	-	antisense	0.469349	0.469349	NaN	NaN	NaN	0.236076	0.700173	0.602345	0.336354	0.710361	1.24084	0.1	5.11559	7.13375	17.8062	19.1224	2.00495	2.59419	1.10459	21.6692	10.1886	17.7369	34.1113	0.354303	0.478314	0.0905315	0.236076	0.700173	1.00391	2.00495	1.25668	0.401543	1.92503	3.49597	0.654617	2.35203	1.10459	0.438099	3.23519	0.1	0.568871
LMJ.RY0402.049983	Cre08.g384150	CAATAATGAGGATCGCGGGCCG	3	CDS	3prime	chromosome_8	-	sense	1.7626	1.7626	1.27764	1.94019	1.66087	2.26939	1.7626	NaN	NaN	695.086	872.15	53.1144	929.193	2119.5	NaN	NaN	544.04	449.518	31.9799	409.447	1202.49	NaN	NaN	1.27764	1.94019	1.66087	2.26939	1.7626	NaN	544.04	700.376	689.836	466.539	433.118	825.475	921.465	37.4676	31.9799	25.7558	28.9884	54.0902
LMJ.RY0402.050019	Cre15.g634701	GAACAGCCGCGATCTTGTCGCA	5	CDS	3prime	chromosome_15	-	sense	0.566054	0.566054	0.646707	0.51998	0.566054	NaN	NaN	NaN	NaN	72.3177	320.639	3018.88	NaN	NaN	NaN	NaN	111.824	616.636	5333.2	NaN	NaN	NaN	NaN	0.646707	0.51998	0.566054	NaN	NaN	NaN	111.824	73.2922	71.3562	632.027	601.621	321.75	319.531	5333.2	4905.37	5481.12	3009.06	3040.07
LMJ.RY0402.050128	Cre14.g611650	CGGCGTACATAAATTCTGTTT	2	intron	5prime	chromosome_14	+	sense	1.51664	1.51664	2.11494	1.60981	1.39666	1.39414	1.51664	NaN	NaN	1155.84	834.465	1909.07	542.399	325.28	NaN	NaN	546.511	518.363	1366.88	389.056	214.475	NaN	NaN	2.11494	1.60981	1.39666	1.39414	1.51664	NaN	546.511	1136.98	1175	524.07	512.718	831.436	837.505	1366.88	1331.6	1375.78	2097.12	1592.84
LMJ.RY0402.050128	Cre14.g611650	GTGTCGGACTTATAACGCAGCG	2	intron	3prime	chromosome_14	+	sense	1.82582	1.82582	1.96975	1.82582	2.06777	1.38858	1.35253	NaN	NaN	1884.37	1779.51	3845.9	862.124	480.441	NaN	NaN	956.656	974.639	1859.92	620.867	355.217	NaN	NaN	1.96975	1.82582	2.06777	1.38858	1.35253	NaN	956.656	1888.7	1880.05	998.33	951.51	1810.61	1748.94	2135.21	1859.92	1828.53	3888.59	3406.59
LMJ.RY0402.050128	Cre14.g615900	TACGGAAACGTATCATCGAAG	3	3UTR	3prime	chromosome_14	+	sense	1.80872	1.80872	1.91582	1.80872	1.95471	1.25245	1.59053	NaN	NaN	2239.38	2230.44	4626.33	1138.59	692.354	NaN	NaN	1168.89	1233.15	2366.76	909.09	435.299	NaN	NaN	1.91582	1.80872	1.95471	1.25245	1.59053	NaN	1168.89	2326.02	2155.97	1268.51	1198.78	2190.54	2271.06	2523.64	2366.76	2109.91	4626.33	4253.03
LMJ.RY0402.050128	gene_unknown	TGGGTCTATATTCAGAACGGTA	10	-	3prime	UNALIGNED	?	-	1.08543	1.08543	1.43904	0.837373	1.08543	NaN	NaN	NaN	NaN	18.9458	15.1764	37.0871	11.9059	6.24921	NaN	NaN	13.1656	18.1238	34.168	8.8261	3.4101	NaN	NaN	1.43904	0.837373	1.08543	1.34894	1.83256	NaN	13.1656	19.3271	18.5722	16.806	19.5448	14.7601	15.6044	35.3214	34.168	31.1409	37.7433	32.1999
LMJ.RY0402.050128	gene_unknown	CTGTGCGTGGCATGTCGGTACA	10	-	3prime	UNALIGNED	?	-	1.44683	1.44683	1.68954	1.22557	1.51851	1.37515	NaN	NaN	NaN	46.8809	37.2898	83.8038	27.5115	13.0797	NaN	NaN	27.7478	30.4264	55.1883	20.0061	8.48086	NaN	NaN	1.68954	1.22557	1.51851	1.37515	1.54227	NaN	27.7478	47.0208	46.7414	29.8393	31.0251	35.5629	39.1006	47.6893	55.7544	55.1883	83.8038	90.0679
LMJ.RY0402.050128	gene_unknown	CTATGCTAAATTTCGTGGTAGT	10	-	5prime	UNALIGNED	?	-	1.34556	1.34556	2.01823	1.30162	1.65566	0.9155	1.34556	NaN	NaN	309.358	192.151	747.012	80.2516	59.0694	NaN	NaN	153.282	147.624	451.187	87.6587	43.8996	NaN	NaN	2.01823	1.30162	1.65566	0.9155	1.34556	NaN	153.282	275.025	347.977	164.32	132.624	174.346	211.773	337	451.187	528.414	747.012	482.118
LMJ.RY0402.050128	unknown_chrom	GTGGGACAATGGCTGGGCGCGA	10	-	3prime	insertion_cassette_CIB1	+	-	1.65368	1.65368	1.97249	1.65368	1.77812	1.629	1.46772	NaN	NaN	3736.01	3336.18	7141.08	2169.44	1031.71	NaN	NaN	1894.06	2017.42	4016.09	1331.76	702.933	NaN	NaN	1.97249	1.65368	1.77812	1.629	1.46772	NaN	1894.06	3463.04	4030.51	2110.19	1928.73	3204.2	3473.59	4016.09	3972.82	4160.53	7141.08	7036.52
LMJ.RY0402.050128	unknown_chrom	GTACAGTGTGTGGCTCTAACTG	10	-	3prime	insertion_cassette_CIB1	+	-	1.71463	1.71463	1.93439	1.71463	1.99427	1.27896	1.64829	NaN	NaN	3211.65	3075.62	5641.45	1531.97	929.969	NaN	NaN	1660.29	1793.75	2828.83	1197.82	564.201	NaN	NaN	1.93439	1.71463	1.99427	1.27896	1.64829	NaN	1660.29	3311.7	3114.61	1862.29	1727.73	3034.51	3117.29	3300.27	2828.83	2574.39	5731.59	5300.73
LMJ.RY0402.050128	unknown_chrom	TCCATCGGCGCAGCCGTGTCGA	10	-	5prime	insertion_cassette_CIB1	+	-	1.5477	1.5477	2.32504	1.61978	1.53913	1.31836	1.5477	NaN	NaN	1656.97	1227.68	3316.51	617.311	384.919	NaN	NaN	712.663	757.934	2154.79	468.241	248.704	NaN	NaN	2.32504	1.61978	1.53913	1.31836	1.5477	NaN	712.663	1587.46	1729.53	779.405	737.055	1165.44	1293.26	2148.02	2154.79	2159.2	3316.51	3012.88
LMJ.RY0402.050457	Cre08.g370900 & Cre08.g370950	CGTGCCGGGGGCATCGAGTGTC	3	intergenic	5prime	chromosome_8	+	upstream & upstream	1.19266	1.19266	1.6824	1.19057	NaN	1.19476	1.07412	NaN	NaN	146.894	169.359	0.471078	115.52	24.4522	NaN	NaN	87.3124	142.25	1.90305	96.6889	22.7649	NaN	NaN	1.6824	1.19057	0.247538	1.19476	1.07412	NaN	87.3124	144.456	149.374	149.228	135.599	168.382	170.341	0.903754	3.17622	1.90305	0.471078	0.284435
LMJ.RY0402.050457	Cre09.g393991	ACGTTAGCCCGACGTGACATGT	3	CDS	3prime	chromosome_9	-	sense	1.22014	1.22014	1.77779	1.22014	NaN	0.941279	NaN	NaN	NaN	87.2528	114.884	0.282455	68.159	20.9276	NaN	NaN	49.0795	94.1561	1.74606	72.4111	9.62251	NaN	NaN	1.77779	1.22014	0.161767	0.941279	2.17486	NaN	49.0795	85.7586	88.7731	90.7183	97.7242	108.373	121.786	1.74606	0.757418	1.80123	0.1	0.282455
LMJ.RY0402.050457	Cre17.g699450	GCCACTTGCAGATGGCCTTAGA	3	intron	3prime	chromosome_17	+	antisense	1.27962	1.27962	1.82789	1.15972	NaN	0.841007	1.39952	NaN	NaN	85.9038	105.547	NaN	51.553	17.3472	NaN	NaN	46.9963	91.0112	NaN	61.2991	12.3951	NaN	NaN	1.82789	1.15972	NaN	0.841007	1.39952	NaN	46.9963	87.5993	84.2412	89.1749	92.8854	101.24	110.038	NaN	NaN	NaN	NaN	NaN
LMJ.RY0402.050824	Cre02.g112900	AGCCCGGTGTAACCTCGCTTT	3	3UTR	3prime	chromosome_2	+	antisense	0.854514	0.854514	1.22117	0.854514	0.165212	NaN	NaN	NaN	NaN	5415.87	3621.06	2.07863	NaN	NaN	NaN	NaN	4434.98	4237.56	12.5815	NaN	NaN	NaN	NaN	1.22117	0.854514	0.165212	NaN	NaN	NaN	4434.98	5238.39	5599.37	4564.64	3933.92	3475.45	3772.76	15.8601	12.5815	12.4601	1.50779	2.33026
LMJ.RY0402.050824	Cre09.g392650	GAGACTCGGCTAGAGGGAGCCG	5	intron	3prime	chromosome_9	+	sense	0.917372	0.917372	1.37482	0.917372	0.125925	NaN	NaN	NaN	NaN	2833.62	2015.59	1.53162	NaN	NaN	NaN	NaN	2061.09	2197.13	12.163	NaN	NaN	NaN	NaN	1.37482	0.917372	0.125925	NaN	NaN	NaN	2061.09	2821.23	2846.07	2383.03	2025.74	2017.67	2013.5	12.7317	10.4355	12.163	2.86966	1.16513
LMJ.RY0402.051152	Cre12.g540200	GCGGTGCGGGAGAATGGGAAGA	3	CDS	3prime	chromosome_12	+	sense	NaN	NaN	NaN	NaN	NaN	NaN	NaN	NaN	NaN	0.258676	0.399886	NaN	NaN	NaN	NaN	NaN	0.333307	0.82666	NaN	NaN	NaN	NaN	NaN	0.776089	0.483737	NaN	NaN	NaN	NaN	0.333307	0.251001	0.266586	1.02894	0.664145	0.594366	0.269041	NaN	NaN	NaN	NaN	NaN
LMJ.RY0402.051152	Cre13.g580800	TCGGTGCGGGAGAATGGGAAGA	5	CDS	3prime	chromosome_13	+	sense	0.592147	0.592147	0.592147	0.567873	0.22555	1.05694	0.609403	NaN	NaN	3989.17	3480.62	198.736	1930.53	1878.11	NaN	NaN	6736.8	6129.22	881.119	1826.52	3081.88	NaN	NaN	0.592147	0.567873	0.22555	1.05694	0.609403	NaN	6736.8	4038.73	3940.23	6090.12	6168.58	3681.48	3290.73	952.949	849.738	881.119	198.736	251.067
LMJ.RY0402.051198	Cre09.g399914	ATGTCTACTAGTATCTTCCTTG	4	CDS	5prime	chromosome_9	+	antisense	1.45244	1.45244	2.22507	1.46972	NaN	1.23442	1.43517	NaN	NaN	1695.1	1349.43	0.1	345.384	243.733	NaN	NaN	761.817	918.157	2.72771	279.794	169.828	NaN	NaN	2.22507	1.46972	0.0366608	1.23442	1.43517	NaN	761.817	1580.34	1818.19	942.494	894.448	1280.58	1421.98	2.9121	2.40954	2.72771	0.1	0.142218
LMJ.RY0402.051198	Cre17.g712900	AGAATGGGGCTGAGATGGATCG	4	5UTR	5prime	chromosome_17	-	antisense	1.45088	1.45088	2.19777	1.47192	NaN	1.24158	1.42984	NaN	NaN	1877.93	1547.14	0.588848	380.813	266.971	NaN	NaN	854.47	1051.1	3.66908	306.716	186.714	NaN	NaN	2.19777	1.47192	0.160489	1.24158	1.42984	NaN	854.47	1791.21	1968.85	1119.13	987.203	1470.56	1627.7	5.62336	3.66908	1.64931	0.588848	0.284435
LMJ.RY0402.051214	Cre17.g698400	CGTATCAGCACACATTTGTCCA	3	3UTR	5prime	chromosome_17	+	sense	1.78226	1.78226	1.64211	1.78226	2.31539	NaN	NaN	NaN	NaN	950.215	729.982	84.1929	NaN	NaN	NaN	NaN	578.655	409.583	36.3622	NaN	NaN	NaN	NaN	1.64211	1.78226	2.31539	NaN	NaN	NaN	578.655	931.327	969.486	457.01	367.077	744.881	715.38	37.556	36.3622	32.3519	78.3167	84.1929
LMJ.RY0402.051461	Cre10.g425050	GGAGAGGGTGGTGACCGCGGCG	2	3UTR	3prime	chromosome_10	-	sense	0.999825	0.999825	1.07177	0.927884	NaN	NaN	NaN	NaN	NaN	257.918	204.359	0.972766	NaN	NaN	NaN	NaN	240.648	220.242	5.30192	NaN	NaN	NaN	NaN	1.07177	0.927884	0.183474	NaN	NaN	NaN	240.648	255.414	260.446	221.994	218.504	223.779	186.625	6.29309	5.30192	3.60247	0.972766	0.988593
LMJ.RY0402.051461	Cre10.g425050	TGACGCGTGATAATTACTATTG	2	3UTR	5prime	chromosome_10	-	sense	1.00669	1.00669	1.20864	0.80475	NaN	NaN	NaN	NaN	NaN	213.872	110.821	1.29546	NaN	NaN	NaN	NaN	176.953	137.708	4.75763	NaN	NaN	NaN	NaN	1.20864	0.80475	0.272292	NaN	NaN	NaN	176.953	202.766	225.587	154.233	122.954	91.7919	133.794	2.61084	6.68101	4.75763	1.29546	1.70661
LMJ.RY0402.051722	Cre01.g034200	GTGATTGACACGGAGGGACATG	2	CDS	3prime	chromosome_1	-	antisense	NaN	NaN	NaN	NaN	NaN	NaN	NaN	NaN	NaN	0.1	0.1	NaN	NaN	NaN	NaN	NaN	0.1	0.137752	NaN	NaN	NaN	NaN	NaN	1	0.725943	NaN	NaN	NaN	NaN	0.1	0.1	0.1	0.1	0.189756	0.1	0.1	NaN	NaN	NaN	NaN	NaN
LMJ.RY0402.051748	Cre09.g387400	GGCTAGTCCCCGTCGCCAGAGA	5	CDS	3prime	chromosome_9	-	sense	NaN	NaN	NaN	NaN	NaN	NaN	NaN	NaN	NaN	0.1	0.1	0.247148	NaN	NaN	NaN	NaN	0.1	0.1	1.92794	NaN	NaN	NaN	NaN	1	1	0.128193	NaN	NaN	NaN	0.1	0.1	0.1	0.1	0.1	0.1	0.1	1.92794	1.64107	3.30536	0.1	0.247148
LMJ.RY0402.051748	Cre10.g466400	CCCCCATGAGTTTCTCGGGGT	5	intron	3prime	chromosome_10	-	sense	0.130776	0.130776	NaN	NaN	0.130776	NaN	NaN	NaN	NaN	0.395134	0.489758	3.01558	NaN	NaN	NaN	NaN	0.24998	0.494024	23.0592	NaN	NaN	NaN	NaN	1.58066	0.991366	0.130776	NaN	NaN	NaN	0.24998	0.585668	0.266586	0.51447	0.474389	0.891549	0.269041	24.263	23.0592	11.4202	3.01558	2.36556
LMJ.RY0402.051748	gene_unknown	CGCTGACCGTTCGGTACGTTGT	10	-	3prime	UNALIGNED	?	-	NaN	NaN	NaN	NaN	NaN	NaN	NaN	NaN	NaN	0.1	0.1	0.247148	NaN	NaN	NaN	NaN	0.1	0.1	1.81881	NaN	NaN	NaN	NaN	1	1	0.135884	NaN	NaN	NaN	0.1	0.1	0.1	0.1	0.1	0.1	0.1	1.81881	2.5668	1.02132	0.145915	0.247148
LMJ.RY0402.051748	gene_unknown	ACGGTGCCGTAATAACAATAG	10	-	5prime	UNALIGNED	?	-	0.167854	0.167854	NaN	NaN	0.167854	NaN	NaN	NaN	NaN	0.158536	0.190703	2.27548	NaN	NaN	NaN	NaN	0.258703	0.232165	13.5563	NaN	NaN	NaN	NaN	0.612809	0.82141	0.167854	NaN	NaN	NaN	0.258703	0.251336	0.1	0.539008	0.1	0.363676	0.1	13.5563	19.824	11.7989	3.41532	2.27548
LMJ.RY0402.051748	unknown_chrom	TATCAGCCGTCGTCGCCGGGGT	10	-	3prime	insertion_cassette_CIB1	+	-	0.189835	0.189835	NaN	NaN	0.189835	NaN	NaN	NaN	NaN	0.243882	0.199059	2.51623	NaN	NaN	NaN	NaN	0.333307	0.312448	13.2548	NaN	NaN	NaN	NaN	0.731704	0.637094	0.189835	NaN	NaN	NaN	0.333307	0.167334	0.355448	0.34298	0.284634	0.396244	0.1	17.497	13.2548	7.09352	2.67511	0.953286
LMJ.RY0402.051810	Cre06.g281800	TTTTAAGTACCGGATAACACCT	3	CDS/intron	3prime	chromosome_6	-	sense	0.989911	0.989911	NaN	NaN	NaN	NaN	NaN	0.820502	1.15932	0.1	0.1	NaN	0.1	0.1	23.1359	33.275	0.1	0.392863	NaN	3.5604	0.163093	16.9183	17.2213	1	0.254542	NaN	0.0280867	0.613146	1.3675	0.1	0.1	0.1	1.54341	0.1	0.1	0.1	NaN	NaN	NaN	NaN	NaN
LMJ.RY0402.052032	Cre07.g325711	GACCAATTGGAATGAGTGTATT	3	intron	5prime	chromosome_7	-	antisense	1.16601	1.16601	1.16601	1.21454	1.57358	1.09622	1.08162	NaN	NaN	264.925	280.817	21.1985	487.981	35.9083	NaN	NaN	227.206	231.213	13.4715	445.148	33.1987	NaN	NaN	1.16601	1.21454	1.57358	1.09622	1.08162	NaN	227.206	256.363	273.772	243.632	219.428	307.161	256.733	8.63587	13.4715	27.2771	21.1985	18.7727
LMJ.RY0402.052823	Cre13.g606750	TGATGGGGTCTGATGGCCAGGT	1	CDS	3prime	chromosome_13	-	sense	1.05645	1.05645	0.88021	1.07827	NaN	1.03463	1.47607	NaN	NaN	26.9176	162.749	0.1	138.549	235.318	NaN	NaN	30.5809	150.936	2.19119	133.911	159.422	NaN	NaN	0.88021	1.07827	0.0456373	1.03463	1.47607	NaN	30.5809	30.5384	23.7262	155.113	146.871	182.767	144.923	4.18327	1.47276	2.19119	0.1	0.1
LMJ.RY0402.052823	Cre13.g606750	GACAGTAGGTTTGGGCGGGTAC	1	CDS	3prime	chromosome_13	+	antisense	1.11255	1.11255	0.833873	0.986363	NaN	1.23874	1.53948	NaN	NaN	17.0236	87.859	NaN	112.029	123.531	NaN	NaN	20.4151	89.0737	NaN	90.4373	80.242	NaN	NaN	0.833873	0.986363	NaN	1.23874	1.53948	NaN	20.4151	17.8211	16.2617	96.1202	82.5438	89.8483	85.9137	NaN	NaN	NaN	NaN	NaN
LMJ.RY0402.053021	Cre17.g719400	GGTCCAGCGTTTGGTATGAAGA	4	CDS	3prime	chromosome_17	+	antisense	1.05335	1.05335	1.17553	0.901986	NaN	2.82255	0.931172	NaN	NaN	74.64	65.407	4.48546	566.835	267.844	NaN	NaN	63.495	72.5144	5.56557	200.824	287.642	NaN	NaN	1.17553	0.901986	0.80593	2.82255	0.931172	NaN	63.495	74.5472	74.7329	77.5135	67.8377	64.2906	66.5428	5.56557	5.42816	7.14922	3.50196	4.5899
LMJ.RY0402.053026	Cre07.g325725 & Cre07.g325726	GCACACCCCAAGTCGCGGCGGC	5	intergenic	3prime	chromosome_7	-	downstream & upstream	0.731551	0.731551	0.77242	0.690681	NaN	0.687797	1.03009	NaN	NaN	538.785	489.433	0.729575	301.323	938.399	NaN	NaN	697.528	708.624	4.58665	438.099	910.988	NaN	NaN	0.77242	0.690681	0.159065	0.687797	1.03009	NaN	697.528	548.018	529.706	663.229	757.125	516.055	464.185	3.89226	5.00737	4.58665	0.729575	0.741445
LMJ.RY0402.053026	Cre09.g392750	CCGCTATGTTAGGGGAGCCGAC	3	CDS	3prime	chromosome_9	+	antisense	0.767527	0.767527	0.76903	0.677775	NaN	0.766024	0.943875	NaN	NaN	657.212	573.101	1.65942	401.122	1104.51	NaN	NaN	854.599	845.562	3.5285	523.642	1170.19	NaN	NaN	0.76903	0.677775	0.470292	0.766024	0.943875	NaN	854.599	666.574	647.982	810.034	882.649	598.625	548.664	3.5285	3.15591	4.3081	1.21596	1.65942
LMJ.RY0402.053026	Cre17.g744497	GGTCACAACGAAAGCTAGGGGG	1	intron	3prime	chromosome_17	-	antisense	0.846618	0.846618	0.809646	0.825052	NaN	0.969217	0.868185	NaN	NaN	1059.14	1368.31	0.776752	712.075	1721.66	NaN	NaN	1308.15	1658.46	3.52819	734.691	1983.05	NaN	NaN	0.809646	0.825052	0.220156	0.969217	0.868185	NaN	1308.15	1087.31	1031.69	1643.22	1673.84	1381.5	1355.25	3.5285	2.69304	3.52819	0.826852	0.776752
LMJ.RY0402.053026	Cre17.g744497	CGTCTAACGTAGAAACCCCCTT	1	intron	5prime	chromosome_17	-	antisense	0.798848	0.798848	0.772925	0.724387	NaN	0.82477	0.845764	NaN	NaN	2618.5	3390.88	1.91125	1906.46	4746.72	NaN	NaN	3387.79	4681.03	6.32628	2311.5	5612.35	NaN	NaN	0.772925	0.724387	0.302113	0.82477	0.845764	NaN	3387.79	2671.14	2566.91	4562.63	4802.5	3477.4	3306.51	6.32628	4.38099	6.47038	1.41323	3.27101
LMJ.RY0402.053321	Cre11.g467594	GGCAGCGGGATGCCTAGTCGC	5	3UTR	5prime	chromosome_11	+	sense	0.432127	0.432127	0.402171	0.432127	0.467471	0.570661	0.287729	NaN	NaN	347.686	202.936	59.2488	246.079	26.4566	NaN	NaN	864.522	469.62	126.743	431.218	91.9498	NaN	NaN	0.402171	0.432127	0.467471	0.570661	0.287729	NaN	864.522	362.364	333.602	474.096	465.187	190.639	216.025	102.325	133.784	126.743	48.1677	64.1402
LMJ.RY0402.053321	Cre14.g613250	CAGTAGGGGCGCGTTCGTCAAG	1	CDS	5prime	chromosome_14	+	sense	0.430627	0.430627	0.415378	0.430627	0.591004	0.618826	0.258163	NaN	NaN	369.581	208.439	108.122	287.231	29.0516	NaN	NaN	889.746	484.035	182.947	464.155	112.532	NaN	NaN	0.415378	0.430627	0.591004	0.618826	0.258163	NaN	889.746	371.999	367.18	496.58	471.807	206.568	210.326	166.592	203.607	182.947	80.4366	130.271
LMJ.RY0402.053321	Cre14.g613250	CGGGGTTAGGAATATGGAGGCA	1	CDS	3prime	chromosome_14	+	sense	0.368967	0.368967	0.366469	0.381631	0.368967	0.631827	0.270681	NaN	NaN	471.547	246.154	82.3793	317.081	37.3341	NaN	NaN	1286.73	645.004	223.27	501.848	137.927	NaN	NaN	0.366469	0.381631	0.368967	0.631827	0.270681	NaN	1286.73	469.204	473.901	644.46	645.549	270.04	224.38	151.544	223.27	241.495	65.0781	141.687
LMJ.RY0402.053321	unknown_chrom	GCCCGGAGAAGGTCACGATTGG	10	-	3prime	insertion_cassette_CIB1	-	-	0.397119	0.397119	0.333296	0.435441	NaN	0.397119	NaN	NaN	NaN	9.69259	6.26913	2.23736	5.13748	0.696914	NaN	NaN	29.081	14.3972	4.32878	12.9369	2.72808	NaN	NaN	0.333296	0.435441	0.516858	0.397119	0.255459	NaN	29.081	9.78903	9.5971	14.6624	14.1368	5.54741	7.08474	4.32878	5.59647	3.00825	2.23736	3.00109
LMJ.RY0402.053446	Cre01.g016514	TATTAGGCGCGCGCGGCCCAGG	3	CDS	5prime	chromosome_1	+	antisense	0.514513	0.514513	NaN	NaN	NaN	0.398544	0.630481	NaN	NaN	0.531585	6.78473	NaN	142.373	51.4617	NaN	NaN	1.68157	6.27965	NaN	357.233	81.6229	NaN	NaN	0.316124	1.08043	NaN	0.398544	0.630481	NaN	1.68157	0.502673	0.562161	6.5451	6.02497	9.60105	4.79453	NaN	NaN	NaN	NaN	NaN
LMJ.RY0402.053548	Cre07.g348100	CGAACGACCATGTGAAGGTGCG	3	5UTR	5prime	chromosome_7	+	antisense	0.990817	1.0503	1.17978	0.928374	0.192167	1.31877	1.24974	1.0503	0.990817	567.163	431.855	4.97762	487.388	458.329	2251.3	747.663	480.736	465.173	25.9026	369.576	366.739	1286.1	452.755	1.17978	0.928374	0.192167	1.31877	1.24974	1.75049	480.736	588.001	547.063	455.616	474.931	404.553	460.998	29.8239	25.9026	21.6948	5.53517	4.97762
LMJ.RY0402.053754	Cre17.g703000	GCGGTCTAGGTACCAATCGGCC	5	intron	3prime	chromosome_17	+	sense	0.763036	0.763036	0.875089	0.891762	0.0916861	0.632752	0.763036	NaN	NaN	276.579	185.42	3.49538	7.18768	15.2731	NaN	NaN	316.058	207.925	38.1234	11.3594	20.0162	NaN	NaN	0.875089	0.891762	0.0916861	0.632752	0.763036	NaN	316.058	277.69	275.472	221.737	194.974	177.814	193.351	40.7414	38.1234	36.7674	5.30158	3.49538
LMJ.RY0402.053754	Cre17.g703000	GCCCTATGTTTTTTGCTTTCCC	4	intron	5prime	chromosome_17	+	sense	0.766922	0.766922	0.766922	0.791542	0.179125	0.620747	0.855666	NaN	NaN	429.994	262.015	10.6484	8.57028	19.8605	NaN	NaN	560.675	331.019	59.4469	13.8064	23.2106	NaN	NaN	0.766922	0.791542	0.179125	0.620747	0.855666	NaN	560.675	432.927	427.081	344.426	318.133	270.648	253.658	59.4469	68.1244	58.8043	8.24387	10.9508
LMJ.RY0402.053872	Cre12.g493300	TACCCCCCCCCAAAAACCCGGC	1	CDS	3prime	chromosome_12	-	sense	1.04111	1.04111	1.04883	1.04111	0.636441	1.29175	0.848757	NaN	NaN	159.76	144.11	263.601	3045.97	1989.28	NaN	NaN	152.321	138.419	414.18	2358.02	2343.76	NaN	NaN	1.04883	1.04111	0.636441	1.29175	0.848757	NaN	152.321	157.21	162.351	120.635	158.826	152.653	136.045	414.18	363.14	443.196	208.756	263.601
LMJ.RY0402.053872	Cre12.g493300	CTTTATCTATGGGTCTGGAGTC	1	CDS	5prime	chromosome_12	-	sense	0.92163	0.92163	0.99781	0.92163	0.688019	1.15726	0.870564	NaN	NaN	254.652	188.141	377.569	4089.2	2725.62	NaN	NaN	255.211	204.139	548.777	3533.51	3130.86	NaN	NaN	0.99781	0.92163	0.688019	1.15726	0.870564	NaN	255.211	244.173	265.581	181.723	229.321	189.211	187.077	565.549	506.607	548.777	377.569	333.785
LMJ.RY0402.054414	Cre02.g117750	TTGCGCCTTGGGAGGGTCTGCGA	3	5UTR	3prime	chromosome_2	+	sense	2.09815	2.09815	2.98659	2.09815	0.246939	NaN	NaN	NaN	NaN	217.755	234.057	40.3205	NaN	NaN	NaN	NaN	72.9109	111.554	163.281	NaN	NaN	NaN	NaN	2.98659	2.09815	0.246939	NaN	NaN	NaN	72.9109	219.772	215.757	127.589	97.5345	220.609	248.325	197.705	161.961	163.281	44.5527	40.3205
LMJ.RY0402.054431	Cre14.g614400	CCAGGTCATCTAGGTTTGCGTA	1	intron	5prime	chromosome_14	+	sense	1.01372	1.01372	1.07697	1.01372	0.770665	1.38036	0.761762	NaN	NaN	1176.34	842.051	573.74	145.828	750.749	NaN	NaN	1092.26	830.657	744.474	105.645	985.543	NaN	NaN	1.07697	1.01372	0.770665	1.38036	0.761762	NaN	1092.26	1196.82	1156.2	820.909	840.521	800.451	885.812	726.919	761.087	744.474	616.17	527.77
LMJ.RY0402.054431	Cre14.g614400	GGTGTCCTTTCAAAGTGTGGCC	1	intron	3prime	chromosome_14	+	sense	1.02987	1.02987	1.1556	1.02987	0.746929	1.09415	0.859262	NaN	NaN	951.445	741.124	466.816	113.959	716.149	NaN	NaN	823.333	719.629	624.981	104.153	833.446	NaN	NaN	1.1556	1.02987	0.746929	1.09415	0.859262	NaN	823.333	979.154	924.52	731.568	707.884	738.004	744.257	624.981	601.684	643.802	530.401	459.802
LMJ.RY0402.054764	Cre03.g185550	CCTACAGCCGGCGTGTCGGTCG	1	intron	3prime	chromosome_3	+	antisense	0.424147	0.614375	0.424147	0.650495	0.0378422	0.050109	0.70521	0.614375	0.634594	10.9916	21.3961	0.437745	5.70057	16.4472	19.0928	31.1175	25.9146	32.892	11.5677	113.763	23.3224	18.6461	29.4212	0.424147	0.650495	0.0378422	0.050109	0.70521	1.02396	25.9146	10.4584	11.5521	35.4127	30.5507	26.4493	17.3083	11.5677	18.4726	7.59489	0.437745	0.423683
LMJ.RY0402.054764	Cre03.g185550	GGCATTCTTTGGATCATGTCTT	1	intron	5prime	chromosome_3	+	antisense	0.271937	0.396284	0.440358	0.578761	0.107471	0.0444218	0.641016	0.396284	0.271937	19.1389	31.1552	2.73036	8.57527	23.4457	27.4945	27.4116	43.4622	53.8307	25.4055	193.042	36.5758	41.6284	60.4807	0.440358	0.578761	0.107471	0.0444218	0.641016	0.660474	43.4622	19.1644	19.1135	51.6678	56.0843	41.75	23.2489	25.4055	29.1336	14.8438	2.00208	3.27101
LMJ.RY0402.054852	Cre03.g171900	TAGACGCGGAACGTTTTAGACC	1	intron	5prime	chromosome_3	+	sense	0.583985	0.583985	NaN	NaN	0.113903	NaN	NaN	0.590358	0.583985	4.37896	3.79082	1.42218	0.332181	0.1	13.0639	16.9886	4.26861	0.939169	12.4858	4.90052	3.72054	13.2773	17.4545	1.02585	4.03636	0.113903	0.0677849	0.0268778	0.98393	4.26861	6.28341	3.05173	1.07802	0.818206	3.05488	4.70407	16.2676	12.4858	5.32855	1.531	1.42218
LMJ.RY0402.054852	Cre03.g171900	ACCTCATTATAGTGGACCTGCC	1	intron	3prime	chromosome_3	+	sense	0.868277	0.868277	NaN	NaN	NaN	NaN	NaN	0.807649	0.928905	3.21008	3.60637	0.56491	0.991404	0.290661	25.0397	32.2937	4.49964	1.68741	5.71938	1.86497	3.70047	18.6019	20.8592	0.713409	2.13722	0.0987713	0.531591	0.0785471	1.34608	4.49964	5.52202	1.8661	4.28725	0.664145	2.37746	5.4705	9.13044	4.71282	5.71938	0.632298	0.56491
LMJ.RY0402.054854	Cre05.g232550	CTTGCGCGGGACGACGTTGCTG	1	CDS	3prime	chromosome_5	+	antisense	1.43886	1.43886	1.50946	1.40313	NaN	1.47458	1.18123	NaN	NaN	99.1132	78.2466	0.1	233.055	154.777	NaN	NaN	65.6615	55.7657	1.59899	158.048	131.03	NaN	NaN	1.50946	1.40313	0.0625394	1.47458	1.18123	NaN	65.6615	93.2886	105.301	55.6485	55.8831	84.5981	72.372	1.05491	1.59899	1.91265	0.1	0.1
LMJ.RY0402.054854	Cre05.g232550	CGGAGTGGACTAGGGCGGAAAT	1	CDS	5prime	chromosome_5	+	antisense	1.29069	1.29069	1.56965	1.24115	NaN	1.29199	1.28938	NaN	NaN	210.854	135.728	NaN	356.671	267.852	NaN	NaN	134.332	109.356	NaN	276.062	207.737	NaN	NaN	1.56965	1.24115	NaN	1.29199	1.28938	NaN	134.332	217.783	204.145	122.355	97.7384	142.707	129.09	NaN	NaN	NaN	NaN	NaN
LMJ.RY0402.054886	Cre12.g489650	GGGAAGTGTGACAGTCGAAGGA	3	CDS	3prime	chromosome_12	+	sense	1.08415	1.08415	1.15546	1.08017	NaN	1.00443	1.08814	NaN	NaN	1880.82	1134.35	14.6171	155.759	218.286	NaN	NaN	1627.77	1050.17	8.63478	155.072	200.605	NaN	NaN	1.15546	1.08017	1.69281	1.00443	1.08814	NaN	1627.77	1907.1	1854.91	1048.23	1052.1	1075.5	1196.42	11.5677	4.96529	8.63478	8.60898	14.6171
LMJ.RY0402.054886	Cre12.g489650	TGGCAAAGCCTACTGTTATATC	4	CDS	5prime	chromosome_12	+	sense	1.14163	1.14163	1.27523	1.13301	NaN	0.857763	1.15025	NaN	NaN	1307.5	714.913	11.6495	92.2877	152.22	NaN	NaN	1025.31	630.985	7.54878	107.591	132.337	NaN	NaN	1.27523	1.13301	1.54324	0.857763	1.15025	NaN	1025.31	1271.2	1344.85	642.035	620.126	715.351	714.475	9.33879	7.33816	7.54878	12.1303	9.6708
LMJ.RY0402.054886	unknown_chrom	GGTTGGAGGTACCACCCCTTTG	10	-	3prime	insertion_cassette_CIB1	+	-	1.14321	1.14321	1.21177	1.1389	NaN	0.823443	1.14753	NaN	NaN	1433.51	904.208	11.2683	91.395	154.777	NaN	NaN	1182.99	793.932	9.05769	110.991	134.878	NaN	NaN	1.21177	1.1389	1.24406	0.823443	1.14753	NaN	1182.99	1530.25	1342.88	781.138	806.936	914.234	894.292	9.05769	5.9331	10.5846	5.88524	11.4394
LMJ.RY0402.054912	Cre10.g420350	CGGTCCGACCGGACTAGCGGAG	1	5UTR	3prime	chromosome_10	+	antisense	0.0438137	0.0510199	0.0947153	0.116489	0.0438137	0.0539321	0.0201578	0.0510199	0.0179528	30.1802	33.4341	1.53162	18.6818	47.1114	192.781	126.822	318.641	287.016	34.9576	346.394	2337.13	2267.13	4238.52	0.0947153	0.116489	0.0438137	0.0539321	0.0201578	0.0850331	318.641	35.2238	25.8588	308.768	266.797	33.7798	33.092	34.9576	53.5242	21.7819	1.99417	1.48289
LMJ.RY0402.054912	Cre10.g420350	GTGGGAGGCCTCGACAATTTAG	1	5UTR	5prime	chromosome_10	+	antisense	0.0419792	0.0593663	0.0803366	0.121614	0.142577	0.0593663	0.0187659	0.0419792	0.0107421	45.9052	56.5944	6.3998	39.155	72.9772	206.47	95.6658	571.411	465.361	44.8864	659.55	3888.82	2951.04	5343.43	0.0803366	0.121614	0.142577	0.0593663	0.0187659	0.0699653	571.411	53.6603	39.2709	491.883	440.269	53.2422	60.1578	44.8864	63.5244	41.6769	6.9484	6.3998
LMJ.RY0402.055151	Cre07.g343400	GGCTGCACCCGGAACTGTAGTA	3	intron	3prime	chromosome_7	+	antisense	1.47785	1.47785	1.53951	1.41618	NaN	1.93424	1.21065	NaN	NaN	807.024	751.647	0.953286	137.077	333.097	NaN	NaN	524.209	530.757	9.27595	70.869	275.139	NaN	NaN	1.53951	1.41618	0.10277	1.93424	1.21065	NaN	524.209	827.131	787.406	562.65	500.671	705.314	801.024	9.27595	8.03704	9.78608	0.972766	0.953286
LMJ.RY0402.055151	gene_unknown	GCAACGGCGCATACCCGAGTCC	10	-	5prime	UNALIGNED	?	-	1.3315	1.3315	1.63798	1.3315	0.132579	1.36596	1.29714	NaN	NaN	1054.93	844.485	2.4177	154.085	380.557	NaN	NaN	644.042	634.238	18.2359	112.804	293.382	NaN	NaN	1.63798	1.3315	0.132579	1.36596	1.29714	NaN	644.042	1069.25	1040.8	643.806	624.812	841.256	847.727	26.9118	18.2359	15.9222	2.35539	2.4177
LMJ.RY0402.055323	Cre03.g150800	GTCATCTTTTATTCAAGACCAC	3	intron	5prime	chromosome_3	+	antisense	NaN	NaN	NaN	NaN	NaN	NaN	NaN	NaN	NaN	2.31593	2.15073	0.235539	NaN	NaN	NaN	NaN	2.91041	5.28464	3.36206	NaN	NaN	NaN	NaN	0.795738	0.406977	0.070058	NaN	NaN	NaN	2.91041	2.89037	1.85565	4.08106	6.84318	1.38197	3.34712	2.20918	4.43575	3.36206	0.235539	0.142218
LMJ.RY0402.055323	Cre12.g510350	ACGGTTGAGGCGCCCAATCGCC	5	CDS	5prime	chromosome_12	+	antisense	NaN	NaN	NaN	NaN	NaN	NaN	NaN	NaN	NaN	0.563831	0.601574	NaN	NaN	NaN	NaN	NaN	0.711435	1.11227	NaN	NaN	NaN	NaN	NaN	0.792527	0.540852	NaN	NaN	NaN	NaN	0.711435	0.565507	0.562161	0.924014	1.33888	0.363676	0.995091	NaN	NaN	NaN	NaN	NaN
LMJ.RY0402.055357	Cre06.g275950	GTTCGTGTGGCGGGGGGCGTGG	1	intron	3prime	chromosome_6	-	sense	1.70677	1.70677	1.70677	1.41101	1.29282	NaN	NaN	1.94165	1.93483	6127.18	3569.85	7858.35	NaN	NaN	1501.68	2184.45	3589.93	2530	6078.47	NaN	NaN	464.043	677.411	1.70677	1.41101	1.29282	NaN	NaN	3.23608	3589.93	5874.78	6390.42	2604.85	2457.3	4003.35	3183.29	6078.47	5924.02	7360.9	7858.35	7681.47
LMJ.RY0402.055357	Cre06.g275950	AGTATTACCCGTTGATTCATGG	1	intron	5prime	chromosome_6	-	sense	1.5389	1.5389	1.5389	1.38481	1.13903	NaN	NaN	1.8268	1.95212	11871.8	6666.84	13468.8	NaN	NaN	1977.41	3391.46	7714.49	4814.27	11824.9	NaN	NaN	649.469	1042.39	1.5389	1.38481	1.13903	NaN	NaN	3.04466	7714.49	11929.5	11814.5	5094.02	4549.88	6760.88	6574.11	12139.6	11788.4	11824.9	13468.8	13851.4
LMJ.RY0402.055477	Cre01.g027150	GGATGCCTGGCACCGTACGTA	2	3UTR	3prime	chromosome_1	-	antisense	0.625358	0.625358	0.713563	0.753002	0.602114	0.599335	0.625358	NaN	NaN	631.454	431.743	3314.43	3572.08	1603.26	NaN	NaN	884.93	573.362	5504.64	5960.07	2563.74	NaN	NaN	0.713563	0.753002	0.602114	0.599335	0.625358	NaN	884.93	605.058	659.001	593.613	553.802	464.992	400.871	5343.31	6055.26	5504.64	2922.87	3702.56
LMJ.RY0402.055477	Cre01.g027150	GGCCCCTGCGCGCGCGGTTACG	2	3UTR	3prime	chromosome_1	+	sense	0.70335	0.70335	0.856883	0.78379	0.471193	0.420504	0.70335	NaN	NaN	107.388	75.1171	738.573	772.521	367.235	NaN	NaN	125.323	95.8382	1567.45	1837.13	522.123	NaN	NaN	0.856883	0.78379	0.471193	0.420504	0.70335	NaN	125.323	104.835	110.003	102.551	89.5647	84.0037	67.1705	1567.45	1305.28	1633.96	738.573	675.174
LMJ.RY0402.055477	Cre11.g472226 & Cre11.g474650	CGCGGACGTCACGTGGTGATGT	5	intergenic	3prime	chromosome_11	-	downstream & downstream	0.733368	0.733368	0.825894	0.81577	0.574677	0.468197	0.733368	NaN	NaN	147.686	104.381	1227.87	1196.52	575.987	NaN	NaN	178.819	127.954	2136.63	2555.58	785.399	NaN	NaN	0.825894	0.81577	0.574677	0.468197	0.733368	NaN	178.819	141.062	154.62	138.05	118.597	113.227	96.2269	2346.56	1979.97	2136.63	1227.87	1110.33
LMJ.RY0402.055477	gene_unknown	CAGGTCCGCACCCTTACTTCGT	10	-	5prime	UNALIGNED	?	-	0.673183	0.673183	0.801174	0.838899	0.673183	0.580938	0.512894	NaN	NaN	412.823	285.833	2734	2080.17	1012.28	NaN	NaN	515.273	340.724	4061.3	3580.71	1973.66	NaN	NaN	0.801174	0.838899	0.673183	0.580938	0.512894	NaN	515.273	422.057	403.792	367.064	316.274	320.035	255.286	4403.19	3998.69	4061.3	2320.18	2830.56
LMJ.RY0402.055477	unknown_chrom	GCGGCAGACGAGTCGAGCGTGA	10	-	3prime	insertion_cassette_CIB1	+	-	0.59373	0.59373	0.772925	0.826678	0.59373	0.538765	0.497695	NaN	NaN	410.326	304.625	2516.99	1896.08	885.043	NaN	NaN	530.875	368.493	4239.29	3519.31	1778.28	NaN	NaN	0.772925	0.826678	0.59373	0.538765	0.497695	NaN	530.875	391.226	430.359	375.735	361.39	346.416	267.875	4239.29	3899.99	4330.52	2197.82	2516.99
LMJ.RY0402.055998	Cre12.g550152	TAGCCCTCCCGCTGCGCGCACG	3	intron	5prime	chromosome_12	-	sense	NaN	NaN	NaN	NaN	NaN	NaN	NaN	NaN	NaN	0.200385	0.1	0.1	0.43146	0.1	5.7064	6.42052	0.1	0.400463	1.33214	7.73901	3.78445	5.45913	8.52093	2.00385	0.249711	0.0750674	0.0557513	0.0264239	1.04529	0.1	0.1	0.401543	1.07802	0.148765	0.1	0.1	2.10876	0.657148	1.33214	0.235539	0.1
LMJ.RY0402.056989	Cre09.g402515	TGCCGGTTTTGGGGTCGGTACA	1	intron	3prime	chromosome_9	-	antisense	0.453123	0.453123	0.397286	0.50896	NaN	NaN	NaN	NaN	NaN	922.623	849.5	0.273504	NaN	NaN	NaN	NaN	2322.32	1669.09	1.76409	NaN	NaN	NaN	NaN	0.397286	0.50896	0.155039	NaN	NaN	NaN	2322.32	989.696	860.095	1623.5	1715.96	852.519	846.492	2.94648	1.47276	1.76409	0.1	0.741445
LMJ.RY0402.056989	Cre09.g402515	TGTCCCCTCGATTCCTTGTGTT	1	intron	5prime	chromosome_9	-	antisense	0.46422	0.46422	0.412115	0.516325	NaN	NaN	NaN	NaN	NaN	1226.53	1027.94	NaN	NaN	NaN	NaN	NaN	2976.19	1990.87	NaN	NaN	NaN	NaN	NaN	0.412115	0.516325	NaN	NaN	NaN	NaN	2976.19	1269.56	1184.96	1947.74	2034.95	1050.88	1005.49	NaN	NaN	NaN	NaN	NaN
LMJ.RY0402.057293	Cre12.g504000	TCATTGTAGTCCGCCACGCACC	1	intron	3prime	chromosome_12	+	antisense	0.717996	0.717996	0.411236	0.653571	1.05531	0.724372	0.717996	NaN	NaN	1906.31	1522.44	56.8887	1941.42	779.303	NaN	NaN	4635.55	2329.42	53.907	2680.14	1085.39	NaN	NaN	0.411236	0.653571	1.05531	0.724372	0.717996	NaN	4635.55	1981.73	1833.75	2369.05	2290.45	1498.89	1546.36	55.11	53.0192	53.907	110.895	52.2542
LMJ.RY0402.057293	Cre12.g504000	TCCTCGAAAGTTCAATGCGTTT	1	intron	5prime	chromosome_12	+	antisense	0.673388	0.673388	0.43351	0.639722	1.04023	0.891561	0.673388	NaN	NaN	2387.66	1659.37	78.7886	2177.47	768.415	NaN	NaN	5507.73	2593.89	75.7415	2442.31	1141.12	NaN	NaN	0.43351	0.639722	1.04023	0.891561	0.673388	NaN	5507.73	2437.67	2338.67	2555.59	2632.76	1643.96	1674.92	60.4511	79.6245	75.7415	131.902	78.7886
LMJ.RY0402.057305	Cre10.g423600	TTGGTTACGTATCAACCCCGCC	5	intron	5prime	chromosome_10	+	antisense	0.693286	0.693286	0.873799	0.693286	0.618681	NaN	NaN	NaN	NaN	59.1698	51.6658	187.87	NaN	NaN	NaN	NaN	67.7156	74.5231	303.661	NaN	NaN	NaN	NaN	0.873799	0.693286	0.618681	NaN	NaN	NaN	67.7156	64.9705	53.8871	82.7762	67.0929	45.6777	58.439	303.661	383.008	279.305	179.481	187.87
LMJ.RY0402.057305	Cre12.g500550	TCACGTGCAACGAGTCCCTGCT	5	CDS	5prime	chromosome_12	-	antisense	0.72475	0.72475	0.936938	0.72475	0.491937	NaN	NaN	NaN	NaN	58.0522	48.4807	143.355	NaN	NaN	NaN	NaN	61.9595	66.8931	291.41	NaN	NaN	NaN	NaN	0.936938	0.72475	0.491937	NaN	NaN	NaN	61.9595	61.9752	54.3775	69.147	64.7126	45.8232	51.2924	291.41	326.658	233.061	132.02	143.355
LMJ.RY0402.057305	unknown_chrom	CGTGGCCACATACACGACGATT	10	-	3prime	insertion_cassette_CIB1	-	-	0.567707	0.567707	NaN	NaN	0.567707	NaN	NaN	NaN	NaN	4.73062	6.49601	14.8642	NaN	NaN	NaN	NaN	3.99968	5.96249	26.1829	NaN	NaN	NaN	NaN	1.18275	1.08948	0.567707	NaN	NaN	NaN	3.99968	3.59768	6.22034	8.14578	4.36438	4.95305	8.51963	34.2301	22.1755	26.1829	13.8619	14.8642
LMJ.RY0402.057532	Cre02.g110500	GACTGCAAGAGGGCCTTGGGGG	3	CDS	5prime	chromosome_2	-	antisense	0.244021	0.287062	0.244021	0.287062	1.23096	0.176631	0.115237	0.503189	0.538362	8.69604	17.8839	57.0293	2.37303	4.5315	35.8498	36.6695	35.6364	62.2996	46.329	13.4349	39.3233	42.7471	40.8679	0.244021	0.287062	1.23096	0.176631	0.115237	0.838648	35.6364	7.97993	9.47642	61.6779	62.9275	15.7835	20.2637	50.1081	46.329	44.5314	68.0708	57.0293
LMJ.RY0402.057532	Cre03.g188500	CCTTCCTAGCTAAGAATTTCGT	1	CDS	5prime	chromosome_3	+	sense	0.551934	0.691088	0.386777	0.880492	0.830242	NaN	0.839413	0.515436	0.551934	2.87674	23.5546	17.7772	3.91974	16.0478	18.1567	22.4873	7.43773	26.7516	21.4121	5.59766	19.1179	21.1355	24.4457	0.386777	0.880492	0.830242	0.700247	0.839413	0.859061	7.43773	2.51336	3.29265	23.6393	30.2736	25.2391	21.9825	18.778	21.4121	22.3926	20.8452	17.7772
LMJ.RY0402.057532	Cre03.g188500	TTGCTCACTGTGACTCGGATTT	1	CDS	5prime	chromosome_3	-	antisense	0.789068	0.789068	NaN	0.789068	1.01565	NaN	0.999895	0.454149	0.463886	4.1433	22.8873	20.2957	5.11559	19.9743	15.9013	19.1902	5.75615	29.0054	19.983	5.634	19.9764	21.0081	24.821	0.719803	0.789068	1.01565	0.907986	0.999895	0.756915	5.75615	3.39304	5.05944	30.5694	27.5215	25.9665	20.1732	19.983	26.3955	18.3327	26.0271	19.9105
LMJ.RY0402.057532	gene_unknown	GATGGCTCGTCGGCGGACGGTG	10	-	3prime	UNALIGNED	?	-	NaN	NaN	NaN	NaN	NaN	NaN	NaN	NaN	NaN	0.210787	0.1	NaN	NaN	NaN	NaN	NaN	0.1	0.307115	NaN	NaN	NaN	NaN	NaN	2.10787	0.325611	NaN	NaN	NaN	NaN	0.1	0.1	0.44431	0.943196	0.1	0.1	0.1	NaN	NaN	NaN	NaN	NaN
LMJ.RY0402.057612	Cre12.g516300	CTGGCTCGAGGGGATTTGTGTG	3	intron	3prime	chromosome_12	+	antisense	0.842861	0.842861	NaN	NaN	NaN	0.830626	0.862072	0.655931	0.855097	1.20715	0.832429	0.988593	5925.86	9849.48	19.952	34.1116	3.08309	1.76747	7.26064	7134.2	11425.4	18.2507	23.9352	0.391541	0.470971	0.136158	0.830626	0.862072	1.09322	3.08309	1.17134	1.24407	2.05788	1.51805	0.594366	1.16584	4.98355	8.16328	7.26064	0.924128	0.988593
LMJ.RY0402.057825	Cre17.g712850	GGACGTCGCACCGAAGTCTCCG	4	intron	5prime	chromosome_17	+	antisense	1.31144	1.31144	1.65573	1.31144	NaN	NaN	1.2992	NaN	NaN	128.824	100.793	NaN	6.84294	25.5072	NaN	NaN	77.8051	76.857	NaN	9.78211	19.633	NaN	NaN	1.65573	1.31144	NaN	0.699536	1.2992	NaN	77.8051	124.412	133.393	84.3932	69.9938	100.811	100.776	NaN	NaN	NaN	NaN	NaN
LMJ.RY0402.057825	gene_unknown	TTACGGCCACTGGCAACGGGCA	10	-	3prime	UNALIGNED	?	-	1.93741	1.93741	1.93741	1.27363	NaN	NaN	1.99716	NaN	NaN	80.7192	58.4636	NaN	5.20487	20.4916	NaN	NaN	41.6634	45.9033	NaN	6.61288	10.2604	NaN	NaN	1.93741	1.27363	NaN	0.78708	1.99716	NaN	41.6634	73.5432	88.5954	52.133	40.418	54.6817	62.5072	NaN	NaN	NaN	NaN	NaN
LMJ.RY0402.057931	Cre02.g073850	GAGGCCCCGGGTGCTAAACGCG	1	CDS	3prime	chromosome_2	-	antisense	0.141794	0.171098	0.194428	0.141794	1.00043	0.141469	0.171098	0.0586343	2.06887	90.0293	82.8893	14.2287	35.0098	64.2884	12.2851	52.9265	463.047	584.575	14.2226	247.472	375.74	125.713	15.3494	0.194428	0.141794	1.00043	0.141469	0.171098	0.0977238	463.047	97.1373	83.4414	610.676	559.59	96.8553	70.9371	15.5327	14.2226	13.1471	13.7646	14.2287
LMJ.RY0402.057931	Cre02.g073850	AGAGCACTACAGTCCATCCGAT	1	CDS	5prime	chromosome_2	-	antisense	0.165864	0.189956	0.189956	0.157303	0.990861	0.165864	0.26431	0.0457932	1.62203	152.525	153.045	42.1615	90.2467	160.263	14.9865	67.9862	802.951	972.934	42.5504	544.099	606.344	196.359	25.1486	0.189956	0.157303	0.990861	0.165864	0.26431	0.076322	802.951	147.346	157.887	1043.21	907.39	159.436	146.911	46.2923	42.5504	42.1209	42.1615	40.8165
LMJ.RY0402.058023	Cre01.g031400	AGCTAAGTACCTCGCTCGTGC	3	intron	3prime	chromosome_1	+	sense	1.08879	1.08879	1.08879	1.09292	0.661458	1.25641	0.889493	NaN	NaN	91.9955	59.0749	27.2375	6920.89	2401.64	NaN	NaN	84.4933	54.0526	41.1779	5508.45	2700.01	NaN	NaN	1.08879	1.09292	0.661458	1.25641	0.889493	NaN	84.4933	85.4239	99.0726	44.2445	66.035	52.3042	66.7221	41.1779	54.5341	36.5817	27.2375	28.069
LMJ.RY0402.058023	Cre12.g530876	GGACCCGTCTCTTGGCTCGTCA	4	3UTR	5prime	chromosome_12	+	antisense	1.09753	1.09753	1.09753	1.13392	0.442409	1.13128	0.945826	NaN	NaN	72.0483	46.9955	13.1902	5198.39	2080.12	NaN	NaN	65.646	41.4452	29.8145	4595.15	2199.26	NaN	NaN	1.09753	1.13392	0.442409	1.13128	0.945826	NaN	65.646	67.044	77.4261	40.6566	42.2492	48.4417	45.5925	28.6189	38.1694	29.8145	13.1902	19.626
LMJ.RY0402.058550	Cre02.g112300	CAAATGTCTCGAAGCGCACACA	1	CDS	5prime	chromosome_2	+	antisense	1.89707	1.89707	2.548	1.46728	1.10045	1.89707	2.27115	NaN	NaN	1377.4	884.16	41.0464	569.953	495.921	NaN	NaN	540.58	602.585	37.2998	300.438	218.357	NaN	NaN	2.548	1.46728	1.10045	1.89707	2.27115	NaN	540.58	1435.95	1321.24	679.612	534.288	819.726	953.659	39.1627	37.0194	37.2998	42.2793	37.6877
LMJ.RY0402.058550	Cre02.g112300	TTAACTAATTCGTGGCGGACGG	1	CDS	3prime	chromosome_2	+	antisense	1.78182	1.78182	2.38595	1.62684	0.924747	1.78182	2.06385	NaN	NaN	1120.51	884.623	17.0885	518.693	508.567	NaN	NaN	469.63	543.766	18.4791	291.103	246.417	NaN	NaN	2.38595	1.62684	0.924747	1.78182	2.06385	NaN	469.63	1169.25	1073.81	593.27	498.393	863.884	905.861	18.4791	20.7027	16.6011	17.6071	17.0885
LMJ.RY0402.058590	Cre14.g622050	CGTACTGTGGCATTGGGGGGTG	3	intron	3prime	chromosome_14	-	antisense	NaN	NaN	NaN	NaN	NaN	NaN	NaN	NaN	NaN	0.1	0.1	NaN	NaN	NaN	NaN	NaN	0.1	0.130954	NaN	NaN	NaN	NaN	NaN	1	0.763626	NaN	NaN	NaN	NaN	0.1	0.1	0.1	0.17149	0.1	0.1	0.1	NaN	NaN	NaN	NaN	NaN
LMJ.RY0402.058746	Cre05.g234661	ATTCGAGCGCTCACGATATCTG	1	CDS	3prime	chromosome_5	-	antisense	1.53434	1.53434	1.69687	1.51781	2.04031	1.53434	1.35781	NaN	NaN	6264.77	8678.21	20641.2	7921.32	9879.78	NaN	NaN	3691.96	5717.59	10116.7	5162.68	7276.25	NaN	NaN	1.69687	1.51781	2.04031	1.53434	1.35781	NaN	3691.96	5645.74	6951.67	5955.94	5488.78	8066.24	9336.61	10116.7	10026.7	10734	19289.4	22142.2
LMJ.RY0402.058746	Cre05.g234661	TAAAAACTTGGTAACAATTCGG	1	CDS	5prime	chromosome_5	-	antisense	1.52901	1.52901	1.74213	1.52901	1.97581	1.42227	1.49274	NaN	NaN	3350.19	4269.85	12026.9	3011.42	4492.94	NaN	NaN	1923.04	2792.56	6087.04	2117.34	3009.86	NaN	NaN	1.74213	1.52901	1.97581	1.42227	1.49274	NaN	1923.04	3299.73	3401.42	2873.86	2713.56	4004.07	4553.26	5621.85	6416.73	6087.04	12026.9	11221.8
LMJ.RY0402.058746	unknown_chrom	GCGACAAGGTGTGCGGCGGTAC	10	-	3prime	insertion_cassette_CIB1	+	-	1.63825	1.63825	1.64102	1.63825	2.12919	1.35187	1.5344	NaN	NaN	2270.03	3520.25	8911.35	2621.21	4127.87	NaN	NaN	1383.31	2148.78	4185.32	1938.96	2690.23	NaN	NaN	1.64102	1.63825	2.12919	1.35187	1.5344	NaN	1383.31	2333.11	2208.65	2228.59	2071.83	3445.84	3596.27	4296.51	4185.32	3850.78	9564.05	8906.87
LMJ.RY0402.058746	unknown_chrom	TCAGTTATTTTGGAGCATACG	10	-	5prime	insertion_cassette_CIB1	+	-	1.55131	1.55131	1.60596	1.55131	1.99254	1.45801	1.54354	NaN	NaN	4202.66	5876.99	13917.8	3743.16	5484.64	NaN	NaN	2616.92	3788.41	6984.96	2567.31	3553.29	NaN	NaN	1.60596	1.55131	1.99254	1.45801	1.54354	NaN	2616.92	4156.85	4248.97	3829.04	3748.2	5427.36	6363.88	6932.09	7464.82	6984.96	14007.3	13917.8
LMJ.RY0402.058746	unknown_chrom	TTGCGTCCGTGGGCACATCCGA	10	-	3prime	insertion_cassette_CIB1	+	-	1.56191	1.56191	1.64004	1.56191	2.09072	1.25133	1.46837	NaN	NaN	3857.74	5675.9	12787	4117.5	6695.44	NaN	NaN	2352.23	3633.96	6116.06	3290.49	4559.77	NaN	NaN	1.64004	1.56191	2.09072	1.25133	1.46837	NaN	2352.23	4012.92	3708.57	3703.15	3566.06	5530.28	5825.36	6434.71	6116.06	5558.53	13413.1	12787
LMJ.RY0402.058746	unknown_chrom	AAGCCGATGTTGCCGCTGCCAG	10	-	5prime	insertion_cassette_CIB1	+	-	1.58596	1.58596	1.58596	1.51273	1.94576	1.79547	1.46597	NaN	NaN	4760.59	6399.18	19827.2	3873.97	4457.5	NaN	NaN	3001.71	4230.23	10190	2157.64	3040.65	NaN	NaN	1.58596	1.51273	1.94576	1.79547	1.46597	NaN	3001.71	4658.48	4864.94	4212.05	4248.5	5600.93	7311.2	9229.23	10916.3	10190	19827.2	18375.5
LMJ.RY0402.059180	Cre02.g095121	TGCTCGCGAGGGGCCACCGACC	3	intron	3prime	chromosome_2	+	sense	2.04634	2.04634	2.42791	1.96786	NaN	2.12482	1.22928	NaN	NaN	198.264	134.258	0.1	216.87	69.9701	NaN	NaN	81.6602	68.2254	1.63693	102.065	56.9196	NaN	NaN	2.42791	1.96786	0.0610899	2.12482	1.22928	NaN	81.6602	201.805	194.786	82.3153	56.5472	151.464	119.006	1.63693	0.757418	1.8198	0.1	0.211841
LMJ.RY0402.059180	Cre08.g373200	CAAGCTTAAGTTATATTTTAA	5	intron	5prime	chromosome_8	+	antisense	1.81232	1.81232	2.38403	1.75041	NaN	1.87424	1.55325	NaN	NaN	322.256	194.321	0.142218	315.391	111.776	NaN	NaN	135.173	111.014	2.30002	168.277	71.9627	NaN	NaN	2.38403	1.75041	0.0618332	1.87424	1.55325	NaN	135.173	323.847	320.672	129.747	94.9863	220.388	171.337	3.11293	2.30002	0.444046	0.1	0.142218
LMJ.RY0402.059240	Cre11.g477150	TTAAAGCGTTTAGGAGGAGATA	1	intron	5prime	chromosome_11	+	sense	NaN	NaN	NaN	NaN	NaN	NaN	NaN	NaN	NaN	0.1	0.1	NaN	NaN	NaN	NaN	NaN	0.1	0.175501	NaN	NaN	NaN	NaN	NaN	1	0.569799	NaN	NaN	NaN	NaN	0.1	0.1	0.1	0.308005	0.1	0.1	0.1	NaN	NaN	NaN	NaN	NaN
LMJ.RY0402.059539	Cre12.g544114	TGGTCACAAGGGTTAGGCTCAA	1	intron	5prime	chromosome_12	+	antisense	0.603055	0.61026	0.587629	0.662321	0.0999388	0.623862	0.61026	0.603055	3.11687	1075.02	817.889	7.37198	583.038	623.059	13.1247	234.968	1829.42	1234.88	73.7649	934.563	1020.97	13.0582	45.2315	0.587629	0.662321	0.0999388	0.623862	0.61026	1.00509	1829.42	1114.24	1037.19	1190.9	1280.49	877.914	761.968	58.0411	73.7649	76.5661	8.83271	6.54201
LMJ.RY0402.059539	Cre12.g544114	GGGGGGCTGCTCTAAGGAGCCC	1	intron	3prime	chromosome_12	+	antisense	0.568381	0.699805	0.568381	0.717365	0.048215	0.542728	0.699805	0.924421	3.72	687.734	609.264	2.71863	377.725	498.193	18.7798	236.796	1209.99	849.308	56.3855	695.974	711.903	12.1891	38.1929	0.568381	0.717365	0.048215	0.542728	0.699805	1.5407	1209.99	716.754	659.889	820.666	878.949	622.994	595.836	52.8183	56.3855	62.0776	4.71792	2.71863
LMJ.RY0402.059583	Cre09.g397327	CTCCACAGCGATCCGAGTTAGT	3	intron	5prime	chromosome_9	-	sense	0.862861	0.862861	0.861227	0.998833	0.431695	0.95565	0.862861	NaN	NaN	303.178	254.933	92.2862	1226.94	697.872	NaN	NaN	352.031	255.231	213.776	1283.88	808.788	NaN	NaN	0.861227	0.998833	0.431695	0.95565	0.862861	NaN	352.031	280.114	328.141	244.633	266.289	249.627	260.352	178.039	220.473	213.776	98.6909	73.5265
LMJ.RY0402.059759	Cre06.g303150	TAGGGTATAAGTCCGTCTGCTA	1	CDS	3prime	chromosome_6	-	sense	0.844231	0.844231	0.8005	0.887962	NaN	NaN	NaN	NaN	NaN	62.0338	60.2231	1.34166	NaN	NaN	NaN	NaN	77.4939	67.8217	6.18397	NaN	NaN	NaN	NaN	0.8005	0.887962	0.216958	NaN	NaN	NaN	77.4939	64.9255	59.271	67.9958	67.6479	56.9601	63.673	6.18397	10.2672	5.4037	3.35604	1.34166
LMJ.RY0402.059759	Cre06.g303150	CCACTCGAAACGGATCGGGGCG	1	CDS	3prime	chromosome_6	+	antisense	0.947993	0.947993	1.01407	0.881912	NaN	NaN	NaN	NaN	NaN	51.7982	37.6055	2.57093	NaN	NaN	NaN	NaN	51.0793	42.6408	7.71177	NaN	NaN	NaN	NaN	1.01407	0.881912	0.333378	NaN	NaN	NaN	51.0793	51.7898	51.8065	42.8725	42.4104	39.9216	35.4237	7.71177	10.3093	6.94496	3.45332	0.917979
LMJ.RY0402.059810	Cre05.g248600	TTCGCGACGGAAGAGGTCGCTT	2	intron	5prime	chromosome_5	-	antisense	0.527133	0.527133	NaN	0.401342	NaN	NaN	NaN	0.583307	0.527133	0.761777	3.62581	1.13774	NaN	NaN	15.1018	15.6233	6.66161	9.03423	6.40694	NaN	NaN	15.534	17.7829	0.114353	0.401342	0.177579	NaN	NaN	0.972178	6.66161	0.31417	1.8471	9.62514	8.47959	3.9277	3.34712	6.12544	13.143	6.40694	1.531	1.13774
LMJ.RY0402.059810	Cre05.g243650	TTTCCACCGACAGTCATCGTCG	5	3UTR	3prime	chromosome_5	+	sense	0.772392	0.772392	NaN	NaN	NaN	NaN	NaN	0.651915	0.892868	1.26725	4.12354	0.273504	NaN	NaN	19.6867	29.417	4.16634	5.63274	6.22766	NaN	NaN	18.119	19.768	0.304164	0.732068	0.0439176	NaN	NaN	1.08653	4.16634	0.502001	3.19903	5.1447	6.16706	8.6183	1.97297	8.40292	6.22766	3.71388	0.340468	0.176534
LMJ.RY0402.059810	unknown_chrom	ATGTATTTATATGTTTAATTTT	10	-	5prime	insertion_cassette_CIB1	+	-	0.538122	0.538122	NaN	0.416149	NaN	NaN	NaN	0.538122	0.596005	1.1542	3.58199	1.5472	NaN	NaN	14.6983	17.4781	4.65666	8.60748	6.22586	NaN	NaN	16.3884	17.5952	0.24786	0.416149	0.248513	NaN	NaN	0.89687	4.65666	0.502673	2.65019	9.93315	7.45873	5.45514	2.35203	6.22586	7.06435	4.82107	1.05993	1.56439
LMJ.RY0402.059921	Cre16.g659050	GAGTAAAGAAAACGCGCGGCAC	3	CDS	3prime	chromosome_16	-	sense	0.0357298	0.0455521	0.165809	0.13277	0.0455521	0.0488848	0.023747	0.0164848	0.0357298	73.5029	47.7433	7.22049	44.1175	14.6352	27.9934	27.6956	443.298	359.594	158.511	902.478	616.296	1018.88	465.084	0.165809	0.13277	0.0455521	0.0488848	0.023747	0.0274747	443.298	71.2842	75.7907	368.447	350.953	55.3751	41.1633	148.597	158.511	168.517	7.05256	8.12059
LMJ.RY0402.061636	Cre14.g611650	GACACTATTCGATCACACCCCT	4	intron	3prime	chromosome_14	-	antisense	0.813289	0.813289	1.01819	0.813289	1.08934	0.570936	0.764815	NaN	NaN	894.389	906.679	26.311	11.5302	528.924	NaN	NaN	878.412	1114.83	24.1532	20.1952	691.572	NaN	NaN	1.01819	0.813289	1.08934	0.570936	0.764815	NaN	878.412	903.184	885.679	1084.84	1145.65	904.275	909.089	24.8814	24.1532	22.339	26.4106	26.0565
LMJ.RY0402.061636	unknown_chrom	GGAAAACTCTTTTCCAAGTTCC	10	-	5prime	insertion_cassette_CIB1	+	-	0.963057	0.963057	1.09342	0.713031	0.988224	0.641704	0.963057	NaN	NaN	995.5	817.805	47.6429	33.2218	748.453	NaN	NaN	910.442	1146.94	48.2107	51.7712	777.164	NaN	NaN	1.09342	0.713031	0.988224	0.641704	0.963057	NaN	910.442	1015.23	976.152	1124.93	1169.39	837.182	798.875	53.0202	46.2742	48.2107	49.1099	47.6429
LMJ.RY0402.061663	Cre03.g206369	GCCTGAGTGACACCGGCGTGCC	3	CDS	3prime	chromosome_3	-	sense	2.03571	2.03571	2.04013	1.85515	2.03571	4.46381	1.90524	NaN	NaN	1449.4	1461.68	2824.55	712.943	86.7359	NaN	NaN	710.444	787.903	1387.5	159.716	45.5248	NaN	NaN	2.04013	1.85515	2.03571	4.46381	1.90524	NaN	710.444	1453.38	1445.43	853.849	727.049	1432.22	1491.74	1426.42	1387.5	1310.74	2701.71	2824.55
LMJ.RY0402.062820	Cre08.g375400	CGGCGTACATTCTAGAATGCCG	1	intron	5prime	chromosome_8	-	sense	1.19222	1.19222	1.01819	1.31	NaN	1.56636	1.07444	NaN	NaN	32.2017	25.9369	NaN	200.438	122.754	NaN	NaN	31.6265	19.7992	NaN	127.964	114.249	NaN	NaN	1.01819	1.31	NaN	1.56636	1.07444	NaN	31.6265	35.3756	29.3127	20.4053	19.2111	26.1847	25.6914	NaN	NaN	NaN	NaN	NaN
LMJ.RY0402.062820	Cre08.g375400	TGCGGAAACGGTGAGAGATCGA	1	intron	3prime	chromosome_8	-	sense	1.00865	1.00865	0.910954	0.962969	NaN	1.37299	1.05432	NaN	NaN	45.4682	34.7031	NaN	325.428	194.307	NaN	NaN	49.9127	36.0377	NaN	237.021	184.296	NaN	NaN	0.910954	0.962969	NaN	1.37299	1.05432	NaN	49.9127	40.3903	51.1845	35.9272	36.1485	31.8976	37.7554	NaN	NaN	NaN	NaN	NaN
LMJ.RY0402.062820	unknown_chrom	GCGAACCGGGAGGGCAGCGGAA	10	-	3prime	insertion_cassette_CIB1	+	-	1.1575	1.1575	0.934832	1.12366	NaN	1.31416	1.19134	NaN	NaN	25.5501	22.7859	NaN	165.1	114.831	NaN	NaN	27.3312	20.2782	NaN	125.631	96.3882	NaN	NaN	0.934832	1.12366	NaN	1.31416	1.19134	NaN	27.3312	22.6737	28.7913	21.7792	18.8807	22.8831	22.6891	NaN	NaN	NaN	NaN	NaN
LMJ.RY0402.062908	Cre12.g487050	CTTGAAAGCGGCGTTGTGAGAA	5	intron	3prime	chromosome_12	+	sense	1.66187	1.66187	1.8107	1.40555	2.26962	1.66187	1.13336	NaN	NaN	5934.11	4908.53	49.2884	187.375	190.253	NaN	NaN	3277.24	3492.26	21.7166	112.75	167.867	NaN	NaN	1.8107	1.40555	2.26962	1.66187	1.13336	NaN	3277.24	5812.59	6058.17	3826.02	3187.61	4517.38	5333.56	21.7166	28.2348	19.9064	53.0158	49.2884
LMJ.RY0402.062908	Cre16.g680678	AATGCACAGTAAGCGATATATC	3	CDS	5prime	chromosome_16	+	sense	1.42955	1.42955	1.952	1.29375	1.42955	1.76782	1.01777	NaN	NaN	5750.27	3877.5	25.1193	140.096	125.447	NaN	NaN	2945.83	2997.11	17.5715	79.2475	123.257	NaN	NaN	1.952	1.29375	1.42955	1.76782	1.01777	NaN	2945.83	5524.27	5985.51	3286.91	2732.87	3580.54	4199.1	13.3555	17.9073	17.5715	38.5106	23.1815
LMJ.RY0402.064629	Cre08.g363700	GCCTTTCTGTTGTATAACTTA	4	intron	5prime	chromosome_8	-	antisense	0.3304	0.3304	0.3304	1.00751	0.0923659	NaN	NaN	NaN	NaN	6.30382	285.9	1.45619	NaN	NaN	NaN	NaN	19.0794	283.769	15.7655	NaN	NaN	NaN	NaN	0.3304	1.00751	0.0923659	NaN	NaN	NaN	19.0794	6.59758	6.02315	284.365	283.174	268.757	304.136	15.7655	15.8811	12.0527	1.05993	4.69318
LMJ.RY0402.064629	Cre11.g467779	CAGTACTCCCGGGTGGTACAAC	5	intron	5prime	chromosome_11	-	antisense	0.328636	0.328636	0.328636	1.00319	0.0958629	NaN	NaN	NaN	NaN	7.3329	357.624	1.00113	NaN	NaN	NaN	NaN	22.3132	356.488	10.4434	NaN	NaN	NaN	NaN	0.328636	1.00319	0.0958629	NaN	NaN	NaN	22.3132	6.03207	8.91426	368.373	344.985	314.944	406.088	10.4434	13.5263	7.10473	1.64877	0.995524
LMJ.RY0402.064629	unknown_chrom	CACCCCCACGAAGACCGTTGAA	10	-	3prime	insertion_cassette_CIB1	+	-	0.211659	0.211659	0.211659	0.849851	0.0857423	NaN	NaN	NaN	NaN	8.50096	434.844	0.882672	NaN	NaN	NaN	NaN	40.1635	511.671	10.2945	NaN	NaN	NaN	NaN	0.211659	0.849851	0.0857423	NaN	NaN	NaN	40.1635	11.295	6.39806	519.958	503.517	384.059	492.345	10.2945	16.9998	8.91332	0.87549	0.882672
LMJ.RY0402.064629	unknown_chrom	CCCCCCCACGAAGACCGTTGAA	10	-	3prime	insertion_cassette_CIB1	+	-	NaN	NaN	NaN	NaN	NaN	NaN	NaN	NaN	NaN	0.1	0.1	NaN	NaN	NaN	NaN	NaN	0.1	0.1	NaN	NaN	NaN	NaN	NaN	1	1	NaN	NaN	NaN	NaN	0.1	0.1	0.1	0.1	0.1	0.1	0.1	NaN	NaN	NaN	NaN	NaN
LMJ.RY0402.064629	unknown_chrom	TCGTACGCGGTTAGGTCCTGTG	10	-	5prime	insertion_cassette_CIB1	+	-	0.269302	0.269302	0.269302	1.08357	0.167278	NaN	NaN	NaN	NaN	6.93211	347.303	2.36631	NaN	NaN	NaN	NaN	25.741	320.518	14.146	NaN	NaN	NaN	NaN	0.269302	1.08357	0.167278	NaN	NaN	NaN	25.741	6.72325	7.14747	332.722	308.761	306.943	392.97	8.33462	14.512	14.146	1.41323	2.70214
LMJ.RY0402.065255	Cre02.g095250	TAACCCCTCACCGTCGACGGTC	3	CDS	3prime	chromosome_2	-	antisense	0.359737	0.418934	0.0810733	0.869957	0.166702	0.418934	0.82404	0.359737	2.18384	0.756624	24.4792	2.33464	195.396	220.799	28.5609	68.3584	9.3326	28.1384	14.0049	466.413	267.947	47.6364	18.7812	0.0810733	0.869957	0.166702	0.418934	0.82404	0.599561	9.3326	0.920336	0.622034	36.4417	21.727	21.6944	27.6215	14.0049	11.0246	17.1767	2.33464	1.65942
LMJ.RY0402.065907	Cre03.g158900	GCGTGGCGATCATGGGGAGATC	1	intron	3prime	chromosome_3	-	antisense	0.213447	0.213447	NaN	NaN	NaN	NaN	0.006043	0.213447	0.501216	0.1	0.250552	NaN	0.1	0.188556	7.42895	10.3725	0.1	0.1	NaN	6.61218	31.2024	20.8828	12.4168	1	2.50552	NaN	0.0151236	0.006043	0.355745	0.1	0.1	0.1	0.1	0.1	0.1	0.627762	NaN	NaN	NaN	NaN	NaN
LMJ.RY0402.065907	Cre03.g158950	CGTCCTGGTAGGGGTAGTGACC	1	intron	5prime	chromosome_3	-	sense	0.0893572	0.0893572	NaN	NaN	NaN	0.00711539	0.00185682	0.171599	0.274957	0.112102	0.164739	NaN	0.1	0.1	6.62556	6.34918	0.1	0.1	NaN	14.054	53.8556	23.1664	13.8549	1.12102	1.64739	NaN	0.00711539	0.00185682	0.285998	0.1	0.125668	0.1	0.1	0.1	0.1	0.271388	NaN	NaN	NaN	NaN	NaN
LMJ.RY0402.066051	Cre13.g589450	TTAATAAACACTTTGCCGTACT	5	CDS	5prime	chromosome_13	+	sense	1.28637	1.28637	0.767646	1.32312	NaN	1.24963	1.43177	NaN	NaN	236.673	1305.89	3.55544	405.249	1314.04	NaN	NaN	308.31	986.976	1.0784	324.296	917.771	NaN	NaN	0.767646	1.32312	3.29697	1.24963	1.43177	NaN	308.31	233.429	239.962	1036.74	939.598	1245.3	1369.43	4.1171	0.766673	1.0784	3.06201	3.55544
LMJ.RY0402.066051	Cre13.g589450	ACCGATGTATTTGCGGGGGAGC	1	CDS	3prime	chromosome_13	-	antisense	1.28468	1.28468	0.705625	1.53451	NaN	1.1835	1.38586	NaN	NaN	678.816	5626.87	23.0059	1548.25	4758.95	NaN	NaN	962.007	3666.88	3.40838	1308.19	3433.93	NaN	NaN	0.705625	1.53451	6.74981	1.1835	1.38586	NaN	962.007	703.973	654.558	3666.54	3667.22	5673.22	5580.89	4.98355	3.40838	2.97111	23.0059	13.4519
LMJ.RY0402.066051	Cre13.g589450	GGGCGGGTCATTAGCGGGCACC	1	CDS	5prime	chromosome_13	-	antisense	1.28491	1.28491	0.630767	1.35365	NaN	1.21617	1.68737	NaN	NaN	305.965	2008.4	8.00833	649.725	2200.65	NaN	NaN	485.069	1483.7	1.90305	534.239	1304.19	NaN	NaN	0.630767	1.35365	4.20815	1.21617	1.68737	NaN	485.069	308.955	303.005	1436.38	1532.57	2034.84	1982.31	3.5146	1.36906	1.90305	8.00833	4.97762
LMJ.RY0402.066051	gene_unknown	TGGGAATGGGTCTGGTGGGTCT	10	-	3prime	UNALIGNED	?	-	0.815736	0.815736	0.344754	0.773811	NaN	0.857661	1.63492	NaN	NaN	4.51017	24.2319	NaN	8.57922	30.5248	NaN	NaN	13.0823	31.315	NaN	10.003	18.6705	NaN	NaN	0.344754	0.773811	NaN	0.857661	1.63492	NaN	13.0823	4.01601	5.06513	25.209	38.8999	24.0718	24.393	NaN	NaN	NaN	NaN	NaN
LMJ.RY0402.067452	Cre06.g273700	GTCTAGTCCCAATGGGTGGGGA	4	CDS	3prime	chromosome_6	-	sense	0.638392	0.659594	0.711918	0.760293	0.177341	0.464064	0.659594	0.749681	0.638392	95.3301	86.1695	12.0397	11.3287	37.2763	70.1895	126.822	133.906	113.337	67.8898	24.412	56.514	56.1755	119.196	0.711918	0.760293	0.177341	0.464064	0.659594	1.24947	133.906	86.5952	104.946	110.611	116.131	99.7544	74.4346	60.8939	78.2665	67.8898	16.537	12.0397
LMJ.RY0402.067452	Cre16.g661500	TGCCTCTGAGGCATATTTCTTT	5	intron	5prime	chromosome_16	+	sense	0.493813	0.620919	0.620919	0.672834	0.201719	0.493813	0.746196	0.706983	0.464795	212.249	156.242	32.8553	43.0879	149.048	94.994	170.215	341.831	232.214	162.877	87.2556	199.744	80.6192	219.729	0.620919	0.672834	0.201719	0.493813	0.746196	1.1783	341.831	196.482	229.281	231.465	232.966	188.311	129.633	162.877	182.523	145.647	31.2089	34.5589
LMJ.RY0402.067452	unknown_chrom	GATCTTTTGAGAGCCGGGCTCC	10	-	5prime	insertion_cassette_CIB1	+	-	0.507948	0.607225	0.607225	0.664235	0.242885	0.507948	0.686779	0.689772	0.444468	203.041	152.807	36.4077	37.009	124.46	85.8265	144.28	334.374	230.05	149.897	72.8599	181.223	74.6564	194.768	0.607225	0.664235	0.242885	0.507948	0.686779	1.14962	334.374	191.33	215.468	216.459	244.495	184.238	126.738	133.555	167.463	149.897	36.1552	36.4077
LMJ.RY0402.067636	Cre09.g416200	CCGCTGCCATCCGGCGAAGCTA	3	CDS	5prime	chromosome_9	+	sense	0.697812	0.697812	NaN	NaN	NaN	NaN	NaN	0.682286	0.713339	0.317683	0.164739	NaN	NaN	NaN	19.5655	19.6359	3.68652	4.96962	NaN	NaN	NaN	17.2058	16.5161	0.0861741	0.0331492	NaN	NaN	NaN	1.13714	3.68652	0.31417	0.321235	4.31206	5.72744	0.1	0.271388	NaN	NaN	NaN	NaN	NaN
LMJ.RY0402.068706	Cre02.g111550	GAACTGGCAGCCGATAGACTGT	3	CDS	3prime	chromosome_2	-	antisense	1.09438	1.09438	1.45374	1.09438	0.698656	NaN	NaN	NaN	NaN	905.609	605.271	1377	NaN	NaN	NaN	NaN	622.951	553.073	1970.93	NaN	NaN	NaN	NaN	1.45374	1.09438	0.698656	NaN	NaN	NaN	622.951	933.472	878.579	542.766	563.575	689.933	530.997	2042.75	1970.93	1785.43	1377	1206.3
LMJ.RY0402.069502	Cre09.g389615	GCCATCGTCAAACTGCAGGACG	3	intron	3prime	chromosome_9	+	sense	0.286229	0.286229	0.727197	0.389616	0.214011	NaN	NaN	0.243881	0.286229	358.601	209.643	24.2219	NaN	NaN	315.163	481.492	493.128	538.077	113.181	NaN	NaN	775.369	1009.32	0.727197	0.389616	0.214011	NaN	NaN	0.406469	493.128	362.78	354.471	531.448	544.789	208.721	210.569	135.392	101.704	113.181	24.2219	32.3058
LMJ.RY0402.069502	gene_unknown	GTGTGGTCGGCGAAACTAAGCA	10	-	5prime	UNALIGNED	?	-	0.276051	0.276051	0.706165	0.349082	0.276051	NaN	NaN	0.207682	0.246283	435.892	221.42	32.0333	NaN	NaN	292.726	452.291	617.267	634.29	116.041	NaN	NaN	845.692	1101.88	0.706165	0.349082	0.276051	NaN	NaN	0.346137	617.267	408.61	464.996	636.038	632.547	215.832	227.152	147.613	116.041	115.198	32.0333	38.3988
LMJ.RY0402.070185	Cre12.g503000	GTCGTAACAACTGCCATAGCGG	4	intron	3prime	chromosome_12	-	sense	1.55892	1.55892	1.85687	1.26098	NaN	NaN	NaN	NaN	NaN	1358.04	922.086	NaN	NaN	NaN	NaN	NaN	731.359	731.247	NaN	NaN	NaN	NaN	NaN	1.85687	1.26098	NaN	NaN	NaN	NaN	731.359	1413.89	1304.4	690.505	774.393	1086.01	782.909	NaN	NaN	NaN	NaN	NaN
LMJ.RY0402.070229	Cre10.g456400	TGGTGTTGGAAAGGAAGAGCGC	5	intron	5prime	chromosome_10	+	sense	0.828542	0.828542	0.957926	0.699157	NaN	NaN	NaN	NaN	NaN	30.9773	61.0007	0.471078	NaN	NaN	NaN	NaN	32.3379	87.2488	2.20918	NaN	NaN	NaN	NaN	0.957926	0.699157	0.213237	NaN	NaN	NaN	32.3379	32.7366	29.3127	97.5604	78.0271	64.8798	57.3534	2.20918	3.45003	0.888091	0.471078	0.568871
LMJ.RY0402.070229	Cre12.g546600	ACTTTGGATGCGGAAGTGCTAT	3	CDS	3prime	chromosome_12	-	sense	0.748477	0.748477	0.874919	0.622035	NaN	NaN	NaN	NaN	NaN	35.5043	65.3981	0.176534	NaN	NaN	NaN	NaN	40.5801	105.136	1.96432	NaN	NaN	NaN	NaN	0.874919	0.622035	0.0898706	NaN	NaN	NaN	40.5801	33.2994	37.8552	116.27	95.0676	61.6159	69.4125	1.96432	2.98759	1.07703	1.11868	0.176534
LMJ.RY0402.070229	Cre17.g720150	TGAGTGCACCTCGCAATTAGCA	3	CDS	5prime	chromosome_17	+	sense	0.933334	0.933334	1.21535	0.651314	NaN	NaN	NaN	NaN	NaN	24.1315	42.3608	0.1	NaN	NaN	NaN	NaN	19.8555	65.039	1.64287	NaN	NaN	NaN	NaN	1.21535	0.651314	0.060869	NaN	NaN	NaN	19.8555	26.9558	21.603	68.993	61.3115	47.5688	37.723	1.00417	1.64287	1.83962	0.1	0.142218
LMJ.RY0402.070345	Cre12.g501351	GCATATCGGCGGGTTGGTCCGG	4	intron	3prime	chromosome_12	-	antisense	0.635321	0.635321	0.605243	0.717177	0.635321	NaN	NaN	NaN	NaN	83.4161	194.491	1796.92	NaN	NaN	NaN	NaN	137.822	271.189	2828.36	NaN	NaN	NaN	NaN	0.605243	0.717177	0.635321	NaN	NaN	NaN	137.822	81.9936	84.8632	280.644	262.053	195.546	193.44	2828.36	2652.14	2984.83	1549.03	1840.05
LMJ.RY0402.070360	Cre02.g080350	GCTTCTACCTCGGAGCTGGGCT	4	intron	3prime	chromosome_2	-	antisense	NaN	NaN	NaN	NaN	NaN	NaN	NaN	NaN	NaN	0.862253	0.799772	NaN	NaN	NaN	NaN	NaN	1.83319	2.69232	NaN	NaN	NaN	NaN	NaN	0.470357	0.297057	NaN	NaN	NaN	NaN	1.83319	2.09167	0.355448	2.82959	2.5617	0.594366	1.07616	NaN	NaN	NaN	NaN	NaN
LMJ.RY0402.070360	unknown_chrom	GTCCGCACTCGCCACTGTTGTC	10	-	5prime	insertion_cassette_CIB1	-	-	0.208868	0.208868	NaN	0.208868	NaN	NaN	NaN	NaN	NaN	6.30382	1.78824	NaN	NaN	NaN	NaN	NaN	2.65171	8.56159	NaN	NaN	NaN	NaN	NaN	2.37727	0.208868	NaN	NaN	NaN	NaN	2.65171	10.996	3.61389	6.23709	11.7524	3.9277	0.814165	NaN	NaN	NaN	NaN	NaN
LMJ.RY0402.071084	Cre12.g495100	ATCGGGGGTGCCTAATGACAAG	3	5UTR	3prime	chromosome_12	+	sense	0.660982	0.660982	0.802015	0.695157	0.660982	0.45456	0.454521	NaN	NaN	2058.21	2268.25	3679.37	377.477	254.931	NaN	NaN	2566.3	3262.93	5566.51	830.422	560.878	NaN	NaN	0.802015	0.695157	0.660982	0.45456	0.454521	NaN	2566.3	2145.47	1974.5	3118.2	3414.37	2373.4	2167.75	5566.51	5819.62	5565.18	4177.06	3679.37
LMJ.RY0402.072840	Cre12.g501750	TAGCTCTTGCTTCAGCAGTTTA	4	CDS	5prime	chromosome_12	+	sense	1.03452	1.03452	1.04074	1.0283	NaN	1.0003	1.30161	NaN	NaN	930.298	649.841	NaN	219.173	469.653	NaN	NaN	893.885	631.956	NaN	219.108	360.825	NaN	NaN	1.04074	1.0283	NaN	1.0003	1.30161	NaN	893.885	942.909	917.856	613.545	650.92	656.654	643.099	NaN	NaN	NaN	NaN	NaN
LMJ.RY0402.072887	Cre06.g278107	AATCAACTAAGTCGCCACGCAT	3	3UTR	5prime	chromosome_6	-	antisense	0.501204	0.546591	0.546591	0.890521	0.29002	0.501204	0.985914	0.222634	1.024	21.7057	150.856	6.25758	25.4451	10.5067	54.4124	541.994	39.711	169.402	21.5764	50.7679	10.6568	146.641	317.574	0.546591	0.890521	0.29002	0.501204	0.985914	0.371057	39.711	23.7513	19.8362	167.015	171.823	163.462	139.222	18.5772	21.5764	22.9001	8.83271	6.25758
LMJ.RY0402.072887	Cre10.g425050	GTGCACTCTGGGTGCCACAAGA	3	intron	3prime	chromosome_10	+	antisense	0.717062	0.717062	NaN	0.717062	NaN	NaN	NaN	0.209659	1.34768	1.72235	10.0521	1.09451	2.80138	0.290661	6.18168	59.4235	4.6663	14.0184	3.63763	5.25584	0.815467	17.6907	26.4559	0.369104	0.717062	0.300887	0.533003	0.356435	0.349431	4.6663	1.58967	1.8661	10.4609	18.7858	9.31173	10.8513	3.63763	6.10142	3.08252	0.826852	1.09451
LMJ.RY0402.072887	Cre10.g425050	GAGAGGCGCGAGGGGTGGGGCG	3	intron	3prime	chromosome_10	-	sense	0.618638	0.618638	NaN	0.618638	NaN	NaN	NaN	0.221771	0.890391	1.31051	6.32275	1.16732	1.16761	0.418148	4.7732	40.1243	2.91644	10.2204	3.99242	3.22132	0.504609	12.9139	27.0382	0.449354	0.618638	0.292384	0.362463	0.828658	0.369618	2.91644	0.920336	1.8661	9.17472	11.3853	7.42957	5.38082	3.01923	5.09153	3.99242	1.16732	1.37697
LMJ.RY0402.072887	Cre17.g745497	TATGCAGCGCCCAAGGGCTACT	3	3UTR	5prime	chromosome_17	-	sense	0.58281	0.627817	0.58281	0.937002	0.193128	0.627817	0.798743	0.226584	0.935953	22.9178	152.636	5.54649	28.6079	8.64986	60.0855	586.969	39.3229	162.898	28.7193	45.5673	10.8293	159.108	376.281	0.58281	0.937002	0.193128	0.627817	0.798743	0.37764	39.3229	25.4478	20.6393	166.861	159.029	169.546	137.413	28.7193	25.1907	28.9264	6.9484	5.54649
LMJ.RY0402.072965	Cre06.g278185	CGTTGCAGCACGACCCGGAGAT	3	intron	3prime	chromosome_6	-	sense	1.38772	1.38772	NaN	1.38081	0.653571	2.08901	1.39463	NaN	NaN	3.35836	170.012	34.8444	1748.06	562.138	NaN	NaN	6.41616	123.125	53.3138	836.787	403.074	NaN	NaN	0.523423	1.38081	0.653571	2.08901	1.39463	NaN	6.41616	3.09568	3.64334	128.961	117.554	173.654	166.447	40.0139	53.3138	105.344	33.1713	65.7061
LMJ.RY0402.072965	gene_unknown	CCGGTAACCACAGACGCGCCGA	10	-	5prime	MULTIPLE	?	-	1.70312	1.70312	0.915555	1.75092	NaN	1.65533	2.07636	NaN	NaN	10.3625	118.531	NaN	1166.33	529.828	NaN	NaN	11.3183	67.696	NaN	704.594	255.172	NaN	NaN	0.915555	1.75092	NaN	1.65533	2.07636	NaN	11.3183	8.79677	12.2069	68.762	66.6466	102.92	136.508	NaN	NaN	NaN	NaN	NaN
LMJ.RY0402.073265	Cre15.g635100	AGTCGTCGGCGGGTTGTATAGA	3	CDS	3prime	chromosome_15	-	antisense	0.716708	0.716708	0.718795	0.714621	NaN	NaN	NaN	NaN	NaN	1632.79	1188.88	NaN	NaN	NaN	NaN	NaN	2271.57	1663.65	NaN	NaN	NaN	NaN	NaN	0.718795	0.714621	NaN	NaN	NaN	NaN	2271.57	1586.14	1680.82	1672.89	1654.46	1218.65	1159.84	NaN	NaN	NaN	NaN	NaN
LMJ.RY0402.073353	Cre10.g428600	TTTCCTTTGGAGGGCGGAACTG	4	CDS	3prime	chromosome_10	+	sense	0.483486	0.484365	0.484365	0.527724	0.483486	0.49954	0.631807	0.227177	0.156114	506.848	781.8	737.844	467.655	557.184	362.372	417.939	1046.42	1481.46	1526.09	936.171	881.889	957.063	1606.29	0.484365	0.527724	0.483486	0.49954	0.631807	0.378629	1046.42	530.448	484.298	1511.6	1451.92	809.724	754.839	1286.59	1557.55	1526.09	741.491	737.844
LMJ.RY0402.073353	Cre14.g620600	CCTCGGATCGTAGCTACGACCG	4	5UTR	5prime	chromosome_14	-	sense	0.496387	0.501477	0.505592	0.496387	0.501477	0.54375	0.625155	0.201054	0.119972	719.26	915.399	976.923	590.782	651.414	373.913	374.207	1422.61	1844.12	1948.09	1086.5	1042	1115.86	1871.47	0.505592	0.496387	0.501477	0.54375	0.625155	0.335091	1422.61	717.754	720.77	1861.2	1827.2	947.33	884.545	1742.44	2051.23	1948.09	968.772	1130.63
LMJ.RY0402.073720	Cre17.g720550	TAGGGGCCATTCAACCGATACA	4	intron	3prime	chromosome_17	+	antisense	1.36073	1.43307	1.68048	1.44412	1.43307	1.36073	1.96364	0.597125	0.621847	3462.5	3251.29	2009.49	1226.48	439.713	3887.73	3864.68	2060.42	2251.41	1402.23	901.336	223.927	3906.45	3728.91	1.68048	1.44412	1.43307	1.36073	1.96364	0.995208	2060.42	3460.44	3464.55	2311.76	2192.63	3168.46	3336.29	1402.23	1493.8	1319.3	2258.33	2009.49
LMJ.RY0402.074041	Cre05.g244450	TGCATGAAGCCGTAGGGGGCGA	4	intron	3prime	chromosome_5	+	antisense	0.821868	0.821868	0.821868	0.62384	0.232183	1.08167	1.25881	NaN	NaN	12.2586	8.33069	8.6855	385.545	153.296	NaN	NaN	14.9155	13.3539	37.408	356.434	121.779	NaN	NaN	0.821868	0.62384	0.232183	1.08167	1.25881	NaN	14.9155	13.6377	11.0189	13.7192	12.9983	6.14178	11.2997	30.3014	37.408	42.2083	6.27434	8.6855
LMJ.RY0402.074041	Cre12.g547250 & Cre12.g547200	GTGCATTGTTAGTGCACGGTC	5	intergenic	5prime	chromosome_12	-	upstream & downstream	0.987481	0.987481	1.132	0.681176	0.258282	0.987481	1.20741	NaN	NaN	19.8408	14.3976	16.9588	539.07	192.475	NaN	NaN	17.5272	21.1364	65.6601	545.905	159.411	NaN	NaN	1.132	0.681176	0.258282	0.987481	1.20741	NaN	17.5272	24.8823	15.8208	24.0244	18.5956	13.0196	15.9215	53.8236	65.6601	66.2897	16.9588	17.0661
LMJ.RY0402.074463	Cre01.g011200	TCGACGTTGGAAGAAGCGAGGC	4	CDS	3prime	chromosome_1	-	sense	0.549582	0.549582	NaN	NaN	0.344925	0.549582	0.766859	NaN	NaN	0.326549	0.1	6.07279	89.9699	64.2361	NaN	NaN	0.24998	0.518136	17.6061	163.706	83.7651	NaN	NaN	1.3063	0.192999	0.344925	0.549582	0.766859	NaN	0.24998	0.1	1.06634	0.943196	0.284634	0.1	0.1	17.6061	26.4255	14.707	3.50196	6.07279
LMJ.RY0402.074463	Cre03.g198863 & Cre03.g198975	CGGGGGGATGCGGAGGATCGCG	5	intergenic	3prime	chromosome_3	+	upstream & upstream	0.538114	0.538114	NaN	NaN	0.308442	0.538114	1.01604	NaN	NaN	0.385611	0.610836	3.84845	74.3553	58.2775	NaN	NaN	0.333307	0.137752	12.4771	138.178	57.3572	NaN	NaN	1.15693	4.43432	0.308442	0.538114	1.01604	NaN	0.333307	0.418335	0.355448	0.1	0.189756	0.594366	0.627762	12.4771	23.8166	12.4044	2.23736	3.84845
LMJ.RY0402.074765	Cre02.g074350	GCACAGAGCCGATCGATGCAAC	5	3UTR	3prime	chromosome_2	+	antisense	NaN	NaN	NaN	NaN	NaN	NaN	NaN	NaN	NaN	0.1	0.1	NaN	NaN	NaN	NaN	NaN	0.1	0.168711	NaN	NaN	NaN	NaN	NaN	1	0.59273	NaN	NaN	NaN	NaN	0.1	0.1	0.1	0.1	0.284634	0.1	0.1	NaN	NaN	NaN	NaN	NaN
LMJ.RY0402.076043	Cre02.g111750	AAGCCTCGGTTCTACGGGATGA	1	CDS	5prime	chromosome_2	+	sense	0.834369	0.834369	NaN	NaN	NaN	0.812823	0.855916	NaN	NaN	0.1	0.1	NaN	780.619	1094.29	NaN	NaN	0.1	0.124098	NaN	960.38	1278.5	NaN	NaN	1	0.805817	NaN	0.812823	0.855916	NaN	0.1	0.1	0.1	0.154002	0.1	0.1	0.1	NaN	NaN	NaN	NaN	NaN
LMJ.RY0402.076134	Cre07.g337400	GGGAATAGGTTGGGGAAGGGGG	2	5UTR	3prime	chromosome_7	-	sense	1.11074	1.11074	0.882925	1.45407	1.11074	NaN	NaN	NaN	NaN	38.6985	180.776	116.239	NaN	NaN	NaN	NaN	43.8299	124.324	104.65	NaN	NaN	NaN	NaN	0.882925	1.45407	1.11074	NaN	NaN	NaN	43.8299	38.2149	39.1881	119.786	129.034	171.97	190.033	109.602	104.65	96.0782	139.592	108.145
LMJ.RY0402.076134	Cre07.g337400	GAGAAGAGCCTTTCATCAGGGT	2	5UTR	3prime	chromosome_7	+	antisense	1.26409	1.26409	0.981094	1.49281	1.26409	NaN	NaN	NaN	NaN	90.2535	419.304	262.93	NaN	NaN	NaN	NaN	91.9927	280.882	207.999	NaN	NaN	NaN	NaN	0.981094	1.49281	1.26409	NaN	NaN	NaN	91.9927	91.0296	89.484	256.806	307.215	435.274	403.92	207.999	237.156	163.764	246.888	262.93
LMJ.RY0402.076134	unknown_chrom	GGTTCAAGCGAAGTTTCCGGCG	10	-	5prime	insertion_cassette_CIB1	+	-	1.15034	1.15034	0.902126	1.46915	1.15034	NaN	NaN	NaN	NaN	92.478	435.23	295.484	NaN	NaN	NaN	NaN	102.511	296.247	256.867	NaN	NaN	NaN	NaN	0.902126	1.46915	1.15034	NaN	NaN	NaN	102.511	96.7225	88.4198	288.6	304.096	425.428	445.257	256.867	309.079	216.25	295.484	312.879
LMJ.RY0402.076349	Cre02.g106600	AAACCTTGGGTGACAAGCAAAC	4	5UTR	3prime	chromosome_2	-	sense	0.619923	0.619923	0.805556	0.434289	NaN	NaN	NaN	NaN	NaN	37.1198	20.7953	NaN	NaN	NaN	NaN	NaN	46.0797	47.8836	NaN	NaN	NaN	NaN	NaN	0.805556	0.434289	NaN	NaN	NaN	NaN	46.0797	33.1321	41.5874	55.0483	41.6514	18.1282	23.855	NaN	NaN	NaN	NaN	NaN
LMJ.RY0402.076349	unknown_chrom	GGTGGCGAGTCTGGTTTCTACT	10	-	3prime	insertion_cassette_CIB1	+	-	0.705225	0.705225	0.949149	0.461301	NaN	NaN	NaN	NaN	NaN	25.9414	13.9801	NaN	NaN	NaN	NaN	NaN	27.3312	30.3058	NaN	NaN	NaN	NaN	NaN	0.949149	0.461301	NaN	NaN	NaN	NaN	27.3312	27.9447	24.0816	33.6121	27.3248	12.3826	15.7837	NaN	NaN	NaN	NaN	NaN
LMJ.RY0402.076430	Cre14.g614850	TCCGACTCAACCGGTGGCACTA	1	intron	5prime	chromosome_14	+	antisense	0.302667	0.362284	0.20917	0.302667	NaN	0.516146	0.421902	0.138196	0.486716	126.936	121.676	NaN	53.7707	34.3683	92.6857	15.7575	606.854	402.014	NaN	104.177	81.4604	402.411	19.4252	0.20917	0.302667	NaN	0.516146	0.421902	0.230326	606.854	128.119	125.763	381.387	423.756	114.849	128.909	NaN	NaN	NaN	NaN	NaN
LMJ.RY0402.076430	Cre14.g614850	TTCACAAATTACAGGCGCATCG	1	intron	3prime	chromosome_14	+	antisense	0.293338	0.324955	0.214757	0.293338	NaN	0.64902	0.356572	0.147871	0.752437	75.356	77.0142	NaN	31.6906	21.2182	93.9204	28.1233	350.889	262.545	NaN	48.8284	59.5062	381.091	22.4258	0.214757	0.293338	NaN	0.64902	0.356572	0.246451	350.889	72.2882	78.554	252.348	273.153	74.3948	79.7258	NaN	NaN	NaN	NaN	NaN
LMJ.RY0402.076986	Cre06.g293100	GACTTGGTAATTTTCTCGGTCT	1	5UTR	5prime	chromosome_6	+	antisense	0.617677	0.617677	0.796303	0.439052	NaN	NaN	NaN	NaN	NaN	14.781	3.60944	NaN	NaN	NaN	NaN	NaN	18.562	8.221	NaN	NaN	NaN	NaN	NaN	0.796303	0.439052	NaN	NaN	NaN	NaN	18.562	15.4572	14.1343	9.08613	7.43823	2.40026	5.42777	NaN	NaN	NaN	NaN	NaN
LMJ.RY0402.076986	Cre06.g293100 & Cre06.g293150	GGAGAGTCCAGGGCGAGGGTTC	1	intergenic	3prime	chromosome_6	+	upstream & downstream	0.533929	0.533929	0.451893	0.615964	NaN	NaN	NaN	NaN	NaN	78.0207	58.2792	0.105921	NaN	NaN	NaN	NaN	172.653	94.6145	2.40083	NaN	NaN	NaN	NaN	0.451893	0.615964	0.0441183	NaN	NaN	NaN	172.653	85.8422	70.9119	90.3753	99.0525	53.4929	63.4936	2.40083	3.24006	1.03989	0.1	0.105921
LMJ.RY0402.077016	Cre02.g141406 & Cre02.g141426	CAAGCTGTTGGTTGTGAGGTGC	4	intergenic	5prime	chromosome_2	-	downstream & upstream	0.220142	0.258605	0.220142	0.258605	0.372627	0.512678	0.364266	0.0481372	0.053897	93.8705	266.133	15.199	262.813	239.439	74.6443	162.582	426.408	1029.11	40.7888	512.627	657.318	930.394	1809.92	0.220142	0.258605	0.372627	0.512678	0.364266	0.0802286	426.408	104.179	84.5821	1021.74	1036.54	230.888	306.759	23.6984	71.7935	40.7888	25.9093	13.084
LMJ.RY0402.077016	Cre10.g433400	GATCGACGTGAGACGCAAGTGG	3	intron	3prime	chromosome_10	+	antisense	0.221657	0.228543	0.221657	0.23543	NaN	0.268536	0.333348	0.0824271	0.0977592	18.6916	50.9371	3.17762	33.4415	47.5162	24.5702	63.1038	84.3267	216.358	6.4993	124.533	142.542	178.851	387.302	0.221657	0.23543	0.488918	0.268536	0.333348	0.137379	84.3267	22.3391	15.6397	213.677	219.073	47.3511	54.7947	4.2924	9.88851	6.4993	4.32881	3.17762
LMJ.RY0402.077514	Cre12.g544700	GTGGCGGGTCGAATAGGCAGAG	1	5UTR	3prime	chromosome_12	+	antisense	0.872783	0.872783	0.708629	0.872783	0.788055	1.89945	1.89479	NaN	NaN	3059.91	2020.32	723.198	523.957	819.849	NaN	NaN	4318.08	2314.8	917.701	275.847	432.687	NaN	NaN	0.708629	0.872783	0.788055	1.89945	1.89479	NaN	4318.08	3000.27	3120.74	2282.61	2347.45	1990.11	2050.99	1033.96	908.522	917.701	676.754	773.327
LMJ.RY0402.077514	Cre12.g544700	ATCGCGCCGTTTTTCATGACGA	1	5UTR	5prime	chromosome_12	+	antisense	0.855104	0.855104	0.669707	0.855104	0.812952	1.62976	1.94846	NaN	NaN	4501.05	2769.67	891.986	717.31	1197.26	NaN	NaN	6720.92	3238.99	1097.22	440.133	614.462	NaN	NaN	0.669707	0.855104	0.812952	1.62976	1.94846	NaN	6720.92	4494.94	4507.17	3095.52	3389.1	2785.2	2754.23	1242.46	1097.22	1058.41	891.986	944.468
LMJ.RY0402.077991	Cre03.g157000	TCCTTTCATCCCGGGATGTCGC	4	intron	3prime	chromosome_3	-	antisense	NaN	NaN	NaN	NaN	NaN	NaN	NaN	NaN	NaN	3.51461	3.1487	0.1	NaN	NaN	NaN	NaN	2.66646	5.0151	1.16987	NaN	NaN	NaN	NaN	1.31808	0.627845	0.0854794	NaN	NaN	NaN	2.66646	3.09568	3.99024	6.1649	4.07975	3.07089	3.22849	1.81881	0.462866	1.16987	0.1	0.1
LMJ.RY0402.078070	Cre03.g155001 & Cre03.g155051	ACTTCGGCGCACGTCCGTTCAC	5	intergenic	5prime	chromosome_3	+	downstream & downstream	0.707502	0.707502	NaN	0.707502	NaN	NaN	NaN	NaN	NaN	2.30621	4.97527	NaN	NaN	NaN	NaN	NaN	3.36315	7.03217	NaN	NaN	NaN	NaN	NaN	0.685731	0.707502	NaN	NaN	NaN	NaN	3.36315	3.89571	1.36525	7.55485	6.54565	4.14591	5.97055	NaN	NaN	NaN	NaN	NaN
LMJ.RY0402.078070	Cre10.g426950	GGCTCCGAGTCTGCCGATCGGT	5	CDS	5prime	chromosome_10	-	antisense	0.808744	0.808744	NaN	0.808744	NaN	NaN	NaN	NaN	NaN	2.44533	7.71585	NaN	NaN	NaN	NaN	NaN	3.7512	9.54054	NaN	NaN	NaN	NaN	NaN	0.65188	0.808744	NaN	NaN	NaN	NaN	3.7512	4.96389	1.20463	10.5492	8.62835	7.56446	7.87026	NaN	NaN	NaN	NaN	NaN
LMJ.RY0402.078070	Cre10.g436400	GAGGGAGAAGAAAAGAATAAGG	3	5UTR	3prime	chromosome_10	+	sense	NaN	NaN	NaN	NaN	NaN	NaN	NaN	NaN	NaN	0.204532	0.188508	NaN	NaN	NaN	NaN	NaN	0.24998	0.624896	NaN	NaN	NaN	NaN	NaN	0.818194	0.301663	NaN	NaN	NaN	NaN	0.24998	0.418335	0.1	0.685961	0.569267	0.198122	0.179361	NaN	NaN	NaN	NaN	NaN
LMJ.RY0402.078070	Cre10.g436400	CCCCCGGGATATCCTCCGGATC	5	CDS	3prime	chromosome_10	-	antisense	NaN	NaN	NaN	NaN	NaN	NaN	NaN	NaN	NaN	0.633624	0.923497	NaN	NaN	NaN	NaN	NaN	1.89786	2.54314	NaN	NaN	NaN	NaN	NaN	0.333862	0.363132	NaN	NaN	NaN	NaN	1.89786	0.502001	0.799758	4.54449	1.42317	1.18873	0.717442	NaN	NaN	NaN	NaN	NaN
LMJ.RY0402.078070	unknown_chrom	GTAAGAGACAGATGTCGGGCGG	10	-	3prime	insertion_cassette_CIB1	+	-	0.678854	0.678854	NaN	0.678854	NaN	NaN	NaN	NaN	NaN	2.50796	4.9003	NaN	NaN	NaN	NaN	NaN	3.48107	7.21849	NaN	NaN	NaN	NaN	NaN	0.720455	0.678854	NaN	NaN	NaN	NaN	3.48107	3.93234	1.59952	9.00323	5.78755	5.05211	4.75306	NaN	NaN	NaN	NaN	NaN
LMJ.RY0402.078235	Cre13.g572050	GAGGAGCGCCCTGAGCGCGAGG	4	3UTR	3prime	chromosome_13	-	antisense	NaN	NaN	NaN	NaN	NaN	NaN	NaN	NaN	NaN	1.02023	1.31619	0.535022	NaN	NaN	NaN	NaN	2.41648	2.50855	2.98285	NaN	NaN	NaN	NaN	0.422198	0.52468	0.179366	NaN	NaN	NaN	2.41648	1.17134	0.88862	2.57235	2.44633	1.48591	1.16584	2.98285	5.17569	1.337	0.535022	0.45899
LMJ.RY0402.079314	Cre04.g221950	GTGCACTCCGCCGTCGCATCCT	1	5UTR_intron	5prime	chromosome_4	+	antisense	1.02486	1.02486	0.711915	1.52299	1.02486	NaN	NaN	NaN	NaN	205.493	1918.44	653.193	NaN	NaN	NaN	NaN	288.648	1259.65	637.347	NaN	NaN	NaN	NaN	0.711915	1.52299	1.02486	NaN	NaN	NaN	288.648	196.126	215.307	1191.59	1331.59	1902.46	1934.55	637.347	663.008	628.325	766.68	649.224
LMJ.RY0402.079314	Cre04.g221950	TGGCGACACCTTCACGCCTCCT	1	5UTR_intron	5prime	chromosome_4	-	sense	1.03392	1.03392	0.750403	1.48487	1.03392	NaN	NaN	NaN	NaN	241.417	2189.45	681.08	NaN	NaN	NaN	NaN	321.716	1474.51	658.736	NaN	NaN	NaN	NaN	0.750403	1.48487	1.03392	NaN	NaN	NaN	321.716	223.438	260.842	1447.16	1502.37	2231.66	2148.04	658.736	681.244	639.933	758.2	681.08
LMJ.RY0402.079538	Cre10.g429750	AATGGCACGCATTACTTCCCCA	2	CDS	5prime	chromosome_10	+	sense	1.54053	1.54053	1.61865	1.46241	NaN	NaN	NaN	NaN	NaN	20.4141	14.2617	NaN	NaN	NaN	NaN	NaN	12.6118	9.75221	NaN	NaN	NaN	NaN	NaN	1.61865	1.46241	NaN	NaN	NaN	NaN	12.6118	26.0761	15.9814	9.47114	10.0416	13.9652	14.5645	NaN	NaN	NaN	NaN	NaN
LMJ.RY0402.079538	Cre10.g429750	GATATCGTGGCCAGGCGCGGGG	2	CDS	3prime	chromosome_10	+	sense	1.63801	1.63801	1.63801	NaN	NaN	NaN	NaN	NaN	NaN	12.6936	9.00409	NaN	NaN	NaN	NaN	NaN	7.74939	5.97748	NaN	NaN	NaN	NaN	NaN	1.63801	1.50634	NaN	NaN	NaN	NaN	7.74939	14.056	11.4632	6.17364	5.78755	7.72675	10.4926	NaN	NaN	NaN	NaN	NaN
LMJ.RY0402.080593	unknown_chrom	CTCGCCACGGTGTATGGTCAAT	10	-	3prime	insertion_cassette_CIB1	+	-	NaN	NaN	NaN	NaN	NaN	NaN	NaN	NaN	NaN	0.1	0.1	NaN	NaN	NaN	NaN	NaN	0.1	0.1	NaN	NaN	NaN	NaN	NaN	1	1	NaN	NaN	NaN	NaN	0.1	0.1	0.1	0.1	0.1	0.1	0.1	NaN	NaN	NaN	NaN	NaN
LMJ.RY0402.081148	Cre09.g388800	CCACTACGGCAGGCGAAGAGGA	4	intron	3prime	chromosome_9	-	antisense	1.76402	1.76402	NaN	NaN	NaN	1.79125	1.73679	NaN	NaN	0.1	0.1	NaN	1139.46	2141.44	NaN	NaN	0.1	0.791163	NaN	636.126	1232.99	NaN	NaN	1	0.126396	NaN	1.79125	1.73679	NaN	0.1	0.1	0.1	6.25939	0.1	0.1	0.1	NaN	NaN	NaN	NaN	NaN
LMJ.RY0402.081148	Cre09.g388800	GAAGGGAACCCGTTCGCCTGGT	3	intron	5prime	chromosome_9	-	antisense	1.68366	1.68366	NaN	NaN	NaN	1.61387	1.75346	NaN	NaN	0.1	0.1	NaN	2347.77	4845.79	NaN	NaN	0.1	0.924507	NaN	1454.75	2763.56	NaN	NaN	1	0.108166	NaN	1.61387	1.75346	NaN	0.1	0.1	0.1	8.54713	0.1	0.1	0.1	NaN	NaN	NaN	NaN	NaN
LMJ.RY0402.081422	Cre07.g347980	CGTAAACCGTTCTAAGCGTCTT	5	CDS	5prime	chromosome_7	-	sense	0.628369	0.659644	0.628369	0.71626	NaN	0.779269	0.690919	0.599593	0.561948	1345.18	1354.53	0.706617	1257.04	2481.29	17.4335	21.9725	2140.74	1891.12	7.0292	1613.1	3591.29	17.4453	23.4603	0.628369	0.71626	0.100526	0.779269	0.690919	0.999322	2140.74	1358.16	1332.32	1884.24	1898.03	1416.93	1294.88	7.0292	11.4453	5.89946	0.706617	0.426653
LMJ.RY0402.081422	Cre10.g424600	GGTGCTTTTGTCGCATGCCCA	5	CDS	5prime	chromosome_10	-	sense	0.553169	0.553169	0.526636	0.505049	NaN	0.579702	0.746114	NaN	NaN	377.562	312.909	1.36518	330.552	821.111	4.89943	8.94569	716.932	619.562	8.48817	570.21	1100.52	5.60782	7.92743	0.526636	0.505049	0.160833	0.579702	0.746114	0.873678	716.932	366.825	388.614	583.053	658.358	320.981	305.041	10.1421	8.48817	6.28007	2.35539	0.568871
LMJ.RY0402.081422	Cre11.g467528	GGTACTCCTTTGGTCCCTATTA	3	CDS|intron	5prime	chromosome_11	+	antisense	0.589723	0.650545	0.54232	0.711368	NaN	0.737669	0.752016	0.540729	0.589723	1521.46	1236.46	0.824387	1073.28	2280.08	17.1192	26.6095	2805.46	1738.14	8.73629	1454.96	3031.95	18.9957	27.0732	0.54232	0.711368	0.0943635	0.737669	0.752016	0.901214	2805.46	1605.45	1441.86	1692.49	1785.03	1265.74	1207.86	8.73629	9.09055	8.18313	0.824387	1.27996
LMJ.RY0402.081422	Cre13.g564800	TTGTGTTTTCGATGACTTCTTA	3	intron	5prime	chromosome_13	+	sense	0.536184	0.536184	0.486245	0.477485	NaN	0.586123	0.750779	NaN	NaN	135.322	111.665	1.09214	119.46	275.43	2.36036	4.7907	278.3	233.861	6.62625	203.815	366.858	4.42576	7.88267	0.486245	0.477485	0.164821	0.586123	0.750779	0.533323	278.3	131.198	139.576	205.67	265.917	109.83	113.531	7.43086	6.62625	5.07481	3.17978	0.426653
LMJ.RY0402.081422	Cre13.g585450	CTTCCGGCTGGAAGCTAGGCCC	3	CDS	3prime	chromosome_13	-	antisense	0.752518	0.75991	0.613744	0.767302	NaN	0.752518	0.641589	0.778699	1.05637	954.847	1143.71	1.07004	905.195	1738.38	29.5782	44.4841	1555.77	1490.56	2.59972	1202.89	2709.49	22.7905	25.2661	0.613744	0.767302	0.4116	0.752518	0.641589	1.29783	1555.77	994.967	916.345	1481.16	1500.02	1156.24	1131.32	2.07345	5.84895	2.59972	1.07004	0.56491
LMJ.RY0402.081422	gene_unknown	GGGGTATGCGCGAGGTCCCAGC	10	-	5prime	UNALIGNED	?	-	0.57619	0.57619	0.384945	0.509163	NaN	0.643216	0.734187	NaN	NaN	127.894	132.763	1.27417	147.584	323.63	2.85583	8.204	332.24	260.748	4.25015	229.446	440.801	3.76846	5.6774	0.384945	0.509163	0.299794	0.643216	0.734187	0.757823	332.24	133.208	122.792	233.236	291.504	131.651	133.885	4.21752	4.92861	4.25015	2.23762	0.426653
LMJ.RY0402.081422	unknown_chrom	GGCGGTATGGCTCGACATCAC	3	-	5prime	chloroplast	-	-	0.612707	0.612707	0.463746	0.533925	NaN	0.67671	0.735339	NaN	0.612707	482.86	437.264	1.5472	439.226	1022.33	6.38004	12.841	1041.22	818.962	5.82419	649.062	1390.29	7.77448	12.5747	0.463746	0.533925	0.265651	0.67671	0.735339	0.820639	1041.22	466.606	499.68	740.366	905.903	442.448	432.141	5.82419	7.06435	5.70916	4.2397	1.42218
LMJ.RY0402.081422	unknown_chrom	GTCAAGGAACCTGGCGTCACCT	4	-	3prime	chloroplast	-	-	0.619367	0.648116	0.478058	0.528924	NaN	0.676866	0.619367	0.753189	1.21672	770.728	735.397	1.75098	653.087	1398.85	23.6134	37.5334	1612.21	1390.36	7.02715	964.87	2258.51	18.8108	18.5089	0.478058	0.528924	0.249173	0.676866	0.619367	1.25531	1612.21	797.325	745.019	1293.64	1494.33	778.619	694.574	8.40292	7.02715	2.87826	1.75098	1.30636
LMJ.RY0402.081422	unknown_chrom	TCTTTTCTGAATGAAAAGCGC	10	-	5prime	insertion_cassette_CIB1	+	-	0.576847	0.576847	0.460757	0.556142	NaN	0.678675	0.597552	NaN	NaN	771.966	727.876	1.72923	745.024	1385.68	8.02063	13.0551	1675.43	1308.8	5.22169	1097.76	2318.93	9.07023	9.96228	0.460757	0.556142	0.331163	0.678675	0.597552	0.884281	1675.43	791.521	752.894	1149.55	1490.1	745.682	710.495	5.22169	5.47624	3.42549	2.82647	0.995524
LMJ.RY0402.081467	Cre02.g098350	CCTTCGAAGGCACATGGGCGGC	3	3UTR	3prime	chromosome_2	+	sense	0.454559	0.454559	0.527961	0.381158	NaN	NaN	NaN	NaN	NaN	35.4146	19.6356	NaN	NaN	NaN	NaN	NaN	67.078	51.5157	NaN	NaN	NaN	NaN	NaN	0.527961	0.381158	NaN	NaN	NaN	NaN	67.078	38.9888	32.168	57.7922	45.9209	15.3544	25.1105	NaN	NaN	NaN	NaN	NaN
LMJ.RY0402.081467	Cre07.g319100	CTGGTGCGTACATCTGCCAGTA	5	intron	3prime	chromosome_7	-	sense	0.502836	0.502836	0.543511	0.462162	NaN	NaN	NaN	NaN	NaN	127.851	93.3962	NaN	NaN	NaN	NaN	NaN	235.231	202.086	NaN	NaN	NaN	NaN	NaN	0.543511	0.462162	NaN	NaN	NaN	NaN	235.231	133.198	122.718	205.359	198.864	88.2633	98.8277	NaN	NaN	NaN	NaN	NaN
LMJ.RY0402.081467	Cre07.g357000	TGGCGGCCCCCAAGGTGGGGCG	4	CDS	3prime	chromosome_7	+	sense	0.539939	0.539939	0.57012	0.509758	NaN	NaN	NaN	NaN	NaN	87.5064	66.9749	NaN	NaN	NaN	NaN	NaN	153.488	131.386	NaN	NaN	NaN	NaN	NaN	0.57012	0.509758	NaN	NaN	NaN	NaN	153.488	86.3442	88.6843	127.589	135.296	64.2906	69.7713	NaN	NaN	NaN	NaN	NaN
LMJ.RY0402.082027	Cre01.g018900 & Cre01.g018950	CGCGAGTACGTGAGGACGTAGA	2	intergenic	3prime	chromosome_1	-	downstream & downstream	1.47229	1.47229	2.26708	1.34213	NaN	0.915868	1.60245	NaN	NaN	34.1925	23.6654	NaN	280.488	171.586	NaN	NaN	15.0821	17.6328	NaN	306.254	107.077	NaN	NaN	2.26708	1.34213	NaN	0.915868	1.60245	NaN	15.0821	35.5584	32.8789	16.8918	18.4063	23.4774	23.855	NaN	NaN	NaN	NaN	NaN
LMJ.RY0402.082027	Cre01.g018950	CGTCGGAAAAACTAGGGGAGTA	2	3UTR	3prime	chromosome_1	+	antisense	1.43609	1.43609	1.74132	1.33271	NaN	0.97516	1.53947	NaN	NaN	242.895	161.763	0.1	1817	1008.74	NaN	NaN	139.489	121.379	1.50412	1863.28	655.251	NaN	NaN	1.74132	1.33271	0.0664839	0.97516	1.53947	NaN	139.489	242.132	243.66	119.357	123.436	131.85	198.462	0.363763	2.31433	1.50412	0.1	0.105921
LMJ.RY0402.082027	Cre06.g279976	CAGAGTTACTGCCCAGCGGGAG	3	5UTR	3prime	chromosome_6	+	antisense	1.50719	1.50719	1.56406	1.67024	NaN	0.877833	1.45032	NaN	NaN	93.836	70.9802	NaN	666.705	449.895	NaN	NaN	59.9953	42.4971	NaN	759.49	310.204	NaN	NaN	1.56406	1.67024	NaN	0.877833	1.45032	NaN	59.9953	87.7666	100.325	43.5585	41.4616	68.8474	73.1791	NaN	NaN	NaN	NaN	NaN
LMJ.RY0402.082027	unknown_chrom	TGCACACGTTAGTGGGCTCAAC	10	-	3prime	insertion_cassette_CIB1	+	-	1.44181	1.44181	1.53447	1.34916	NaN	0.906343	1.90296	NaN	NaN	36.9522	24.8852	NaN	313.404	224.39	NaN	NaN	24.0814	18.445	NaN	345.79	117.917	NaN	NaN	1.53447	1.34916	NaN	0.906343	1.90296	NaN	24.0814	38.3194	35.6337	17.5777	19.3551	21.9915	28.1596	NaN	NaN	NaN	NaN	NaN
LMJ.RY0402.082027	unknown_chrom	TGCCGTTTCGTTGGCGCACGCC	10	-	5prime	insertion_cassette_CIB1	-	-	1.48408	1.48408	1.78612	1.36335	NaN	0.912791	1.60481	NaN	NaN	107.779	67.5175	NaN	696.916	426.404	NaN	NaN	60.3426	49.5232	NaN	763.5	265.704	NaN	NaN	1.78612	1.36335	NaN	0.912791	1.60481	NaN	60.3426	116.369	99.8237	57.4428	42.6955	59.4247	76.7125	NaN	NaN	NaN	NaN	NaN
LMJ.RY0402.082027	unknown_chrom	AGGAAGTCAACGGGGCGGCGGG	10	-	3prime	insertion_cassette_CIB1	+	-	1.54133	1.54133	1.9019	1.40685	NaN	0.970989	1.67581	NaN	NaN	113.313	81.1763	0.1	847.898	538.894	NaN	NaN	59.5786	57.7006	1.07703	873.231	321.572	NaN	NaN	1.9019	1.40685	0.0928483	0.970989	1.67581	NaN	59.5786	112.532	114.099	59.6786	55.7882	65.0831	101.249	0.218258	1.34652	1.07703	0.1	0.176534
LMJ.RY0402.082517	Cre17.g718850 & Cre17.g718900	GGAGGAAAGCAGTGGCCTGCTG	2	intergenic	3prime	chromosome_17	-	downstream & upstream	NaN	NaN	NaN	NaN	NaN	NaN	NaN	NaN	NaN	0.1	0.1	NaN	NaN	NaN	NaN	NaN	0.24998	0.1	NaN	NaN	NaN	NaN	NaN	0.400032	1	NaN	NaN	NaN	NaN	0.24998	0.1	0.1	0.1	0.1	0.1	0.1	NaN	NaN	NaN	NaN	NaN
LMJ.RY0402.082623	Cre12.g555950	GACATGGGGGGGGATGGACAAT	1	CDS	5prime	chromosome_12	+	antisense	0.822028	0.93654	0.415216	0.822028	0.82189	1.3638	0.93654	1.82901	1.75912	20.9465	759.485	187.842	161.085	57.6543	259.142	297.674	50.4472	923.916	228.549	118.115	61.5609	85.0108	101.53	0.415216	0.822028	0.82189	1.3638	0.93654	3.04835	50.4472	23.4371	18.7205	1062.31	803.553	688.584	837.686	228.549	243.528	209.526	187.842	201.522
LMJ.RY0402.082623	Cre12.g555950	AGTCTGGATCCCGACGACACCT	1	intron	5prime	chromosome_12	-	sense	0.893989	1.20126	0.20148	0.893989	0.783924	1.21053	1.20126	1.36691	1.47653	51.0029	2909.23	653.922	551.302	281.499	753.906	813.827	253.141	3254.21	834.165	455.423	234.337	330.925	330.705	0.20148	0.893989	0.783924	1.21053	1.20126	2.27818	253.141	49.1363	52.9405	3351.32	3159.91	2998.87	2822.26	834.165	796.847	855.803	668.813	648.37
LMJ.RY0402.083067	Cre01.g053250	GGCGACGAACTCCCGTGTACCT	4	intron	3prime	chromosome_1	+	antisense	0.420446	0.420446	0.415869	0.425023	NaN	0.386774	0.837993	NaN	NaN	188.027	100.45	NaN	14.6232	23.3982	NaN	NaN	452.131	236.341	NaN	37.8081	27.9217	NaN	NaN	0.415869	0.425023	NaN	0.386774	0.837993	NaN	452.131	200.633	176.213	200.043	279.226	95.5938	105.554	NaN	NaN	NaN	NaN	NaN
LMJ.RY0402.083067	Cre02.g093600	TTTCACTATTCCGTTACTCATT	5	3UTR	5prime	chromosome_2	-	sense	0.570757	0.570757	0.438663	0.56365	NaN	0.586294	0.577864	NaN	NaN	5995.61	3598.74	0.426653	438.849	489.067	NaN	NaN	13667.9	6384.71	3.55955	748.513	846.337	NaN	NaN	0.438663	0.56365	0.119861	0.586294	0.577864	NaN	13667.9	6121.38	5872.42	6182.97	6593.03	3534.01	3664.65	0.70292	3.55955	4.31359	0.353309	0.426653
LMJ.RY0402.083067	Cre04.g223250	GGCCAGCTCGGGGGGGATTGGA	3	CDS	5prime	chromosome_4	+	antisense	0.633847	0.633847	0.497387	0.642043	NaN	0.625651	0.672131	NaN	NaN	4942.27	3962.55	0.426653	440.197	516.412	NaN	NaN	9936.48	6171.79	1.40584	703.583	768.32	NaN	NaN	0.497387	0.642043	0.303486	0.625651	0.672131	NaN	9936.48	5082.92	4805.52	5829.06	6534.66	4023.74	3902.29	1.40584	0.328574	1.90305	0.11777	0.426653
LMJ.RY0402.083214	Cre04.g217951	TCTAACGGGTTTCCTTGTTTTA	3	3UTR	5prime	chromosome_4	+	sense	0.808051	0.808051	NaN	NaN	NaN	0.874764	0.741338	NaN	NaN	0.1	0.134509	NaN	38.7775	14.682	8.93206	10.3409	0.258703	0.149381	NaN	44.3291	19.8047	7.90939	9.43105	0.386543	0.900439	NaN	0.874764	0.741338	1.1293	0.258703	0.1	0.1	0.1	0.223147	0.1	0.180926	NaN	NaN	NaN	NaN	NaN
LMJ.RY0402.083214	Cre07.g320300	AGCGTTTACCCGGCTAGGAGTC	3	intron	3prime	chromosome_7	+	antisense	1.07347	1.07347	NaN	NaN	NaN	1.19683	1.02571	0.751972	1.12124	0.1	0.557614	NaN	61.2802	29.5021	15.4416	21.4935	0.24998	0.312448	NaN	51.202	28.7627	12.3209	11.5017	0.400032	1.78466	NaN	1.19683	1.02571	1.25329	0.24998	0.1	0.1	0.17149	0.569267	0.693427	0.448401	NaN	NaN	NaN	NaN	NaN
LMJ.RY0402.083214	Cre10.g430150	GTCGAATGCATCGGGGTTGCACA	3	intron	3prime	chromosome_10	-	antisense	0.932116	0.932116	NaN	NaN	NaN	1.0594	0.804836	NaN	NaN	0.1	0.199059	NaN	30.1243	13.5201	NaN	NaN	0.1	0.1	NaN	28.4354	16.7986	NaN	NaN	1	1.99059	NaN	1.0594	0.804836	NaN	0.1	0.1	0.1	0.1	0.1	0.396244	0.1	NaN	NaN	NaN	NaN	NaN
LMJ.RY0402.083291	Cre09.g390578	TGGGATTATGGGCGAGGCCGCC	3	CDS	3prime	chromosome_9	-	sense	1.37674	1.37674	1.80238	1.37674	1.479	1.09585	1.1712	NaN	NaN	679.143	646.085	4274.42	572.129	81.6757	NaN	NaN	376.804	469.285	2890.07	522.087	69.7365	NaN	NaN	1.80238	1.37674	1.479	1.09585	1.1712	NaN	376.804	667.327	691.169	468.168	470.405	706.206	591.083	3027.49	2624.54	2890.07	4358.53	3681.06
LMJ.RY0402.083444	Cre12.g495100	TTTTTGCCGAACTGTTGAAGTG	3	5UTR	5prime	chromosome_12	+	sense	0.688052	0.794818	0.845831	0.681386	0.0827933	0.688052	0.794818	1.21501	2.10564	154.815	94.0045	4.71078	710.334	347.625	43.4451	86.9423	183.033	137.961	56.8981	1032.38	437.364	21.4542	24.7741	0.845831	0.681386	0.0827933	0.688052	0.794818	2.02502	183.033	149.671	160.135	134.675	141.326	90.7008	97.4284	57.539	56.8981	30.9563	4.71078	4.26653
LMJ.RY0402.083519	Cre02.g085300	GGGGTACGGGGCGCGGGCGGAA	3	CDS	3prime	chromosome_2	-	antisense	0.216656	0.548171	0.166609	0.136626	0.216656	0.7742	0.828818	0.548171	0.831943	1.51325	1.73796	6.51754	50.4887	55.587	16.4323	25.6639	9.08262	12.7205	30.0825	65.214	67.0678	17.986	18.5089	0.166609	0.136626	0.216656	0.7742	0.828818	0.913618	9.08262	1.17134	1.95496	20.0643	8.06462	1.68404	1.79361	27.9006	30.2546	30.0825	6.51754	3.14231
LMJ.RY0402.083519	Cre17.g727250	GAGTGCTTCCAGAAGCAGCCA	3	3UTR	5prime	chromosome_17	-	antisense	0.371832	0.52875	0.107052	0.0416783	0.371832	0.886791	0.893889	0.623175	0.52875	2.02172	1.01314	18.9305	83.5617	89.1369	21.8457	29.6057	18.8854	24.3086	50.9115	94.2294	99.7181	21.0333	33.5952	0.107052	0.0416783	0.371832	0.886791	0.893889	1.03862	18.8854	2.82753	1.44556	27.8744	21.199	0.945558	1.08555	50.9115	55.5838	44.9755	14.9567	19.3416
LMJ.RY0402.084512	Cre12.g554400	CTCGAATGGACCGTCTATTCTT	1	5UTR	5prime	chromosome_12	+	antisense	0.784716	0.784716	0.861474	0.835593	0.680461	0.739655	0.784716	NaN	NaN	6380.03	3404.23	589.436	2605.96	3567.83	NaN	NaN	7405.94	4074.03	866.231	3523.2	4546.66	NaN	NaN	0.861474	0.835593	0.680461	0.739655	0.784716	NaN	7405.94	6575.59	6190.28	4056.43	4091.7	3550.89	3263.62	844.508	866.231	883.524	589.436	602.576
LMJ.RY0402.084512	Cre12.g554400	GCGCAGTATTAGGTATAATATG	1	5UTR	3prime	chromosome_12	+	antisense	0.876268	0.876268	0.876268	0.896244	0.548145	0.69134	0.977067	NaN	NaN	4418.67	2732.24	298.873	2891.77	3959.05	NaN	NaN	5042.6	3048.55	545.244	4182.84	4051.97	NaN	NaN	0.876268	0.896244	0.548145	0.69134	0.977067	NaN	5042.6	4426.69	4410.67	3072.5	3024.78	2713.85	2750.76	545.244	543.026	559.404	341.636	298.873
LMJ.RY0402.084689	Cre10.g435400	GCGATACGAGCACCCGAAGGCG	1	3UTR	3prime	chromosome_10	-	antisense	0.493803	0.493803	0.493803	0.441379	1.14066	NaN	NaN	NaN	NaN	769.695	380.527	502.17	NaN	NaN	NaN	NaN	1558.71	862.131	440.244	NaN	NaN	NaN	NaN	0.493803	0.441379	1.14066	NaN	NaN	NaN	1558.71	724.974	817.175	822.981	903.142	478.834	302.402	528.62	438.966	440.244	332.346	502.17
LMJ.RY0402.084689	Cre10.g435400	CGCATACGTATGCTTTGTACGA	1	3UTR	5prime	chromosome_10	-	antisense	0.484823	0.484823	0.447572	0.484823	0.921857	NaN	NaN	NaN	NaN	1207.96	683.271	592.621	NaN	NaN	NaN	NaN	2698.92	1409.32	642.856	NaN	NaN	NaN	NaN	0.447572	0.484823	0.921857	NaN	NaN	NaN	2698.92	1153.26	1265.26	1339.05	1483.28	790.804	590.36	682.033	642.856	613.227	498.047	592.621
LMJ.RY0402.084874	Cre07.g334400	ATTGGCGGACCAGGGGGGGCTCA	5	intron	3prime	chromosome_7	-	sense	1.02371	1.02371	0.858685	1.18874	NaN	NaN	NaN	NaN	NaN	137.021	312.107	0.535022	NaN	NaN	NaN	NaN	159.571	262.552	2.31433	NaN	NaN	NaN	NaN	0.858685	1.18874	0.231178	NaN	NaN	NaN	159.571	135.959	138.092	264.009	261.104	317.788	306.527	2.32808	2.31433	1.29986	0.535022	0.1
LMJ.RY0402.084874	Cre09.g392867	TAAACAATATTCCTGTGCCAT	3	CDS	5prime	chromosome_9	+	antisense	0.949973	0.949973	0.787935	1.11201	NaN	NaN	NaN	0.452691	1.38802	253.426	499.936	0.182024	NaN	NaN	76.7193	149.458	321.633	449.578	2.9121	NaN	NaN	101.684	64.6064	0.787935	1.11201	0.0625062	NaN	NaN	0.754486	321.633	252.279	254.578	458.465	440.864	516.711	483.705	2.9121	4.27147	2.66427	0.706617	0.1
LMJ.RY0402.085944	Cre15.g635300	TAGAACGCTGGGTGTGTCCCGC	1	intron	5prime	chromosome_15	+	antisense	1.16402	1.16402	0.888963	1.22931	NaN	1.09873	1.26611	NaN	NaN	152.36	1350.62	NaN	266.588	206.629	NaN	NaN	171.391	1098.68	NaN	242.634	163.2	NaN	NaN	0.888963	1.22931	NaN	1.09873	1.26611	NaN	171.391	144.456	160.698	1067.24	1131.06	1391.93	1310.53	NaN	NaN	NaN	NaN	NaN
LMJ.RY0402.085944	Cre15.g635300	GCCAGGCCATCGCTGTTGTTGA	1	intron	3prime	chromosome_15	+	antisense	1.1908	1.1908	0.979054	1.23993	NaN	1.14167	1.30406	NaN	NaN	132.651	1265.88	NaN	185.241	168.096	NaN	NaN	135.489	1020.93	NaN	162.255	128.902	NaN	NaN	0.979054	1.23993	NaN	1.14167	1.30406	NaN	135.489	133.616	131.693	1007.68	1034.36	1389.03	1153.65	NaN	NaN	NaN	NaN	NaN
LMJ.RY0402.085944	unknown_chrom	ACGGAGGAGCCGAAACCGAGCA	10	-	3prime	insertion_cassette_CIB1	-	-	1.11542	1.11542	0.851467	1.32238	NaN	0.908465	1.65463	NaN	NaN	129.2	1394.26	NaN	222.313	225.698	NaN	NaN	151.738	1054.36	NaN	244.713	136.404	NaN	NaN	0.851467	1.32238	NaN	0.908465	1.65463	NaN	151.738	126.839	131.605	1042.15	1066.71	1369.42	1419.55	NaN	NaN	NaN	NaN	NaN
LMJ.RY0402.086689	Cre06.g304850	CTTACGGCGTGACAACTCGCGT	1	5UTR	3prime	chromosome_6	-	antisense	0.793728	0.793728	NaN	0.793728	NaN	1.02323	0.773867	NaN	NaN	2.21517	10.58	NaN	3142.8	1807.69	NaN	NaN	6.41616	13.3295	NaN	3071.44	2335.92	NaN	NaN	0.345248	0.793728	NaN	1.02323	0.773867	NaN	6.41616	2.76101	1.77724	15.6056	11.3853	8.32112	13.452	NaN	NaN	NaN	NaN	NaN
LMJ.RY0402.086689	Cre06.g304850	CCTTCTTCAGGCAAGTTCCCTA	1	5UTR	5prime	chromosome_6	-	antisense	0.831099	0.831099	NaN	0.47319	NaN	0.831099	0.857825	NaN	NaN	2.87147	6.76822	NaN	2518.05	1641.48	NaN	NaN	3.42782	14.3034	NaN	3029.79	1913.54	NaN	NaN	0.837697	0.47319	NaN	0.831099	0.857825	NaN	3.42782	2.70187	3.05173	18.0953	11.3061	4.29138	10.6746	NaN	NaN	NaN	NaN	NaN
LMJ.RY0402.086689	unknown_chrom	GAGGGCAAAGGGAGTGCCGGGA	10	-	3prime	insertion_cassette_CIB1	+	-	0.810459	0.810459	NaN	0.62123	NaN	0.983501	0.810459	NaN	NaN	1.07695	7.83613	NaN	2498.69	1408.52	NaN	NaN	5.33291	12.6139	NaN	2540.6	1737.92	NaN	NaN	0.201945	0.62123	NaN	0.983501	0.810459	NaN	5.33291	1.004	1.15521	13.2047	12.0495	4.75493	12.914	NaN	NaN	NaN	NaN	NaN
LMJ.RY0402.086689	unknown_chrom	GGGCCAATTACGCGCTCTGTGA	10	-	5prime	insertion_cassette_CIB1	+	-	0.788194	0.788194	NaN	0.405538	NaN	0.880354	0.788194	NaN	NaN	4.37665	6.4647	NaN	2871.74	1675.88	NaN	NaN	4.35193	15.941	NaN	3262.02	2126.23	NaN	NaN	1.00568	0.405538	NaN	0.880354	0.788194	NaN	4.35193	4.58689	4.17605	20.6363	12.3141	3.37215	12.3934	NaN	NaN	NaN	NaN	NaN
LMJ.RY0402.086704	Cre06.g305850	GCCGCGTCTAGTGGGTAGGAAA	3	3UTR	3prime	chromosome_6	+	antisense	NaN	NaN	NaN	NaN	NaN	NaN	NaN	NaN	NaN	0.1	0.1	NaN	NaN	NaN	NaN	NaN	0.1	0.1	NaN	NaN	NaN	NaN	NaN	1	1	NaN	NaN	NaN	NaN	0.1	0.1	0.1	0.1	0.1	0.1	0.1	NaN	NaN	NaN	NaN	NaN
LMJ.RY0402.086729	Cre11.g467744	TTGCATTCGAAGATCCCGCGGC	3	CDS	3prime	chromosome_11	+	antisense	1.03814	1.03814	1.6243	1.03814	1.02686	NaN	NaN	NaN	NaN	979.512	1433.5	1496.28	NaN	NaN	NaN	NaN	603.036	1380.84	1457.15	NaN	NaN	NaN	NaN	1.6243	1.03814	1.02686	NaN	NaN	NaN	603.036	1007.75	952.067	1317.73	1446.96	1511.27	1359.73	1413.15	1457.15	1491.42	1324.47	1571.23
LMJ.RY0402.087591	Cre12.g524250	TCGGACTGTACCCGTTCCATGA	3	CDS	5prime	chromosome_12	+	antisense	0.0322264	0.0526718	0.0526718	0.0621538	0.118362	0.00752429	0.058411	0.0322264	0.0134691	208.818	115.959	59.8269	2.85842	21.7153	89.0776	132.069	3964.52	1865.67	505.457	379.893	371.768	1658.47	5883.24	0.0526718	0.0621538	0.118362	0.00752429	0.058411	0.0537107	3964.52	201.697	216.191	1855.19	1876.22	125.541	107.108	476.278	505.457	544.146	59.8269	62.718
LMJ.RY0402.087591	Cre12.g525100	GGGAAAACTGGGTGATTAGGGG	3	CDS/intron	3prime	chromosome_12	+	sense	0.0418035	0.0463382	0.0583903	0.0613466	0.0463382	0.00274193	0.0477843	0.0418035	0.0338397	161.135	93.5881	16.6829	0.700566	12.9626	146.169	380.149	2759.62	1525.56	360.026	255.501	271.273	2097.95	6740.3	0.0583903	0.0613466	0.0463382	0.00274193	0.0477843	0.0696725	2759.62	160.808	161.462	1503.88	1547.55	101.736	86.0931	336.008	360.026	375.771	16.6829	16.1706
LMJ.RY0402.087832	Cre03.g165450	CCGAACGTATTGCGCGCCGTA	3	intron	3prime	chromosome_3	+	sense	1.23635	1.23635	1.06727	1.24698	NaN	1.62909	1.22571	NaN	NaN	407.578	511.876	6.53178	2547.96	2233	NaN	NaN	381.886	410.492	5.21801	1564.03	1821.81	NaN	NaN	1.06727	1.24698	1.25178	1.62909	1.22571	NaN	381.886	419.339	396.147	398.029	423.345	522.943	501.044	3.56487	5.25984	5.21801	12.3541	6.53178
LMJ.RY0402.087832	Cre10.g426600	GCTGACCTTTCCGAACACAGAT	3	CDS	5prime	chromosome_10	-	sense	1.28123	1.28123	1.13767	1.18143	1.45926	1.29197	1.28123	NaN	NaN	597.54	612.437	33.5634	3052.36	3121.08	NaN	NaN	525.233	518.386	23.0002	2362.57	2436	NaN	NaN	1.13767	1.18143	1.45926	1.29197	1.28123	NaN	525.233	615.963	579.668	495.964	541.822	654.908	572.72	19.6817	23.0002	35.9043	56.7649	33.5634
LMJ.RY0402.087867	Cre01.g009550	GGTGTCGAGGTGTGTTCCAACC	5	CDS	5prime	chromosome_1	-	antisense	NaN	NaN	NaN	NaN	NaN	NaN	NaN	NaN	NaN	0.1	0.513024	NaN	NaN	NaN	NaN	NaN	0.1	1.45771	NaN	NaN	NaN	NaN	NaN	1	0.351939	NaN	NaN	NaN	NaN	0.1	0.1	0.1	0.539008	3.94226	0.727352	0.361851	NaN	NaN	NaN	NaN	NaN
LMJ.RY0402.087867	Cre14.g621676	GACGCGCGAATACATGGTCATG	5	intron	3prime	chromosome_14	+	sense	NaN	NaN	NaN	NaN	NaN	NaN	NaN	NaN	NaN	0.1	0.140756	NaN	NaN	NaN	NaN	NaN	0.1	0.1	NaN	NaN	NaN	NaN	NaN	1	1.40756	NaN	NaN	NaN	NaN	0.1	0.1	0.1	0.1	0.1	0.198122	0.1	NaN	NaN	NaN	NaN	NaN
LMJ.RY0402.087867	unknown_chrom	AGGCCGTTATGGTACGATGAGG	10	-	3prime	insertion_cassette_CIB1	+	-	NaN	NaN	NaN	NaN	NaN	NaN	NaN	NaN	NaN	0.1	1.22892	NaN	NaN	NaN	NaN	NaN	0.1	5.19313	NaN	NaN	NaN	NaN	NaN	1	0.236644	NaN	NaN	NaN	NaN	0.1	0.1	0.1	3.34406	8.06462	1.68404	0.896803	NaN	NaN	NaN	NaN	NaN
LMJ.RY0402.087867	unknown_chrom	AAACCCGGACTGTTCTCACCCC	10	-	3prime	insertion_cassette_CIB1	+	-	NaN	NaN	NaN	NaN	NaN	NaN	NaN	NaN	NaN	0.1	0.918674	NaN	NaN	NaN	NaN	NaN	0.1	1.92606	NaN	NaN	NaN	NaN	NaN	1	0.476971	NaN	NaN	NaN	NaN	0.1	0.1	0.1	0.685961	5.40804	1.88216	0.448401	NaN	NaN	NaN	NaN	NaN
LMJ.RY0402.087867	unknown_chrom	TCGTTGTTCATTACCAGTGTAC	10	-	5prime	insertion_cassette_CIB1	+	-	NaN	NaN	NaN	NaN	NaN	NaN	NaN	NaN	NaN	0.1	0.888583	NaN	NaN	NaN	NaN	NaN	0.582083	3.50017	NaN	NaN	NaN	NaN	NaN	0.171797	0.253869	NaN	NaN	NaN	NaN	0.582083	0.1	0.1	1.77103	6.91756	1.4547	0.542777	NaN	NaN	NaN	NaN	NaN
LMJ.RY0402.087867	unknown_chrom	CTTTCTAATGCCTTTGGAATGT	10	-	5prime	insertion_cassette_CIB1	+	-	NaN	NaN	NaN	NaN	NaN	NaN	NaN	NaN	NaN	0.1	0.688293	NaN	NaN	NaN	NaN	NaN	0.323379	3.10197	NaN	NaN	NaN	NaN	NaN	0.309234	0.221889	NaN	NaN	NaN	NaN	0.323379	0.1	0.1	1.54002	6.24812	0.872823	0.542777	NaN	NaN	NaN	NaN	NaN
LMJ.RY0402.087867	unknown_chrom	CTGTCGATACTGCAACACATTGC	10	-	3prime	insertion_cassette_CIB1	-	-	NaN	NaN	NaN	NaN	NaN	NaN	NaN	NaN	NaN	0.1	0.1	NaN	NaN	NaN	NaN	NaN	0.1	0.1	NaN	NaN	NaN	NaN	NaN	1	1	NaN	NaN	NaN	NaN	0.1	0.1	0.1	0.1	0.1	0.1	0.1	NaN	NaN	NaN	NaN	NaN
LMJ.RY0402.088233	Cre05.g234661	GAGACGTGCGGGCAGGGGAATA	3	5UTR	3prime	chromosome_5	-	antisense	1.29832	1.29832	2.62962	1.8963	0.24263	1.29832	1.14599	NaN	NaN	764.501	523.488	10.4572	136.567	60.5266	NaN	NaN	290.727	276.058	43.0996	105.188	52.8158	NaN	NaN	2.62962	1.8963	0.24263	1.29832	1.14599	NaN	290.727	794.25	735.866	301.737	252.565	519.773	527.23	35.6124	59.1627	43.0996	10.4572	23.8322
LMJ.RY0402.088233	Cre16.g675300	GCCCACACTCTTGAGTTTCGCT	3	intron	5prime	chromosome_16	-	sense	1.36605	1.36605	2.52761	1.91597	0.510783	1.36605	1.05503	NaN	NaN	1162.8	730.135	42.1615	205.645	90.1814	NaN	NaN	460.039	381.079	82.5428	150.54	85.4776	NaN	NaN	2.52761	1.91597	0.510783	1.36605	1.05503	NaN	460.039	1219.23	1108.98	407.336	356.515	722.624	737.724	82.5428	98.7913	82.085	42.1615	72.8154
LMJ.RY0402.088342	Cre02.g146851	AACAGTTCACTTGGGAATTAAG	1	3UTR	3prime	chromosome_2	-	antisense	0.831142	0.831142	0.758282	0.831142	1.04026	1.07292	0.73646	NaN	NaN	5253.78	6199.91	39.0016	104.335	863.812	NaN	NaN	6928.54	7459.5	37.4922	97.2439	1172.92	NaN	NaN	0.758282	0.831142	1.04026	1.07292	0.73646	NaN	6928.54	5103.41	5408.59	6810.47	8170.39	6099.98	6301.47	39.2864	37.4922	35.3376	41.9262	38.5904
LMJ.RY0402.088342	Cre02.g146851	GCGTAACGTTGTCCTGGTGGAA	1	3UTR	5prime	chromosome_2	-	antisense	0.900712	0.900712	0.760106	0.821123	1.04134	1.05787	0.900712	NaN	NaN	6596.13	6881.72	81.4907	162.854	1248.26	NaN	NaN	8677.9	8380.87	78.2554	153.946	1385.86	NaN	NaN	0.760106	0.821123	1.04134	1.05787	0.900712	NaN	8677.9	6395.71	6802.82	7541.97	9313.08	7031.22	6735.41	88.6683	78.2554	77.8348	80.6721	81.4907
LMJ.RY0402.088784	Cre03.g157550	GCCAAATAGATCTCGCGACGCA	4	3UTR	5prime	chromosome_3	-	sense	1.26139	1.37189	0.498267	1.26139	NaN	1.48238	1.64626	3.40573	1.21417	98.031	3115.36	35.1306	463.496	136.777	1030.36	2117.92	196.744	2469.79	5.9629	312.669	83.0832	181.522	1046.6	0.498267	1.26139	5.89154	1.48238	1.64626	5.67622	196.744	91.4864	105.044	2506.63	2433.49	3047.05	3185.2	6.42669	3.66908	5.9629	23.5539	44.0875
LMJ.RY0402.088784	Cre07.g354550	TAGCAACACTTTAGTTGGCAC	4	CDS	3prime	chromosome_7	+	antisense	1.30676	1.33384	0.429886	1.30676	NaN	1.1856	1.95428	3.34954	1.36091	74.0419	2890.79	30.6111	419.86	159.427	805.34	1663.66	172.236	2212.17	2.72822	354.132	81.5785	144.26	733.475	0.429886	1.30676	11.2202	1.1856	1.95428	5.58257	172.236	67.4984	81.2199	2296.51	2130.94	2780.74	3005.19	2.72822	4.24995	2.13548	23.395	30.6111
LMJ.RY0402.088852	Cre16.g676869	CTAGCTACACCCGATAGCTATG	4	intron	5prime	chromosome_16	-	sense	NaN	NaN	NaN	NaN	NaN	NaN	NaN	NaN	NaN	0.1	0.1	NaN	2.23999	0.1	NaN	NaN	0.1	0.1	NaN	5.41995	0.524	NaN	NaN	1	1	NaN	0.413287	0.19084	NaN	0.1	0.1	0.1	0.1	0.1	0.1	0.1	NaN	NaN	NaN	NaN	NaN
LMJ.RY0402.089475	Cre06.g277400	AAGGTCTTGGTGCACACGGCAA	1	5UTR	3prime	chromosome_6	-	sense	1.39382	1.39382	0.951873	1.41516	1.34582	1.9506	1.39382	NaN	NaN	179.89	2694.47	3169.43	3749.12	2784.59	NaN	NaN	188.985	1904.01	2355.01	1922.03	1997.81	NaN	NaN	0.951873	1.41516	1.34582	1.9506	1.39382	NaN	188.985	180.637	179.146	1945.13	1863.76	2995.6	2423.61	2719.96	2342.15	2355.01	3166.55	3169.43
LMJ.RY0402.089475	Cre06.g277400	CCTAACGAAGCGACCGCCTTGG	1	5UTR	5prime	chromosome_6	-	sense	1.26023	1.26023	1.2267	1.3203	1.09842	1.67771	1.26023	NaN	NaN	70.8716	731.234	699.569	1099.58	693.07	NaN	NaN	57.7742	553.839	636.888	655.401	549.953	NaN	NaN	1.2267	1.3203	1.09842	1.67771	1.26023	NaN	57.7742	67.1068	74.8477	627.097	489.138	681.747	784.313	612.544	728.723	636.888	721.456	699.569
LMJ.RY0402.089475	Cre08.g372100 & Cre08.g372150	TTCGTTGCGGTAATCTAAGTTT	5	intergenic	5prime	chromosome_8	-	upstream & upstream	1.19931	1.19931	0.624114	1.19931	0.855379	1.53394	1.37265	NaN	NaN	56.39	617.354	749.575	950.506	653.975	NaN	NaN	90.3522	514.757	876.308	619.652	476.433	NaN	NaN	0.624114	1.19931	0.855379	1.53394	1.37265	NaN	90.3522	53.2833	59.6779	518.988	510.56	611.121	623.651	762.668	876.308	880.733	856.067	668.139
LMJ.RY0402.089475	unknown_chrom	GGGCAGTAGTGGGATTAGATAA	10	-	5prime	insertion_cassette_CIB1	+	-	1.23721	1.23721	1.03578	1.38262	1.14072	1.93638	1.23721	NaN	NaN	206.798	2873.01	2160.72	4440.8	2506.18	NaN	NaN	199.654	2077.94	1894.17	2293.35	2025.67	NaN	NaN	1.03578	1.38262	1.14072	1.93638	1.23721	NaN	199.654	208.421	205.189	2093.66	2062.35	2888.92	2857.18	1858.02	1928.24	1894.17	2645.69	2154.6
LMJ.RY0402.089579	Cre02.g143550	CACACGCATTTTTCTTCGTATT	3	intron	5prime	chromosome_2	-	antisense	0.798086	0.798086	0.813256	0.762914	0.637729	0.910702	0.798086	NaN	NaN	327.16	195.464	1236.4	1799.96	1602.96	NaN	NaN	402.284	256.206	1938.75	1976.45	2008.5	NaN	NaN	0.813256	0.762914	0.637729	0.910702	0.798086	NaN	402.284	349.169	306.538	262.959	249.627	211.805	180.383	1938.75	1960.99	1754.23	1298.88	1174.86
LMJ.RY0402.090516	Cre08.g364751	GTATTGGACTTCGAGTGCAAGG	3	intron	5prime	chromosome_8	+	sense	NaN	NaN	NaN	NaN	NaN	NaN	NaN	NaN	NaN	0.1	0.1	NaN	NaN	NaN	NaN	NaN	0.1	0.1	NaN	NaN	NaN	NaN	NaN	1	1	NaN	NaN	NaN	NaN	0.1	0.1	0.1	0.1	0.1	0.1	0.1	NaN	NaN	NaN	NaN	NaN
LMJ.RY0402.091865	Cre16.g668150	GGGCCACGGAAAAGGCAGCGGG	3	intron	3prime	chromosome_16	-	sense	1.38662	1.38662	1.12957	1.36392	1.86263	1.38662	1.41945	NaN	NaN	313.902	613.614	446.985	768.988	321.326	NaN	NaN	277.895	449.89	239.975	554.575	226.374	NaN	NaN	1.12957	1.36392	1.86263	1.38662	1.41945	NaN	277.895	305.552	322.48	430.097	470.594	638.943	589.289	259.727	239.975	217.114	642.172	446.985
LMJ.RY0402.092303	Cre16.g659300	GCCTGAGCGATCTTTTAACACG	4	3UTR	5prime	chromosome_16	+	sense	0.111596	0.133406	0.111596	0.17738	NaN	0.167079	0.0855746	0.155216	0.111416	14.63	15.0837	NaN	102.418	25.4439	34.9991	40.0213	131.098	85.036	NaN	612.992	297.33	135.292	215.524	0.111596	0.17738	NaN	0.167079	0.0855746	0.258693	131.098	15.143	14.1343	80.5432	89.7795	16.4382	13.8408	NaN	NaN	NaN	NaN	NaN
LMJ.RY0402.092303	Cre17.g715801	CATGGTTGGCGGAGTGGAGGTC	3	CDS	3prime	chromosome_17	+	sense	0.162312	0.178241	0.144243	0.19417	NaN	0.162312	0.0769631	0.320507	0.309465	13.3774	15.8327	NaN	88.0683	21.3636	73.0847	103.803	92.7427	81.5402	NaN	542.587	277.582	136.817	201.257	0.144243	0.19417	NaN	0.162312	0.0769631	0.534179	92.7427	13.8887	12.885	82.058	81.0257	13.7695	18.2051	NaN	NaN	NaN	NaN	NaN
LMJ.RY0402.092756	unknown_chrom	AGGAAAGCCCGCTAGCTGCGCT	10	-	5prime	insertion_cassette_CIB1	-	-	0.909946	0.909946	1.52947	0.718203	NaN	0.930277	0.889614	NaN	NaN	520.813	227.868	NaN	138.229	195.077	NaN	NaN	340.518	317.276	NaN	148.589	219.283	NaN	NaN	1.52947	0.718203	NaN	0.930277	0.889614	NaN	340.518	471.067	575.813	332.106	303.108	182.274	284.867	NaN	NaN	NaN	NaN	NaN
LMJ.RY0402.092756	Cre24.g756047	GACATACGTAATACCGCGGTCG	1	3UTR	3prime	scaffold_24	+	antisense	0.921439	0.921439	0.830089	0.698804	NaN	1.01279	1.14336	NaN	NaN	997.396	668.441	0.145915	578.66	919.508	NaN	NaN	1201.55	956.549	2.81928	571.353	804.214	NaN	NaN	0.830089	0.698804	0.0517562	1.01279	1.14336	NaN	1201.55	1017.81	977.393	877.429	1042.8	818.244	546.063	2.58271	2.81928	3.88101	0.145915	0.1
LMJ.RY0402.092756	Cre24.g756047	CAGTGGGACGAGGGAGGCGATT	1	3UTR	3prime	scaffold_24	-	sense	0.774301	0.774301	0.75811	0.790491	NaN	0.70942	1.27594	NaN	NaN	1237.45	1060.6	0.141228	835.686	1404.04	NaN	NaN	1632.29	1341.7	3.32393	1177.99	1100.39	NaN	NaN	0.75811	0.790491	0.0424882	0.70942	1.27594	NaN	1632.29	1276.84	1199.28	1253.94	1435.6	1100.37	1022.27	2.65547	3.70293	3.32393	0.340468	0.141228
LMJ.RY0402.092934	Cre10.g427850	GAGATCTCTCGTTGATCAGCCG	4	CDS	5prime	chromosome_10	-	sense	0.900688	0.90696	0.671524	0.959648	NaN	0.913233	0.898167	0.900688	1.17768	469.059	350.152	NaN	818.43	63.3375	1259.9	2129.76	698.499	364.876	NaN	896.19	70.5186	839.294	1085.06	0.671524	0.959648	NaN	0.913233	0.898167	1.50115	698.499	475.466	462.738	348.969	381.507	367.895	333.265	NaN	NaN	NaN	NaN	NaN
LMJ.RY0402.093580	Cre14.g616600	CACTCGGCTTACAACTTGGTCT	2	intron	5prime	chromosome_14	+	sense	0.381178	0.423986	0.658514	0.810318	0.485075	0.423986	0.22322	0.381178	0.278231	2315.02	2504.62	1226.77	334.334	96.3138	5488.69	2447.65	3515.52	3090.91	2529.03	788.55	431.476	8639.57	5278.31	0.658514	0.810318	0.485075	0.423986	0.22322	0.635296	3515.52	2310.49	2319.55	3626.21	2634.62	2726.99	2300.38	2659.25	2457.9	2529.03	1166.62	1226.77
LMJ.RY0402.093580	Cre14.g616600	GTCTAGGCAGTGGGCAAGTGAC	2	intron	3prime	chromosome_14	+	sense	0.356664	0.411469	0.619727	0.875487	0.597433	0.356664	0.17979	0.411469	0.328064	1855.68	2490.46	1234.51	146.119	39.7307	4727.45	2177.76	2994.35	2844.66	2066.35	409.682	220.984	6893.52	3982.92	0.619727	0.875487	0.597433	0.356664	0.17979	0.685782	2994.35	1889.03	1822.92	3263.79	2479.35	2513.67	2467.46	2510.18	2059.25	2066.35	958.564	1234.51
LMJ.RY0402.093977	Cre04.g217911	CGAAAATCTGGCCTGTGCGAAT	3	5UTR	3prime	chromosome_4	+	antisense	0.834894	0.834894	0.834894	0.799994	0.858054	0.884173	0.752633	NaN	NaN	1007.85	1414.45	41.4856	669.507	411.643	NaN	NaN	1207.15	1768.08	48.3485	757.212	546.937	NaN	NaN	0.834894	0.799994	0.858054	0.884173	0.752633	NaN	1207.15	1041.23	975.527	1764.89	1771.28	1500.77	1333.1	56.0922	48.3485	47.612	50.0002	41.4856
LMJ.RY0402.093977	unknown_chrom	CTTGGGCATTTTTTCATTGTTT	10	-	5prime	insertion_cassette_CIB1	-	-	0.81366	0.81366	0.795816	0.825301	0.81366	0.850533	0.682526	NaN	NaN	1308.01	1677.98	111.217	1052	704.706	NaN	NaN	1643.61	2033.17	136.687	1236.88	1032.5	NaN	NaN	0.795816	0.825301	0.81366	0.850533	0.682526	NaN	1643.61	1325.69	1290.56	2051.77	2014.74	1798.38	1565.64	156.149	136.687	133.341	116.356	109.934
LMJ.RY0402.094132	Cre13.g591100	TCGGGGCAGGTGCCCTCTGCTG	3	CDS	3prime	chromosome_13	+	antisense	0.0391707	0.0489364	0.0489364	0.0728713	0.0391707	0.322711	0.174588	0.0220966	0.0339452	140.885	528.901	301.238	2184.6	1759.57	829.935	1656.23	2878.94	7258.02	7690.4	6769.52	10078.4	22535.7	29274.7	0.0489364	0.0728713	0.0391707	0.322711	0.174588	0.0368276	2878.94	113.787	174.436	6984.7	7542.03	525.393	532.433	7432.76	7690.4	8023.92	293.338	301.238
LMJ.RY0402.094132	unknown_chrom	ATTGGCCATTCGAGAGGGGTCC	3	-	5prime	chloroplast	+	-	0.0526115	0.0780498	0.0526115	0.0780498	0.116223	0.311442	0.200153	0.0166177	0.0264276	136.398	464.233	685.183	1812.86	1446.4	833.992	1377.64	2592.55	5947.91	5895.4	5820.85	7226.49	30112.2	31277.2	0.0526115	0.0780498	0.116223	0.311442	0.200153	0.0276961	2592.55	117.06	158.931	5798.96	6100.69	472.124	456.475	5529.87	6265.25	5895.4	685.183	695.729
LMJ.RY0402.094132	unknown_chrom	ATGACGGTGTCGAGCGCCGGGG	10	-	3prime	insertion_cassette_CIB1	+	-	0.0496079	0.0512167	0.0512167	0.0734846	0.0496079	0.304086	0.202202	0.0218938	0.0368186	96.4846	356.462	224.481	1282.04	1167.89	535.309	1050.19	1883.85	4850.84	4525.11	4216.03	5775.86	14670.2	17114	0.0512167	0.0734846	0.0496079	0.304086	0.202202	0.0364896	1883.85	88.3314	105.39	4586.93	5129.93	372.37	341.233	5220.69	4525.11	4521.3	220.769	224.481
LMJ.RY0402.094402	Cre05.g236550	GAGGTAGGCGTGGAGCGAGGCG	4	CDS	3prime	chromosome_5	-	antisense	1.11322	1.11322	2.14494	1.5908	0.665616	0.934204	1.11322	NaN	NaN	383.557	308.532	32.5177	366.863	371.833	NaN	NaN	178.819	193.948	48.8534	392.701	334.015	NaN	NaN	2.14494	1.5908	0.665616	0.934204	1.11322	NaN	178.819	428.124	343.629	189.154	198.864	316.004	301.236	46.3434	48.8534	51.0845	51.6053	32.5177
LMJ.RY0402.094811	Cre07.g332750	GACCACTTTAGGGTAGTTAATG	3	CDS	3prime	chromosome_7	-	sense	1.04711	1.04711	0.966199	1.08264	NaN	1.01158	1.15037	NaN	NaN	220.92	184.834	NaN	311.285	989.119	NaN	NaN	228.649	170.725	NaN	307.721	859.828	NaN	NaN	0.966199	1.08264	NaN	1.01158	1.15037	NaN	228.649	208.833	233.707	180.922	161.103	174.347	195.952	NaN	NaN	NaN	NaN	NaN
LMJ.RY0402.094811	Cre13.g575250	TGAGCGGGTAACCCGAGGCTTG	4	intron	5prime	chromosome_13	+	antisense	1.12765	1.12765	1.14206	1.11324	NaN	1.0886	1.34984	NaN	NaN	168.926	129.995	NaN	247.999	941.072	NaN	NaN	147.914	116.772	NaN	227.816	697.172	NaN	NaN	1.14206	1.11324	NaN	1.0886	1.34984	NaN	147.914	157.714	180.935	125.82	108.375	134.778	125.381	NaN	NaN	NaN	NaN	NaN
LMJ.RY0402.094811	unknown_chrom	AAACAACGGGTGTTGTGGTTGA	10	-	3prime	insertion_cassette_CIB1	+	-	1.09011	1.09011	1.05185	1.12836	NaN	0.967896	1.15459	NaN	NaN	186.251	158.634	NaN	295.872	1024.43	NaN	NaN	177.069	140.589	NaN	305.686	887.271	NaN	NaN	1.05185	1.12836	NaN	0.967896	1.15459	NaN	177.069	186.159	186.344	150.74	131.121	158.894	158.375	NaN	NaN	NaN	NaN	NaN
LMJ.RY0402.094811	unknown_chrom	CATTTGCTCGCGGTTGCGTTTC	10	-	5prime	insertion_cassette_CIB1	+	-	1.14945	1.14945	1.19434	1.10457	NaN	1.01742	1.27134	NaN	NaN	219.994	174.228	NaN	287.669	1140.55	NaN	NaN	184.197	157.734	NaN	282.744	897.124	NaN	NaN	1.19434	1.10457	NaN	1.01742	1.27134	NaN	184.197	211.751	228.558	172.329	144.376	169.473	179.116	NaN	NaN	NaN	NaN	NaN
LMJ.RY0402.094831	Cre06.g285451	AGCACCTCCCGTGAACGCGGCG	3	3UTR	3prime	chromosome_6	-	sense	1.29665	1.32849	0.147852	1.36033	NaN	1.10952	1.29665	2.43608	1.91957	3.46192	691.837	NaN	1590.05	2117.92	1992.55	2455.96	23.4148	508.579	NaN	1433.09	1633.38	490.76	767.657	0.147852	1.36033	NaN	1.10952	1.29665	4.06013	23.4148	4.35068	2.75472	477.771	541.373	774.062	618.346	NaN	NaN	NaN	NaN	NaN
LMJ.RY0402.094831	Cre13.g586650	TACAGGGCCAGAATTCGTAAGC	5	CDS	3prime	chromosome_13	+	sense	1.49508	1.49508	NaN	1.49508	NaN	1.13	1.21332	2.49768	1.68345	0.182939	50.5672	NaN	59.7044	72.2003	93.1164	109.242	1.66653	33.8224	NaN	52.8357	59.5062	22.3687	38.9351	0.109772	1.49508	NaN	1.13	1.21332	4.16281	1.66653	0.334668	0.1	31.8972	35.8638	53.0967	48.1583	NaN	NaN	NaN	NaN	NaN
LMJ.RY0402.094831	unknown_chrom	GACATTCCAGGGTAGCTTGCCG	10	-	5prime	insertion_cassette_CIB1	+	-	1.91473	1.91473	NaN	NaN	NaN	NaN	NaN	2.13495	1.69452	0.1	0.1	NaN	NaN	NaN	1969.85	2267.89	0.1	0.130954	NaN	NaN	NaN	553.603	803.02	1	0.763626	NaN	NaN	NaN	3.55825	0.1	0.1	0.1	0.17149	0.1	0.1	0.1	NaN	NaN	NaN	NaN	NaN
LMJ.RY0402.095615	Cre08.g372100 & Cre08.g372150	CGTATGCTCGAGGAATCGACTC	4	intergenic	5prime	chromosome_8	-	upstream & upstream	0.520805	0.520805	0.520805	1.00682	0.187429	NaN	NaN	NaN	NaN	99.7369	697.106	3.69766	NaN	NaN	NaN	NaN	191.505	692.385	19.7283	NaN	NaN	NaN	NaN	0.520805	1.00682	0.187429	NaN	NaN	NaN	191.505	100.053	99.4221	644.807	743.472	692.076	702.172	18.8784	21.4669	19.7283	2.82647	3.69766
LMJ.RY0402.095615	Cre12.g503750	ACAAAGGAGGCCGCGGCAAACT	4	3UTR	3prime	chromosome_12	-	sense	0.436678	0.436678	0.436678	0.971885	0.133102	NaN	NaN	NaN	NaN	34.7859	275.548	1.84826	NaN	NaN	NaN	NaN	79.6604	283.519	13.886	NaN	NaN	NaN	NaN	0.436678	0.971885	0.133102	NaN	NaN	NaN	79.6604	34.3871	35.1894	267.096	300.953	284.107	267.247	15.1689	13.886	10.9374	1.84826	1.05921
LMJ.RY0402.095615	gene_unknown	CGTATCTCATCGCGGATCGCTG	10	-	5prime	MULTIPLE	?	-	0.558516	0.558516	0.558516	0.923181	0.0866604	NaN	NaN	NaN	NaN	106.525	664.76	1.76654	NaN	NaN	NaN	NaN	190.729	720.076	20.3847	NaN	NaN	NaN	NaN	0.558516	0.923181	0.0866604	NaN	NaN	NaN	190.729	104.744	108.336	704.483	736.013	668.073	661.463	20.3847	20.4264	18.9671	1.76654	1.13774
LMJ.RY0402.095650	Cre09.g389900	AGAGGGTGGGGGGTCGGTACAGT	4	intron	3prime	chromosome_9	-	antisense	0.885783	0.885783	0.957427	0.591894	0.885783	NaN	NaN	NaN	NaN	68.5304	55.4066	220.137	NaN	NaN	NaN	NaN	71.5777	93.6089	248.523	NaN	NaN	NaN	NaN	0.957427	0.591894	0.885783	NaN	NaN	NaN	71.5777	80.3202	58.4712	94.9198	92.3162	52.5023	58.4715	248.523	268.673	235.739	220.137	236.168
LMJ.RY0402.095650	unknown_chrom	GTTCTCACGTTCCGTAGGCTGA	10	-	5prime	insertion_cassette_CIB1	+	-	0.829465	0.829465	1.14265	0.571581	0.829465	NaN	NaN	NaN	NaN	72.1282	48.1437	150.509	NaN	NaN	NaN	NaN	63.1236	84.2289	181.454	NaN	NaN	NaN	NaN	1.14265	0.571581	0.829465	NaN	NaN	NaN	63.1236	71.8194	72.4384	86.4723	82.0437	41.4591	55.906	181.454	229.29	181.424	150.509	159.284
LMJ.RY0402.095708	Cre04.g228625	CGTTTATTCCATTCAGGCGCGT	1	3UTR	5prime	chromosome_4	+	sense	0.723543	0.723543	0.740001	0.707086	NaN	NaN	NaN	NaN	NaN	510.668	386.906	NaN	NaN	NaN	NaN	NaN	690.092	547.183	NaN	NaN	NaN	NaN	NaN	0.740001	0.707086	NaN	NaN	NaN	NaN	690.092	535.849	486.67	551.559	542.842	392.407	381.482	NaN	NaN	NaN	NaN	NaN
LMJ.RY0402.095708	Cre04.g228625	GCACCGCGGGGAGGCTCCGCCT	1	3UTR	3prime	chromosome_4	+	sense	0.69914	0.69914	0.660291	0.737989	NaN	NaN	NaN	NaN	NaN	122.089	106.125	NaN	NaN	NaN	NaN	NaN	184.902	143.803	NaN	NaN	NaN	NaN	NaN	0.660291	0.737989	NaN	NaN	NaN	NaN	184.902	113.954	130.805	145.595	142.032	103.618	108.693	NaN	NaN	NaN	NaN	NaN
LMJ.RY0402.095770	Cre07.g325720	GCACTACTCTAGTCACATTTCG	3	3UTR	5prime	chromosome_7	+	antisense	1.42607	1.42607	1.37862	1.47351	NaN	NaN	NaN	NaN	NaN	621.317	593.821	NaN	NaN	NaN	NaN	NaN	450.68	402.997	NaN	NaN	NaN	NaN	NaN	1.37862	1.47351	NaN	NaN	NaN	NaN	450.68	650.898	593.079	425.2	381.953	634.542	555.713	NaN	NaN	NaN	NaN	NaN
LMJ.RY0402.095798	Cre08.g358524	ACGCACCGCAAACGGTCGTAAA	3	intron	3prime	chromosome_8	+	sense	0.976715	0.976715	0.976715	1.13314	0.59461	NaN	NaN	NaN	NaN	222.674	481.426	30.9826	NaN	NaN	NaN	NaN	227.982	424.859	52.1058	NaN	NaN	NaN	NaN	0.976715	1.13314	0.59461	NaN	NaN	NaN	227.982	228.494	217.001	401.287	449.816	494.909	468.31	51.7634	69.2196	52.1058	30.9826	25.4916
LMJ.RY0402.095798	Cre08.g358524	TAATTCCCCACGTCGGGGGGGG	4	3UTR	3prime	chromosome_8	-	antisense	1.07806	1.07806	1.07806	1.22046	0.567829	NaN	NaN	NaN	NaN	158.552	345.386	25.8756	NaN	NaN	NaN	NaN	147.072	282.996	45.5693	NaN	NaN	NaN	NaN	1.07806	1.22046	0.567829	NaN	NaN	NaN	147.072	158.13	158.974	262.551	305.032	360.582	330.831	39.1409	53.1034	45.5693	25.8756	19.3835
LMJ.RY0402.095798	gene_unknown	GTGTTAGGCATTTGGGAGGGGT	10	-	5prime	UNALIGNED	?	-	1.24592	1.24592	1.24592	1.2732	0.730024	NaN	NaN	NaN	NaN	878.088	1723.12	87.7483	NaN	NaN	NaN	NaN	704.773	1353.38	120.199	NaN	NaN	NaN	NaN	1.24592	1.2732	0.730024	NaN	NaN	NaN	704.773	872.012	884.207	1368.63	1338.31	1728.92	1717.35	120.199	135.865	108.537	97.2776	87.7483
LMJ.RY0402.096116	Cre01.g014700	GCGAGGATGCAATCGTAGGGGC	3	intron	3prime	chromosome_1	+	antisense	1.607	1.607	1.96765	1.607	0.081903	NaN	NaN	0.675781	3.29015	1518.09	1459.53	7.73221	NaN	NaN	118.771	1499.41	771.522	908.234	94.4069	NaN	NaN	105.452	273.436	1.96765	1.607	0.081903	NaN	NaN	1.1263	771.522	1539.87	1496.61	966.776	853.237	1403.3	1518.02	95.5604	79.3185	94.4069	8.99809	7.73221
LMJ.RY0402.096116	Cre04.g214200	ATCACTCGGAAACTTCACTGAT	3	intron	5prime	chromosome_4	-	sense	1.59233	1.59233	1.95951	1.59233	0.195671	NaN	NaN	0.530151	2.73861	2065.37	1773.36	18.8431	NaN	NaN	108.411	1701.73	1054.02	1113.69	96.3	NaN	NaN	122.694	372.832	1.95951	1.59233	0.195671	NaN	NaN	0.883585	1054.02	2061.27	2069.47	1173.58	1056.84	1800	1747.11	96.3	90.8508	108.347	18.8431	21.7593
LMJ.RY0402.096397	Cre02.g093500	AGGCTCACATTGGATCGGGCGT	3	CDS	3prime	chromosome_2	-	antisense	1.59903	1.59903	NaN	1.8862	1.31186	NaN	NaN	NaN	NaN	0.578417	154.699	31.7409	NaN	NaN	NaN	NaN	6.74947	82.0161	24.1953	NaN	NaN	NaN	NaN	0.0856982	1.8862	1.31186	NaN	NaN	NaN	6.74947	0.753002	0.44431	85.3163	78.8435	157.903	151.56	30.1923	24.1953	23.676	47.4224	31.7409
LMJ.RY0402.096397	Cre08.g372100 & Cre08.g372150	TATGAGTGCGGGTCAACCGAAG	4	intergenic	5prime	chromosome_8	-	upstream & upstream	1.29897	1.29897	0.0533716	2.05804	1.29897	NaN	NaN	NaN	NaN	0.797378	363.096	77.9634	NaN	NaN	NaN	NaN	14.9401	176.428	60.0196	NaN	NaN	NaN	NaN	0.0533716	2.05804	1.29897	NaN	NaN	NaN	14.9401	1.31952	0.481852	174.947	177.923	357.639	368.636	54.8277	60.0196	65.465	77.9634	87.4639
LMJ.RY0402.096397	Cre10.g457000	ACTAAGGCATCGAGTGACGGT	5	intron	3prime	chromosome_10	+	sense	1.42703	1.42703	0.0416814	1.9742	1.42703	NaN	NaN	NaN	NaN	0.597387	352.088	65.2118	NaN	NaN	NaN	NaN	14.3322	178.344	45.6975	NaN	NaN	NaN	NaN	0.0416814	1.9742	1.42703	NaN	NaN	NaN	14.3322	0.669335	0.533172	176.721	179.983	343.345	361.053	51.4724	45.6975	43.1182	83.2202	65.2118
LMJ.RY0402.096397	Cre12.g487100	CATTGCCCTAGGTTGGGCACAC	3	CDS	3prime	chromosome_12	+	sense	NaN	NaN	NaN	NaN	NaN	NaN	NaN	NaN	NaN	0.1	5.69983	3.28354	NaN	NaN	NaN	NaN	1.49988	5.23292	3.20111	NaN	NaN	NaN	NaN	0.0666719	1.08923	1.02575	NaN	NaN	NaN	1.49988	0.1	0.1	4.373	6.26194	5.25023	6.18794	3.20111	5.76479	2.33975	3.59924	3.28354
LMJ.RY0402.096397	Cre16.g655515	GGACAGTATCAAAGGGCAGTTC	5	intron	3prime	chromosome_16	+	antisense	1.67098	1.67098	NaN	1.67098	NaN	NaN	NaN	NaN	NaN	0.1	29.7956	8.97092	NaN	NaN	NaN	NaN	3.24974	17.8312	6.1435	NaN	NaN	NaN	NaN	0.0307717	1.67098	1.46023	NaN	NaN	NaN	3.24974	0.1	0.1	16.0343	19.8295	29.8173	29.7739	6.83874	6.1435	5.8308	8.99809	6.673
LMJ.RY0402.096676	Cre04.g226050	GTGTTGTAGTCGCGCAGAGCGG	5	3UTR	5prime	chromosome_4	+	antisense	0.742826	0.742826	NaN	0.742826	NaN	NaN	NaN	NaN	NaN	0.237099	15.907	NaN	NaN	NaN	NaN	NaN	1.8756	21.4142	NaN	NaN	NaN	NaN	NaN	0.126412	0.742826	NaN	NaN	NaN	NaN	1.8756	0.1	0.562161	21.4063	21.4221	15.2017	16.6452	NaN	NaN	NaN	NaN	NaN
LMJ.RY0402.096676	Cre07.g317500	GCTGCCACGGAAAGTATTACGT	3	CDS	5prime	chromosome_7	-	sense	0.640985	0.640985	NaN	0.640985	NaN	NaN	NaN	NaN	NaN	0.155218	13.8205	NaN	NaN	NaN	NaN	NaN	0.646759	21.5613	NaN	NaN	NaN	NaN	NaN	0.239994	0.640985	NaN	NaN	NaN	NaN	0.646759	0.1	0.240926	23.4083	19.8601	14.7653	12.9362	NaN	NaN	NaN	NaN	NaN
LMJ.RY0402.097486	Cre16.g668700	GGTATAAGCTTCCCTAGTGAAG	5	intron	5prime	chromosome_16	+	sense	0.481399	0.481399	0.335087	0.481399	NaN	0.658922	NaN	NaN	NaN	21.1148	194.04	1.5472	19.5366	2.66568	NaN	NaN	63.0129	403.076	3.17175	29.6494	6.17164	NaN	NaN	0.335087	0.481399	0.487807	0.658922	0.431925	NaN	63.0129	22.1176	20.1575	421.427	385.524	213.114	176.674	2.71126	3.3405	3.17175	2.35539	1.13774
LMJ.RY0402.097486	Cre16.g668650	CGTGATACCGATAGCCAAACGC	3	3UTR	3prime	chromosome_16	+	antisense	0.40715	0.40715	0.312283	0.502017	NaN	0.695784	0.14833	NaN	NaN	31.382	380.785	0.929912	22.8882	1.6874	NaN	NaN	100.492	758.509	2.23017	32.8956	11.376	NaN	NaN	0.312283	0.502017	0.416968	0.695784	0.14833	NaN	100.492	37.3154	26.392	794.857	723.823	443.694	326.795	2.69184	2.23017	1.22558	1.79962	0.635524
LMJ.RY0402.097563	Cre09.g396920	TTGATCCTTGGCGTGCACACCC	2	intron	3prime	chromosome_9	-	antisense	0.30388	0.30388	0.669066	0.30388	0.0923337	NaN	NaN	0.424126	0.0775295	424.098	513.107	26.1674	NaN	NaN	84.3456	121.285	633.867	1688.52	283.4	NaN	NaN	119.322	938.622	0.669066	0.30388	0.0923337	NaN	NaN	0.706877	633.867	412.394	436.135	1850.04	1541.1	484.606	543.283	208.254	283.4	335.828	26.1674	33.5769
LMJ.RY0402.097563	Cre09.g396920	CTGACAATGCGTCCTATGTTCT	2	intron	5prime	chromosome_9	-	antisense	0.243136	0.243136	0.68114	0.353637	0.158232	NaN	NaN	0.243136	0.0455884	412.572	556.891	43.092	NaN	NaN	42.7115	62.6198	605.708	1574.75	272.333	NaN	NaN	105.402	824.156	0.68114	0.353637	0.158232	NaN	NaN	0.405227	605.708	417.721	407.486	1721.44	1440.56	472.924	655.765	233.068	272.333	296.813	43.6925	43.092
LMJ.RY0402.097563	Cre17.g722700	CACCCGTCGACGCGTTTCAACC	4	CDS	5prime	chromosome_17	-	sense	0.20783	0.20783	0.705263	0.34326	0.184646	NaN	NaN	0.20783	0.0495103	336.764	439.526	41.6904	NaN	NaN	32.6244	55.5957	477.502	1280.44	225.785	NaN	NaN	94.1859	673.748	0.705263	0.34326	0.184646	NaN	NaN	0.346383	477.502	344.771	328.944	1441.85	1137.1	375.241	514.824	196.014	225.785	262.05	41.6904	42.3809
LMJ.RY0402.097563	Cre17.g722700	GCCCCACATCACGCGGATGTGT	4	intron	3prime	chromosome_17	-	sense	0.315706	0.315706	0.654959	0.315706	0.0906473	NaN	NaN	0.347661	0.0672348	397.638	513.754	24.4651	NaN	NaN	65.338	97.2932	607.119	1627.32	269.893	NaN	NaN	112.761	868.239	0.654959	0.315706	0.0906473	NaN	NaN	0.579436	607.119	390.892	404.5	1805.62	1466.62	464.002	568.842	235.173	269.893	297.018	24.4651	28.2102
LMJ.RY0402.097563	unknown_chrom	CGGCCCTCCCTCAGTTCAAGAA	10	-	3prime	insertion_cassette_CIB1	+	-	0.253564	0.253564	0.632227	0.339814	0.0990024	NaN	NaN	0.253564	0.0515905	219.523	309.527	14.7583	NaN	NaN	35.8381	52.3237	347.223	910.873	149.07	NaN	NaN	84.8026	608.527	0.632227	0.339814	0.0990024	NaN	NaN	0.422606	347.223	220.63	218.423	997.129	832.079	281.729	340.068	149.07	140.375	166.308	14.8833	14.7583
LMJ.RY0402.097563	unknown_chrom	GAAGGGAAACTGGAGCGTAGTT	10	-	5prime	insertion_cassette_CIB1	+	-	0.208209	0.208209	0.735909	0.343738	0.144398	NaN	NaN	0.208209	0.0438566	350.351	447.823	36.3908	NaN	NaN	46.3429	69.842	476.079	1302.8	252.016	NaN	NaN	133.547	955.505	0.735909	0.343738	0.144398	NaN	NaN	0.347016	476.079	357.526	343.319	1458.71	1163.56	388.042	516.814	216.6	252.016	286.029	36.3908	49.634
LMJ.RY0402.097593	Cre06.g278169	GCAATCATTTTTGACGGGGGCC	3	CDS	3prime	chromosome_6	-	antisense	1.20577	1.20577	1.4462	1.20577	1.84631	0.873419	1.0822	NaN	NaN	87.6085	285.349	739.935	325.046	663.775	NaN	NaN	60.5785	236.653	400.765	372.154	613.354	NaN	NaN	1.4462	1.20577	1.84631	0.873419	1.0822	NaN	60.5785	92.1801	83.2637	240.343	233.02	301.74	269.848	420.037	398.57	400.765	739.935	635.524
LMJ.RY0402.097593	Cre08.g372100 & Cre08.g372150	CCACACAAACCCCGCGATGGCT	4	intergenic	5prime	chromosome_8	-	upstream & upstream	1.30074	1.30074	1.54084	1.30074	1.58428	1.12265	1.01335	NaN	NaN	116.098	402.859	1049.82	489.816	814.385	NaN	NaN	75.3474	309.715	662.652	436.303	803.655	NaN	NaN	1.54084	1.30074	1.58428	1.12265	1.01335	NaN	75.3474	117.123	115.082	339.19	282.802	428.483	378.768	662.652	678.725	636.064	1106.21	1046.58
LMJ.RY0402.097626	Cre12.g501550	TGTGCATCTGGATGAACGTTTG	4	CDS	5prime	chromosome_12	-	antisense	0.0161528	0.0215886	0.0312002	0.0576452	0.124467	0.00525992	0.00671936	0.0161528	0.0215886	15.6851	24.2324	5.26205	4.60799	4.8007	47.82	52.0776	502.726	420.372	42.2766	876.056	714.458	1776.28	1447.36	0.0312002	0.0576452	0.124467	0.00525992	0.00671936	0.0269214	502.726	15.3944	15.9814	418.116	422.64	24.2208	24.244	35.9493	42.2766	44.3411	5.29963	5.26205
LMJ.RY0402.097626	Cre16.g670756	GTGGGCATCATTCAGGTCGCCG	3	3UTR	3prime	chromosome_16	-	sense	0.0236503	0.033727	0.033727	0.0535476	0.0379859	0.00639769	0.0101673	0.0236503	0.0421563	13.8692	20.0117	1.47692	4.70917	6.10388	63.0688	85.6532	411.217	373.718	38.8808	736.073	600.347	1600.04	1219.08	0.033727	0.0535476	0.0379859	0.00639769	0.0101673	0.0394171	411.217	14.7254	13.0627	363.559	384.161	20.5784	19.4606	31.9747	38.8808	41.9854	1.6537	1.23574
LMJ.RY0402.097922	Cre10.g459500	CAGTTCAACTACCCCAAGCTGC	3	intron	5prime	chromosome_10	+	sense	1.21613	1.21613	1.30263	1.18413	NaN	0.836062	1.24813	NaN	NaN	618.239	346.69	NaN	530.696	408.364	NaN	NaN	474.61	292.781	NaN	634.757	327.181	NaN	NaN	1.30263	1.18413	NaN	0.836062	1.24813	NaN	474.61	604.673	632.109	288.831	296.786	346.365	347.015	NaN	NaN	NaN	NaN	NaN
LMJ.RY0402.098631	Cre03.g196350	AAACGATCGTCAGCGGCGGGCT	3	3UTR	3prime	chromosome_3	+	sense	1.21512	1.21512	0.407857	1.15201	NaN	1.27822	1.59672	NaN	NaN	21.4108	136.451	0.273504	472.652	1077.29	NaN	NaN	52.4958	118.446	6.23932	369.773	674.688	NaN	NaN	0.407857	1.15201	0.0438354	1.27822	1.59672	NaN	52.4958	18.4904	24.7925	110.268	127.231	161.568	115.239	7.63902	4.20788	6.23932	0.243192	0.282455
LMJ.RY0402.098631	unknown_chrom	ATCCGGAAGAAGCGCTATTCGT	10	-	5prime	insertion_cassette_CIB1	-	-	1.11321	1.11321	0.367416	1.11321	0.15203	1.23718	1.50889	NaN	NaN	44.9595	237.909	1.64877	917.437	1965.64	NaN	NaN	122.367	213.714	10.845	741.556	1302.7	NaN	NaN	0.367416	1.11321	0.15203	1.23718	1.50889	NaN	122.367	44.2352	45.6956	211.445	216.006	246.718	229.414	10.845	13.7454	9.38839	1.64877	1.13774
LMJ.RY0402.099121	Cre05.g241250	ACACGTATCGACTGTAGCTTTA	5	3UTR	3prime	chromosome_5	-	sense	1.16506	1.16506	1.16506	1.1758	0.289878	NaN	NaN	NaN	NaN	66.1118	63.8299	3.89107	NaN	NaN	NaN	NaN	56.7455	54.2864	13.4231	NaN	NaN	NaN	NaN	1.16506	1.1758	0.289878	NaN	NaN	NaN	56.7455	57.7302	75.7104	54.0194	54.5548	58.545	69.5919	12.8408	13.4231	13.7228	3.89107	5.71972
LMJ.RY0402.099340	Cre05.g233551	GCAATTACACCATGCGTGGTAG	1	CDS	5prime	chromosome_5	+	antisense	2.01227	2.01227	2.68368	1.9637	1.94103	2.01227	2.61043	NaN	NaN	41.1359	53.3969	138.52	1529.02	2095.6	NaN	NaN	15.3282	27.1919	71.3645	759.847	802.778	NaN	NaN	2.68368	1.9637	1.94103	2.01227	2.61043	NaN	15.3282	43.3555	39.03	30.4924	24.2486	53.9695	52.8303	75.5136	70.6435	71.3645	180.305	99.979
LMJ.RY0402.099340	Cre05.g233551	CTCAGGCCATGAGGGGGTCGCC	1	CDS	3prime	chromosome_5	+	antisense	2.37955	2.37955	2.95699	1.92733	2.50614	1.8684	2.37955	NaN	NaN	33.0171	42.259	113.133	1085.59	1729.32	NaN	NaN	11.1658	21.9262	45.1422	581.024	726.744	NaN	NaN	2.95699	1.92733	2.50614	1.8684	2.37955	NaN	11.1658	35.5584	30.6574	22.7224	21.1578	45.568	39.1903	50.9268	43.7619	45.1422	113.133	104.367
LMJ.RY0402.099436	Cre01.g019750 & Cre01.g019850	GTGGACGCCCTTCATGATGCGG	5	intergenic	3prime	chromosome_1	+	downstream & downstream	0.932967	0.932967	NaN	1.08092	NaN	0.932967	0.732531	NaN	NaN	2.38955	23.1191	0.87549	167.669	15.0533	NaN	NaN	4.91628	21.3884	8.47567	179.716	20.5498	NaN	NaN	0.486048	1.08092	0.103294	0.932967	0.732531	NaN	4.91628	2.67734	2.13269	22.6367	20.209	18.9206	28.2493	8.47567	8.49991	7.81772	0.87549	0.741445
LMJ.RY0402.099436	Cre03.g188500	TTTGGGGTTATAACGGATACA	3	intron	5prime	chromosome_3	-	antisense	0.879921	0.879921	NaN	NaN	NaN	0.879921	NaN	NaN	NaN	0.809936	6.27537	0.637084	43.5822	5.78776	NaN	NaN	2.39301	4.81151	3.29862	49.5297	6.80696	NaN	NaN	0.338459	1.30424	0.193136	0.879921	0.850271	NaN	2.39301	0.816843	0.803086	7.23811	3.19844	6.90985	5.69916	2.41001	3.61432	3.29862	0.11777	1.13774
LMJ.RY0402.099517	Cre15.g640000	CCCCGGGCGTAGCCGGGTGGGA	3	intron	3prime	chromosome_15	-	antisense	1.20146	1.20146	1.28642	0.956978	NaN	1.1165	1.28988	NaN	NaN	17.3654	24.2797	0.1	274.855	640.471	NaN	NaN	13.4989	25.3712	1.20042	246.177	496.535	NaN	NaN	1.28642	0.956978	0.0833044	1.1165	1.28988	NaN	13.4989	13.052	23.1041	25.895	24.858	21.6944	27.1731	1.20042	0.210394	2.17262	0.826852	0.1
LMJ.RY0402.099517	unknown_chrom	GTGGCCTATTCTAGGTGGCGAA	10	-	3prime	insertion_cassette_CIB1	+	-	1.05101	1.05101	1.12288	0.884311	NaN	0.979141	1.31757	NaN	NaN	12.6313	21.6833	NaN	209.002	522.318	NaN	NaN	11.2491	24.52	NaN	213.455	396.424	NaN	NaN	1.12288	0.884311	NaN	0.979141	1.31757	NaN	11.2491	9.70536	16.4395	25.552	23.5297	20.0103	23.4962	NaN	NaN	NaN	NaN	NaN
LMJ.RY0402.099656	Cre03.g182050	GTTATCGAGCATTATTAAAAAG	2	intron	5prime	chromosome_3	+	antisense	1.58609	1.58609	1.54299	1.3159	1.66762	1.76692	1.58609	NaN	NaN	3859.44	3468.72	423.499	6411.31	6134.97	NaN	NaN	2501.27	2636.01	253.955	3628.53	3867.99	NaN	NaN	1.54299	1.3159	1.66762	1.76692	1.58609	NaN	2501.27	3884.72	3834.34	2639.32	2632.71	3440.74	3496.93	253.955	218.173	276.133	423.499	601.581
LMJ.RY0402.099656	Cre03.g182050	GGAAGGAATGGGCGAACTATAC	2	intron	3prime	chromosome_3	+	antisense	1.50383	1.50383	1.50383	1.31432	2.32665	1.4925	1.79478	NaN	NaN	3224.84	3321.33	388.474	5456.48	6340.24	NaN	NaN	2144.41	2527.03	166.967	3655.94	3532.6	NaN	NaN	1.50383	1.31432	2.32665	1.4925	1.79478	NaN	2144.41	3288.95	3161.98	2544.57	2509.61	3136.14	3517.44	166.967	147.444	175.704	388.474	379.055
LMJ.RY0402.100079	Cre07.g326750	GTGAGGTCCTGGGCATGAGAAA	3	3UTR	3prime	chromosome_7	+	antisense	0.660753	0.660753	0.880714	0.660753	0.123106	NaN	NaN	NaN	NaN	24.658	26.6702	1.34166	NaN	NaN	NaN	NaN	27.9978	40.3634	10.8984	NaN	NaN	NaN	NaN	0.880714	0.660753	0.123106	NaN	NaN	NaN	27.9978	24.2634	25.0591	40.2144	40.5129	23.6756	30.0437	15.4235	10.8984	7.09352	1.50779	1.34166
LMJ.RY0402.100079	Cre07.g341750	CGCGCCGGAGAAAGGGATCCAT	4	CDS	5prime	chromosome_7	+	sense	0.76481	0.76481	0.889603	0.76481	0.114915	NaN	NaN	NaN	NaN	33.9462	31.2192	1.64877	NaN	NaN	NaN	NaN	38.1588	40.8195	14.3477	NaN	NaN	NaN	NaN	0.889603	0.76481	0.114915	NaN	NaN	NaN	38.1588	31.6055	36.4601	38.4236	43.3649	28.7304	33.9236	14.7613	14.3477	14.0826	1.64877	2.84435
LMJ.RY0402.100801	Cre01.g009650	CATAAGGGAGGTCGCTACGAGG	3	3UTR	3prime	chromosome_1	+	sense	1.99087	1.99087	1.99087	2.04901	1.57393	2.02426	1.83746	NaN	NaN	63.205	141.226	524.625	1071	368.122	NaN	NaN	31.7475	68.9241	333.321	529.083	200.343	NaN	NaN	1.99087	2.04901	1.57393	2.02426	1.83746	NaN	31.7475	63.5868	62.8254	73.7408	64.4221	137.199	145.372	335.28	254.282	333.321	519.506	524.625
LMJ.RY0402.100890	Cre17.g725650	ATTGTCGGTGCTAACGACATAG	1	intron	5prime	chromosome_17	+	antisense	NaN	NaN	NaN	NaN	NaN	NaN	NaN	NaN	NaN	0.1	0.1	NaN	NaN	NaN	NaN	NaN	0.1	0.124098	NaN	NaN	NaN	NaN	NaN	1	0.805817	NaN	NaN	NaN	NaN	0.1	0.1	0.1	0.154002	0.1	0.1	0.1	NaN	NaN	NaN	NaN	NaN
LMJ.RY0402.101653	Cre14.g619450	ACATAACTTGTGGGAGGACGCG	3	intron	3prime	chromosome_14	-	antisense	0.631494	0.631494	NaN	NaN	NaN	0.555304	0.707684	NaN	NaN	0.258676	0.266591	0.1	780.898	407.659	NaN	NaN	1.2499	0.82666	2.69184	1406.25	576.046	NaN	NaN	0.206957	0.322491	0.0371493	0.555304	0.707684	NaN	1.2499	0.251001	0.266586	0.600215	1.13853	0.198122	0.358721	2.69184	3.11383	1.13273	0.1	0.388376
LMJ.RY0402.101810	Cre08.g372100 & Cre08.g372150	GGATTTGTTGGATTCAAGCTTT	4	intergenic	5prime	chromosome_8	-	upstream & upstream	1.01494	1.01494	1.48777	1.0565	NaN	0.973374	0.840014	NaN	NaN	169.256	288.082	2.91239	1615.55	498.51	NaN	NaN	113.765	272.676	4.43575	1659.74	593.455	NaN	NaN	1.48777	1.0565	0.656571	0.973374	0.840014	NaN	113.765	175.119	163.589	278.051	267.405	259.301	320.057	3.91627	4.43575	5.20168	2.82647	4.26653
LMJ.RY0402.101810	Cre13.g578600	CGACAGCCGTGATTCCCTTCTC	3	3UTR	5prime	chromosome_13	+	antisense	0.959063	0.959063	NaN	0.729347	NaN	0.959063	0.99675	NaN	NaN	4.00583	7.5747	0.142218	63.3168	21.6463	NaN	NaN	4.33328	10.3856	2.08097	66.0194	21.7169	NaN	NaN	0.924433	0.729347	0.068342	0.959063	0.99675	NaN	4.33328	3.77005	4.25636	8.23912	13.0913	7.92814	7.23702	2.81168	2.08097	0.444046	0.11777	0.142218
LMJ.RY0402.101847	Cre13.g581900	GCGATTCTTGGCGGATTCGTCA	1	intron	3prime	chromosome_13	-	antisense	2.01261	2.01261	1.77295	2.25226	NaN	1.29467	2.29893	NaN	NaN	97.2093	517.52	NaN	462.052	488.172	NaN	NaN	54.829	229.778	NaN	356.888	212.348	NaN	NaN	1.77295	2.25226	NaN	1.29467	2.29893	NaN	54.829	103.747	91.0836	247.546	213.285	517.494	517.545	NaN	NaN	NaN	NaN	NaN
LMJ.RY0402.101847	Cre13.g581900	GGAGGCCGCTTGGACGAATTAG	1	intron	5prime	chromosome_13	-	antisense	2.1247	2.1247	1.97674	2.27267	NaN	1.14629	2.41737	NaN	NaN	128.87	573.624	NaN	587.271	592.629	NaN	NaN	65.1933	252.401	NaN	512.323	245.155	NaN	NaN	1.97674	2.27267	NaN	1.14629	2.41737	NaN	65.1933	129.815	127.932	270.351	235.643	581.882	565.483	NaN	NaN	NaN	NaN	NaN
LMJ.RY0402.102128	Cre03.g210849	GCTCTGGCATTCAGAGAACGGA	3	intron	3prime	chromosome_3	+	sense	1.84493	1.85865	2.2873	1.85865	0.210309	1.84493	1.55761	2.62041	2.87974	7390.01	4338.34	6.84954	2959.59	940.694	9075.89	9829.02	3230.89	2334.13	32.569	1604.17	603.935	2078.12	2047.9	2.2873	1.85865	0.210309	1.84493	1.55761	4.36735	3230.89	7571.35	7213.02	2360.56	2308	4120.34	4567.87	32.5931	32.569	22.209	10.3113	6.84954
LMJ.RY0402.102159	Cre10.g423500	GTAACATGAAGGGTTGTATCTG	3	intron	5prime	chromosome_10	+	antisense	0.0433769	0.0443604	0.0360656	0.0433769	0.140634	0.196555	0.0443604	0.0284435	0.150957	50.2273	54.9656	19.903	761.203	190.126	153.729	330.942	1392.67	1267.16	141.524	3872.73	4285.95	3242.82	1315.37	0.0360656	0.0433769	0.140634	0.196555	0.0443604	0.0474059	1392.67	48.4031	52.1203	1280.37	1254.09	53.0967	56.9003	140.885	191.997	141.524	19.903	18.0616
LMJ.RY0402.102178	Cre03.g146587	CGTTCATTTGGTTTCCCTCTGC	4	intron	3prime	chromosome_3	+	antisense	NaN	NaN	NaN	NaN	NaN	NaN	NaN	NaN	NaN	0.1	0.1	NaN	NaN	NaN	NaN	NaN	0.1	0.130954	NaN	NaN	NaN	NaN	NaN	1	0.763626	NaN	NaN	NaN	NaN	0.1	0.1	0.1	0.17149	0.1	0.1	0.1	NaN	NaN	NaN	NaN	NaN
LMJ.RY0402.103400	Cre03.g210513	ATGTTGCACGAAGGTTGAAGGC	3	3UTR	3prime	chromosome_3	+	sense	3.04282	3.04282	3.84882	1.90613	NaN	5.83938	2.23681	NaN	NaN	171.58	197.824	15.9047	178.205	34.7063	NaN	NaN	44.5798	103.783	5.25984	30.5178	15.516	NaN	NaN	3.84882	1.90613	3.0238	5.83938	2.23681	NaN	44.5798	168.17	175.058	106.495	101.14	205.353	190.571	6.65686	5.25984	4.3081	15.9047	10.0272
LMJ.RY0402.104567	unknown_chrom	TAGCGTCGTGCACAGAGGGCTG	10	-	5prime	insertion_cassette_CIB1	+	-	0.841031	0.841031	NaN	NaN	0.841031	0.993256	0.67538	NaN	NaN	0.1	0.1	718.449	6173.89	848.691	NaN	NaN	0.1	0.124098	854.248	6215.81	1256.61	NaN	NaN	1	0.805817	0.841031	0.993256	0.67538	NaN	0.1	0.1	0.1	0.154002	0.1	0.1	0.1	854.248	880.798	790.401	770.448	717.915
LMJ.RY0402.106432	Cre01.g036350	CAGGGCTGGGTCCCTACCGACG	1	CDS	3prime	chromosome_1	-	sense	0.393051	0.403989	0.414926	0.393051	NaN	0.509056	0.338121	0.23631	1.06799	466.167	333.549	0.632298	448.129	666.485	466.06	36.1433	1123.49	848.616	2.03707	880.313	1971.15	1183.34	20.3054	0.414926	0.393051	0.310396	0.509056	0.338121	0.39385	1123.49	481.587	451.241	827.097	870.694	320.066	347.601	2.03707	2.90343	1.54126	0.632298	0.847366
LMJ.RY0402.106432	Cre01.g036350	CAAACAGAGTGCGCACGCTTCT	1	CDS	5prime	chromosome_1	-	sense	0.407428	0.407945	0.376274	0.408462	NaN	0.528637	0.407428	0.195454	0.667998	692.509	486.352	0.568871	746.942	1113.95	620.687	25.7534	1840.44	1190.69	3.28574	1412.96	2734.11	1905.37	23.1319	0.376274	0.408462	0.173133	0.528637	0.407428	0.325757	1840.44	721.901	664.313	1131.3	1253.19	454.502	520.433	2.81168	3.28574	3.99641	0.588848	0.568871
LMJ.RY0402.107261	Cre13.g589450	TTAGTCTGGGCGTATAGAGGG	3	CDS	3prime	chromosome_13	+	sense	1.55668	1.55668	1.53003	1.52663	1.9886	1.58333	NaN	NaN	NaN	515.451	981.472	60.0067	36.6869	0.781915	NaN	NaN	336.89	642.9	30.1753	23.1707	3.81316	NaN	NaN	1.53003	1.52663	1.9886	1.58333	0.205057	NaN	336.89	516.392	514.511	690.934	598.205	1009.43	954.288	28.228	39.3857	30.1753	46.3523	61.9283
LMJ.RY0402.107261	Cre16.g650750	GTTCCCCTTCGGCATGCAAGGT	3	intron	3prime	chromosome_16	+	sense	1.48468	1.48468	1.17319	1.35763	1.97699	1.61173	NaN	NaN	NaN	415.082	1029.38	88.585	31.505	0.852998	NaN	NaN	353.805	758.216	44.808	19.5472	6.85273	NaN	NaN	1.17319	1.35763	1.97699	1.61173	0.124476	NaN	353.805	416.159	414.008	850.068	676.289	989.322	1071.05	61.1121	41.7842	44.808	66.6345	88.585
LMJ.RY0402.107261	gene_unknown	TCCCCCGTCTCGGCATGGGTT	10	-	5prime	UNALIGNED	?	-	1.35456	1.35456	1.34928	1.54796	1.35456	1.40752	0.125787	NaN	NaN	693.327	1306.49	70.9894	38.6286	1.51073	NaN	NaN	513.85	844.006	52.4076	27.4445	12.0102	NaN	NaN	1.34928	1.54796	1.35456	1.40752	0.125787	NaN	513.85	685.017	701.737	892.443	798.197	1317.45	1295.61	65.6728	52.4076	46.6882	69.3662	80.7796
LMJ.RY0402.107748	Cre01.g008550	GCTGATTAGTATTGCGCCAGG	1	intron	5prime	chromosome_1	+	sense	0.5438	0.5438	0.604348	0.615277	0.5438	NaN	NaN	0.280946	0.275786	570.08	408.92	93.8637	NaN	NaN	8533.02	3888.77	943.298	664.611	172.607	NaN	NaN	18223.5	8460.39	0.604348	0.615277	0.5438	NaN	NaN	0.468244	943.298	565.193	575.01	741.829	595.431	446.376	374.606	170.609	202.347	172.607	74.6659	93.8637
LMJ.RY0402.107748	Cre01.g008550	AAGGCAGGGGTCGGTGGTCCTG	1	intron	3prime	chromosome_1	+	sense	0.414754	0.414754	0.447686	0.554934	0.414754	NaN	NaN	0.347347	0.293233	759.998	656.418	128	NaN	NaN	22943.3	10460.4	1697.62	1182.87	308.616	NaN	NaN	39631.8	21403.7	0.447686	0.554934	0.414754	NaN	NaN	0.578911	1697.62	766.954	753.105	1207.8	1158.46	749.792	574.671	308.616	352.704	280.12	89.3972	138.156
LMJ.RY0402.107748	unknown_chrom	TACGTCTGGCAACGAGTCGAGG	10	-	3prime	insertion_cassette_CIB1	+	-	0.392371	0.392371	0.460991	0.601321	0.392371	NaN	NaN	0.299461	0.300916	697.809	652.267	114.5	NaN	NaN	18569	8528.89	1513.71	1084.72	291.816	NaN	NaN	37204.9	17005.9	0.460991	0.601321	0.392371	NaN	NaN	0.499101	1513.71	754.675	645.227	1098.57	1071.06	753.629	564.538	298.831	291.816	223.409	85.6035	114.5
LMJ.RY0402.107748	unknown_chrom	TATTTTGTCGTATTACAAGGG	10	-	5prime	insertion_cassette_CIB1	+	-	0.467691	0.467691	0.49667	0.649436	0.467691	NaN	NaN	0.261426	0.237085	726.484	628.101	153.082	NaN	NaN	14628.3	6527.53	1462.71	967.149	327.315	NaN	NaN	33573.6	16519.5	0.49667	0.649436	0.467691	NaN	NaN	0.435709	1462.71	724.414	728.56	1013.64	922.787	712.005	554.085	374.957	327.315	302.078	124.6	156.582
LMJ.RY0402.107978	Cre02.g105650	TCAGTACGTGTCTCTGTACTTT	3	intron	5prime	chromosome_2	-	sense	NaN	NaN	NaN	NaN	NaN	NaN	NaN	NaN	NaN	0.1	0.1	0.1	NaN	NaN	NaN	NaN	0.1	0.1	1.0784	NaN	NaN	NaN	NaN	1	1	0.0927303	NaN	NaN	NaN	0.1	0.1	0.1	0.1	0.1	0.1	0.1	0.70292	1.20477	1.0784	0.1	0.426653
LMJ.RY0402.108783	Cre05.g235500	ACCTGAACCAACAGATCGCGCA	3	CDS	3prime	chromosome_5	-	antisense	1.204	1.204	NaN	NaN	NaN	0.930156	1.47784	NaN	NaN	0.990654	5.09756	3.5506	297.741	300.559	NaN	NaN	0.916594	4.21515	3.5285	320.097	203.377	NaN	NaN	1.0808	1.20934	1.00626	0.930156	1.47784	NaN	0.916594	0.920336	1.06634	3.60129	4.93365	3.86338	6.72602	3.5285	2.90343	5.68224	3.5506	1.62412
LMJ.RY0402.108959	Cre17.g698750	CGGCCGACTGGTCGGGGAGGAG	3	intron	3prime	chromosome_17	+	sense	0.179048	0.179048	0.169061	0.179048	0.051667	NaN	NaN	0.236031	1.01271	7.24088	6.0675	0.882672	NaN	NaN	22.0663	27.054	42.8299	33.8875	17.0839	NaN	NaN	56.0933	16.0287	0.169061	0.179048	0.051667	NaN	NaN	0.393385	42.8299	6.86069	7.64213	37.1276	30.9302	3.66526	10.0442	16.0783	22.1334	17.0839	0.87549	0.882672
LMJ.RY0402.108959	Cre17.g728700	TAGAGATGGGCCGAAAGCCTTC	3	5UTR	5prime	chromosome_17	-	antisense	0.152219	0.152219	0.175605	0.212806	0.128833	NaN	NaN	0.0913126	NaN	11.948	8.16216	2.70214	NaN	NaN	10.4353	11.888	68.039	38.3549	20.974	NaN	NaN	68.5684	9.29029	0.175605	0.212806	0.128833	NaN	NaN	0.152188	68.039	15.4572	9.23549	47.2017	31.1662	9.0919	7.32749	20.8868	20.974	21.6948	2.82647	2.70214
LMJ.RY0402.110260	Cre12.g521300	TCCACCACGCTCAAACGTGAGG	1	5UTR	5prime	chromosome_12	+	sense	1.28013	1.28013	1.28013	1.13074	0.918308	1.3543	1.72421	NaN	NaN	9810.36	6139.32	716.919	1679.65	2249.57	NaN	NaN	7663.57	5429.48	780.696	1240.23	1304.69	NaN	NaN	1.28013	1.13074	0.918308	1.3543	1.72421	NaN	7663.57	9839.69	9781.12	5470.48	5388.79	6403.68	5885.87	743.388	782.171	780.696	739.828	716.919
LMJ.RY0402.110260	Cre12.g521300	GGGTGAAGGAAAGGAGATGCAT	1	5UTR	3prime	chromosome_12	+	sense	1.25295	1.25295	1.28207	1.15423	0.928871	1.42501	1.25295	NaN	NaN	8206.47	5635.26	442.802	933.911	1099.41	NaN	NaN	6400.98	4882.27	476.71	655.371	877.459	NaN	NaN	1.28207	1.15423	0.928871	1.42501	1.25295	NaN	6400.98	8470.42	7950.74	5100.89	4673.02	5715.96	5555.69	480.167	476.71	467.968	523.883	399.851
LMJ.RY0402.112678	Cre12.g560550	GGGCTTGGCCCTCTCTCAGCGA	3	CDS	5prime	chromosome_12	+	sense	0.0692673	0.0827347	0.0372479	0.0692673	0.139399	0.0827347	0.155847	0.107769	0.028293	1.74002	47.6519	19.9316	46.4898	87.0108	613.76	97.1151	46.7146	687.941	142.983	561.914	558.31	3417.08	2059.49	0.0372479	0.0692673	0.139399	0.0827347	0.155847	0.179616	46.7146	1.88502	1.60617	648.58	729.691	43.2775	52.4684	140.483	173.925	142.983	24.9671	17.9194
LMJ.RY0402.113116	Cre07.g341650	GGCGCCGACGCGTCATGGGGCG	5	3UTR	3prime	chromosome_7	-	antisense	NaN	NaN	NaN	NaN	NaN	NaN	NaN	NaN	NaN	0.1	0.1	NaN	NaN	NaN	NaN	NaN	0.1	0.1	NaN	NaN	NaN	NaN	NaN	1	1	NaN	NaN	NaN	NaN	0.1	0.1	0.1	0.1	0.1	0.1	0.1	NaN	NaN	NaN	NaN	NaN
LMJ.RY0402.113644	Cre02.g146851	GGAGAAGGGCCCTCGGGCCACT	4	CDS	3prime	chromosome_2	-	antisense	1.80554	1.80554	1.80554	1.84297	1.31824	1.70134	1.81518	NaN	NaN	2029.71	4436.91	179.5	1697.53	2983.53	NaN	NaN	1124.16	2407.48	136.167	997.761	1643.66	NaN	NaN	1.80554	1.84297	1.31824	1.70134	1.81518	NaN	1124.16	2166.03	1901.98	2298.22	2521.95	4572.95	4304.92	181.154	136.167	112.753	170.38	179.5
LMJ.RY0402.113644	gene_unknown	GTATCATTATGCGTTATTAGCT	10	-	5prime	UNALIGNED	?	-	NaN	NaN	NaN	NaN	NaN	NaN	NaN	NaN	NaN	0.696008	1.27484	NaN	NaN	NaN	NaN	NaN	0.129352	0.64217	NaN	NaN	NaN	NaN	NaN	5.38074	1.98521	NaN	NaN	NaN	NaN	0.129352	0.502673	0.963704	0.616009	0.669441	1.38197	1.17602	NaN	NaN	NaN	NaN	NaN
LMJ.RY0402.113644	unknown_chrom	GTGCAGCTTCTACACCCCTTC	10	-	3prime	insertion_cassette_CIB1	-	-	1.96729	1.96729	2.67789	2.27855	NaN	0.943666	1.65603	NaN	NaN	202.611	413.271	13.5658	115.994	232.867	NaN	NaN	75.6607	181.374	7.82665	122.919	140.618	NaN	NaN	2.67789	2.27855	1.73328	0.943666	1.65603	NaN	75.6607	199.295	205.982	168.232	195.543	379.602	449.926	16.4784	7.82665	7.44634	15.4183	11.1217
LMJ.RY0402.113824	Cre07.g337582	ATCCGAAAAATTGGTAAAACTA	3	intron	5prime	chromosome_7	+	sense	1.14647	1.14647	0.903158	1.19999	0.668007	1.14647	1.30196	NaN	NaN	852.823	2382.29	44.9599	380.062	1422.28	NaN	NaN	944.268	1985.26	67.3046	331.506	1092.41	NaN	NaN	0.903158	1.19999	0.668007	1.14647	1.30196	NaN	944.268	803.648	905.007	1891.3	2083.9	2244.68	2528.34	57.8402	72.2316	67.3046	49.4632	32.5678
LMJ.RY0402.114227	Cre07.g316450	AGCGTTGCCCTCTCGGCACGCC	1	CDS	5prime	chromosome_7	-	sense	1.37132	1.37132	1.22344	1.19666	NaN	1.59957	1.5192	NaN	NaN	1870.74	1271.8	0.11777	581.916	167.307	NaN	NaN	1529.09	1062.79	2.30959	363.795	110.128	NaN	NaN	1.22344	1.19666	0.0509915	1.59957	1.5192	NaN	1529.09	1759.35	1989.17	1063.24	1062.35	1209.18	1337.67	2.30959	3.06669	1.14183	0.11777	0.1
LMJ.RY0402.114227	Cre07.g316450	GCGGTCATCGTACACGGAGCTT	1	CDS	3prime	chromosome_7	-	sense	1.27309	1.27309	1.16529	1.19357	NaN	1.75699	1.35261	NaN	NaN	1603.09	1215.07	0.29183	545.52	153.76	NaN	NaN	1375.71	1018.02	1.37414	310.485	113.676	NaN	NaN	1.16529	1.19357	0.212373	1.75699	1.35261	NaN	1375.71	1561.06	1646.26	1065.98	972.214	1115.23	1323.86	2.50996	0.252473	1.37414	0.29183	0.1
LMJ.RY0402.114263	unknown_chrom	CTGTACGAGGCTGCACGCGGCG	10	-	3prime	insertion_cassette_CIB1	+	-	NaN	NaN	NaN	NaN	NaN	NaN	NaN	NaN	NaN	0.1	0.1	NaN	NaN	NaN	NaN	NaN	0.1	0.1	NaN	NaN	NaN	NaN	NaN	1	1	NaN	NaN	NaN	NaN	0.1	0.1	0.1	0.1	0.1	0.1	0.1	NaN	NaN	NaN	NaN	NaN
LMJ.RY0402.114964	Cre06.g268850	TCGACTCGGCTAATAAGAACT	3	3UTR	5prime	chromosome_6	+	antisense	1.03669	1.03669	1.03928	1.0341	NaN	1.27694	0.956713	NaN	NaN	1927.29	1177.59	NaN	138.984	819.395	NaN	NaN	1854.45	1138.76	NaN	108.841	856.468	NaN	NaN	1.03928	1.0341	NaN	1.27694	0.956713	NaN	1854.45	1939.12	1915.52	1184.12	1095.13	1167.76	1187.51	NaN	NaN	NaN	NaN	NaN
LMJ.RY0402.114964	Cre12.g512050	TCATGGGGCTTTGGGCAGGTAA	4	intron	3prime	chromosome_12	+	sense	1.04705	1.04705	0.989821	0.999269	NaN	1.098	1.09483	NaN	NaN	1433.81	967.366	NaN	126.587	850.792	NaN	NaN	1448.55	968.074	NaN	115.289	777.098	NaN	NaN	0.989821	0.999269	NaN	1.098	1.09483	NaN	1448.55	1412.13	1455.82	1024.22	915.002	946.726	988.457	NaN	NaN	NaN	NaN	NaN
LMJ.RY0402.115245	Cre06.g292750	CAGAAGGAATTAGTATCCTCTC	1	intron	5prime	chromosome_6	+	sense	0.473051	0.473051	0.406671	0.539432	NaN	NaN	NaN	NaN	NaN	460.77	866.454	NaN	NaN	NaN	NaN	NaN	1133.03	1606.23	NaN	NaN	NaN	NaN	NaN	0.406671	0.539432	NaN	NaN	NaN	NaN	1133.03	452.217	469.484	1629.19	1583.6	840.31	893.411	NaN	NaN	NaN	NaN	NaN
LMJ.RY0402.115245	Cre06.g292750	AGGGACGGCGTCCGTCCGAGC	1	intron	3prime	chromosome_6	+	sense	0.496078	0.496078	0.501607	0.490549	NaN	NaN	NaN	NaN	NaN	56.6771	84.9567	NaN	NaN	NaN	NaN	NaN	112.991	173.187	NaN	NaN	NaN	NaN	NaN	0.501607	0.490549	NaN	NaN	NaN	NaN	112.991	58.3995	55.0056	176.806	169.642	85.9849	83.9407	NaN	NaN	NaN	NaN	NaN
LMJ.RY0402.115360	Cre09.g392867	TCTGGCTACGACGCAGCATCGC	1	CDS	5prime	chromosome_9	+	antisense	1.23615	1.23615	1.89321	1.37366	1.13295	NaN	NaN	1.23615	1.1474	536.921	336.786	708.266	NaN	NaN	1111.15	1253.57	283.604	245.174	625.153	NaN	NaN	539.328	655.518	1.89321	1.37366	1.13295	NaN	NaN	2.06024	283.604	555.768	518.714	236.778	253.867	334.8	338.783	780.04	607.096	625.153	708.266	760.153
LMJ.RY0402.115360	Cre09.g392867	AAACCCCGACTTCGTGGGATGG	1	CDS	3prime	chromosome_9	+	antisense	1.26371	1.26371	1.75502	1.38977	1.22454	NaN	NaN	1.26371	1.19922	415.469	308.2	612.405	NaN	NaN	1136.63	1294.95	236.731	221.764	500.112	NaN	NaN	539.662	647.895	1.75502	1.38977	1.22454	NaN	NaN	2.10619	236.731	419.004	411.964	213.925	229.889	296.688	320.159	597.226	470.272	500.112	612.405	674.821
LMJ.RY0402.117156	Cre16.g659050	AATCATGTATAATGCTCTTGCA	3	intron	5prime	chromosome_16	+	antisense	0.0236834	0.0314748	0.0314748	0.0236834	0.123971	0.196153	0.0101584	0.0195032	0.235113	82.3099	37.7896	797.539	3.12151	10.1912	38.1003	420.694	2615.1	1595.61	6433.27	15.9136	1003.23	1172.12	1073.59	0.0314748	0.0236834	0.123971	0.196153	0.0101584	0.0325053	2615.1	86.0827	78.7025	1648.29	1544.62	33.0945	43.1508	5005.99	7628.73	6433.27	757.022	808.65
LMJ.RY0402.117156	gene_unknown	GCGTCGCGCGGATGGGGATTAG	10	-	3prime	UNALIGNED	?	-	0.0259976	0.0261893	0.0259976	0.0246446	0.0312512	0.0684739	0.0261893	0.0192711	0.26432	209.26	117.691	729.707	5.81608	45.7133	140.77	1791.79	8049.2	4775.54	23349.7	84.9387	1745.49	4382.83	4067.3	0.0259976	0.0246446	0.0312512	0.0684739	0.0261893	0.0321185	8049.2	204.398	214.238	5172.13	4409.35	106.96	129.5	19922.7	25476.2	23349.7	731.423	697.664
LMJ.RY0402.117613	Cre07.g314700	CTCCGTCGTGTGGGGCGTTCAG	1	intron	3prime	chromosome_7	-	antisense	NaN	NaN	NaN	NaN	NaN	NaN	NaN	NaN	NaN	0.844832	0.533181	NaN	NaN	NaN	NaN	NaN	0.416634	0.637782	NaN	NaN	NaN	NaN	NaN	2.02776	0.835993	NaN	NaN	NaN	NaN	0.416634	0.502001	1.42179	0.857451	0.474389	0.792488	0.358721	NaN	NaN	NaN	NaN	NaN
LMJ.RY0402.117613	Cre07.g314700	CGTGTGATGGTAAGCGCTACTG	1	intron	5prime	chromosome_7	-	antisense	2.13158	2.13158	1.52847	1.33156	NaN	2.73469	3.24559	NaN	NaN	152.039	123.691	8.46412	32.4888	39.9035	NaN	NaN	99.4715	92.8921	8.2342	11.8802	12.2947	NaN	NaN	1.52847	1.33156	1.02792	2.73469	3.24559	NaN	99.4715	151.493	152.586	95.5584	90.3002	123.359	124.025	8.2342	9.96675	6.85099	16.9588	6.96867
LMJ.RY0402.117613	Cre08.g363350	TTCGATCAGGATGCGGGGCTCG	3	5UTR	3prime	chromosome_8	+	sense	1.64285	1.64285	1.86784	1.41786	NaN	NaN	NaN	NaN	NaN	41.4006	48.836	3.17264	12.3402	14.6497	NaN	NaN	22.1649	34.4434	3.01923	4.42783	6.29689	NaN	NaN	1.86784	1.41786	1.05081	2.78697	2.3265	NaN	22.1649	38.6541	44.3421	42.1008	28.1787	48.4408	49.2345	3.01923	2.7772	3.02681	4.08562	2.93047
LMJ.RY0402.117613	gene_unknown	TTTCATTTCAGTAGCGGCCCTT	10	-	3prime	UNALIGNED	?	-	NaN	NaN	NaN	NaN	NaN	NaN	NaN	NaN	NaN	0.633624	1.30602	NaN	NaN	NaN	NaN	NaN	0.1	0.78112	NaN	NaN	NaN	NaN	NaN	6.33624	1.67199	NaN	NaN	NaN	NaN	0.1	0.753002	0.533172	1.28618	0.474389	1.18873	1.43488	NaN	NaN	NaN	NaN	NaN
LMJ.RY0402.118799	Cre06.g264800	TTTTCACCTATTCGCGGGGGCA	2	5UTR	3prime	chromosome_6	-	antisense	0.839819	0.839819	0.839819	0.861796	0.58409	NaN	NaN	NaN	NaN	27.082	60.928	40.0293	NaN	NaN	NaN	NaN	32.2474	70.6989	68.5329	NaN	NaN	NaN	NaN	0.839819	0.861796	0.58409	NaN	NaN	NaN	32.2474	28.3631	25.8588	65.8522	75.9023	54.6817	67.888	68.5329	66.9052	73.0521	40.0293	29.8696
LMJ.RY0402.118799	Cre06.g264800	GGGTCCTATGGCCACGAACGCG	2	3UTR	3prime	chromosome_6	+	sense	0.864376	0.864376	0.864376	0.90135	0.606975	NaN	NaN	NaN	NaN	28.8823	67.7056	45.8173	NaN	NaN	NaN	NaN	33.414	75.1158	75.4847	NaN	NaN	NaN	NaN	0.864376	0.90135	0.606975	NaN	NaN	NaN	33.414	31.2914	26.6586	65.4235	86.244	63.8943	71.7442	73.4437	80.2442	75.4847	45.8173	39.8262
LMJ.RY0402.118799	unknown_chrom	TACCTTTTCGCTTATGCCATAT	10	-	5prime	insertion_cassette_CIB1	-	-	0.909469	0.909469	0.909469	0.927408	0.73792	NaN	NaN	NaN	NaN	144.464	309.182	158.452	NaN	NaN	NaN	NaN	158.844	333.384	214.728	NaN	NaN	NaN	NaN	0.909469	0.927408	0.73792	NaN	NaN	NaN	158.844	149.608	139.496	334.955	331.82	289.195	330.551	211.88	254.481	214.728	147.212	193.132
LMJ.RY0402.118957	Cre04.g222650	CCCGAACTGGCGTCGCGGGGGG	5	CDS	3prime	chromosome_4	+	sense	0.386236	0.386236	NaN	0.386236	NaN	NaN	NaN	NaN	NaN	3.66229	3.57669	NaN	NaN	NaN	NaN	NaN	5.41624	9.26036	NaN	NaN	NaN	NaN	NaN	0.676169	0.386236	NaN	NaN	NaN	NaN	5.41624	3.68134	3.64334	10.8896	7.87486	3.16995	4.03561	NaN	NaN	NaN	NaN	NaN
LMJ.RY0402.118957	Cre12.g504850	GATCGTCGAACTACGTCAATAT	5	CDS	3prime	chromosome_12	+	antisense	0.635206	0.635206	0.974219	0.296194	NaN	NaN	NaN	NaN	NaN	7.14371	4.5866	0.1	NaN	NaN	NaN	NaN	7.33275	15.4851	1.16404	NaN	NaN	NaN	NaN	0.974219	0.296194	0.0859077	NaN	NaN	NaN	7.33275	7.36269	6.93124	19.2926	12.429	3.66526	5.73954	1.16404	1.89354	0.482805	0.1	0.1
LMJ.RY0402.118957	Cre12.g500650	GTTGTCTGTTTTAGAGGTTTCC	5	intron	5prime	chromosome_12	+	sense	0.759526	0.759526	1.0419	0.47715	NaN	NaN	NaN	NaN	NaN	7.54723	5.18101	NaN	NaN	NaN	NaN	NaN	7.2437	10.8582	NaN	NaN	NaN	NaN	NaN	1.0419	0.47715	NaN	NaN	NaN	NaN	7.2437	10.4305	5.46099	13.7832	8.55397	3.7095	7.23624	NaN	NaN	NaN	NaN	NaN
LMJ.RY0402.118957	Cre13.g589450	CAACAAAATTCGTTTCCAAGTA	1	5UTR	5prime	chromosome_13	+	sense	0.419556	0.419556	NaN	0.419556	NaN	NaN	NaN	NaN	NaN	3.04379	3.72517	0.1	NaN	NaN	NaN	NaN	3.18777	8.87883	1.30542	NaN	NaN	NaN	NaN	0.954835	0.419556	0.0766036	NaN	NaN	NaN	3.18777	3.39304	2.73049	9.54814	8.25644	2.6912	5.15638	1.30542	0.766673	1.90305	0.1	0.1
LMJ.RY0402.118957	Cre13.g589450	GTAGTTACCGTCCCCAGCCGAT	1	5UTR	3prime	chromosome_13	+	sense	NaN	NaN	NaN	NaN	NaN	NaN	NaN	NaN	NaN	0.1	0.1	NaN	NaN	NaN	NaN	NaN	0.1	0.1	NaN	NaN	NaN	NaN	NaN	1	1	NaN	NaN	NaN	NaN	0.1	0.1	0.1	0.1	0.1	0.1	0.1	NaN	NaN	NaN	NaN	NaN
LMJ.RY0402.118957	Cre13.g589450	GTAGTTACCGTCACCAGCCGAT	1	5UTR	3prime	chromosome_13	+	sense	0.535358	0.535358	NaN	0.535358	NaN	NaN	NaN	NaN	NaN	4.28011	6.52194	NaN	NaN	NaN	NaN	NaN	3.08309	12.1824	NaN	NaN	NaN	NaN	NaN	1.38825	0.535358	NaN	NaN	NaN	NaN	3.08309	2.67734	6.84237	10.8039	13.7368	4.16056	10.2236	NaN	NaN	NaN	NaN	NaN
LMJ.RY0402.118957	unknown_chrom	TATGTGTCTTCGGCGTATCTA	10	-	3prime	insertion_cassette_CIB1	+	-	0.634182	0.634182	NaN	0.634182	NaN	NaN	NaN	NaN	NaN	3.73964	6.09817	NaN	NaN	NaN	NaN	NaN	2.08317	9.6158	NaN	NaN	NaN	NaN	NaN	1.79517	0.634182	NaN	NaN	NaN	NaN	2.08317	2.76101	5.06513	10.7094	8.63389	4.5568	8.16091	NaN	NaN	NaN	NaN	NaN
LMJ.RY0402.118957	unknown_chrom	GGACAGGATGGGATCAGTCTTG	10	-	3prime	insertion_cassette_CIB1	+	-	0.506239	0.506239	0.777829	0.23465	NaN	NaN	NaN	NaN	NaN	9.33321	5.13403	NaN	NaN	NaN	NaN	NaN	11.9991	21.8795	NaN	NaN	NaN	NaN	NaN	0.777829	0.23465	NaN	NaN	NaN	NaN	11.9991	10.7722	8.08644	26.8382	17.837	4.25962	6.18794	NaN	NaN	NaN	NaN	NaN
LMJ.RY0402.118957	unknown_chrom	GTGCCAAGTTCGAACACTACCT	10	-	5prime	insertion_cassette_CIB1	+	-	0.805973	0.805973	1.17526	0.436683	NaN	NaN	NaN	NaN	NaN	9.04532	5.96411	0.1	NaN	NaN	NaN	NaN	7.69643	13.6577	1.80751	NaN	NaN	NaN	NaN	1.17526	0.436683	0.0553248	NaN	NaN	NaN	7.69643	8.41977	9.71735	18.1723	10.2648	3.7095	9.58906	1.80751	1.91668	0.888091	0.1	0.1
LMJ.RY0402.118957	unknown_chrom	CTTTGATGTTGGTAAAAGTAT	10	-	5prime	insertion_cassette_CIB1	+	-	0.317923	0.317923	NaN	0.317923	NaN	NaN	NaN	NaN	NaN	6.56152	3.17909	0.182024	NaN	NaN	NaN	NaN	6.33824	9.99956	1.10459	NaN	NaN	NaN	NaN	1.03523	0.317923	0.164789	NaN	NaN	NaN	6.33824	6.78608	6.34438	15.6312	6.39688	2.32753	4.34221	1.10459	1.47858	0.570916	0.235539	0.142218
LMJ.RY0402.119265	Cre03.g206369	GCAGGGGGGTGATCTGTATCTG	1	5UTR	5prime	chromosome_3	+	antisense	NaN	NaN	NaN	NaN	NaN	NaN	NaN	NaN	NaN	1.24262	0.725525	NaN	NaN	NaN	NaN	NaN	0.582083	1.65807	NaN	NaN	NaN	NaN	NaN	2.13479	0.437571	NaN	NaN	NaN	NaN	0.582083	1.06818	1.44556	1.84803	1.48765	0.727352	0.723702	NaN	NaN	NaN	NaN	NaN
LMJ.RY0402.119265	Cre03.g206369	AACCGAGAAAGAAGGAAGCATG	1	5UTR	3prime	chromosome_3	+	antisense	0.823921	0.823921	0.835839	0.812003	NaN	NaN	NaN	NaN	NaN	61.7776	84.979	NaN	NaN	NaN	NaN	NaN	73.9108	104.654	NaN	NaN	NaN	NaN	NaN	0.835839	0.812003	NaN	NaN	NaN	NaN	73.9108	63.2522	60.3373	94.2338	116.225	86.6783	83.313	NaN	NaN	NaN	NaN	NaN
LMJ.RY0402.119555	Cre12.g554800	GGAAGCTAAGTACTGGCCGCGT	2	CDS	3prime	chromosome_12	-	sense	NaN	NaN	NaN	NaN	NaN	NaN	NaN	NaN	NaN	0.172451	1.2992	NaN	NaN	NaN	NaN	NaN	0.1	1.83964	NaN	NaN	NaN	NaN	NaN	1.72451	0.706225	NaN	NaN	NaN	NaN	0.1	0.167334	0.177724	2.22937	1.51805	1.88216	0.896803	NaN	NaN	NaN	NaN	NaN
LMJ.RY0402.119555	Cre12.g554800	CATCGCTCGGCGTTGCGAAGCG	2	CDS	5prime	chromosome_12	-	sense	NaN	NaN	NaN	NaN	NaN	NaN	NaN	NaN	NaN	0.174002	1.5132	NaN	NaN	NaN	NaN	NaN	0.452731	1.38724	NaN	NaN	NaN	NaN	NaN	0.384339	1.0908	NaN	NaN	NaN	NaN	0.452731	0.188502	0.160617	1.61702	1.19012	0.872823	2.62342	NaN	NaN	NaN	NaN	NaN
LMJ.RY0402.119592	Cre08.g382515	GTCTGGGCAGGCCGCTGCCTCA	5	intron	5prime	chromosome_8	+	sense	2.42065	2.42065	1.7999	1.5135	NaN	NaN	NaN	3.04139	3.22287	1154.67	1260.58	NaN	NaN	NaN	2517.5	3324.05	641.52	832.894	NaN	NaN	NaN	496.648	618.837	1.7999	1.5135	NaN	NaN	NaN	5.06899	641.52	1170.79	1138.78	833.152	832.636	1227.19	1294.88	NaN	NaN	NaN	NaN	NaN
LMJ.RY0402.119592	Cre14.g633300	GGCGCGCACTTGCATTAACTAA	1	intron	5prime	chromosome_14	-	sense	1.92931	1.92931	1.55264	1.17076	NaN	NaN	NaN	2.30598	2.33156	2783	1473.73	0.1	NaN	NaN	2371.27	3172.8	1792.43	1258.79	2.02992	NaN	NaN	616.988	816.483	1.55264	1.17076	0.049263	NaN	NaN	3.8433	1792.43	2858.97	2709.05	1256.35	1261.23	1473.11	1474.36	1.60667	2.57383	2.02992	0.11777	0.1
LMJ.RY0402.119592	Cre14.g633300	ATGTCAGACATCGGTGGCGCTC	1	intron	3prime	chromosome_14	-	sense	2.09737	2.09737	1.56992	1.23578	NaN	NaN	NaN	2.62481	2.71062	1815.6	1055.12	0.1	NaN	NaN	1950.83	2414.1	1156.49	853.804	1.42984	NaN	NaN	445.936	534.365	1.56992	1.23578	0.0699377	NaN	NaN	4.37468	1156.49	1924.26	1713.08	833.356	874.754	1145.71	971.686	0.29101	1.93562	1.42984	0.1	0.1
LMJ.RY0402.119592	Cre16.g683953	GGAAAAATCGGGGGCCAGCATG	5	intron	3prime	chromosome_16	+	sense	2.59658	2.59658	1.88041	1.45228	NaN	NaN	NaN	3.33329	3.31275	791.905	930.472	0.176534	NaN	NaN	2624.87	3420.69	421.133	640.697	1.00989	NaN	NaN	472.483	619.55	1.88041	1.45228	0.174806	NaN	NaN	5.55548	421.133	814.163	770.256	644.117	637.295	894.223	968.189	2.07345	1.00989	0.63136	0.194553	0.176534
LMJ.RY0402.119592	unknown_chrom	AGGCACACCTGGTGCACGTTGG	10	-	3prime	insertion_cassette_CIB1	-	-	2.52153	2.52153	1.85151	1.48944	NaN	NaN	NaN	3.19156	3.73742	1140.13	1344.92	NaN	NaN	NaN	2656.33	3633.9	615.785	902.968	NaN	NaN	NaN	499.378	583.381	1.85151	1.48944	NaN	NaN	NaN	5.31927	615.785	1184.47	1097.45	919.702	886.539	1267.16	1427.44	NaN	NaN	NaN	NaN	NaN
LMJ.RY0402.119592	unknown_chrom	ATGGTCCTGTCGCATGTTGTCG	10	-	5prime	insertion_cassette_CIB1	+	-	2.64022	2.64022	1.96933	1.37082	NaN	NaN	NaN	3.57926	3.31111	497.372	495.145	0.1	NaN	NaN	1574.29	1840.68	252.559	361.205	1.09525	NaN	NaN	263.902	333.546	1.96933	1.37082	0.0913036	NaN	NaN	5.96544	252.559	492.619	502.17	363.907	358.523	476.052	515.005	1.30542	1.09525	0.12687	0.353309	0.1
LMJ.RY0402.119645	Cre02.g119100	CCGCTCCGGTCCACGCGCGGGC	4	5UTR	3prime	chromosome_2	+	sense	0.843661	0.843661	0.814866	0.872456	NaN	NaN	NaN	NaN	NaN	413.58	343.054	0.1	NaN	NaN	NaN	NaN	507.543	393.205	2.48265	NaN	NaN	NaN	NaN	0.814866	0.872456	0.0402796	NaN	NaN	NaN	507.543	414.486	412.675	361.244	427.994	310.16	379.437	2.98285	2.48265	0.909901	0.1	0.1
LMJ.RY0402.119645	gene_unknown	TCGGGCTTCGTCGGTCACGGAA	10	-	5prime	UNALIGNED	?	-	0.828619	0.828619	0.784213	0.873024	NaN	NaN	NaN	NaN	NaN	705.206	534.951	0.182024	NaN	NaN	NaN	NaN	899.253	612.756	3.11293	NaN	NaN	NaN	NaN	0.784213	0.873024	0.0584736	NaN	NaN	NaN	899.253	708.287	702.139	547.709	685.528	507.692	563.674	3.11293	3.50479	2.79114	0.11777	0.426653
LMJ.RY0402.119694	Cre03.g210513	CTTCAGTACTTTCCGTTCATGC	5	CDS	5prime	chromosome_3	+	sense	1.01295	1.01295	1.0565	0.969395	NaN	NaN	NaN	NaN	NaN	51.8624	30.864	9.6708	NaN	NaN	NaN	NaN	49.089	31.8384	6.51672	NaN	NaN	NaN	NaN	1.0565	0.969395	1.484	NaN	NaN	NaN	49.089	58.2472	46.1775	33.6495	30.1249	27.8576	34.1949	9.43921	6.51672	4.75763	10.2459	9.6708
LMJ.RY0402.119773	Cre07.g343400	GTAACCGGTCAAAGGCCCCCCT	4	CDS	5prime	chromosome_7	-	sense	1.36816	1.36816	0.314099	1.92157	1.94506	1.22407	1.36816	NaN	NaN	73.6405	1290.48	180.759	497.581	405.457	NaN	NaN	234.45	671.575	92.9324	406.497	296.351	NaN	NaN	0.314099	1.92157	1.94506	1.22407	1.36816	NaN	234.45	82.7525	65.5319	710.421	634.853	1309.23	1272	105.538	87.565	92.9324	157.34	180.759
LMJ.RY0402.119773	gene_unknown	GCGGGGGCAACCCCGGTCCTCG	10	-	3prime	UNALIGNED	?	-	1.84724	1.84724	0.325598	2.4171	2.27504	1.84724	1.15895	NaN	NaN	94.654	2332.77	386.257	842.445	497.178	NaN	NaN	290.708	965.111	169.78	456.056	428.99	NaN	NaN	0.325598	2.4171	2.27504	1.84724	1.15895	NaN	290.708	99.0408	90.4615	1010.42	921.833	2320.11	2345.5	189.993	118.999	169.78	315.614	386.257
LMJ.RY0402.119773	unknown_chrom	CTTCATATAGCGATGACGGAGA	10	-	5prime	insertion_cassette_CIB1	-	-	1.3538	1.3538	0.235745	1.75944	1.6428	1.23498	1.3538	NaN	NaN	17.8847	308.512	60.4425	116.009	87.4091	NaN	NaN	75.8648	175.347	36.7923	93.9358	64.5657	NaN	NaN	0.235745	1.75944	1.6428	1.23498	1.3538	NaN	75.8648	18.7874	17.0254	174.339	176.361	298.142	319.243	40.9702	27.8193	36.7923	53.5851	60.4425
LMJ.RY0402.119773	unknown_chrom	CGAGTTCGATGCCCGTGGGAGC	10	-	5prime	insertion_cassette_CIB1	+	-	1.42216	1.42216	0.261463	1.75817	1.54997	1.29512	1.42216	NaN	NaN	20.0895	349.055	66.3042	119.676	92.986	NaN	NaN	76.8349	198.533	42.7777	92.4058	65.3836	NaN	NaN	0.261463	1.75817	1.54997	1.29512	1.42216	NaN	76.8349	23.3743	17.2664	189.115	208.419	327.381	372.163	42.7777	38.717	43.1359	66.3042	61.5803
LMJ.RY0402.119773	unknown_chrom	GCTTTCGTGTAAAATACAAATG	10	-	5prime	insertion_cassette_CIB1	+	-	1.37314	1.37314	0.262527	1.80571	NaN	1.33318	1.4131	NaN	NaN	4.00709	70.8951	5.77071	18.9842	14.3975	NaN	NaN	15.2635	39.2617	3.74267	14.2398	10.1886	NaN	NaN	0.262527	1.80571	1.54187	1.33318	1.4131	NaN	15.2635	4.64972	3.45327	41.1186	37.4887	63.7888	78.7931	7.6317	3.28574	3.74267	5.77071	4.8354
LMJ.RY0402.119855	Cre05.g245701	GATCACACCGGACATGCCGAAC	3	CDS|outside_mRNA	3prime	chromosome_5	-	sense	NaN	NaN	NaN	NaN	NaN	NaN	NaN	NaN	NaN	0.1	0.1	NaN	NaN	NaN	NaN	NaN	0.1	0.1	NaN	NaN	NaN	NaN	NaN	1	1	NaN	NaN	NaN	NaN	0.1	0.1	0.1	0.1	0.1	0.1	0.1	NaN	NaN	NaN	NaN	NaN
LMJ.RY0402.119953	Cre09.g396920	CCCAATATAGCCGAGCCAGTGT	3	intron	3prime	chromosome_9	-	antisense	0.342256	0.36564	0.417094	0.418076	NaN	0.217352	0.342256	0.323464	0.389025	94.499	105.47	5.90768	28.539	74.9879	33.4833	55.4583	226.565	252.275	7.23755	131.303	219.099	62.1089	85.5344	0.417094	0.418076	0.816254	0.217352	0.342256	0.539106	226.565	92.5356	96.5041	265.552	239.662	110.75	100.442	9.13044	7.23755	5.8865	7.97669	4.5899
LMJ.RY0402.120034	Cre13.g581850	AGGCAGCCAGGATCGGGGCGCG	3	intron	3prime	chromosome_13	-	sense	0.637364	0.637364	0.648165	0.635768	0.637364	0.507493	0.682316	NaN	NaN	593.834	531.96	135.215	52.0707	189.296	NaN	NaN	916.178	836.721	212.146	102.604	277.432	NaN	NaN	0.648165	0.635768	0.637364	0.507493	0.682316	NaN	916.178	588.346	599.374	876.572	798.682	551.941	512.702	212.146	158.132	220.289	135.215	114.288
LMJ.RY0402.120299	Cre09.g396451	GCCAGCTCTGTTTAACCGGCC	5	intron	5prime	chromosome_9	+	antisense	1.09379	1.22038	0.732122	1.22038	1.59855	1.09379	1.47426	1.92775	1.0177	751.502	2441.82	733.102	1635.4	377.732	7195.23	3279.67	1026.47	2000.86	458.605	1495.17	256.218	2239.48	1933.57	0.732122	1.22038	1.59855	1.09379	1.47426	3.21291	1026.47	758.282	744.782	2147.41	1864.32	2632.21	2265.19	458.605	467.725	443.031	762.44	641.971
LMJ.RY0402.120299	Cre09.g396289	CAGAGATGTGGGTGTTATGGCG	3	intron	3prime	chromosome_9	+	antisense	0.137604	0.179758	0.423226	0.340096	0.137604	0.179758	0.23376	0.109124	0.0223395	828.011	503.072	34.1332	369.549	50.8312	506.919	116.45	1956.43	1479.2	248.054	2055.81	217.451	2787.22	3127.65	0.423226	0.340096	0.137604	0.179758	0.23376	0.181873	1956.43	845.705	810.688	1562.45	1400.4	494.314	511.985	261.072	248.054	210.373	38.4729	29.4106
LMJ.RY0402.120299	Cre16.g649950	TGCACGACTCCCAGGCTTCGTT	5	5UTR	5prime	chromosome_16	+	sense	1.10393	1.28057	0.694007	1.28057	1.63919	1.08412	1.81412	1.93533	1.10393	824.906	2850.23	611.577	1609.01	360.56	8093.91	3854.24	1188.61	2225.75	373.096	1484.16	198.752	2509.32	2094.83	0.694007	1.28057	1.63919	1.08412	1.81412	3.22554	1188.61	836.28	813.687	2330.67	2125.55	3047.05	2666.12	377.97	373.096	349.908	611.577	503.024
LMJ.RY0402.120299	gene_unknown	TTCGTTACTTTGCGCAGCACGG	10	-	3prime	UNALIGNED	?	-	1.12384	1.12384	0.20764	0.639534	NaN	1.12384	NaN	1.94174	1.19877	3.23546	14.8359	5.00975	13.8362	2.63008	69.9382	40.8484	15.5821	23.1981	3.45575	12.3115	2.21502	21.611	20.4451	0.20764	0.639534	1.44969	1.12384	1.18738	3.23624	15.5821	3.68134	2.84358	18.0065	29.8865	15.0573	14.6179	3.45575	5.72271	2.674	5.00975	3.38946
LMJ.RY0402.120299	gene_unknown	GCTAGCCCAACATTTCACTCGC	10	-	3prime	UNALIGNED	?	-	1.01547	1.01547	0.398905	0.482395	NaN	1.01547	NaN	2.07794	1.15939	5.51775	11.882	5.00975	14.8844	3.52821	68.4524	36.2502	13.8322	24.6313	3.07175	14.6577	0.861367	19.7654	18.7601	0.398905	0.482395	1.63091	1.01547	4.09606	3.46324	13.8322	5.43835	5.59831	20.2358	29.9814	11.4911	12.2862	3.78313	3.07175	2.89683	5.00975	3.42477
LMJ.RY0402.120299	gene_unknown	CCTCCCTACTGCAATACTGCTG	10	-	5prime	UNALIGNED	?	-	1.07395	1.07395	0.666991	1.07395	NaN	1.14848	NaN	1.74121	0.9557	17.2121	55.2395	14.5619	31.1112	7.12381	156.984	72.3862	25.8057	51.4357	9.5787	27.089	3.98484	54.095	45.4449	0.666991	1.07395	1.52024	1.14848	1.78773	2.90201	25.8057	17.9077	16.5436	58.2129	45.4476	63.6433	47.9453	8.63587	11.6644	9.5787	10.1282	14.9329
LMJ.RY0402.120524	Cre14.g620600	TAGAGCGAATTATAGCTCGCCA	1	5UTR	3prime	chromosome_14	+	antisense	0.635939	0.635939	0.901439	0.60865	0.635939	0.380987	1.52142	NaN	NaN	235.332	98.2846	85.4074	87.7182	105.946	NaN	NaN	261.063	161.48	134.301	230.239	69.6361	NaN	NaN	0.901439	0.60865	0.635939	0.380987	1.52142	NaN	261.063	262.965	210.603	139.936	186.34	113.623	85.0169	134.301	114.791	148.054	143.824	85.4074
LMJ.RY0402.120524	Cre14.g620600	TGACAAGATTCCCAGACGCGCC	1	5UTR	3prime	chromosome_14	-	sense	0.791692	0.791692	0.791692	0.68002	0.719894	0.899656	1.54328	NaN	NaN	959.785	529.784	419.336	717.503	488.02	NaN	NaN	1212.32	779.07	582.496	797.531	316.222	NaN	NaN	0.791692	0.68002	0.719894	0.899656	1.54328	NaN	1212.32	992.959	927.719	721.459	841.282	541.467	518.352	564.341	582.496	732.006	438.815	339.582
LMJ.RY0402.120524	gene_unknown	TGACAGTGCCCCCCCTGGGAGG	10	-	5prime	UNALIGNED	?	-	0.714131	0.714131	0.714131	0.598477	0.436373	0.87695	1.23635	NaN	NaN	160.361	78.3643	57.5196	117.034	66.5846	NaN	NaN	224.555	130.939	131.813	133.455	53.8556	NaN	NaN	0.714131	0.598477	0.436373	0.87695	1.23635	NaN	224.555	159.222	161.509	114.963	149.137	74.1899	82.7735	106.442	131.813	145.584	64.891	42.0964
LMJ.RY0402.120938	Cre03.g202450	ATGTAAACGCAGGGTCGAGAGA	4	3UTR	3prime	chromosome_3	-	sense	1.07526	1.07526	1.13895	1.07526	2.4014	0.847531	1.01772	NaN	NaN	1155.45	1043.5	92.8571	1002.98	651.65	NaN	NaN	1014.48	970.457	38.668	1183.41	640.305	NaN	NaN	1.13895	1.07526	2.4014	0.847531	1.01772	NaN	1014.48	1222.46	1092.11	942.938	998.779	1045.09	1041.91	38.668	68.4621	36.7117	59.9711	92.8571
LMJ.RY0402.120938	Cre06.g295700	CCCCCGGTCAGGGCCAACCCGG	1	5UTR	3prime	chromosome_6	-	sense	1.06231	1.06231	1.10055	1.03041	2.22839	1.06231	0.976136	NaN	NaN	915.767	968.622	38.7317	836.009	533.614	NaN	NaN	832.101	940.037	17.381	786.974	546.66	NaN	NaN	1.10055	1.03041	2.22839	1.06231	0.976136	NaN	832.101	959.576	873.958	958.107	922.308	951.084	986.483	14.3686	25.4576	17.381	35.7978	38.7317
LMJ.RY0402.120938	Cre06.g295700	AGTTTTCGCCGTGTCTATTTTA	1	5UTR	5prime	chromosome_6	-	sense	0.980609	0.980609	1.05796	0.980609	2.47162	0.904361	0.936341	NaN	NaN	1274.68	1185.5	53.151	1195.25	747.922	NaN	NaN	1204.85	1208.94	21.5045	1321.65	798.771	NaN	NaN	1.05796	0.980609	2.47162	0.904361	0.936341	NaN	1204.85	1361.05	1193.79	1225.95	1192.17	1215.91	1155.84	14.1588	38.9908	21.5045	61.4757	48.4962
LMJ.RY0402.121654	Cre08.g372100 & Cre08.g372150	GTAAGCCTCTACTGACTTCCCC	4	intergenic	5prime	chromosome_8	-	upstream & upstream	NaN	NaN	NaN	NaN	NaN	NaN	NaN	NaN	NaN	0.1	0.1	NaN	NaN	NaN	NaN	NaN	0.1	0.151988	NaN	NaN	NaN	NaN	NaN	1	0.657947	NaN	NaN	NaN	NaN	0.1	0.1	0.1	0.231003	0.1	0.1	0.1	NaN	NaN	NaN	NaN	NaN
LMJ.RY0402.122645	Cre12.g509001	CGGGAGGTGGCCGGCAGCGGCC	4	CDS	3prime	chromosome_12	+	antisense	1.81749	1.81749	1.81749	1.77584	3.24949	1.35253	2.25499	NaN	NaN	1576.4	1083.79	305.558	1754.79	1146.48	NaN	NaN	867.348	610.297	94.0326	1297.41	508.417	NaN	NaN	1.81749	1.77584	3.24949	1.35253	2.25499	NaN	867.348	1509.1	1646.7	616.764	603.898	1156.73	1015.45	94.0326	80.8754	97.4523	330.108	258.305
LMJ.RY0402.122850	Cre04.g213950	CGATCCCGGATTTTGTGGGTGG	4	3UTR	5prime	chromosome_4	-	sense	0.770486	0.770486	0.770486	0.906397	0.220779	NaN	NaN	NaN	NaN	142.619	143.401	3.17978	NaN	NaN	NaN	NaN	185.102	158.21	14.4025	NaN	NaN	NaN	NaN	0.770486	0.906397	0.220779	NaN	NaN	NaN	185.102	154.53	131.626	161.163	155.31	148.671	138.318	3.91627	14.4025	26.8965	3.17978	1.84883
LMJ.RY0402.122850	Cre11.g477800	GGATCCTTATGGACATCCTCTT	4	intron	5prime	chromosome_11	+	sense	0.814261	0.814261	0.751531	0.876991	NaN	NaN	NaN	NaN	NaN	55.1191	46.2529	NaN	NaN	NaN	NaN	NaN	73.3424	52.7404	NaN	NaN	NaN	NaN	NaN	0.751531	0.876991	NaN	NaN	NaN	NaN	73.3424	53.6603	56.6176	50.1277	55.4892	48.6599	43.9649	NaN	NaN	NaN	NaN	NaN
LMJ.RY0402.122850	Cre16.g676350	AGAGTTACCACCAGTAACGTCA	3	intron	5prime	chromosome_16	-	antisense	1.01504	1.01504	1.10203	0.92805	NaN	NaN	NaN	NaN	NaN	136.847	69.6844	0.91012	NaN	NaN	NaN	NaN	124.178	75.0869	4.2167	NaN	NaN	NaN	NaN	1.10203	0.92805	0.215837	NaN	NaN	NaN	124.178	140.56	133.232	82.9302	67.9855	53.6786	90.4628	0.401668	4.2167	6.34351	0.471078	0.995524
LMJ.RY0402.122850	Cre16.g676350	GGAACGTGCTTGAGGAGACGAG	4	intron	3prime	chromosome_16	-	antisense	0.767712	0.767712	0.767712	0.944913	0.270327	NaN	NaN	NaN	NaN	197.158	149.997	2.71863	NaN	NaN	NaN	NaN	256.813	158.742	10.0568	NaN	NaN	NaN	NaN	0.767712	0.944913	0.270327	NaN	NaN	NaN	256.813	211.322	183.944	151.855	165.941	138.685	162.232	2.43721	10.0568	16.5639	3.74515	2.71863
LMJ.RY0402.122850	gene_unknown	CGAACACCCTGTGCACCCGATA	10	-	3prime	UNALIGNED	?	-	NaN	NaN	NaN	NaN	NaN	NaN	NaN	NaN	NaN	0.422416	0.653011	NaN	NaN	NaN	NaN	NaN	0.49996	0.924233	NaN	NaN	NaN	NaN	NaN	0.844899	0.706543	NaN	NaN	NaN	NaN	0.49996	0.669335	0.266586	0.600215	1.42317	1.58498	0.269041	NaN	NaN	NaN	NaN	NaN
LMJ.RY0402.122933	Cre14.g617600	GGGAAGCGGAACGTGCGGTGGA	3	intron	3prime	chromosome_14	+	sense	1.18415	1.18415	1.10121	1.26708	NaN	NaN	NaN	NaN	NaN	44.4119	39.1444	NaN	NaN	NaN	NaN	NaN	40.3301	30.8933	NaN	NaN	NaN	NaN	NaN	1.10121	1.26708	NaN	NaN	NaN	NaN	40.3301	45.7658	43.0981	33.8693	28.1787	48.5399	31.5675	NaN	NaN	NaN	NaN	NaN
LMJ.RY0402.123206	Cre06.g267400	GACGTTGTAAATCCGGGTTAT	5	3UTR	5prime	chromosome_6	-	antisense	0.961862	0.961862	0.229372	0.951735	1.39146	NaN	NaN	1.64753	0.961862	5.17735	74.5193	24.7316	NaN	NaN	388.423	49.7947	22.5719	78.2983	17.7738	NaN	NaN	141.456	31.0615	0.229372	0.951735	1.39146	NaN	NaN	2.74589	22.5719	4.02138	6.66562	83.9312	73.0435	75.1355	73.9081	17.7738	22.0145	17.1275	24.7316	23.1815
LMJ.RY0402.123206	Cre06.g294950	TTGTATTACCAAGGAAGGAGGC	1	intron	3prime	chromosome_6	-	antisense	0.224318	0.224318	0.224318	0.20313	NaN	NaN	NaN	0.606398	NaN	2.41123	4.84836	NaN	NaN	NaN	31.2094	8.01997	10.7491	23.8682	NaN	NaN	NaN	30.8801	4.91052	0.224318	0.20313	NaN	NaN	NaN	1.01066	10.7491	1.92434	3.02131	25.1233	22.6758	4.85399	4.84274	NaN	NaN	NaN	NaN	NaN
LMJ.RY0402.123206	Cre06.g294950	GTCTGCGGGGTGATACATGGGT	1	intron	3prime	chromosome_6	+	sense	0.380265	0.380265	0.263942	0.282147	NaN	NaN	NaN	0.478382	0.90847	9.41318	24.4029	1.05921	NaN	NaN	94.5051	27.5887	35.6638	86.49	1.41867	NaN	NaN	118.531	18.221	0.263942	0.282147	0.746617	NaN	NaN	0.797304	35.6638	9.87269	8.97506	83.3442	89.7545	24.9634	23.855	1.41867	2.65096	1.26272	1.31323	1.05921
LMJ.RY0402.123206	gene_unknown	GGGTCATGTGAGGAACAGGTAA	10	-	3prime	UNALIGNED	?	-	NaN	NaN	NaN	NaN	NaN	NaN	NaN	NaN	NaN	0.1	0.705332	NaN	NaN	NaN	5.99336	0.723369	0.999921	2.13061	NaN	NaN	NaN	3.12086	1.2938	0.100008	0.331047	NaN	NaN	NaN	1.92042	0.999921	0.1	0.1	2.6581	1.7078	1.38685	0.358721	NaN	NaN	NaN	NaN	NaN
LMJ.RY0402.123206	gene_unknown	AGGTGGGTTTGAAAGGCTACGG	10	-	3prime	UNALIGNED	?	-	NaN	NaN	NaN	NaN	NaN	NaN	NaN	NaN	NaN	0.1	0.17239	NaN	NaN	NaN	7.67443	1.71093	1.58321	1.61851	NaN	NaN	NaN	3.23645	1.00729	0.0631629	0.106512	NaN	NaN	NaN	2.37125	1.58321	0.1	0.1	1.20043	2.18219	0.297183	0.1	NaN	NaN	NaN	NaN	NaN
LMJ.RY0402.123206	gene_unknown	CTTTTAAACGAGGTTGATCGCG	10	-	5prime	UNALIGNED	?	-	0.856471	0.856471	0.191579	0.856471	1.29415	NaN	NaN	1.44599	0.616345	6.55459	101.818	44.988	NaN	NaN	442.712	42.5895	34.2135	118.881	34.7624	NaN	NaN	183.699	41.46	0.191579	0.856471	1.29415	NaN	NaN	2.40999	34.2135	5.40373	7.95056	115.502	122.359	106.703	97.1571	33.941	35.9789	34.7624	44.988	44.3719
LMJ.RY0402.123838	Cre01.g038350	ACGGCTACATTCCCACTTCTGC	1	intron	5prime	chromosome_1	-	antisense	0.440458	0.440458	0.475285	0.405631	NaN	NaN	NaN	NaN	NaN	90.1589	284.778	NaN	NaN	NaN	NaN	NaN	189.694	702.062	NaN	NaN	NaN	NaN	NaN	0.475285	0.405631	NaN	NaN	NaN	NaN	189.694	95.7592	84.8862	688.39	716.004	267.447	303.231	NaN	NaN	NaN	NaN	NaN
LMJ.RY0402.123838	Cre01.g038350	ATGATGATTGGAGAGACGGGGT	1	intron	3prime	chromosome_1	-	antisense	0.412414	0.412414	0.412526	0.412302	NaN	NaN	NaN	NaN	NaN	63.6615	233.112	NaN	NaN	NaN	NaN	NaN	154.321	565.392	NaN	NaN	NaN	NaN	NaN	0.412526	0.412302	NaN	NaN	NaN	NaN	154.321	63.1685	64.1584	564.46	566.326	228.831	237.473	NaN	NaN	NaN	NaN	NaN
LMJ.RY0402.124698	Cre07.g337100	TTCAATCGCTGGGGTATATGGT	1	5UTR	3prime	chromosome_7	-	sense	0.584457	0.584457	0.584457	0.822929	0.487894	NaN	NaN	NaN	NaN	789.101	747.63	110.087	NaN	NaN	NaN	NaN	1350.14	908.498	225.637	NaN	NaN	NaN	NaN	0.584457	0.822929	0.487894	NaN	NaN	NaN	1350.14	808.975	769.714	836.872	986.256	721.461	774.748	222.914	240.059	225.637	89.6891	110.087
LMJ.RY0402.124698	Cre07.g337100	AGGTTGCAATTGAGCCCCCGA	1	5UTR	5prime	chromosome_7	-	sense	NaN	NaN	NaN	NaN	NaN	NaN	NaN	NaN	NaN	0.1	0.1	NaN	NaN	NaN	NaN	NaN	0.1	0.1	NaN	NaN	NaN	NaN	NaN	1	1	NaN	NaN	NaN	NaN	0.1	0.1	0.1	0.1	0.1	0.1	0.1	NaN	NaN	NaN	NaN	NaN
LMJ.RY0402.124698	Cre07.g337100	AGGTTGCAATTGAGCACCCGA	1	5UTR	5prime	chromosome_7	-	sense	0.611926	0.611926	0.611926	0.767412	0.459259	NaN	NaN	NaN	NaN	993.419	794.326	123.872	NaN	NaN	NaN	NaN	1623.43	1035.07	269.72	NaN	NaN	NaN	NaN	0.611926	0.767412	0.459259	NaN	NaN	NaN	1623.43	1035.53	953.023	937.489	1142.81	816.235	773.005	269.72	289.529	258.308	98.5731	123.872
LMJ.RY0402.124883	Cre06.g304850	CGGATGACGAGTGTGAACATTC	4	intron	3prime	chromosome_6	-	antisense	NaN	NaN	NaN	NaN	NaN	NaN	NaN	NaN	NaN	1.37961	1.0325	NaN	NaN	NaN	NaN	NaN	1.83319	1.37086	NaN	NaN	NaN	NaN	NaN	0.752572	0.753178	NaN	NaN	NaN	NaN	1.83319	1.33867	1.42179	1.80065	1.04366	0.594366	1.79361	NaN	NaN	NaN	NaN	NaN
LMJ.RY0402.124891	Cre09.g415700	ACGAGTGTTTTGGTCGTCCGCG	5	CDS	5prime	chromosome_9	-	antisense	0.0384366	0.0384366	0.022948	0.0539252	NaN	NaN	NaN	NaN	NaN	8.39008	28.5939	NaN	NaN	NaN	NaN	NaN	365.613	530.251	NaN	NaN	NaN	NaN	NaN	0.022948	0.0539252	NaN	NaN	NaN	NaN	365.613	9.73928	7.22778	541.549	519.189	31.7126	25.7819	NaN	NaN	NaN	NaN	NaN
LMJ.RY0402.124891	Cre12.g514900 & Cre12.g514950	GCCATAGGCGATCTGAGGTTGG	5	intergenic	5prime	chromosome_12	-	upstream & downstream	0.036513	0.036513	0.019983	0.0530429	NaN	NaN	NaN	NaN	NaN	5.13478	20.5209	NaN	NaN	NaN	NaN	NaN	256.957	386.874	NaN	NaN	NaN	NaN	NaN	0.019983	0.0530429	NaN	NaN	NaN	NaN	256.957	5.96924	4.41698	429.589	348.407	23.2753	18.0926	NaN	NaN	NaN	NaN	NaN
LMJ.RY0402.124891	Cre16.g665750	CGTGGGAACAACCCGGGAGCTG	4	intron	3prime	chromosome_16	+	antisense	0.0290453	0.0290453	0.0147128	0.0433777	NaN	NaN	NaN	NaN	NaN	6.97946	31.729	NaN	NaN	NaN	NaN	NaN	474.379	731.46	NaN	NaN	NaN	NaN	NaN	0.0147128	0.0433777	NaN	NaN	NaN	NaN	474.379	6.52602	7.46441	795.371	672.684	30.0155	33.5404	NaN	NaN	NaN	NaN	NaN
LMJ.RY0402.125208	Cre09.g392282	GTAGTCTTTTGATGGTGGGGGC	2	CDS	3prime	chromosome_9	-	antisense	2.27998	2.27998	NaN	0.997083	NaN	NaN	NaN	2.35753	2.27998	1.75866	11.7757	5.82564	NaN	NaN	303.542	540.197	2.99976	11.8102	9.3487	NaN	NaN	77.2526	142.159	0.586266	0.997083	0.62315	NaN	NaN	3.92921	2.99976	1.33867	2.31041	10.8896	12.8085	12.7789	10.8513	9.3487	8.41575	9.4704	5.73932	5.82564
LMJ.RY0402.125208	Cre09.g392282	CCGGGCGCACGCTGTACGGCT	2	intron	3prime	chromosome_9	+	sense	1.70857	1.70857	NaN	0.96954	0.980258	NaN	NaN	2.58254	2.43689	1.64281	10.0379	10.4478	NaN	NaN	262.466	481.582	3.66638	10.3533	10.6582	NaN	NaN	60.9785	118.573	0.448075	0.96954	0.980258	NaN	NaN	4.30423	3.66638	0.920336	2.93245	9.26047	11.5751	10.5005	9.59579	10.6582	13.381	9.52611	7.58758	12.1456
LMJ.RY0402.125208	Cre10.g447550	CGAGGCGCGGTGCTCAACGCCG	5	intron	3prime	chromosome_10	+	sense	1.51039	1.51039	NaN	NaN	NaN	NaN	NaN	1.66511	1.35568	0.1	1.53145	0.826852	NaN	NaN	38.5183	55.0966	0.416634	1.39731	1.60056	NaN	NaN	13.8796	24.3847	0.240019	1.096	0.516603	NaN	NaN	2.77518	0.416634	0.1	0.1	1.02894	1.89756	2.37746	0.986483	1.60056	1.80939	0.984179	0.826852	1.76534
LMJ.RY0402.125208	gene_unknown	AAGGAGGCGAAGATTCACTTGG	10	-	5prime	UNALIGNED	?	-	NaN	NaN	NaN	NaN	NaN	NaN	NaN	NaN	NaN	0.1	0.212677	NaN	NaN	NaN	9.39538	8.94569	0.323379	0.321085	NaN	NaN	NaN	3.22316	4.95994	0.309234	0.662369	NaN	NaN	NaN	2.91496	0.323379	0.1	0.1	0.231003	0.446294	0.1	0.452314	NaN	NaN	NaN	NaN	NaN
LMJ.RY0402.125208	unknown_chrom	ACTTACCCGATTGCGGCACACC	10	-	5prime	insertion_cassette_CIB1	+	-	1.14169	1.14169	0.52146	0.903171	1.14169	NaN	NaN	1.39635	1.24241	4.72163	86.6888	43.2214	NaN	NaN	1286.16	2122.51	9.05462	95.9827	37.8572	NaN	NaN	552.65	1025.03	0.52146	0.903171	1.14169	NaN	NaN	2.32725	9.05462	2.9532	7.54901	99.5625	92.5316	86.264	87.1157	37.8572	60.7315	27.1502	43.2214	72.2466
LMJ.RY0402.125211	Cre05.g232550	GGTGAAGACCCGAACATATAAT	5	CDS	3prime	chromosome_5	-	sense	0.560774	0.560774	0.584811	0.536738	NaN	NaN	NaN	NaN	NaN	17.8353	15.9286	0.328204	NaN	NaN	NaN	NaN	30.4976	29.6768	3.89226	NaN	NaN	NaN	NaN	0.584811	0.536738	0.0843223	NaN	NaN	NaN	30.4976	16.6497	19.1053	26.238	33.5663	20.8028	12.1965	3.89226	5.04945	1.70839	0.243192	0.741445
LMJ.RY0402.125211	Cre17.g703200	GAATCGTCATAGTACCGAGTGG	4	intron	3prime	chromosome_17	-	sense	0.529629	0.529629	0.518391	0.540866	NaN	NaN	NaN	NaN	NaN	23.6713	21.7124	0.437745	NaN	NaN	NaN	NaN	45.6631	40.1438	4.1658	NaN	NaN	NaN	NaN	0.518391	0.540866	0.105081	NaN	NaN	NaN	45.6631	19.8291	28.2581	36.5274	44.1182	31.1051	15.156	4.94717	4.1658	3.88101	0.437745	0.670831
LMJ.RY0402.125384	Cre02.g090200	TGGGCCACGGTGTACTACCGTG	3	CDS	5prime	chromosome_2	-	sense	0.220425	0.220425	0.0167713	0.220425	0.112608	NaN	NaN	0.755475	0.734345	3.2823	64.0035	2.63935	NaN	NaN	39.0908	61.9633	195.709	290.364	23.4383	NaN	NaN	31.046	50.6274	0.0167713	0.220425	0.112608	NaN	NaN	1.25912	195.709	3.83288	2.8108	343.271	245.611	67.7892	60.4292	22.9955	23.4383	24.93	2.35539	3.55544
LMJ.RY0402.125697	Cre01.g015500	CACGTGTATGTCGGACTGAGTG	3	intron	5prime	chromosome_1	+	antisense	0.35158	0.35158	0.381878	0.321282	NaN	NaN	NaN	0.133262	0.52841	35.121	33.9914	0.637084	NaN	NaN	9.89693	15.4958	91.9691	105.799	7.83102	NaN	NaN	44.5601	17.5952	0.381878	0.321282	0.0813539	NaN	NaN	0.222103	91.9691	34.0561	36.2192	114.963	97.3665	31.9308	36.1851	6.52711	7.83102	9.45183	0.942156	0.568871
LMJ.RY0402.125697	Cre01.g036400	TGGATATTAATCTCGTTTTTCA	3	intron	5prime	chromosome_1	-	antisense	0.325196	0.325196	0.265533	0.384858	NaN	NaN	NaN	0.149929	0.587151	31.754	64.7563	0.637084	NaN	NaN	22.2998	26.5088	119.586	168.26	6.32628	NaN	NaN	89.2411	27.0889	0.265533	0.384858	0.100704	NaN	NaN	0.249882	119.586	32.3596	31.1598	164.628	171.972	61.3158	68.3899	6.32628	1.64287	7.48534	0.353309	2.55992
LMJ.RY0402.125697	unknown_chrom	CAAAGGCTTCCGCTGCCACCAG	10	-	3prime	insertion_cassette_CIB1	+	-	0.35516	0.35516	0.35516	0.371446	0.0513667	NaN	NaN	0.169678	0.859734	83.4559	106.613	1.60506	NaN	NaN	45.6975	73.249	234.981	287.021	31.2472	NaN	NaN	161.591	51.1198	0.35516	0.371446	0.0513667	NaN	NaN	0.282797	234.981	90.6113	76.8656	288.275	285.772	98.8628	114.97	31.2472	25.8784	31.8651	1.60506	6.03748
LMJ.RY0402.125697	unknown_chrom	GAGCTCGGCAAGGCCGGCGTTC	10	-	3prime	insertion_cassette_CIB1	+	-	0.350594	0.350594	0.350594	0.406072	0.0812662	NaN	NaN	0.165843	1.0536	39.3511	54.959	1.2646	NaN	NaN	14.6326	34.8601	112.241	135.343	15.5612	NaN	NaN	52.939	19.8519	0.350594	0.406072	0.0812662	NaN	NaN	0.276405	112.241	46.1005	33.5898	133.334	137.383	53.8892	56.0502	18.5155	12.0766	15.5612	1.2646	3.28354
LMJ.RY0402.125746	Cre02.g075050	AAGGTTATAGTTGCGTTATCAC	3	5UTR	5prime	chromosome_2	-	sense	0.581405	0.581405	0.210754	0.952056	NaN	NaN	NaN	NaN	NaN	5.75217	87.391	1.1777	NaN	NaN	NaN	NaN	27.2932	91.7919	4.16194	NaN	NaN	NaN	NaN	0.210754	0.952056	0.282968	NaN	NaN	NaN	27.2932	4.96389	6.66562	90.4763	93.1267	91.8646	83.1353	5.82419	4.16194	3.86954	1.1777	1.84883
LMJ.RY0402.125746	gene_unknown	GATGACCAGGGCCCAGCATCTT	10	-	3prime	UNALIGNED	?	-	NaN	NaN	NaN	NaN	NaN	NaN	NaN	NaN	NaN	0.188533	0.754032	NaN	NaN	NaN	NaN	NaN	1.66653	2.61413	NaN	NaN	NaN	NaN	NaN	0.113129	0.288445	NaN	NaN	NaN	NaN	1.66653	0.1	0.355448	2.40086	2.84634	0.792488	0.717442	NaN	NaN	NaN	NaN	NaN
LMJ.RY0402.125746	unknown_chrom	TTGCGCGGTAGGTCGGCCTATT	10	-	5prime	insertion_cassette_CIB1	+	-	0.638856	0.638856	0.272884	1.00483	NaN	NaN	NaN	NaN	NaN	14.2604	185.542	0.728096	NaN	NaN	NaN	NaN	52.2581	184.65	3.42549	NaN	NaN	NaN	NaN	0.272884	1.00483	0.212552	NaN	NaN	NaN	52.2581	16.3369	12.4478	183.648	185.658	162.49	211.863	2.71126	5.47624	3.42549	0.942156	0.568871
LMJ.RY0402.126190	Cre03.g160350	GCAACTTAGCACGGACGAGAGG	5	3UTR	3prime	chromosome_3	+	antisense	1.05019	1.05019	0.957179	1.1432	NaN	NaN	NaN	NaN	NaN	1169.18	4520.55	2.22433	NaN	NaN	NaN	NaN	1221.49	3954.3	2.58271	NaN	NaN	NaN	NaN	0.957179	1.1432	0.861239	NaN	NaN	NaN	1221.49	1126.41	1213.58	3876.61	4033.54	4144.88	4930.26	2.58271	4.62866	1.54126	0.826852	2.22433
LMJ.RY0402.126190	Cre04.g224800	TACGCATGTCGCCACGCTCACA	3	3UTR	3prime	chromosome_4	+	antisense	1.04383	1.04383	0.900651	1.187	NaN	NaN	NaN	NaN	NaN	679.788	2806.75	1.07004	NaN	NaN	NaN	NaN	754.774	2364.57	2.25533	NaN	NaN	NaN	NaN	0.900651	1.187	0.474451	NaN	NaN	NaN	754.774	708.491	652.247	2244.88	2490.64	2795.8	2817.75	2.25533	4.50243	0.148555	1.07004	0.776752
LMJ.RY0402.126190	gene_unknown	GCGCCTGATTCTGCTTTCGTCT	10	-	3prime	UNALIGNED	?	-	1.08877	1.08877	1.01554	1.16199	NaN	NaN	NaN	NaN	NaN	192.007	731.749	NaN	NaN	NaN	NaN	NaN	189.068	629.736	NaN	NaN	NaN	NaN	NaN	1.01554	1.16199	NaN	NaN	NaN	NaN	189.068	178.211	206.871	640.773	618.888	640.429	836.089	NaN	NaN	NaN	NaN	NaN
LMJ.RY0402.126190	gene_unknown	CGATCCGGTCGCCTCAACGCGT	10	-	5prime	UNALIGNED	?	-	1.05041	1.05041	0.930834	1.16999	NaN	NaN	NaN	NaN	NaN	720.383	2683.57	0.284435	NaN	NaN	NaN	NaN	773.911	2293.67	1.69763	NaN	NaN	NaN	NaN	0.930834	1.16999	0.167548	NaN	NaN	NaN	773.911	760.67	682.231	2244.98	2343.42	2840.19	2535.58	2.9121	1.69763	0.951526	0.1	0.284435
LMJ.RY0402.126190	unknown_chrom	TCGCGGTCGCGTGGGCCGGTAG	10	-	3prime	insertion_cassette_CIB1	+	-	1.08741	1.08741	0.916798	1.25803	NaN	NaN	NaN	NaN	NaN	477.75	2016.29	2.78924	NaN	NaN	NaN	NaN	521.107	1602.74	2.1462	NaN	NaN	NaN	NaN	0.916798	1.25803	1.29962	NaN	NaN	NaN	521.107	491.208	464.659	1522.32	1687.4	2044.29	1988.66	2.1462	2.1881	0.928471	0.87549	2.78924
LMJ.RY0402.126443	Cre05.g240400	TGATGATGCTCCAACGGCAGGG	5	intron	3prime	chromosome_5	+	antisense	0.511917	0.511917	0.506644	0.517189	NaN	NaN	NaN	NaN	NaN	40.8238	29.5287	NaN	NaN	NaN	NaN	NaN	80.577	57.0947	NaN	NaN	NaN	NaN	NaN	0.506644	0.517189	NaN	NaN	NaN	NaN	80.577	39.0724	42.6538	58.1352	56.0728	32.1948	27.0834	NaN	NaN	NaN	NaN	NaN
LMJ.RY0402.126443	Cre10.g458600	CACCGAGAGGTAGGGTGCTTAA	4	CDS	3prime	chromosome_10	+	antisense	0.512167	0.512167	0.520889	0.503445	NaN	NaN	NaN	NaN	NaN	35.9385	25.4653	NaN	NaN	NaN	NaN	NaN	68.9945	50.5822	NaN	NaN	NaN	NaN	NaN	0.520889	0.503445	NaN	NaN	NaN	NaN	68.9945	35.9768	35.9002	53.9336	47.4389	23.4774	27.6215	NaN	NaN	NaN	NaN	NaN
LMJ.RY0402.126531	Cre05.g235500	TCGGGCTATGACGCTGCGGTTA	3	intron	3prime	chromosome_5	+	sense	1.56902	1.56902	1.4887	1.56902	0.0380692	NaN	NaN	2.06691	1.77431	6314.14	5571.76	0.635524	NaN	NaN	2027.67	3244.87	4241.38	3551.1	16.6939	NaN	NaN	588.61	1097.28	1.4887	1.56902	0.0380692	NaN	NaN	3.44484	4241.38	6490.29	6142.76	3640.99	3463.42	5639.02	5505.29	10.9493	18.178	16.6939	1.2646	0.635524
LMJ.RY0402.126662	Cre06.g258566	AAGGCTGAGAAGCGAGAGGCCG	3	3UTR	3prime	chromosome_6	-	sense	0.940396	0.940396	0.666239	0.990247	0.660448	0.940396	1.69788	NaN	NaN	115.694	595.626	26.4751	94.5465	114.642	NaN	NaN	173.653	601.493	40.0866	100.539	67.5207	NaN	NaN	0.666239	0.990247	0.660448	0.940396	1.69788	NaN	173.653	114.373	117.031	598.158	604.846	617.249	574.761	40.0866	32.9477	50.9359	28.4534	19.8778
LMJ.RY0402.126662	gene_unknown	ACAATTATTGGTCGACCGACGC	10	-	3prime	UNALIGNED	?	-	0.510916	0.510916	0.341765	0.680067	NaN	NaN	NaN	NaN	NaN	3.16107	16.2177	1.07004	2.10103	3.05194	NaN	NaN	9.24927	23.8472	1.63411	4.57766	1.68203	NaN	NaN	0.341765	0.680067	0.654818	0.458975	1.81444	NaN	9.24927	4.01601	2.48814	22.0365	25.8068	12.977	20.2677	1.09129	1.9777	1.63411	1.07004	1.20043
LMJ.RY0402.126662	gene_unknown	AAGGCACACGGGTCCATGATGC	10	-	3prime	UNALIGNED	?	-	0.665913	0.665913	NaN	0.665913	NaN	NaN	NaN	NaN	NaN	2.30401	11.885	0.741445	2.97421	2.23012	NaN	NaN	6.58281	17.8476	1.28129	2.54315	1.30475	NaN	NaN	0.350004	0.665913	0.578671	1.1695	1.70924	NaN	6.58281	2.84467	1.8661	16.3773	19.45	9.9061	14.2592	1.30955	0.210394	1.28129	0.437745	0.741445
LMJ.RY0402.126662	unknown_chrom	GGACGCAGATCCGAGATCAAGG	10	-	3prime	insertion_cassette_CIB1	+	-	0.921034	0.921034	0.610784	0.983876	0.604589	0.921034	1.41254	NaN	NaN	150.394	760.688	30.4136	117.483	118.413	NaN	NaN	246.231	773.154	50.3045	127.555	83.83	NaN	NaN	0.610784	0.983876	0.604589	0.921034	1.41254	NaN	246.231	151.688	149.11	775.05	771.262	744.641	777.08	52.0544	40.9847	50.3045	30.4962	25.5622
LMJ.RY0402.126662	unknown_chrom	AGTCTCTGGTGGGCGGGATGGT	10	-	5prime	insertion_cassette_CIB1	+	-	1.01383	1.01383	0.660511	1.10104	0.662513	1.01383	1.20729	NaN	NaN	551.943	2930.89	90.2114	394.623	368.747	NaN	NaN	835.631	2661.93	136.166	389.241	305.434	NaN	NaN	0.660511	1.10104	0.662513	1.01383	1.20729	NaN	835.631	566.261	537.988	2743.32	2582.95	3003.36	2860.16	136.166	119.053	155.162	90.2114	94.5748
LMJ.RY0402.127031	Cre02.g111750	AGGCGTCGTGTCCGCGATTTGG	5	3UTR	3prime	chromosome_2	+	sense	0.975442	0.980157	0.263249	0.987464	NaN	0.695354	1.58515	0.975442	0.984873	2.28131	18.1615	NaN	121.665	51.447	34.5446	20.2543	8.66598	18.392	NaN	174.968	32.4556	21.2486	12.3393	0.263249	0.987464	NaN	0.695354	1.58515	1.62574	8.66598	2.92834	1.77724	21.6078	15.6548	20.2084	16.3218	NaN	NaN	NaN	NaN	NaN
LMJ.RY0402.127031	Cre12.g524400	GGGCATTGAATCAAGGTGCCAT	5	intron	3prime	chromosome_12	+	sense	0.969928	1.02896	0.22803	1.336	NaN	0.692603	1.84355	0.969928	1.08799	1.76709	23.1182	NaN	118.396	55.6241	29.6097	19.2898	7.74939	17.304	NaN	170.943	30.1723	18.3166	10.6379	0.22803	1.336	NaN	0.692603	1.84355	1.61655	7.74939	1.67334	1.8661	20.4931	14.6112	23.2793	22.9582	NaN	NaN	NaN	NaN	NaN
LMJ.RY0402.127031	Cre16.g658950	AGAATAACCCAGCTTGCGCTCG	3	intron	3prime	chromosome_16	-	sense	1.02403	1.02403	0.253706	1.02403	NaN	0.773039	1.32216	1.19126	NaN	2.49458	18.8838	NaN	114.156	40.5396	27.2748	17.1197	9.83256	18.4406	NaN	147.672	30.6616	13.7375	6.96706	0.253706	1.02403	NaN	0.773039	1.32216	1.98544	9.83256	2.25901	2.75472	18.8639	18.0268	22.0906	16.1425	NaN	NaN	NaN	NaN	NaN
LMJ.RY0402.127031	unknown_chrom	CGCGCGGGCGGGTTGCTCGCAG	10	-	5prime	insertion_cassette_CIB1	-	-	0.748389	0.748389	0.221898	1.19355	NaN	0.748389	1.4485	0.656861	NaN	1.80828	16.9339	NaN	103.928	37.4448	14.6437	5.41666	8.14916	14.1878	NaN	138.869	25.8507	13.3761	5.53664	0.221898	1.19355	NaN	0.748389	1.4485	1.09477	8.14916	1.69652	1.92741	16.4012	12.2731	14.4743	19.8114	NaN	NaN	NaN	NaN	NaN
LMJ.RY0402.127031	unknown_chrom	CAATCACGGCCGTGTACATTTG	10	-	5prime	insertion_cassette_CIB1	+	-	0.730494	0.730494	0.12322	1.02217	NaN	0.730494	1.52275	0.718479	NaN	1.01211	14.4778	NaN	86.292	36.3636	16.3451	7.56195	8.21384	14.1638	NaN	118.128	23.8802	13.6497	6.33429	0.12322	1.02217	NaN	0.730494	1.52275	1.19746	8.21384	0.439839	2.32895	16.2472	12.3475	12.8014	16.3738	NaN	NaN	NaN	NaN	NaN
LMJ.RY0402.127055	Cre02.g077800	CTCCCGTTGTGGCAATCCTTCG	3	5UTR	3prime	chromosome_2	+	antisense	1.632	1.632	2.82719	1.632	NaN	1.3966	NaN	NaN	NaN	101.954	175.948	NaN	49.7245	19.0383	NaN	NaN	36.0618	107.811	NaN	35.604	7.5023	NaN	NaN	2.82719	1.632	NaN	1.3966	2.53766	NaN	36.0618	109.938	94.5492	110.268	105.409	155.427	199.18	NaN	NaN	NaN	NaN	NaN
LMJ.RY0402.127055	Cre08.g372100 & Cre08.g372150	AGTTATATGTCCATTCGGAACC	5	intergenic	5prime	chromosome_8	-	upstream & upstream	1.64931	1.64931	2.0586	1.64931	NaN	1.37543	NaN	NaN	NaN	113.57	204.178	NaN	59.5269	16.8993	NaN	NaN	55.1685	123.796	NaN	43.2788	6.97435	NaN	NaN	2.0586	1.64931	NaN	1.37543	2.42307	NaN	55.1685	117.06	110.183	134.752	113.731	186.348	223.714	NaN	NaN	NaN	NaN	NaN
LMJ.RY0402.127055	Cre11.g467665	GGCGTGGCGAGGGTCAGGCCGC	5	CDS	3prime	chromosome_11	-	sense	1.72187	1.72187	2.3689	1.72187	NaN	1.38974	NaN	NaN	NaN	58.4283	109.351	NaN	28.4897	8.86516	NaN	NaN	24.6647	63.5069	NaN	20.4999	4.56662	NaN	NaN	2.3689	1.72187	NaN	1.38974	1.9413	NaN	24.6647	62.1645	54.9167	72.5403	55.5984	102.33	116.853	NaN	NaN	NaN	NaN	NaN
LMJ.RY0402.127055	gene_unknown	ACGGTGTCCTCATTGTGACTGG	10	-	3prime	UNALIGNED	?	-	NaN	NaN	NaN	NaN	NaN	NaN	NaN	NaN	NaN	0.761522	1.89917	NaN	NaN	NaN	NaN	NaN	1.91652	2.34336	NaN	NaN	NaN	NaN	NaN	0.397347	0.810446	NaN	NaN	NaN	NaN	1.91652	1.08767	0.533172	2.31512	2.37195	1.38685	2.60073	NaN	NaN	NaN	NaN	NaN
LMJ.RY0402.127458	Cre01.g027150	ATGTTCTACTACAAATGAATTC	3	intron	5prime	chromosome_1	-	antisense	0.0410654	0.0410654	0.0341579	0.0410654	NaN	0.0777374	0.0394658	NaN	0.647808	11.5475	8.17786	NaN	25.2799	9.21893	10.3904	10.8436	338.061	199.142	NaN	325.196	233.593	9.00488	10.0433	0.0341579	0.0410654	NaN	0.0777374	0.0394658	1.15386	338.061	9.48795	14.054	152.462	260.115	8.80096	7.59888	NaN	NaN	NaN	NaN	NaN
LMJ.RY0402.127458	Cre09.g391350	TACTTATTGGGTAGTTATTCAA	5	CDS	5prime	chromosome_9	+	sense	0.752079	0.783149	0.0824401	0.814219	NaN	0.946048	0.94084	0.676623	0.752079	30.5944	657.415	NaN	718.442	547.459	27.6674	31.524	371.11	807.418	NaN	759.414	581.884	24.5342	25.1495	0.0824401	0.814219	NaN	0.946048	0.94084	1.12771	371.11	19.8556	47.1412	735.524	886.34	583.773	740.348	NaN	NaN	NaN	NaN	NaN
LMJ.RY0402.127464	Cre10.g461500	GTGCTTATTAGTTGCGGGGTTG	2	CDS	3prime	chromosome_10	-	antisense	1.71666	1.71666	2.10304	1.33029	NaN	NaN	NaN	NaN	NaN	183.3	100.809	NaN	16.1103	13.6611	NaN	NaN	87.1598	75.7801	NaN	9.49441	8.15467	NaN	NaN	2.10304	1.33029	NaN	1.69682	1.67524	NaN	87.1598	158.8	211.58	78.1995	73.4355	98.3675	103.312	NaN	NaN	NaN	NaN	NaN
LMJ.RY0402.127464	Cre10.g461500	CCAAAAGACTGGGTCCAGCTC	2	CDS	5prime	chromosome_10	-	antisense	1.58279	1.58279	1.87228	1.53826	NaN	1.59453	1.57105	NaN	NaN	7996.97	4671.6	NaN	649.88	565.72	NaN	NaN	4271.26	3036.94	NaN	407.569	360.091	NaN	NaN	1.87228	1.53826	NaN	1.59453	1.57105	NaN	4271.26	7873.61	8122.26	3039	3034.87	4814.34	4533.09	NaN	NaN	NaN	NaN	NaN
LMJ.RY0402.127575	Cre02.g095105	AGCTTATGAGGGGACTTCTTGC	5	intron	5prime	chromosome_2	-	sense	0.450115	0.450115	0.149578	0.477829	NaN	0.66675	0.422401	NaN	NaN	174.849	706.301	NaN	577.726	577.151	NaN	NaN	1168.95	1478.15	NaN	866.482	1366.36	NaN	NaN	0.149578	0.477829	NaN	0.66675	0.422401	NaN	1168.95	188.272	162.384	1529.24	1428.76	608.066	820.406	NaN	NaN	NaN	NaN	NaN
LMJ.RY0402.127575	Cre14.g632775	AGCGTCGAGCGGAACTGGTCTG	3	intron	3prime	chromosome_14	+	antisense	0.4526	0.4526	0.13941	0.488243	NaN	0.635298	0.416958	NaN	NaN	124.646	585.545	NaN	448.829	492.886	NaN	NaN	894.096	1199.29	NaN	706.486	1182.1	NaN	NaN	0.13941	0.488243	NaN	0.635298	0.416958	NaN	894.096	137.13	113.299	1244.42	1155.8	480.842	713.048	NaN	NaN	NaN	NaN	NaN
LMJ.RY0402.127667	Cre07.g336750	TCCCGGGCGGGTACTGCCGCGG	4	CDS	3prime	chromosome_7	-	antisense	NaN	NaN	NaN	NaN	NaN	NaN	NaN	NaN	NaN	0.1	0.1	NaN	NaN	NaN	NaN	NaN	0.1	0.261908	NaN	NaN	NaN	NaN	NaN	1	0.381813	NaN	NaN	NaN	NaN	0.1	0.1	0.1	0.685961	0.1	0.1	0.1	NaN	NaN	NaN	NaN	NaN
LMJ.RY0402.128402	Cre01.g030750	ACAGACACCAGAACGGCAGCGG	5	3UTR	3prime	chromosome_1	-	sense	0.960214	0.960214	NaN	NaN	NaN	0.88647	1.03396	0.884678	1.79802	3.33504	3.76898	NaN	414.159	1214.67	42.0198	75.2807	3.99968	5.5732	NaN	467.2	1174.78	28.4983	25.1212	0.833825	0.676268	NaN	0.88647	1.03396	1.47446	3.99968	3.68134	3.02131	7.11684	4.36438	4.0615	3.49753	NaN	NaN	NaN	NaN	NaN
LMJ.RY0402.128402	Cre03.g144967	CTCAAGTCTCGTTCTCGGAGAT	5	3UTR	5prime	chromosome_3	-	sense	1.00413	1.00413	NaN	NaN	NaN	0.987691	1.02056	0.747554	1.82261	3.79029	4.41544	NaN	519.37	1491.25	22.734	65.418	3.55717	3.97592	NaN	525.842	1461.2	18.2467	21.5355	1.06553	1.11055	NaN	0.987691	1.02056	1.24592	3.55717	4.58689	3.13204	5.31308	2.97529	4.14591	4.7025	NaN	NaN	NaN	NaN	NaN
LMJ.RY0402.128402	Cre04.g229550	TCGAAAATTGCGGGGCAAGACG	1	intron	3prime	chromosome_4	-	sense	1.05897	1.05897	NaN	NaN	NaN	1.04311	0.933809	1.07483	1.9492	3.07403	4.42893	NaN	476.618	1219.96	47.8885	84.7978	4.49964	6.76049	NaN	456.919	1306.43	26.7326	26.1023	0.683171	0.655121	NaN	1.04311	0.933809	1.79139	4.49964	3.43034	2.75472	9.08898	5.02853	4.5568	4.30465	NaN	NaN	NaN	NaN	NaN
LMJ.RY0402.128402	Cre04.g229550	TGGGCAGCGGGGAGCGACTTTT	1	intron	5prime	chromosome_4	-	sense	0.94043	0.94043	NaN	NaN	NaN	0.972536	0.908325	0.776391	2.00592	2.94161	3.37194	NaN	402.072	1078.67	17.3507	53.1477	2.58703	2.76756	NaN	413.427	1187.54	13.4087	15.8973	1.13706	1.21838	NaN	0.972536	0.908325	1.29398	2.58703	2.82753	3.06028	3.5508	2.15709	3.9277	2.89481	NaN	NaN	NaN	NaN	NaN
LMJ.RY0402.128491	Cre15.g637050	ACACGCTGACTGGGTCGAAAAC	3	intron	5prime	chromosome_15	+	sense	NaN	NaN	NaN	NaN	NaN	NaN	NaN	NaN	NaN	0.1	0.1	NaN	NaN	NaN	NaN	NaN	0.1	0.232165	NaN	NaN	NaN	NaN	NaN	1	0.430727	NaN	NaN	NaN	NaN	0.1	0.1	0.1	0.539008	0.1	0.1	0.1	NaN	NaN	NaN	NaN	NaN
LMJ.RY0402.128841	Cre04.g226700	TAGGAGTCGCTCCTGGCCAGAT	1	CDS	3prime	chromosome_4	-	sense	1.01722	1.03748	0.701876	1.05774	NaN	1.01722	0.827736	1.54348	1.43922	202.885	385.213	NaN	357.649	1163.01	27.9934	32.6722	289.06	364.185	NaN	351.593	1405.05	10.8819	13.6208	0.701876	1.05774	NaN	1.01722	0.827736	2.57247	289.06	221.634	185.722	355.07	373.534	470.738	315.226	NaN	NaN	NaN	NaN	NaN
LMJ.RY0402.128841	Cre04.g226700	ATGTGATTTTATACTTTTTCCC	1	CDS	5prime	chromosome_4	-	sense	0.991891	0.991891	0.530187	1.08514	NaN	1.11941	0.991891	NaN	0.956283	246.959	561.258	NaN	624.323	1735.97	22.3613	20.4048	465.796	517.221	NaN	557.723	1750.16	8.73036	12.8026	0.530187	1.08514	NaN	1.11941	0.991891	2.56132	465.796	274.459	222.214	481.719	555.339	567.044	555.531	NaN	NaN	NaN	NaN	NaN
LMJ.RY0402.129134	Cre11.g467712	TAGAAATCGGGAGAGGTCTGTA	3	intron	3prime	chromosome_11	+	sense	0.293115	0.293115	0.187618	0.293115	0.175869	0.31624	0.331835	NaN	NaN	1371.96	1830.91	54.5845	260.611	661.455	NaN	NaN	7312.51	6246.38	310.369	824.092	1993.33	NaN	NaN	0.187618	0.293115	0.175869	0.31624	0.331835	NaN	7312.51	1397.89	1346.52	6246.95	6245.81	2002.02	1674.42	308.216	366.254	310.369	48.006	54.5845
LMJ.RY0402.129552	Cre03.g181800	GTGCGGCCGAGATCAGAGGGTA	3	intron	3prime	chromosome_3	-	sense	NaN	NaN	NaN	NaN	NaN	NaN	NaN	NaN	NaN	0.1	0.1	NaN	NaN	NaN	NaN	NaN	0.1	0.160386	NaN	NaN	NaN	NaN	NaN	1	0.623498	NaN	NaN	NaN	NaN	0.1	0.1	0.1	0.257235	0.1	0.1	0.1	NaN	NaN	NaN	NaN	NaN
LMJ.RY0402.129648	Cre06.g295376 & Cre06.g295400	AACCGACAGTGGGAGCGAAAGG	5	intergenic	3prime	chromosome_6	-	upstream & downstream	0.0680075	0.0680075	0.0251029	0.0737244	0.0540651	NaN	NaN	0.092889	0.0680075	41.6425	160.757	8.80681	NaN	NaN	36.2426	125.86	1658.87	2180.51	162.893	NaN	NaN	234.103	1110.41	0.0251029	0.0737244	0.0540651	NaN	NaN	0.154815	1658.87	49.7818	34.8339	2329	2041.49	157.21	164.384	162.893	183.169	153.365	9.24128	8.15589
LMJ.RY0402.129648	Cre09.g412100	GCGTGCTTGCTCGATCTTCCTA	1	5UTR	3prime	chromosome_9	-	sense	0.0689908	0.0689908	0.0233792	0.074802	0.0348463	NaN	NaN	0.0831217	0.0689908	36.7921	150.8	6.03748	NaN	NaN	31.573	122.545	1573.71	2015.98	173.26	NaN	NaN	227.905	1065.75	0.0233792	0.074802	0.0348463	NaN	NaN	0.138536	1573.71	42.6701	31.7237	2165.41	1876.87	157.012	144.834	173.26	179.213	163.039	5.59341	6.03748
LMJ.RY0402.129648	Cre09.g412100	CGAAATCGGAGCCAAAAGTTGG	1	5UTR	5prime	chromosome_9	-	sense	0.0620957	0.0620957	0.0250209	0.0678526	0.112505	NaN	NaN	0.0620957	0.0539739	39.6535	140.453	27.448	NaN	NaN	25.1556	111.075	1584.82	2069.97	243.971	NaN	NaN	243.066	1234.76	0.0250209	0.0678526	0.112505	NaN	NaN	0.103493	1584.82	43.6069	36.0586	2152.87	1990.25	153.352	128.638	184.265	263.571	243.971	26.8514	27.448
LMJ.RY0402.129648	unknown_chrom	GCGACTCACGCATTGTTTATTA	10	-	5prime	insertion_cassette_CIB1	+	-	0.0648014	0.0648014	0.0279785	0.0682586	0.10103	NaN	NaN	0.0648014	0.046351	44.7697	146.035	24.6037	NaN	NaN	23.6365	88.6746	1600.15	2139.44	243.527	NaN	NaN	218.852	1147.87	0.0279785	0.0682586	0.10103	NaN	NaN	0.108002	1600.15	53.6603	37.3521	2250.59	2033.78	157.69	135.242	229.453	270.143	243.527	23.6717	24.6037
LMJ.RY0402.129740	Cre03.g171900	CTGACCGGCGCGAGCCGACGCT	3	CDS	3prime	chromosome_3	-	antisense	0.776052	0.776052	NaN	NaN	NaN	NaN	NaN	0.411445	1.14066	1.12754	0.884181	NaN	0.1	0.139383	14.7518	19.6515	1.2499	2.11528	NaN	2.53902	5.38208	21.5121	10.3369	0.902105	0.417997	NaN	0.0393853	0.0258976	0.685741	1.2499	1.58967	0.799758	2.14363	2.08731	0.792488	0.986483	NaN	NaN	NaN	NaN	NaN
LMJ.RY0402.129767	Cre04.g216700	CGTGTGCGGTGCCAAACGTTCG	3	CDS	3prime	chromosome_4	-	antisense	0.468147	0.468147	NaN	0.468147	NaN	NaN	NaN	NaN	NaN	0.689803	6.5199	0.492306	NaN	NaN	8.55151	9.42518	4.33299	13.927	1.59697	NaN	NaN	2.8002	3.60944	0.159198	0.468147	0.308275	NaN	NaN	3.05389	4.33299	1.33867	0.355448	11.2326	17.2678	8.6183	4.93242	2.1462	0.67326	1.59697	3.98834	0.353069
LMJ.RY0402.129767	Cre36.g759697	TGGTTTGGTGGTAGCTCGGTTC	2	intron	5prime	scaffold_36	+	sense	0.904408	0.904408	0.390248	0.904408	0.57373	NaN	NaN	1.35965	1.67074	42.7307	709.442	37.5455	NaN	NaN	428.071	610.021	109.496	784.427	65.441	NaN	NaN	188.903	219.073	0.390248	0.904408	0.57373	NaN	NaN	2.26609	109.496	41.1143	44.4107	806.048	763.386	744.009	676.481	63.564	65.441	66.2897	57.5893	37.5455
LMJ.RY0402.129767	Cre36.g759697	AAGCGAGCATTTGCGTTGGCCA	2	intron	5prime	scaffold_36	-	antisense	0.916181	0.916181	0.383976	0.916181	0.753388	NaN	NaN	1.18469	1.82398	38.3437	706.273	53.7583	NaN	NaN	510.89	739.858	99.8595	770.888	71.3554	NaN	NaN	258.746	243.377	0.383976	0.916181	0.753388	NaN	NaN	1.97448	99.8595	38.1403	38.5482	808.127	735.364	756.083	659.744	58.5432	71.3554	71.6816	56.7649	53.7583
LMJ.RY0402.129770	Cre04.g218500	GTTGCACAGCGTCTGGTTATGG	3	intron	3prime	chromosome_4	-	sense	0.8494	0.8494	0.733908	0.808722	NaN	0.890078	1.04322	NaN	NaN	1064.2	694.929	0.988593	306.381	481.334	NaN	NaN	1450.05	859.292	6.85884	344.218	461.391	NaN	NaN	0.733908	0.808722	0.144134	0.890078	1.04322	NaN	1450.05	1112.02	1018.45	856.25	862.345	705.116	684.888	6.07484	6.85884	7.85486	0.145915	0.988593
LMJ.RY0402.130440	Cre01.g037800	ATATAGAGAATGTTAGAAGTTC	3	intron	5prime	chromosome_1	-	sense	0.121503	0.151005	0.058537	0.415133	NaN	0.180507	0.121503	0.0354468	0.459969	5.39874	90.7125	NaN	32.4134	6.96227	15.4458	20.1073	92.2278	218.514	NaN	179.569	57.3012	261.448	26.2286	0.058537	0.415133	NaN	0.180507	0.121503	0.059078	92.2278	4.77539	6.10346	219.915	217.122	88.2278	93.2672	NaN	NaN	NaN	NaN	NaN
LMJ.RY0402.130826	Cre08.g383400	CGGTTGTTGTTGCGCCTATCCG	3	3UTR	5prime	chromosome_8	-	sense	1.46643	1.49817	0.591411	1.46643	NaN	1.52991	1.27414	2.40071	3.99177	33.5835	306.641	NaN	1695.58	2006.29	80.0625	177.683	56.7854	209.108	NaN	1108.29	1574.62	20.0097	26.7074	0.591411	1.46643	NaN	1.52991	1.27414	4.00118	56.7854	32.7366	34.4524	183.648	238.098	296.469	317.163	NaN	NaN	NaN	NaN	NaN
LMJ.RY0402.130826	Cre17.g726850	AGTCTTTCGCCGAGATCTGCGA	3	intron	3prime	chromosome_17	+	sense	1.19196	1.19196	0.943385	1.31958	NaN	3.97383	1.06435	NaN	NaN	13.9924	108.457	NaN	1104.09	519.898	NaN	NaN	14.8322	82.1907	NaN	277.841	488.465	NaN	NaN	0.943385	1.31958	NaN	3.97383	1.06435	NaN	14.8322	14.307	13.6847	80.0001	84.4413	122.241	96.2269	NaN	NaN	NaN	NaN	NaN
LMJ.RY0402.130898	Cre10.g424050	GATCATGGAAAACTACGGTCAA	2	5UTR	5prime	chromosome_10	+	antisense	0.829515	0.98228	0.829515	0.98228	0.729851	1.66963	1.61589	2.32826	0.513786	2245.09	1496	305.91	916.853	1212.57	402.733	249.188	2706.51	1522.98	419.141	549.134	750.404	103.786	291.002	0.829515	0.98228	0.729851	1.66963	1.61589	3.88043	2706.51	2138.43	2357.07	1575.37	1472.34	1508.6	1483.5	419.141	446.04	387.335	369.796	305.91
LMJ.RY0402.130898	Cre10.g424050	GGGGCGAGCCGGATCAGCGAGC	2	5UTR	3prime	chromosome_10	+	antisense	0.938541	1.05259	0.938541	1.05259	0.759274	1.76294	1.52447	2.97856	0.880393	1376.48	1004.33	270.057	619.627	774.902	242.338	133.452	1466.62	954.154	355.679	351.475	508.31	48.8164	90.9496	0.938541	1.05259	0.759274	1.76294	1.52447	4.96427	1466.62	1285.6	1473.78	968.49	940.029	1068.45	944.065	324.367	360.278	355.679	338.134	255.41
LMJ.RY0402.131208	Cre12.g493550	ATTGTTGTGTGGACAGGAGGGG	1	intron	3prime	chromosome_12	+	sense	2.08365	2.08365	2.32477	1.59151	NaN	2.32271	1.84459	NaN	NaN	1430.78	633.331	9.32102	1138.76	682.908	NaN	NaN	615.451	397.944	2.7646	490.272	370.222	NaN	NaN	2.32477	1.59151	3.37157	2.32271	1.84459	NaN	615.451	1426.02	1435.57	392.541	403.421	827.654	484.632	2.7646	3.15591	1.89408	6.17707	9.32102
LMJ.RY0402.131208	Cre12.g493550	CCAATGCACTACCGTGCACTGC	1	intron	5prime	chromosome_12	+	sense	1.88279	1.88279	1.76553	1.86049	NaN	2.36001	1.90509	NaN	NaN	1607.64	899.501	12.4836	1281.85	710.541	NaN	NaN	910.572	483.474	4.31793	543.155	372.97	NaN	NaN	1.76553	1.86049	2.8911	2.36001	1.90509	NaN	910.572	1547.23	1670.42	420.965	555.264	873.696	926.068	4.31793	3.28574	5.58229	12.4836	20.0527
LMJ.RY0402.131279	Cre06.g258700	ACGTCAAGGTCGCCTCATGAGAA	3	CDS	3prime	chromosome_6	-	sense	0.652615	0.652615	NaN	NaN	NaN	0.821201	0.484028	NaN	NaN	0.639464	0.410162	NaN	75.4621	87.8111	NaN	NaN	0.666614	0.637782	NaN	91.8923	181.417	NaN	NaN	0.959272	0.643107	NaN	0.821201	0.484028	NaN	0.666614	0.920336	0.44431	0.428725	0.948779	0.468979	0.358721	NaN	NaN	NaN	NaN	NaN
LMJ.RY0402.131279	Cre16.g653100	GTTAAGTGGCCAACACCAGCG	3	3UTR	5prime	chromosome_16	-	antisense	0.615711	0.615711	NaN	NaN	NaN	0.820812	0.41061	NaN	NaN	1.28908	0.59608	NaN	74.8044	105.66	NaN	NaN	1.03481	0.478645	NaN	91.1346	257.326	NaN	NaN	1.24572	1.24535	NaN	0.820812	0.41061	NaN	1.03481	1.59169	1.04401	0.616009	0.371912	0.436411	0.814165	NaN	NaN	NaN	NaN	NaN
LMJ.RY0402.131541	Cre12.g550152	GGCAAGCACTGGGTGCGGCAAT	3	CDS	5prime	chromosome_12	-	sense	0.479863	0.479863	0.280679	NaN	NaN	0.571313	0.479863	NaN	NaN	2.21469	2.0585	NaN	36.2078	21.8362	NaN	NaN	7.89046	5.05645	NaN	63.3764	45.5051	NaN	NaN	0.280679	0.407103	NaN	0.571313	0.479863	NaN	7.89046	3.39304	1.44556	4.77407	5.35553	1.01829	4.16129	NaN	NaN	NaN	NaN	NaN
LMJ.RY0402.131541	Cre24.g755797 & Cre24.g755847	CCACGGCGCTCTTGTGTCAGCA	1	intergenic	3prime	scaffold_24	+	downstream & downstream	1.20718	1.20718	0.845686	1.24991	NaN	1.16446	1.31887	NaN	NaN	10.6407	13.1274	NaN	171.761	149.279	NaN	NaN	12.5823	10.5027	NaN	147.502	113.187	NaN	NaN	0.845686	1.24991	NaN	1.16446	1.31887	NaN	12.5823	13.1357	8.61961	12.776	8.63389	12.0854	14.2592	NaN	NaN	NaN	NaN	NaN
LMJ.RY0402.131541	Cre24.g755797 & Cre24.g755847	GCTTAGTTAAAGCTACTAGTT	1	intergenic	5prime	scaffold_24	+	downstream & downstream	1.12845	1.12845	0.977756	1.17709	NaN	1.16201	1.09489	NaN	NaN	15.8093	18.6937	NaN	227.865	146.461	NaN	NaN	16.169	15.8813	NaN	196.096	133.768	NaN	NaN	0.977756	1.17709	NaN	1.16201	1.09489	NaN	16.169	15.9599	15.6602	16.7862	15.0252	16.4382	21.2588	NaN	NaN	NaN	NaN	NaN
LMJ.RY0402.131776	Cre13.g604501	AAGTGTACAGTTAGCGGGGCTC	3	CDS	3prime	chromosome_13	-	antisense	0.682758	0.682758	0.714194	0.651322	NaN	0.818962	0.599132	NaN	NaN	51.3584	108.916	NaN	390.861	543.391	NaN	NaN	71.911	167.223	NaN	477.264	906.962	NaN	NaN	0.714194	0.651322	NaN	0.818962	0.599132	NaN	71.911	51.6225	51.0957	159.4	175.429	117.684	100.801	NaN	NaN	NaN	NaN	NaN
LMJ.RY0402.131776	unknown_chrom	CACGGCCGTAACACACGGCGGG	10	-	3prime	insertion_cassette_CIB1	+	-	0.550864	0.550864	NaN	0.550864	NaN	0.546406	0.634404	NaN	NaN	4.64178	8.81665	0.105921	28.255	44.1805	NaN	NaN	5.99953	16.0051	2.04264	51.7106	69.6409	NaN	NaN	0.77369	0.550864	0.0518549	0.546406	0.634404	NaN	5.99953	5.27102	4.08765	14.0622	18.2166	12.3826	6.27762	1.3823	2.90343	2.04264	0.243192	0.105921
LMJ.RY0402.131776	unknown_chrom	TTGTGGTGCAGTGAGAGAACTA	10	-	3prime	insertion_cassette_CIB1	+	-	0.690008	0.690008	0.701805	0.71028	NaN	0.678211	0.639298	NaN	NaN	66.0229	154.49	0.176534	487.771	756.445	NaN	NaN	94.0759	217.505	1.63411	719.202	1183.24	NaN	NaN	0.701805	0.71028	0.108031	0.678211	0.639298	NaN	94.0759	68.6069	63.5363	205.788	229.889	167.908	142.143	0.909407	2.31433	1.63411	0.29183	0.176534
LMJ.RY0402.131776	unknown_chrom	GTGTACTTCGTTCTTCCCAAGC	10	-	5prime	insertion_cassette_CIB1	+	-	0.678158	0.678158	1.0215	0.68852	NaN	0.619741	0.667797	NaN	NaN	95.7301	158.777	0.546072	482.925	776.293	NaN	NaN	93.7153	230.606	3.31376	779.238	1162.47	NaN	NaN	1.0215	0.68852	0.164789	0.619741	0.667797	NaN	93.7153	87.7792	104.401	218.837	243.007	157.981	159.576	3.31376	1.80716	3.42549	0.588848	0.1
LMJ.RY0402.132526	Cre03.g169350	GGTCTGGGGATGCTTGTAATAC	3	CDS	5prime	chromosome_3	+	sense	0.857156	0.857156	0.990002	0.770192	1.50081	0.818144	0.857156	NaN	NaN	3745.92	3366.81	1153.81	3087.58	3302.03	NaN	NaN	3783.75	4371.39	768.793	3773.89	3852.3	NaN	NaN	0.990002	0.770192	1.50081	0.818144	0.857156	NaN	3783.75	3922.67	3577.13	4325.69	4417.57	3400.4	3333.55	768.793	733.159	775.621	1275.8	1153.81
LMJ.RY0402.132526	unknown_chrom	AGGGTGAGTGGATGAGCCGCAA	10	-	3prime	insertion_cassette_CIB1	-	-	0.971183	0.971183	0.991036	0.790738	1.40508	0.691252	0.971183	NaN	NaN	2897.64	2857.93	844.4	2663.41	3286.51	NaN	NaN	2923.85	3614.25	600.962	3853.02	3384.02	NaN	NaN	0.991036	0.790738	1.40508	0.691252	0.971183	NaN	2923.85	3066.48	2738.1	3626.42	3602.13	2749.14	2971.02	609.412	562.341	600.962	1293	844.4
LMJ.RY0402.132533	Cre07.g325720	GTAGGGACGATCGGCGAATGGG	3	intron	3prime	chromosome_7	+	antisense	1.03354	1.04491	1.19329	0.900925	0.743524	1.51716	1.8706	1.04491	1.03354	4650.98	2684.09	25.8187	567.692	1619.07	79.8612	109.601	3897.61	2979.26	34.7248	374.182	865.537	45.8574	63.6269	1.19329	0.900925	0.743524	1.51716	1.8706	1.74151	3897.61	4784.47	4521.21	2781.4	3191.2	3132.28	2300.03	29.6467	40.1852	34.7248	30.3503	21.2548
LMJ.RY0402.132533	Cre12.g537500	ATCATCACAATGTCGTCGTTCT	3	intron	5prime	chromosome_12	-	antisense	0.856815	0.962137	0.979247	0.962137	0.778833	1.7282	2.00717	0.577783	0.856815	5201.97	3293.32	41.6698	753.47	1863.84	47.5769	89.7852	5312.22	3422.92	53.5028	435.985	928.59	49.4063	62.8737	0.979247	0.962137	0.778833	1.7282	2.00717	0.962972	5312.22	5088.89	5317.57	3069.26	3817.32	3188.67	3401.4	42.5768	53.5028	57.4088	45.1057	41.6698
LMJ.RY0402.132541	Cre16.g666050	CTGGCGACTACCGTGGCCGTG	3	intron	3prime	chromosome_16	+	antisense	0.155501	0.229234	0.148514	0.155501	NaN	0.302967	0.151377	0.445148	0.852554	193.301	186.005	NaN	113.981	48.5052	102.898	135.912	1301.56	1196.16	NaN	376.216	320.427	138.692	95.6502	0.148514	0.155501	NaN	0.302967	0.151377	0.741913	1301.56	193.773	192.831	1181.48	1211.02	190.89	181.244	NaN	NaN	NaN	NaN	NaN
LMJ.RY0402.132541	unknown_chrom	TTTGGTTGGTTCACGGTATGCT	4	-	5prime	chloroplast	-	-	0.159382	0.195255	0.154471	0.159382	NaN	0.345001	0.152866	0.231128	0.417721	166.852	152.533	0.273036	101.555	39.152	42.5962	49.6527	1080.15	957.027	1.70709	294.362	256.12	110.578	71.3194	0.154471	0.159382	0.159942	0.345001	0.152866	0.385214	1080.15	168.772	164.954	942.186	972.103	160.745	144.74	1.70709	2.02621	0.824656	0.11777	0.284435
LMJ.RY0402.132835	Cre16.g648650	GAACGAAATCAAGAGTCTAATT	5	3UTR	5prime	chromosome_16	-	sense	0.884994	0.884994	1.20232	0.997068	NaN	0.719593	0.772921	NaN	NaN	5210.65	3169.39	NaN	982.394	1518.79	NaN	NaN	4333.82	3178.71	NaN	1365.21	1965	NaN	NaN	1.20232	0.997068	NaN	0.719593	0.772921	NaN	4333.82	5237.75	5183.69	3261.47	3098.05	3224.35	3115.36	NaN	NaN	NaN	NaN	NaN
LMJ.RY0402.132835	Cre16.g686734	GAAGCCTCAGGCGCCCATGCAG	5	3UTR	3prime	chromosome_16	+	sense	0.852535	0.852535	1.10321	0.933412	NaN	0.734024	0.771657	NaN	NaN	5351.15	3397.53	NaN	1045.24	1548.99	NaN	NaN	4850.51	3639.9	NaN	1423.99	2007.35	NaN	NaN	1.10321	0.933412	NaN	0.734024	0.771657	NaN	4850.51	5523	5184.65	3671	3609.06	3386.08	3409.02	NaN	NaN	NaN	NaN	NaN
LMJ.RY0402.132835	Cre17.g733950	CCGGGAGAGACTTGGGGAAGAC	3	5UTR	3prime	chromosome_17	+	antisense	0.829999	0.829999	1.03532	0.901293	NaN	0.758705	0.698719	NaN	NaN	7603.54	4677.14	NaN	1503.46	2065.45	NaN	NaN	7344.17	5189.37	NaN	1981.62	2956.04	NaN	NaN	1.03532	0.901293	NaN	0.758705	0.698719	NaN	7344.17	7442	7768.58	5288.5	5092.1	4495.98	4865.6	NaN	NaN	NaN	NaN	NaN
LMJ.RY0402.133008	Cre13.g566400	GCAGGCAAGGGGTAACGCACCG	1	CDS	3prime	chromosome_13	-	antisense	0.0461247	0.056699	0.0189881	0.0461247	NaN	0.0158242	0.0672733	0.206586	0.521709	2.45402	14.3086	NaN	5.60453	23.381	20.5888	32.1868	129.24	310.216	NaN	354.175	347.552	59.7972	37.017	0.0189881	0.0461247	NaN	0.0158242	0.0672733	0.34431	129.24	1.506	3.99879	306.71	313.761	16.5432	12.3759	NaN	NaN	NaN	NaN	NaN
LMJ.RY0402.133008	Cre13.g566400	AATTGGCTCCTGGTAAGTGGTT	1	CDS	5prime	chromosome_13	-	antisense	0.050749	0.063263	0.0190988	0.050749	NaN	0.0148067	0.0757769	0.137923	0.254073	3.20543	18.4046	NaN	5.24799	26.917	15.1146	16.4793	167.834	362.659	NaN	354.434	355.214	65.7524	38.9165	0.0190988	0.050749	NaN	0.0148067	0.0757769	0.229871	167.834	3.64438	2.81936	348.892	376.97	16.0017	21.1683	NaN	NaN	NaN	NaN	NaN
LMJ.RY0402.133078	Cre02.g118450	ATAGTGCCATACACCCGGGTGG	5	intron	3prime	chromosome_2	-	sense	0.775986	0.775986	0.775986	0.690307	0.844194	NaN	NaN	NaN	NaN	446.092	2429.01	79.9614	NaN	NaN	NaN	NaN	574.871	3518.75	94.7193	NaN	NaN	NaN	NaN	0.775986	0.690307	0.844194	NaN	NaN	NaN	574.871	463.933	428.937	3573	3465.32	2292.27	2573.91	78.0998	94.7193	107.368	79.9614	119.973
LMJ.RY0402.133414	Cre16.g652200	CGAGTGCTGCCCGATCCCCGCT	1	CDS	5prime	chromosome_16	+	sense	0.675033	0.675033	0.525742	0.675033	0.762258	0.635593	0.72462	NaN	NaN	1222.27	883.369	24.4614	88.5415	214.082	NaN	NaN	2324.86	1308.63	32.0908	139.305	295.44	NaN	NaN	0.525742	0.675033	0.762258	0.635593	0.72462	NaN	2324.86	1206.48	1238.28	1263.2	1355.69	934.066	835.424	29.0205	32.0908	33.8109	22.8473	24.4614
LMJ.RY0402.133414	Cre16.g652200	TATGGGTATTGCCCGACGTCTC	1	CDS	3prime	chromosome_16	+	sense	0.545087	0.545087	0.545087	0.721314	0.525759	0.767728	0.510911	NaN	NaN	713.417	570.405	7.7128	46.0158	104.542	NaN	NaN	1308.81	790.786	14.6698	59.9377	204.619	NaN	NaN	0.545087	0.721314	0.525759	0.767728	0.510911	NaN	1308.81	667.16	762.88	775.05	806.841	577.525	563.372	12.5134	15.7375	14.6698	9.19264	7.20261
LMJ.RY0402.133670	Cre06.g259100	GTGAATGATCGGATGCGAGACA	3	intron	3prime	chromosome_6	-	sense	0.576581	0.581439	0.586297	0.576581	NaN	0.336781	0.670238	0.642713	0.462979	557.074	487.109	NaN	294.199	1000.75	1475.81	430.726	950.156	844.823	NaN	873.562	1493.12	1377.73	558.202	0.586297	0.576581	NaN	0.336781	0.670238	1.07119	950.156	531.954	583.379	901.772	791.471	505.211	469.656	NaN	NaN	NaN	NaN	NaN
LMJ.RY0402.133670	unknown_chrom	CGTTATCCATTCGCGCCACGGA	10	-	3prime	insertion_cassette_CIB1	+	-	0.615327	0.630301	0.615327	0.645274	NaN	0.307	0.839525	0.756311	0.530502	224.987	215.997	NaN	125.908	537.141	782.64	216.753	365.638	334.737	NaN	410.125	639.815	620.887	245.148	0.615327	0.645274	NaN	0.307	0.839525	1.26052	365.638	225.064	224.91	342.114	327.518	233.289	199.987	NaN	NaN	NaN	NaN	NaN
LMJ.RY0402.133670	unknown_chrom	CTATGGGTTCGCAACCTTGGGC	10	-	5prime	insertion_cassette_CIB1	+	-	0.583697	0.607702	0.583697	0.65202	NaN	0.349416	0.679056	0.631706	0.462276	253.31	240.129	NaN	149.615	511.821	832.505	233.279	433.975	368.285	NaN	428.184	753.724	790.72	302.779	0.583697	0.65202	NaN	0.349416	0.679056	1.05284	433.975	244.864	262.047	395.632	342.828	259.956	221.815	NaN	NaN	NaN	NaN	NaN
LMJ.RY0402.134109	Cre13.g578501	AGGTGGCCCGGGGGGCGGGGAG	1	intron	3prime	chromosome_13	-	antisense	1.87638	1.87638	2.21925	1.76992	NaN	1.45095	1.98284	NaN	NaN	2037.67	1560.04	NaN	461.003	425.237	NaN	NaN	918.177	881.421	NaN	317.724	214.459	NaN	NaN	2.21925	1.76992	NaN	1.45095	1.98284	NaN	918.177	1932.71	2148.33	945.768	821.453	1592.5	1528.24	NaN	NaN	NaN	NaN	NaN
LMJ.RY0402.134109	Cre13.g578501	GCCCCCGGTTCCTCGTGCGTAT	1	intron	5prime	chromosome_13	-	antisense	1.83004	1.83004	2.16714	1.6891	NaN	1.22581	1.97097	NaN	NaN	3588.59	2394.66	NaN	720.037	696.416	NaN	NaN	1655.91	1417.71	NaN	587.399	353.337	NaN	NaN	2.16714	1.6891	NaN	1.22581	1.97097	NaN	1655.91	3558.23	3619.22	1476.66	1361.12	2427.61	2362.16	NaN	NaN	NaN	NaN	NaN
LMJ.RY0402.134326	Cre02.g120200 & Cre02.g120250	AGTTGTTTTAAAACGGATGGGG	5	intergenic	3prime	chromosome_2	-	upstream & downstream	0.398826	0.398826	0.440386	0.357266	NaN	NaN	NaN	NaN	NaN	7.55936	19.529	NaN	NaN	NaN	NaN	NaN	17.1653	54.6623	NaN	NaN	NaN	NaN	NaN	0.440386	0.357266	NaN	NaN	NaN	NaN	17.1653	10.2074	5.59831	58.2122	51.3289	26.2512	14.5282	NaN	NaN	NaN	NaN	NaN
LMJ.RY0402.134326	Cre09.g398750 & Cre09.g398700	GGATCGGTCAGCTAATCGTTACT	3	intergenic	3prime	chromosome_9	-	upstream & upstream	0.449195	0.449195	0.554445	0.343944	NaN	NaN	NaN	NaN	NaN	6.28322	15.6969	NaN	NaN	NaN	NaN	NaN	11.3324	45.6379	NaN	NaN	NaN	NaN	NaN	0.554445	0.343944	NaN	NaN	NaN	NaN	11.3324	7.53002	5.24286	47.9315	43.4541	21.2981	11.5688	NaN	NaN	NaN	NaN	NaN
LMJ.RY0402.134326	Cre15.g638000 & Cre15.g639504	GAAGGCTATGCCGCCGCGGGGT	5	intergenic	3prime	chromosome_15	+	downstream & downstream	0.356756	0.356756	0.363518	0.349995	NaN	NaN	NaN	NaN	NaN	4.02867	11.4456	NaN	NaN	NaN	NaN	NaN	11.0825	32.7021	NaN	NaN	NaN	NaN	NaN	0.363518	0.349995	NaN	NaN	NaN	NaN	11.0825	4.93635	3.28789	36.9561	28.9378	14.4629	9.05771	NaN	NaN	NaN	NaN	NaN
LMJ.RY0402.134326	Cre16.g663150	TGACTCATTCTGACCGTTCTTG	5	CDS	5prime	chromosome_16	+	antisense	0.538969	0.538969	0.57949	0.498448	NaN	NaN	NaN	NaN	NaN	7.87059	29.618	NaN	NaN	NaN	NaN	NaN	13.5819	59.4204	NaN	NaN	NaN	NaN	NaN	0.57949	0.498448	NaN	NaN	NaN	NaN	13.5819	11.6871	5.30037	62.2939	56.6793	32.0035	27.4102	NaN	NaN	NaN	NaN	NaN
LMJ.RY0402.134326	gene_unknown	TGGAGAGGGAGTGGGTAGTGCT	10	-	3prime	UNALIGNED	?	-	0.410598	0.410598	NaN	0.410598	NaN	NaN	NaN	NaN	NaN	1.42989	3.36686	NaN	NaN	NaN	NaN	NaN	2.33315	8.1999	NaN	NaN	NaN	NaN	NaN	0.612857	0.410598	NaN	NaN	NaN	NaN	2.33315	2.09167	0.977482	7.45982	9.0134	4.35868	2.60073	NaN	NaN	NaN	NaN	NaN
LMJ.RY0402.134326	gene_unknown	AAAAGAGGATATGTGGGCGTCG	10	-	3prime	UNALIGNED	?	-	NaN	NaN	NaN	NaN	NaN	NaN	NaN	NaN	NaN	0.1	0.1	NaN	NaN	NaN	NaN	NaN	0.1	0.194811	NaN	NaN	NaN	NaN	NaN	1	0.513319	NaN	NaN	NaN	NaN	0.1	0.1	0.1	0.1	0.379512	0.1	0.1	NaN	NaN	NaN	NaN	NaN
LMJ.RY0402.134326	gene_unknown	TGGGTTATCGTGGTGAATCTCA	10	-	5prime	UNALIGNED	?	-	NaN	NaN	NaN	NaN	NaN	NaN	NaN	NaN	NaN	0.1	0.120611	NaN	NaN	NaN	NaN	NaN	0.323379	0.434751	NaN	NaN	NaN	NaN	NaN	0.309234	0.277426	NaN	NaN	NaN	NaN	0.323379	0.1	0.1	0.231003	0.818206	0.14547	0.1	NaN	NaN	NaN	NaN	NaN
LMJ.RY0402.134326	unknown_chrom	CGTAACCGCTCGCCAGAGGGGA	10	-	5prime	insertion_cassette_CIB1	+	-	0.527184	0.527184	0.600416	0.453951	NaN	NaN	NaN	NaN	NaN	7.57233	22.9143	NaN	NaN	NaN	NaN	NaN	12.6118	50.4774	NaN	NaN	NaN	NaN	NaN	0.600416	0.453951	NaN	NaN	NaN	NaN	12.6118	10.2	5.62161	50.9747	49.9849	29.1668	18.0021	NaN	NaN	NaN	NaN	NaN
LMJ.RY0402.134785	Cre05.g239151	GTTGGTCTGGTGTCTTTCGTCG	5	CDS	5prime	chromosome_5	-	antisense	1.2267	1.2267	1.2453	1.23664	NaN	1.05763	1.21676	NaN	NaN	107.361	85.7179	1.05993	1220.35	2549.89	NaN	NaN	86.2129	69.3153	4.43575	1153.86	2095.64	NaN	NaN	1.2453	1.23664	0.238951	1.05763	1.21676	NaN	86.2129	106.001	108.738	74.0751	64.8614	71.4987	102.765	26.3093	4.43575	0.697786	1.05993	13.6529
LMJ.RY0402.134785	Cre08.g372100 & Cre08.g372150	CAGCGGCTCAGGGCGTGCGTTA	5	intergenic	3prime	chromosome_8	-	upstream & upstream	1.03522	1.03522	0.969516	1.06533	NaN	1.37912	1.00511	NaN	NaN	72.708	57.1419	0.389107	1181.26	1993.79	NaN	NaN	74.9941	53.638	1.22028	856.532	1983.65	NaN	NaN	0.969516	1.06533	0.318866	1.37912	1.00511	NaN	74.9941	67.6029	78.1986	61.1362	47.0594	52.9976	61.6104	20.5526	1.22028	0.297111	0.389107	10.0978
LMJ.RY0402.134785	Cre17.g697406	GCGGTAGAGGTGTCGGCAGTCC	2	CDS	3prime	chromosome_17	-	sense	1.06571	1.06571	1.05261	0.903651	NaN	1.2878	1.07881	NaN	NaN	85.6933	60.3912	0.680937	1219.92	2262.3	NaN	NaN	81.4102	66.8303	2.65096	947.295	2097.04	NaN	NaN	1.05261	0.903651	0.256864	1.2878	1.07881	NaN	81.4102	80.1529	91.6167	77.1706	57.8755	58.3469	62.5072	23.3536	2.65096	0.408527	0.680937	9.17979
LMJ.RY0402.134785	Cre17.g697406	AGTTTGCGTTGTACTTTGCGT	2	5UTR	5prime	chromosome_17	-	sense	1.23335	1.23335	1.22095	1.18577	NaN	7.92349	1.24574	NaN	NaN	55.1973	42.3151	NaN	869.95	256.77	NaN	NaN	45.2084	35.6858	NaN	109.794	206.118	NaN	NaN	1.22095	1.18577	NaN	7.92349	1.24574	NaN	45.2084	54.6657	55.7342	34.7275	36.6705	34.1856	52.378	NaN	NaN	NaN	NaN	NaN
LMJ.RY0402.134810	Cre17.g698903	GTGTGGGGTCTGTCTGCGAGCC	1	CDS	3prime	chromosome_17	-	antisense	1.43054	1.85805	1.20161	1.34614	5.29275	1.43054	1.85805	3.44943	3.24142	10927.8	7764.07	63.473	2008.94	10819	12615.1	16772.1	9094.32	5767.67	11.9924	1404.33	5822.74	2194.29	3104.58	1.20161	1.34614	5.29275	1.43054	1.85805	5.74905	9094.32	10585	11281.8	5738.8	5796.69	7328.3	8225.75	12.5498	11.9924	8.22625	63.473	34.7067
LMJ.RY0402.134810	Cre17.g698903	CGGGATTCGCATGTTTCTTCGG	1	CDS	5prime	chromosome_17	-	antisense	1.4909	1.71277	1.21626	1.32603	4.26607	1.4909	1.71277	3.13628	2.7585	15426.2	9784.74	68.5419	2721.34	13023.6	14402.6	19224.5	12683.3	7378.98	16.0667	1825.29	7603.83	2755.36	4181.52	1.21626	1.32603	4.26607	1.4909	1.71277	5.22713	12683.3	15013.4	15850.4	7263.55	7496.24	9382.36	10204.4	16.0667	16.3192	16.0491	68.5419	49.7762
LMJ.RY0402.134832	Cre06.g262650	TGGGCTAGGGAGAGTTGGTCCT	4	CDS	3prime	chromosome_6	+	antisense	0.051874	0.051874	0.0636844	0.0897231	NaN	0.0400636	0.0305434	NaN	NaN	37.7247	46.8714	0.105921	8.17327	9.30115	NaN	NaN	592.37	522.401	2.00069	204.007	304.522	NaN	NaN	0.0636844	0.0897231	0.052942	0.0400636	0.0305434	NaN	592.37	43.7578	32.5235	553.999	492.606	44.3793	49.5035	2.00069	4.24995	1.93122	0.243192	0.105921
LMJ.RY0402.134832	Cre08.g372100 & Cre08.g372150	AGTGTCTGACTGGAGAGTACCG	5	intergenic	5prime	chromosome_8	-	upstream & upstream	0.0456668	0.0456668	0.0618867	0.0839304	NaN	0.029447	0.0281267	NaN	NaN	51.6012	47.0356	0.824387	8.57598	10.8865	NaN	NaN	833.801	560.413	5.82419	291.235	387.051	NaN	NaN	0.0618867	0.0839304	0.141545	0.029447	0.0281267	NaN	833.801	53.9117	49.3898	567.738	553.182	50.1146	44.1458	5.82419	5.47624	6.1532	0.824387	0.711088
LMJ.RY0402.134998	Cre06.g295100	CGACGCTTGAACATTCCTACGA	3	intron	5prime	chromosome_6	-	sense	0.683373	0.683373	0.457559	0.909186	NaN	NaN	NaN	NaN	NaN	204.636	3804.05	0.142218	NaN	NaN	NaN	NaN	447.234	4184.02	2.41001	NaN	NaN	NaN	NaN	0.457559	0.909186	0.0590112	NaN	NaN	NaN	447.234	189.193	221.339	4231.37	4137.19	3580.85	4041.15	2.41001	2.84764	0.824656	0.1	0.142218
LMJ.RY0402.134998	Cre08.g358528	GTCTTTTTGAAGCGCGAAAGAT	5	3UTR	5prime	chromosome_8	-	sense	0.727344	0.727344	0.399832	1.08828	0.727344	NaN	NaN	NaN	NaN	70.2676	2526.73	42.6326	NaN	NaN	NaN	NaN	175.743	2321.77	58.614	NaN	NaN	NaN	NaN	0.399832	1.08828	0.727344	NaN	NaN	NaN	175.743	66.0386	74.7674	2442.86	2206.69	2682.11	2380.35	56.8361	59.8005	58.614	42.6326	60.7269
LMJ.RY0402.134998	gene_unknown	TCCCCAATGGCTCTAGAGAATA	10	-	5prime	UNALIGNED	?	-	0.680204	0.680204	0.464365	0.896044	NaN	NaN	NaN	NaN	NaN	197.949	3639.56	0.1	NaN	NaN	NaN	NaN	426.279	4061.81	1.20527	NaN	NaN	NaN	NaN	0.464365	0.896044	0.0829692	NaN	NaN	NaN	426.279	186.869	209.686	4183.8	3943.38	3446.12	3843.85	2.00834	1.04049	1.20527	0.11777	0.1
LMJ.RY0402.135178	Cre13.g589350	ATTATATATCGTCTGCAACAAC	1	5UTR	5prime	chromosome_13	+	antisense	0.820644	0.93473	0.487024	NaN	1.42957	1.04882	0.769493	1.63492	0.820644	6.11075	5.42024	141.559	165.742	75.2366	246.087	217.085	12.5471	5.21426	99.0222	158.028	97.7743	90.3117	158.718	0.487024	1.0395	1.42957	1.04882	0.769493	2.72487	12.5471	9.29945	4.01543	7.77711	3.49597	6.90985	4.25175	104.133	89.8651	99.0222	141.559	150.609
LMJ.RY0402.135178	Cre13.g589350	ACCCCGGGACAAGAAATAGGCG	1	5UTR	3prime	chromosome_13	+	antisense	0.873015	0.887046	0.509708	NaN	1.34356	0.901077	0.873015	1.77569	0.863447	4.20476	3.4823	94.6322	145.385	67.3158	233.64	186.705	8.24935	4.23825	70.4338	161.346	77.1072	78.9462	129.739	0.509708	0.821636	1.34356	0.901077	0.873015	2.95949	8.24935	6.86069	2.577	3.94427	4.55414	3.86338	3.13881	74.5713	65.9795	70.4338	110.36	86.4313
LMJ.RY0402.135350	Cre04.g225200	AACCTGTCAAGTTGCCAGGGCA	3	3UTR	3prime	chromosome_4	+	antisense	0.866452	0.866452	NaN	NaN	0.866452	0.83736	2.25076	NaN	NaN	0.667899	0.489758	27.9278	2362.75	219.907	NaN	NaN	1.2499	0.668911	32.2323	2821.66	97.7033	NaN	NaN	0.534361	0.732172	0.866452	0.83736	2.25076	NaN	1.2499	1.67334	0.266586	0.428725	1.04366	0.297183	0.807123	33.7936	32.2323	28.8012	29.183	27.9278
LMJ.RY0402.135350	Cre06.g291900	AAGCAGTGGGGCCGACAGGTCA	4	3UTR	3prime	chromosome_6	+	sense	0.872888	0.872888	NaN	NaN	0.872888	0.843294	2.1166	NaN	NaN	0.298693	0.979516	24.0683	2125.85	197.202	NaN	NaN	0.583287	0.765338	27.5732	2520.89	93.1695	NaN	NaN	0.512086	1.27985	0.872888	0.843294	2.1166	NaN	0.583287	0.334668	0.266586	1.54341	0.379512	1.18873	0.807123	27.5732	30.9279	26.9814	26.9943	23.2672
LMJ.RY0402.135508	Cre13.g602400	CGCACGATGACGAGGACGACAT	1	CDS	3prime	chromosome_13	-	sense	1.79377	1.79377	1.82783	1.68437	1.79377	1.43145	1.85818	NaN	NaN	3535.66	2877.6	122.277	787.538	1562.75	NaN	NaN	1934.35	1708.42	68.1676	550.167	841.015	NaN	NaN	1.82783	1.68437	1.79377	1.43145	1.85818	NaN	1934.35	3610.73	3462.15	1654.88	1763.68	2903.97	2851.47	63.6948	68.1676	69.0968	122.277	95.717
LMJ.RY0402.135508	Cre13.g602400	TCGCAAATGCAACGGGCGTAT	1	intron	3prime	chromosome_13	+	antisense	2.05746	2.05746	1.79152	1.70279	NaN	2.32341	2.37032	NaN	NaN	1723.57	1405.1	NaN	583.737	660.672	NaN	NaN	962.072	825.174	NaN	251.242	278.727	NaN	NaN	1.79152	1.70279	NaN	2.32341	2.37032	NaN	962.072	1708.16	1739.11	839.873	810.731	1352.68	1459.55	NaN	NaN	NaN	NaN	NaN
LMJ.RY0402.135937	Cre12.g495100	GGAGTTGAAGACACTAGTACTG	3	5UTR	5prime	chromosome_12	+	sense	0.473234	0.473234	0.352516	0.737513	NaN	NaN	0.42251	0.523958	NaN	7.54656	302.163	NaN	0.703998	5.56343	8.82028	5.77847	21.4077	409.705	NaN	2.0373	13.1676	10.1004	5.30203	0.352516	0.737513	NaN	0.345555	0.42251	0.873263	21.4077	7.16309	7.95056	368.681	455.294	302.724	301.603	NaN	NaN	NaN	NaN	NaN
LMJ.RY0402.135937	Cre17.g728400	CTGGCGCCTACGGGCTTGAGTC	5	intron	3prime	chromosome_17	-	sense	0.530648	0.530648	0.176839	0.763551	NaN	NaN	NaN	0.530648	NaN	3.16812	246.448	NaN	0.247851	6.13284	10.0864	10.2477	17.9152	322.765	NaN	0.725433	9.41937	11.4046	6.12766	0.176839	0.763551	NaN	0.341659	0.651088	0.884413	17.9152	2.25901	4.4431	289.561	359.777	235.567	257.831	NaN	NaN	NaN	NaN	NaN
LMJ.RY0402.136222	Cre08.g372100 & Cre08.g372150	CGTTGTTCGAGCCCCGTACTAA	4	intergenic	5prime	chromosome_8	-	upstream & upstream	0.305698	0.305698	0.220704	0.588472	0.409922	NaN	NaN	0.305698	0.139252	717.764	8598.34	6.73489	NaN	NaN	4198.49	4471.97	3252.16	14611.3	16.4297	NaN	NaN	8240.48	19268.6	0.220704	0.588472	0.409922	NaN	NaN	0.509496	3252.16	691.196	745.353	14234.1	14998.5	8060.23	9172.38	13.5563	38.4432	16.4297	7.41948	4.97762
LMJ.RY0402.136222	Cre12.g535900 & Cre12.g535950	GCAGTAGATAAGAAAGGTTCAA	1	intergenic	5prime	chromosome_12	+	upstream & downstream	0.242403	0.242403	0.198403	0.620153	NaN	NaN	NaN	0.271218	0.213588	155.975	1936.75	2.09328	NaN	NaN	1412.4	1776.17	786.154	3123.02	7.73212	NaN	NaN	3124.58	4989.53	0.198403	0.620153	0.270725	NaN	NaN	0.452029	786.154	155.263	156.691	2890.85	3373.83	1958.83	1914.92	7.73212	15.443	7.54878	3.41532	1.27996
LMJ.RY0402.136222	Cre12.g535900 & Cre12.g535950	GCTGAGGTTTTTGATTGAGCC	1	intergenic	5prime	chromosome_12	-	upstream & downstream	0.311765	0.311765	0.214668	0.609749	0.393811	NaN	NaN	0.311765	0.147283	558.602	6851.68	4.94632	NaN	NaN	3319.93	3629.17	2602.17	11236.9	12.5601	NaN	NaN	6389.3	14784.4	0.214668	0.609749	0.393811	NaN	NaN	0.519608	2602.17	545.023	572.52	10558.8	11958.5	6724.3	6981.47	11.9496	28.805	12.5601	4.94632	3.12879
LMJ.RY0402.136222	Cre12.g549200	TGGTCACCGGGTAGTCTCGTCA	5	intron	3prime	chromosome_12	+	sense	0.246842	0.246842	0.194424	0.605435	0.246842	NaN	NaN	0.368566	0.175855	511.002	7409.86	2.62647	NaN	NaN	3651.91	3972.66	2628.29	12238.9	10.6403	NaN	NaN	5945.06	13554.3	0.194424	0.605435	0.246842	NaN	NaN	0.614277	2628.29	535.552	487.577	11575.2	12940.6	7431.55	7388.22	7.09337	24.9948	10.6403	2.62647	4.94297
LMJ.RY0402.136222	unknown_chrom	GCATGTCTGTCACATGTCACTG	10	-	3prime	insertion_cassette_CIB1	+	-	0.331984	0.331984	0.185441	0.586841	0.36511	NaN	NaN	0.331984	0.167041	715.359	9904.64	4.47473	NaN	NaN	5145.13	5871.58	3857.61	16877.9	12.2558	NaN	NaN	9298.89	21090.3	0.185441	0.586841	0.36511	NaN	NaN	0.553306	3857.61	704.371	726.519	16185.5	17599.9	9477.14	10351.4	9.27595	35.8511	12.2558	4.47473	6.56708
LMJ.RY0402.136633	Cre01.g004651	GCTTAGCCGCGAAAAGCGACAG	3	intron	3prime	chromosome_1	-	antisense	0.593444	0.594137	0.842418	1.07531	0.594137	0.593444	0.953867	0.400006	0.421654	2304.1	2330.59	8.65019	320.859	1624.6	1224.6	2442.74	2735.1	2167.38	14.5593	540.673	1703.17	1836.87	3475.94	0.842418	1.07531	0.594137	0.593444	0.953867	0.666677	2735.1	2382.56	2228.21	2164.71	2170.05	2372.01	2289.9	17.2787	14.5593	12.8315	15.0292	8.65019
LMJ.RY0402.136633	Cre06.g259100	TAGTTCTCTGGTTCAAAGAGTA	3	intron	3prime	chromosome_6	-	sense	0.470848	0.66898	0.66898	0.70657	0.069202	0.733841	0.784152	0.470848	0.259613	4888	3341.5	1.37697	670.055	2598.49	1972.82	2867.77	7306.65	4729.18	19.8978	913.078	3313.76	2513.96	6627.8	0.66898	0.70657	0.069202	0.733841	0.784152	0.784746	7306.65	4870	4906.07	4755.51	4703	3331.22	3351.8	19.8978	21.4602	13.7414	5.54477	1.37697
LMJ.RY0402.136633	Cre14.g608452	ACTGCGCAGGTATGGCGAGGGA	3	3UTR	3prime	chromosome_14	+	antisense	0.631604	0.631604	0.706933	0.916057	NaN	NaN	NaN	0.556275	0.431171	7.05559	6.63574	NaN	NaN	NaN	1223.92	2315.27	9.98056	7.24381	NaN	NaN	NaN	1320.12	3221.84	0.706933	0.916057	NaN	NaN	NaN	0.927125	9.98056	6.83985	7.27813	7.37408	7.11584	6.21451	7.08552	NaN	NaN	NaN	NaN	NaN
LMJ.RY0402.136633	unknown_chrom	TGAGTGGGGAATTAGACGCTGA	10	-	3prime	insertion_cassette_CIB1	+	-	0.384131	0.713066	0.713066	0.766135	0.112342	0.733076	0.820331	0.384131	0.282817	3776.34	2790.3	1.91452	541.771	2141.62	1619.09	2659.79	5295.91	3642.05	17.0419	739.038	2610.68	2528.96	5642.78	0.713066	0.766135	0.112342	0.733076	0.820331	0.640218	5295.91	3820.63	3732.56	3701.51	3583.54	2749.81	2831.39	18.2609	17.0419	10.0832	4.572	1.09451
LMJ.RY0402.136633	unknown_chrom	AGGGCACCCGTCTTTACGAGTA	10	-	5prime	insertion_cassette_CIB1	+	-	0.35409	0.663503	0.792114	0.754128	0.098697	0.663503	0.808652	0.35409	0.25386	5316.66	3442.66	2.23762	579.828	2509.31	2033.41	3183.44	6712	4565.08	22.6716	873.889	3103.08	3445.58	7524.06	0.792114	0.754128	0.098697	0.663503	0.808652	0.59015	6712	5169.74	5467.77	4773.46	4365.8	3277.07	3616.61	24.803	22.6716	16.8103	2.23762	1.42218
LMJ.RY0402.136635	Cre02.g080750	CTGAATTTTAGCAGCTCCACGA	3	intron	5prime	chromosome_2	-	antisense	NaN	NaN	NaN	NaN	NaN	NaN	NaN	NaN	NaN	0.7068	1.78271	NaN	NaN	NaN	NaN	NaN	0.970138	2.05316	NaN	NaN	NaN	NaN	NaN	0.728556	0.868278	NaN	NaN	NaN	NaN	0.970138	0.691175	0.722778	3.54205	1.19012	1.67291	1.89972	NaN	NaN	NaN	NaN	NaN
LMJ.RY0402.136635	Cre02.g093202 & Cre02.g093252	CCCGTTAACGCTTCCCCGAATT	5	intergenic	5prime	chromosome_2	-	downstream & upstream	NaN	NaN	NaN	NaN	NaN	NaN	NaN	NaN	NaN	0.460366	3.3099	NaN	NaN	NaN	NaN	NaN	0.988789	2.78068	NaN	NaN	NaN	NaN	NaN	0.465586	1.19032	NaN	NaN	NaN	NaN	0.988789	0.377005	0.562161	3.5508	2.17758	3.27309	3.34712	NaN	NaN	NaN	NaN	NaN
LMJ.RY0402.136635	Cre11.g467678	CTCCTCGGCTAATGTGCCGCCT	5	3UTR	5prime	chromosome_11	-	antisense	NaN	NaN	NaN	NaN	NaN	NaN	NaN	NaN	NaN	0.142072	0.819233	NaN	NaN	NaN	NaN	NaN	0.194028	1.27987	NaN	NaN	NaN	NaN	NaN	0.732226	0.64009	NaN	NaN	NaN	NaN	0.194028	0.125668	0.160617	1.69402	0.966971	0.436411	1.53787	NaN	NaN	NaN	NaN	NaN
LMJ.RY0402.136635	Cre12.g551801	AAAACGGCAAAGGTACGGCGTG	5	CDS	3prime	chromosome_12	+	antisense	NaN	NaN	NaN	NaN	NaN	NaN	NaN	NaN	NaN	0.858094	6.15183	NaN	NaN	NaN	NaN	NaN	1.74986	6.53594	NaN	NaN	NaN	NaN	NaN	0.490378	0.941232	NaN	NaN	NaN	NaN	1.74986	0.836669	0.880067	7.63131	5.59779	7.03333	5.38082	NaN	NaN	NaN	NaN	NaN
LMJ.RY0402.136635	Cre13.g589450	GGGTAATTGTGATCCGTAAGGG	5	CDS	3prime	chromosome_13	-	antisense	NaN	NaN	NaN	NaN	NaN	NaN	NaN	NaN	NaN	1.19477	5.8369	NaN	NaN	NaN	NaN	NaN	1.74986	5.61103	NaN	NaN	NaN	NaN	NaN	0.682782	1.04026	NaN	NaN	NaN	NaN	1.74986	1.004	1.42179	7.71706	4.07975	6.43896	5.29114	NaN	NaN	NaN	NaN	NaN
LMJ.RY0402.136635	Cre17.g720600	GTAGGTTCGTCGAGGTGCGACT	5	CDS	3prime	chromosome_17	-	antisense	NaN	NaN	NaN	NaN	NaN	NaN	NaN	NaN	NaN	0.133313	0.51625	NaN	NaN	NaN	NaN	NaN	0.1	0.255113	NaN	NaN	NaN	NaN	NaN	1.33313	2.02362	NaN	NaN	NaN	NaN	0.1	0.1	0.177724	0.34298	0.189756	0.495305	0.538082	NaN	NaN	NaN	NaN	NaN
LMJ.RY0402.136635	gene_unknown	GTCTGCGTAGCGGGCGAGGCCG	10	-	5prime	UNALIGNED	?	-	NaN	NaN	NaN	NaN	NaN	NaN	NaN	NaN	NaN	0.492152	4.27075	NaN	NaN	NaN	NaN	NaN	1.29352	3.45156	NaN	NaN	NaN	NaN	NaN	0.380476	1.23734	NaN	NaN	NaN	NaN	1.29352	0.377005	0.642469	5.00507	2.38024	5.60061	3.25666	NaN	NaN	NaN	NaN	NaN
LMJ.RY0402.136635	gene_unknown	GGGTCGGAAAGTTTCACAACCC	10	-	5prime	UNALIGNED	?	-	NaN	NaN	NaN	NaN	NaN	NaN	NaN	NaN	NaN	0.20092	0.607018	NaN	NaN	NaN	NaN	NaN	0.194028	0.372293	NaN	NaN	NaN	NaN	NaN	1.03552	1.63048	NaN	NaN	NaN	NaN	0.194028	0.251336	0.160617	1.38602	0.1	0.509147	0.723702	NaN	NaN	NaN	NaN	NaN
LMJ.RY0402.136635	unknown_chrom	GATAGTCTGCACCGCGCTAGCTG	10	-	3prime	insertion_cassette_CIB1	+	-	NaN	NaN	NaN	NaN	NaN	NaN	NaN	NaN	NaN	0.1	0.1	NaN	NaN	NaN	NaN	NaN	0.1	0.1	NaN	NaN	NaN	NaN	NaN	1	1	NaN	NaN	NaN	NaN	0.1	0.1	0.1	0.1	0.1	0.1	0.1	NaN	NaN	NaN	NaN	NaN
LMJ.RY0402.136651	Cre12.g549600	TTGAATGGGAGACTGGTTTTGA	5	5UTR	5prime	chromosome_12	-	sense	0.613464	0.613464	0.496277	0.762292	NaN	NaN	NaN	0.730651	0.40673	1002.43	2166.28	0.1	NaN	NaN	67.1666	39.5676	2019.89	2841.8	1.3143	NaN	NaN	55.1563	58.3693	0.496277	0.762292	0.0760863	NaN	NaN	1.21775	2019.89	1064.6	943.885	2610.59	3093.49	2242.57	2092.59	2.10876	1.3143	0.697786	0.353309	0.1
LMJ.RY0402.136651	Cre16.g671750	CTCGGTTCCCGCTTCTGGGTGC	5	intron	3prime	chromosome_16	+	antisense	0.743198	0.743198	0.479395	0.808288	NaN	NaN	NaN	0.921614	0.678109	768.441	1951.69	NaN	NaN	NaN	90.1928	75.2304	1602.94	2414.6	NaN	NaN	NaN	58.7184	66.5648	0.479395	0.808288	NaN	NaN	NaN	1.53602	1602.94	798.601	739.421	2208.54	2639.88	1989.05	1915.03	NaN	NaN	NaN	NaN	NaN
LMJ.RY0402.136733	Cre02.g077925	TGCGACTTTGACACCGGACCCC	1	intron	5prime	chromosome_2	+	sense	1.21227	1.21227	0.222172	1.40477	NaN	1.01976	1.41141	NaN	NaN	12.3431	232.968	3.06201	166.867	245.952	NaN	NaN	55.5566	165.84	5.83603	163.634	174.259	NaN	NaN	0.222172	1.40477	0.524673	1.01976	1.41141	NaN	55.5566	12.8182	11.8857	178.797	153.823	231.734	234.208	6.72794	5.75005	5.83603	3.06201	4.8354
LMJ.RY0402.136733	Cre02.g077925	AAGGTTTTCCTGACACGTGAGA	1	intron	5prime	chromosome_2	-	antisense	1.16486	1.16486	0.216303	1.38592	NaN	1.06975	1.25998	NaN	NaN	10.688	224.678	3.09441	163.2	217.442	NaN	NaN	49.4124	162.114	4.05242	152.558	172.576	NaN	NaN	0.216303	1.38592	0.763596	1.06975	1.25998	NaN	49.4124	9.23661	12.3675	175.871	149.434	220.824	228.599	3.81585	4.05242	5.13824	1.76654	3.55544
LMJ.RY0402.136893	Cre02.g104550	ACCATCTGCTTGACTGTGAAGC	1	intron	3prime	chromosome_2	+	antisense	0.695423	0.695423	0.63052	0.760326	NaN	NaN	NaN	NaN	NaN	112.696	75.4704	NaN	NaN	NaN	NaN	NaN	178.736	99.2606	NaN	NaN	NaN	NaN	NaN	0.63052	0.760326	NaN	NaN	NaN	NaN	178.736	109.436	116.054	94.4053	104.366	75.8807	75.0624	NaN	NaN	NaN	NaN	NaN
LMJ.RY0402.136893	Cre02.g104550	GTGACGCAGTTCAGCTGTATCA	1	intron	5prime	chromosome_2	+	antisense	0.779762	0.779762	1.03366	0.525858	NaN	NaN	NaN	NaN	NaN	16.4459	5.13985	NaN	NaN	NaN	NaN	NaN	15.9103	9.77421	NaN	NaN	NaN	NaN	NaN	1.03366	0.525858	NaN	NaN	NaN	NaN	15.9103	15.52	17.427	10.7032	8.92588	5.30967	4.97545	NaN	NaN	NaN	NaN	NaN
LMJ.RY0402.137493	Cre13.g574000	CCCTACGTGCCCATTCTTTATA	1	CDS	5prime	chromosome_13	-	antisense	NaN	NaN	NaN	NaN	NaN	NaN	NaN	NaN	NaN	0.1	0.1	NaN	NaN	NaN	NaN	NaN	0.517407	0.149381	NaN	NaN	NaN	NaN	NaN	0.193271	0.669429	NaN	NaN	NaN	NaN	0.517407	0.1	0.1	0.1	0.223147	0.1	0.1	NaN	NaN	NaN	NaN	NaN
LMJ.RY0402.137493	Cre13.g574000	GTACGGGGTTAGGAGCTGAGGG	1	CDS	3prime	chromosome_13	-	antisense	NaN	NaN	NaN	NaN	NaN	NaN	NaN	NaN	NaN	0.129358	0.140756	NaN	NaN	NaN	NaN	NaN	0.1	0.382669	NaN	NaN	NaN	NaN	NaN	1.29358	0.367826	NaN	NaN	NaN	NaN	0.1	0.167334	0.1	0.51447	0.284634	0.198122	0.1	NaN	NaN	NaN	NaN	NaN
LMJ.RY0402.138129	Cre11.g476100	CAAGGTCCGTCCACTAGGTAAC	3	intron	5prime	chromosome_11	+	antisense	0.844697	0.844697	0.163158	1.52624	NaN	NaN	NaN	NaN	NaN	1.69894	70.962	NaN	NaN	NaN	NaN	NaN	10.4128	46.4948	NaN	NaN	NaN	NaN	NaN	0.163158	1.52624	NaN	NaN	NaN	NaN	10.4128	1.63369	1.76679	42.4276	50.9519	73.8263	68.209	NaN	NaN	NaN	NaN	NaN
LMJ.RY0402.138451	Cre12.g489300	GGTTATTCCTGGTCGGTTCCCA	1	intron	5prime	chromosome_12	+	antisense	1.03481	1.03481	1.27415	1.03481	0.697379	NaN	NaN	NaN	NaN	978.584	534.376	34.8598	NaN	NaN	NaN	NaN	768.026	516.4	49.9868	NaN	NaN	NaN	NaN	1.27415	1.03481	0.697379	NaN	NaN	NaN	768.026	974.368	982.817	496.965	536.594	550.897	518.351	33.1376	55.4195	49.9868	34.8598	32.9945
LMJ.RY0402.138451	Cre12.g489300	AGCCTCCGGCGCTGGGTTGAC	1	intron	5prime	chromosome_12	-	sense	1.06518	1.06518	1.28627	1.06518	0.597702	NaN	NaN	NaN	NaN	975.659	533.948	32.7643	NaN	NaN	NaN	NaN	758.519	501.276	54.8171	NaN	NaN	NaN	NaN	1.28627	1.06518	0.597702	NaN	NaN	NaN	758.519	971.729	979.605	482.874	520.379	547.623	520.613	31.3301	54.8171	58.7409	37.4507	31.0035
LMJ.RY0402.138451	unknown_chrom	GCCCTGCGCCTATCGATACCAG	10	-	3prime	insertion_cassette_CIB1	-	-	1.16278	1.16278	1.16278	1.17298	0.919748	NaN	NaN	NaN	NaN	2801.78	1954.11	104.572	NaN	NaN	NaN	NaN	2409.56	1665.94	113.697	NaN	NaN	NaN	NaN	1.16278	1.17298	0.919748	NaN	NaN	NaN	2409.56	2929.01	2680.08	1678.55	1653.44	1927.73	1980.86	86.5028	113.697	136.801	104.572	80.2173
LMJ.RY0402.138491	Cre10.g433800	CCATCACGGCACATCAGGGCGA	1	CDS	3prime	chromosome_10	-	sense	1.38428	1.38428	1.38428	1.22506	2.05753	NaN	NaN	NaN	NaN	857.146	716.124	58.0798	NaN	NaN	NaN	NaN	619.201	584.564	28.228	NaN	NaN	NaN	NaN	1.38428	1.22506	2.05753	NaN	NaN	NaN	619.201	854.825	859.473	599.272	570.216	702.342	730.177	28.228	31.7695	24.4002	73.5898	58.0798
LMJ.RY0402.138491	Cre10.g433800	GGCGTTTGCTCGGCGCACCGAG	1	CDS	5prime	chromosome_10	-	sense	1.3867	1.3867	1.3867	1.19915	2.1378	NaN	NaN	NaN	NaN	1126.3	803.93	88.4449	NaN	NaN	NaN	NaN	812.218	670.415	41.3718	NaN	NaN	NaN	NaN	1.3867	1.19915	2.1378	NaN	NaN	NaN	812.218	1122.91	1129.7	681.999	659.028	809.107	798.787	41.3718	51.2028	38.2514	88.4449	95.1436
LMJ.RY0402.139277	Cre05.g238332	TTCAATGCCTAATGTTCCGTAC	1	5UTR	5prime	chromosome_5	+	antisense	0.727616	0.727616	0.956574	0.498658	NaN	NaN	NaN	NaN	NaN	9.83689	3.71721	NaN	NaN	NaN	NaN	NaN	10.2835	7.45442	NaN	NaN	NaN	NaN	NaN	0.956574	0.498658	NaN	NaN	NaN	NaN	10.2835	8.54544	11.3235	7.62311	7.28947	3.05488	4.52314	NaN	NaN	NaN	NaN	NaN
LMJ.RY0402.139277	Cre05.g238332	GTTACATGACTAAGGGGGGCCC	1	5UTR	3prime	chromosome_5	+	antisense	0.58296	0.58296	0.559367	0.606553	NaN	NaN	NaN	NaN	NaN	71.1272	56.5623	0.1	NaN	NaN	NaN	NaN	127.157	93.252	1.12766	NaN	NaN	NaN	NaN	0.559367	0.606553	0.0886789	NaN	NaN	NaN	127.157	71.7025	70.5564	97.9209	88.8057	50.8183	62.9556	1.12766	2.69304	0.1	0.1	0.1
LMJ.RY0402.139277	Cre05.g241500	GCACGGGAATGCATGGCGAGTA	5	5UTR	3prime	chromosome_5	-	antisense	0.950229	0.950229	0.52184	1.37862	NaN	NaN	NaN	NaN	NaN	83.7052	807.646	7.48506	NaN	NaN	NaN	NaN	160.404	585.838	5.74745	NaN	NaN	NaN	NaN	0.52184	1.37862	1.30233	NaN	NaN	NaN	160.404	79.4836	88.1511	568.318	603.898	766.038	851.514	5.74745	3.99748	8.41195	10.7977	7.48506
LMJ.RY0402.139277	unknown_chrom	AAGGGCACGTGCTGCCATGCTT	10	-	3prime	insertion_cassette_CIB1	+	-	1.28597	1.28597	0.564707	1.28597	1.35454	NaN	NaN	NaN	NaN	177.963	1622.58	15.5703	NaN	NaN	NaN	NaN	315.142	1261.75	11.4949	NaN	NaN	NaN	NaN	0.564707	1.28597	1.35454	NaN	NaN	NaN	315.142	161.561	196.03	1240.64	1283.22	1542.68	1706.62	11.4949	10.1831	17.0839	27.8211	15.5703
LMJ.RY0402.139277	unknown_chrom	AACTTGGTGACTTACGGAGCGTT	10	-	3prime	insertion_cassette_CIB1	+	-	1.15643	1.15643	0.578326	1.4524	1.15643	NaN	NaN	NaN	NaN	282.394	2923.99	21.4313	NaN	NaN	NaN	NaN	488.295	2013.22	18.5323	NaN	NaN	NaN	NaN	0.578326	1.4524	1.15643	NaN	NaN	NaN	488.295	288.651	276.272	1974.97	2052.21	2796.99	3056.75	18.5519	11.3192	18.5323	42.4613	21.4313
LMJ.RY0402.139277	unknown_chrom	GGGATTCAAAAGGTGAGGTTAT	10	-	5prime	insertion_cassette_CIB1	+	-	0.939733	0.939733	0.586134	1.29333	NaN	NaN	NaN	NaN	NaN	133.439	1136.99	8.64614	NaN	NaN	NaN	NaN	227.659	879.117	7.12961	NaN	NaN	NaN	NaN	0.586134	1.29333	1.21271	NaN	NaN	NaN	227.659	112.662	158.047	876.735	881.505	1056.04	1224.14	7.12961	5.80481	7.35847	12.3658	6.54201
LMJ.RY0402.139277	unknown_chrom	CCCGTCCGCTACCGCCCTACGG	10	-	5prime	insertion_cassette_CIB1	+	-	0.965964	0.965964	0.502977	1.42895	NaN	NaN	NaN	NaN	NaN	94.1527	915.594	9.06825	NaN	NaN	NaN	NaN	187.191	640.746	7.53128	NaN	NaN	NaN	NaN	0.502977	1.42895	1.20408	NaN	NaN	NaN	187.191	84.1977	105.285	637.8	643.705	927.156	904.176	7.53128	5.69529	10.9108	9.06825	11.3774
LMJ.RY0402.139311	Cre12.g492450	GTTGCGATGTACAAGTGCTATA	1	intron	5prime	chromosome_12	+	antisense	0.815853	0.815853	0.815853	0.995739	1.21795	NaN	NaN	0.776634	0.66496	1559.66	1109.85	80.353	NaN	NaN	2855.45	1910.82	1911.69	1114.6	65.974	NaN	NaN	2206.02	1724.15	0.815853	0.995739	1.21795	NaN	NaN	1.29439	1911.69	1649.77	1474.47	1060.85	1171.08	1179.11	1044.66	65.974	58.0481	79.167	62.5356	80.353
LMJ.RY0402.139311	Cre12.g492450	TTCCCCCGATCAGTTCGGAAGGC	1	intron	3prime	chromosome_12	+	antisense	0.928616	0.928616	0.928616	0.916978	1.63015	NaN	NaN	NaN	NaN	1099.61	716.779	77.887	NaN	NaN	NaN	NaN	1184.14	781.675	47.7791	NaN	NaN	NaN	NaN	0.928616	0.916978	1.63015	NaN	NaN	NaN	1184.14	1184.97	1020.39	763.217	800.58	852.519	602.652	48.2349	41.0268	47.7791	43.1908	77.887
LMJ.RY0402.139364	Cre01.g034350	CCGCCCAGAGCCGAAGGTCATG	4	CDS	3prime	chromosome_1	+	antisense	NaN	NaN	NaN	NaN	NaN	NaN	NaN	NaN	NaN	0.1	0.1	NaN	NaN	NaN	NaN	NaN	0.1	0.160386	NaN	NaN	NaN	NaN	NaN	1	0.623498	NaN	NaN	NaN	NaN	0.1	0.1	0.1	0.257235	0.1	0.1	0.1	NaN	NaN	NaN	NaN	NaN
LMJ.RY0402.139396	unknown_chrom	CAGGACGCCACAAGCCCAGTAG	10	-	3prime	insertion_cassette_CIB1	-	-	NaN	NaN	NaN	NaN	NaN	NaN	NaN	NaN	NaN	0.1	0.1	NaN	NaN	NaN	NaN	NaN	0.1	0.168711	NaN	NaN	NaN	NaN	NaN	1	0.59273	NaN	NaN	NaN	NaN	0.1	0.1	0.1	0.1	0.284634	0.1	0.1	NaN	NaN	NaN	NaN	NaN
LMJ.RY0402.139443	Cre01.g016514	ACAGTCGGGAGCCGGGCTGATG	1	intron	3prime	chromosome_1	-	sense	0.977455	0.977455	NaN	NaN	NaN	NaN	NaN	0.782672	1.17224	0.163275	0.189399	NaN	NaN	NaN	34.8991	52.3971	0.1	0.382669	NaN	NaN	NaN	26.7538	26.819	1.63275	0.494943	NaN	NaN	NaN	1.30445	0.1	0.1	0.266586	0.51447	0.284634	0.1	0.358721	NaN	NaN	NaN	NaN	NaN
LMJ.RY0402.139443	Cre01.g016514	GACTTGTACTTTTATTGATGTA	1	intron	5prime	chromosome_1	-	sense	0.689195	0.689195	NaN	NaN	NaN	NaN	NaN	0.625425	0.752965	0.1	0.162232	NaN	NaN	NaN	11.3049	13.3075	0.1	0.1	NaN	NaN	NaN	10.8453	10.6041	1	1.62232	NaN	NaN	NaN	1.04238	0.1	0.1	0.1	0.1	0.1	0.14547	0.180926	NaN	NaN	NaN	NaN	NaN
LMJ.RY0402.139443	Cre06.g273850	TCGAGTTTACTGGTAGTACAAG	3	CDS	5prime	chromosome_6	+	antisense	NaN	NaN	NaN	NaN	NaN	NaN	NaN	NaN	NaN	0.1	0.1	NaN	NaN	NaN	10.6423	10.9149	0.1	0.1	NaN	NaN	NaN	9.5163	9.91988	1	1	NaN	NaN	NaN	1.11832	0.1	0.1	0.1	0.1	0.1	0.1	0.1	NaN	NaN	NaN	NaN	NaN
LMJ.RY0402.139897	Cre12.g536050	CCAGGCAGAAAAACAGGCGGTG	3	CDS	3prime	chromosome_12	-	antisense	0.986394	1.01329	0.921589	0.868393	1.01329	0.986394	1.0548	1.23861	1.04718	6477.95	5658.41	87.0668	2070.05	4139.59	17518.5	19860.2	7029.11	6515.96	85.9248	2098.6	3924.52	8486.23	11379.3	0.921589	0.868393	1.01329	0.986394	1.0548	2.06435	7029.11	6913.23	6070.07	6412.44	6621.15	5742.27	5575.78	72.0978	85.9248	95.6882	92.0723	87.0668
LMJ.RY0402.140040	Cre05.g243452	TTGCGGAGAAAGGGGCAGCAGC	4	intron	3prime	chromosome_5	-	sense	1.11143	1.11143	1.46725	1.07419	4.27027	1.11143	0.884881	NaN	NaN	5615.35	3667.4	173.511	352.94	787.4	NaN	NaN	3827.11	3414.09	40.6323	317.554	889.838	NaN	NaN	1.46725	1.07419	4.27027	1.11143	0.884881	NaN	3827.11	5531.22	5700.76	3473.26	3355.93	3491.52	3852.13	40.6323	47.5069	32.6079	152.53	174.593
LMJ.RY0402.140040	Cre10.g425800	GCTCGTATAGCGGTACGCCACT	5	intron	3prime	chromosome_10	+	antisense	1.07758	1.07758	1.41862	1.07758	4.32511	0.979904	1.02349	NaN	NaN	5371.28	3633.12	155.915	304.361	793.633	NaN	NaN	3786.28	3371.54	36.0489	310.603	775.416	NaN	NaN	1.41862	1.07758	4.32511	0.979904	1.02349	NaN	3786.28	5582.82	5167.76	3381.79	3361.33	3607.21	3659.23	36.0489	38.1234	27.6127	141.489	155.915
LMJ.RY0402.140040	unknown_chrom	CGCGTCAGGTTCGTATGGCTC	10	-	5prime	insertion_cassette_CIB1	+	-	1.03572	1.03572	1.55239	1.01033	3.03628	0.956453	1.03572	NaN	NaN	7913.28	4454.59	207.51	382.079	926.108	NaN	NaN	5097.49	4409.05	68.3434	399.475	894.167	NaN	NaN	1.55239	1.01033	3.03628	0.956453	1.03572	NaN	5097.49	7900.19	7926.38	4464.29	4354.49	4264.1	4653.59	51.0119	68.3434	69.2711	207.51	176.208
LMJ.RY0402.140406	Cre06.g279500	GGCAATGGTGTTGGTTTCGTTG	3	3UTR	5prime	chromosome_6	+	sense	0.968485	0.968485	0.826836	0.79627	1.37846	0.968485	0.972787	NaN	NaN	1433.06	847.787	40.1363	350.779	109.891	NaN	NaN	1733.18	1064.7	29.1167	362.194	112.965	NaN	NaN	0.826836	0.79627	1.37846	0.968485	0.972787	NaN	1733.18	1376.99	1491.41	1140.63	993.823	904.608	794.535	31.7318	26.1217	29.1167	37.6862	41.6698
LMJ.RY0402.140737	Cre14.g626576	CGCCGCAGACGTTCACACGATG	1	intron	3prime	chromosome_14	-	sense	1.37169	1.37169	1.4831	1.4339	NaN	0.836298	1.30947	NaN	NaN	5329.84	3830.25	0.1	1612.7	2851.96	NaN	NaN	3593.72	2671.21	1.43068	1928.38	2177.95	NaN	NaN	1.4831	1.4339	0.0698969	0.836298	1.30947	NaN	3593.72	5519.67	5146.53	2706.03	2636.85	3734.6	3928.36	2.03707	1.43068	1.31843	0.1	0.670831
LMJ.RY0402.140737	Cre14.g626576	TTCTAAGCTGTTGGATCCTCT	1	intron	5prime	chromosome_14	-	sense	1.24828	1.24828	1.55075	1.43216	NaN	1.00354	1.06441	NaN	NaN	6865.89	4392.33	0.426653	1730.3	2428.31	NaN	NaN	4427.45	3066.93	1.40584	1724.19	2281.38	NaN	NaN	1.55075	1.43216	0.303486	1.00354	1.06441	NaN	4427.45	6998.9	6735.41	3110.15	3024.31	4450.91	4334.53	1.40584	2.79288	0.951526	0.11777	0.426653
LMJ.RY0402.140737	Cre16.g680005	GTTCGGGCCTGCTCGGGGAGCC	4	5UTR	3prime	chromosome_16	-	antisense	1.34426	1.34426	1.66732	1.34675	NaN	0.855111	1.34177	NaN	NaN	1722.62	1072.6	0.1	419.857	720.403	NaN	NaN	1033.17	796.437	1.02132	490.997	536.903	NaN	NaN	1.66732	1.34675	0.0979127	0.855111	1.34177	NaN	1033.17	1842.51	1610.53	772.649	820.958	1131.87	1016.44	0.400139	1.13613	1.02132	0.1	0.1
LMJ.RY0402.140737	gene_unknown	ACGCTCGGGACACGCTAGTGGA	10	-	5prime	UNALIGNED	?	-	1.19448	1.19448	1.60285	1.3524	NaN	1.03655	1.01038	NaN	NaN	3605.29	1983.9	0.273036	784.718	1050.48	NaN	NaN	2249.3	1466.94	1.205	757.048	1039.69	NaN	NaN	1.60285	1.3524	0.226585	1.03655	1.01038	NaN	2249.3	3670.1	3541.63	1546.35	1391.62	1958.93	2009.18	1.205	1.97145	0.761221	0.11777	0.284435
LMJ.RY0402.140781	Cre05.g234100	GGCCCGCGTCCAGTGTATGTGG	1	intron	3prime	chromosome_5	-	sense	0.418889	0.418889	0.274684	0.376429	NaN	0.461349	0.469578	NaN	NaN	675.115	623.758	0.1	630.533	692.645	NaN	NaN	2457.79	1657.04	2.10982	1366.72	1475.04	NaN	NaN	0.274684	0.376429	0.0473973	0.461349	0.469578	NaN	2457.79	684.061	666.287	1600.69	1715.37	624.777	622.74	2.10982	5.04945	2.0055	0.1	0.1
LMJ.RY0402.140781	Cre05.g234100	TATCCCTCGTCTTGCGTAGGCA	1	intron	5prime	chromosome_5	-	sense	0.405052	0.405052	0.276312	0.358666	NaN	0.467694	0.451437	NaN	NaN	1001.21	803.001	0.471078	827.271	892.586	NaN	NaN	3623.47	2238.85	3.67923	1768.83	1977.21	NaN	NaN	0.276312	0.358666	0.128037	0.467694	0.451437	NaN	3623.47	1025.64	977.356	2158.12	2322.61	831.436	775.538	4.51877	2.46431	3.67923	0.471078	0.426653
LMJ.RY0402.140880	Cre03.g196350	TGGGGTCGAGGATCCGTCGAC	3	intron	5prime	chromosome_3	-	antisense	0.471027	0.718948	0.729087	0.718948	0.11045	0.850518	0.853181	0.471027	0.438728	3962.24	2667.77	3.09441	1191.67	1644.58	5737.6	5794.59	5434.52	3710.66	28.0164	1401.11	1927.58	7308.63	7924.63	0.729087	0.718948	0.11045	0.850518	0.853181	0.785045	5434.52	4137.12	3794.74	3668.26	3753.56	2676.87	2658.7	28.0164	42.4956	21.9485	2.7087	5.83092
LMJ.RY0402.140932	Cre01.g053600 & Cre01.g053700	GAATACCCGCATCCGCTGGTGG	5	intergenic	5prime	chromosome_1	-	downstream & upstream	1.37163	1.37163	NaN	NaN	NaN	1.0236	1.71967	NaN	NaN	0.246076	0.17057	NaN	21.9904	106.701	1.57982	1.77433	0.129352	0.248195	NaN	21.4835	62.0472	1.24897	1.69571	1.90238	0.687241	NaN	1.0236	1.71967	1.2649	0.129352	0.377005	0.160617	0.616009	0.1	0.290941	0.1	NaN	NaN	NaN	NaN	NaN
LMJ.RY0402.140932	Cre16.g661626	TCAAGTGACACACGTTAGAAAC	1	5UTR	3prime	chromosome_16	-	antisense	NaN	NaN	NaN	NaN	NaN	NaN	NaN	NaN	NaN	0.1	0.1	NaN	0.991404	25.1422	NaN	NaN	0.1	0.1	NaN	6.28709	3.5806	NaN	NaN	1	1	NaN	0.157689	7.02177	NaN	0.1	0.1	0.1	0.1	0.1	0.1	0.1	NaN	NaN	NaN	NaN	NaN
LMJ.RY0402.140932	Cre16.g661626	TTTGCACCCGGCCATCGTCACT	1	5UTR	5prime	chromosome_16	-	antisense	1.31204	1.31204	NaN	NaN	NaN	1.05407	1.57002	NaN	NaN	0.828416	0.147718	NaN	81.0523	408.649	3.64574	4.14011	0.388055	1.8905	NaN	76.8948	260.283	4.31208	4.45746	2.13479	0.0781371	NaN	1.05407	1.57002	0.845472	0.388055	1.06818	0.642469	3.00304	1.19012	0.218206	0.1	NaN	NaN	NaN	NaN	NaN
LMJ.RY0402.140932	gene_unknown	GGATGGGAGCCACGACAAGCAA	10	-	5prime	UNALIGNED	?	-	1.45189	1.45189	NaN	NaN	NaN	1.1907	1.71308	NaN	NaN	1.1542	0.444292	NaN	222.911	1163.46	9.96502	9.60226	0.582083	3.63739	NaN	187.211	679.163	8.26304	8.55092	1.98288	0.122146	NaN	1.1907	1.71308	1.20598	0.582083	1.50802	0.883395	5.08207	2.60338	0.218206	0.904628	NaN	NaN	NaN	NaN	NaN
LMJ.RY0402.141480	Cre16.g652200	GGGGGAGTACTTTTGCTGGTTT	1	intron	3prime	chromosome_16	-	antisense	0.924281	0.924281	0.648403	0.812993	NaN	1.03557	1.13116	NaN	NaN	924.333	2801.81	NaN	1160.19	213.634	NaN	NaN	1425.55	3446.29	NaN	1120.34	188.862	NaN	NaN	0.648403	0.812993	NaN	1.03557	1.13116	NaN	1425.55	872.646	979.082	3270.06	3632.02	2718.13	2888.06	NaN	NaN	NaN	NaN	NaN
LMJ.RY0402.141480	Cre16.g652200	GCGTGGCTGACGGGCTCTGCTC	1	intron	5prime	chromosome_16	-	antisense	0.966772	0.966772	0.785376	0.915125	NaN	1.01842	1.31846	NaN	NaN	657.692	1913.56	0.142218	699.326	136.178	NaN	NaN	837.423	2091.03	2.35478	686.679	103.286	NaN	NaN	0.785376	0.915125	0.0603953	1.01842	1.31846	NaN	837.423	612.905	705.752	1859.73	2351.1	1948.65	1879.09	3.11293	2.35478	0.697786	0.1	0.142218
LMJ.RY0402.141480	unknown_chrom	TAGGACGACTGGCAAGTAGGAC	10	-	3prime	insertion_cassette_CIB1	+	-	0.916981	0.916981	0.705367	0.862126	NaN	0.971835	1.32423	NaN	NaN	687.254	2176.09	0.105921	889.087	190.442	NaN	NaN	974.321	2524.1	1.16404	914.854	143.814	NaN	NaN	0.705367	0.862126	0.090994	0.971835	1.32423	NaN	974.321	695.523	679.083	2380.63	2676.22	2162.1	2190.17	1.16404	1.85147	0.204264	0.1	0.105921
LMJ.RY0402.141480	unknown_chrom	CAATCGGACGGTGACCGCGAGC	10	-	5prime	insertion_cassette_CIB1	+	-	0.947977	0.947977	0.809193	0.876793	NaN	1.01916	1.33829	NaN	NaN	760.184	2150.99	NaN	779.972	164.006	NaN	NaN	939.436	2453.25	NaN	765.307	122.549	NaN	NaN	0.809193	0.876793	NaN	1.01916	1.33829	NaN	939.436	704.077	820.763	2264.92	2657.23	2112.14	2190.56	NaN	NaN	NaN	NaN	NaN
LMJ.RY0402.141505	Cre13.g588626 & Cre13.g588650	AGTACGCTGACGGCATCTTGAC	2	intergenic	5prime	chromosome_13	+	upstream & upstream	1.49496	1.49496	0.39132	NaN	NaN	1.51289	1.49496	NaN	NaN	2.80929	2.03115	NaN	2383.8	848.255	NaN	NaN	7.17902	4.39663	NaN	1575.66	567.411	NaN	NaN	0.39132	0.461977	NaN	1.51289	1.49496	NaN	7.17902	2.13636	3.6942	5.77508	3.34721	2.40026	1.71879	NaN	NaN	NaN	NaN	NaN
LMJ.RY0402.141505	Cre13.g588626 & Cre13.g588650	ACAAATCCCTAGGGCGGTGGTC	2	intergenic	3prime	chromosome_13	+	upstream & upstream	0.993487	0.993487	0.320966	0.622388	NaN	1.76041	1.36459	NaN	NaN	3.85129	4.53008	NaN	3440.71	996.52	NaN	NaN	11.9991	7.27854	NaN	1954.49	730.273	NaN	NaN	0.320966	0.622388	NaN	1.76041	1.36459	NaN	11.9991	2.92834	5.06513	12.6903	4.17463	6.93427	2.95945	NaN	NaN	NaN	NaN	NaN
LMJ.RY0402.141505	unknown_chrom	CGGGATCACAACCGCTTTTGCT	10	-	3prime	insertion_cassette_CIB1	+	-	0.977605	0.977605	0.410979	0.380311	NaN	1.54423	1.62313	NaN	NaN	4.82862	2.95062	NaN	4006.54	1510.77	NaN	NaN	11.7491	7.75842	NaN	2594.52	930.774	NaN	NaN	0.410979	0.380311	NaN	1.54423	1.62313	NaN	11.7491	4.68535	4.97627	12.9475	4.64902	4.85399	1.79361	NaN	NaN	NaN	NaN	NaN
LMJ.RY0402.141505	unknown_chrom	ACTCGTGGTCTTCGGGCCACCC	10	-	5prime	insertion_cassette_CIB1	+	-	1.49424	1.49424	0.386321	NaN	NaN	1.60948	1.49424	NaN	NaN	3.97992	2.12146	NaN	3539	1303.5	NaN	NaN	10.3021	6.4484	NaN	2198.85	872.351	NaN	NaN	0.386321	0.328991	NaN	1.60948	1.49424	NaN	10.3021	2.70187	5.86253	9.31714	4.46294	2.61847	1.71879	NaN	NaN	NaN	NaN	NaN
LMJ.RY0402.141537	Cre02.g105650	CCAAGTTGTATGTGATAAGAGG	2	intron	3prime	chromosome_2	-	sense	0.0777063	0.0816655	0.0777063	0.102449	NaN	0.0321813	0.0295482	0.0856247	0.502139	21.2639	36.0932	0.1	10.5085	1.8893	56.6446	343.841	273.645	352.304	3.21251	326.54	63.9394	396.927	410.853	0.0777063	0.102449	0.0311283	0.0321813	0.0295482	0.142708	273.645	28.1121	16.084	340.408	364.616	30.907	42.1497	8.98494	0.252473	3.21251	0.1	0.176534
LMJ.RY0402.141537	Cre02.g105650	ATGAAATTCGTTCGGCTGAAA	2	intron	5prime	chromosome_2	-	sense	0.0634028	0.0688148	0.0742268	0.103131	NaN	0.030347	0.0146123	0.0634028	0.555355	45.1264	70.641	1.09214	17.216	1.43572	63.1913	492.259	607.953	684.965	4.25015	567.304	98.2546	597.998	531.831	0.0742268	0.103131	0.256966	0.030347	0.0146123	0.105671	607.953	54.4143	37.4238	673.606	696.516	57.4608	86.8443	19.7822	3.3405	4.25015	0.942156	1.27996
LMJ.RY0402.142060	gene_unknown	TTTTACCTGTTCAGAATGGTGA	10	-	5prime	UNALIGNED	?	-	0.725942	0.725942	0.659699	0.725942	0.720889	1.0023	0.798943	NaN	NaN	88.0336	837.585	34.3887	1063.74	282.885	NaN	NaN	133.445	1153.79	47.7032	1061.3	354.074	NaN	NaN	0.659699	0.725942	0.720889	1.0023	0.798943	NaN	133.445	88.2819	87.7859	1208.53	1101.53	808.161	868.081	41.2714	56.5695	47.7032	34.3887	36.4077
LMJ.RY0402.142060	unknown_chrom	ATCACATCCTCGGAATCTCGAT	10	-	5prime	insertion_cassette_CIB1	+	-	0.766119	0.766119	0.521832	0.766119	0.642943	0.977318	0.877711	NaN	NaN	103.14	1188.86	60.1581	1457.63	405.804	NaN	NaN	197.649	1551.79	93.5667	1491.46	462.343	NaN	NaN	0.521832	0.766119	0.642943	0.977318	0.877711	NaN	197.649	102.755	103.526	1536.5	1567.24	1207.5	1170.5	80.6349	94.0818	93.5667	65.4798	60.1581
LMJ.RY0402.142067	Cre11.g467538	CTCTAGAACCGTGGAGCGGCTT	4	5UTR	3prime	chromosome_11	-	antisense	0.644519	0.644519	0.554903	0.734136	NaN	0.460102	0.848683	NaN	NaN	3158.26	2964.49	NaN	949.034	310.741	NaN	NaN	5691.55	4038.07	NaN	2062.66	366.145	NaN	NaN	0.554903	0.734136	NaN	0.460102	0.848683	NaN	5691.55	3273.97	3046.63	4139.68	3938.95	3149.74	2790.13	NaN	NaN	NaN	NaN	NaN
LMJ.RY0402.142067	Cre11.g467538	TCTAGGGAACATTAACGTGCGG	4	CDS	5prime	chromosome_11	-	antisense	0.631676	0.631676	0.530622	0.73273	NaN	0.49868	0.847024	NaN	NaN	4203.77	3566.53	NaN	1246.14	364.494	NaN	NaN	7922.34	4867.46	NaN	2498.88	430.323	NaN	NaN	0.530622	0.73273	NaN	0.49868	0.847024	NaN	7922.34	4288.57	4120.65	4993.55	4744.55	3814.55	3334.64	NaN	NaN	NaN	NaN	NaN
LMJ.RY0402.142067	Cre12.g538850	TCGAGGGGTGGATACCGAGCTC	3	intron	3prime	chromosome_12	+	antisense	0.428383	0.428383	0.38933	0.513364	NaN	0.407749	0.449017	NaN	NaN	1248.42	1243.09	NaN	604.013	112.191	NaN	NaN	3206.58	2421.47	NaN	1481.33	249.859	NaN	NaN	0.38933	0.513364	NaN	0.407749	0.449017	NaN	3206.58	1296.4	1202.21	2470.14	2373.75	1280.16	1207.1	NaN	NaN	NaN	NaN	NaN
LMJ.RY0402.142067	Cre16.g650425 & Cre16.g650450	GGGGCAAGGGCCCAAGGGAGAG	1	intergenic	3prime	chromosome_16	-	downstream & downstream	0.788099	0.788099	0.759081	0.892284	NaN	0.668907	0.817116	NaN	NaN	2975.05	2031.45	NaN	738.63	200.432	NaN	NaN	3919.27	2276.69	NaN	1104.23	245.292	NaN	NaN	0.759081	0.892284	NaN	0.668907	0.817116	NaN	3919.27	3023.03	2927.83	2357.65	2198.51	2139.62	1928.75	NaN	NaN	NaN	NaN	NaN
LMJ.RY0402.142067	Cre16.g650425 & Cre16.g650450	CGAACGACACTTCTCTTTTTTA	1	intergenic	5prime	chromosome_16	-	downstream & downstream	0.796998	0.796998	0.735035	0.858962	NaN	0.63972	0.901708	NaN	NaN	4766.29	2883.91	NaN	1139.52	306.168	NaN	NaN	6484.44	3357.44	NaN	1781.27	339.542	NaN	NaN	0.735035	0.858962	NaN	0.63972	0.901708	NaN	6484.44	4899.93	4636.3	3476.22	3242.72	3037.96	2737.68	NaN	NaN	NaN	NaN	NaN
LMJ.RY0402.142659	Cre07.g342920	CCGGTGGCATTAAAGCATCACG	3	intron	3prime	chromosome_7	+	sense	1.11896	1.11896	0.778715	0.872483	NaN	1.36543	1.9408	NaN	NaN	43.9939	27.7767	NaN	1203.11	136.456	NaN	NaN	56.4955	31.8364	NaN	881.115	70.3089	NaN	NaN	0.778715	0.872483	NaN	1.36543	1.9408	NaN	56.4955	48.9451	39.5436	28.0386	36.1485	24.937	30.9397	NaN	NaN	NaN	NaN	NaN
LMJ.RY0402.142659	gene_unknown	CTGCCTGCAAAATTGTGGTTTT	10	-	5prime	UNALIGNED	?	-	1.35744	1.35744	1.15683	0.817706	NaN	1.83769	1.55805	NaN	NaN	42.3476	15.8494	NaN	729.072	58.0571	NaN	NaN	36.6065	19.3828	NaN	396.733	37.2626	NaN	NaN	1.15683	0.817706	NaN	1.83769	1.55805	NaN	36.6065	49.2828	36.3884	22.4931	16.7026	14.6925	17.0975	NaN	NaN	NaN	NaN	NaN
LMJ.RY0402.142747	Cre06.g280500	TACACGAGGTAGTCATCTGGGC	3	3UTR	3prime	chromosome_6	-	sense	NaN	NaN	NaN	NaN	NaN	NaN	NaN	NaN	NaN	0.1	0.1	NaN	NaN	NaN	NaN	NaN	0.24998	0.1	NaN	NaN	NaN	NaN	NaN	0.400032	1	NaN	NaN	NaN	NaN	0.24998	0.1	0.1	0.1	0.1	0.1	0.1	NaN	NaN	NaN	NaN	NaN
LMJ.RY0402.143055	Cre01.g054400	AAGGACTGAACCGGTGGTGGTC	3	intron	3prime	chromosome_1	+	sense	0.927072	0.927072	0.786164	0.755937	NaN	1.148	1.06798	NaN	NaN	1028.22	680.41	NaN	849.881	206.224	NaN	NaN	1307.9	900.088	NaN	740.312	193.097	NaN	NaN	0.786164	0.755937	NaN	1.148	1.06798	NaN	1307.9	1003.25	1053.81	887.719	912.63	711.357	650.81	NaN	NaN	NaN	NaN	NaN
LMJ.RY0402.143055	Cre10.g462100	CAAGGGGCAGAATGCGGAACCT	3	3UTR	3prime	chromosome_10	+	sense	1.37951	1.37951	0.778494	1.14178	NaN	1.61723	1.67291	NaN	NaN	470.692	852.08	0.1	892.016	224.267	NaN	NaN	604.619	746.271	1.07703	551.571	134.058	NaN	NaN	0.778494	1.14178	0.0928483	1.61723	1.67291	NaN	604.619	463.766	477.722	729.176	763.767	902.148	804.791	1.16404	0.589103	1.07703	0.1	0.1
LMJ.RY0402.143055	gene_unknown	GTTGCGGCCTTGCGTTAGTATC	10	-	5prime	UNALIGNED	?	-	0.902115	0.902115	0.758267	0.718358	NaN	1.18408	1.04596	NaN	NaN	1269.06	771.159	0.284435	1070.29	241.516	NaN	NaN	1673.64	1073.5	2.10876	903.898	230.902	NaN	NaN	0.758267	0.718358	0.134883	1.18408	1.04596	NaN	1673.64	1256.68	1281.57	1054.38	1092.97	794.996	748.037	2.10876	3.99765	2.09336	0.706617	0.284435
LMJ.RY0402.143219	Cre17.g712950	AATGAGAGAAGGCCCGGAACGA	3	3UTR	3prime	chromosome_17	-	sense	NaN	NaN	NaN	NaN	NaN	NaN	NaN	NaN	NaN	0.1	0.1	NaN	NaN	NaN	NaN	NaN	0.1	0.1	NaN	NaN	NaN	NaN	NaN	1	1	NaN	NaN	NaN	NaN	0.1	0.1	0.1	0.1	0.1	0.1	0.1	NaN	NaN	NaN	NaN	NaN
LMJ.RY0402.143226	Cre02.g107350	CGGACTGACAGTCAAGGGACCA	5	intron	3prime	chromosome_2	-	antisense	0.54339	0.543647	0.675635	0.54339	0.474316	0.934574	0.632128	0.543647	0.506607	207.403	742.712	615.894	931.18	549.686	2285.78	2392.38	306.976	1366.81	1298.49	996.369	869.581	2522.72	2833.41	0.675635	0.54339	0.474316	0.934574	0.632128	0.906078	306.976	203.394	211.492	1454.66	1284.27	698.578	789.635	1298.49	1478.48	1214.51	503.018	615.894
LMJ.RY0402.143226	Cre07.g325762	CTTATCGGGACAAGGGATAACG	5	intron	3prime	chromosome_7	-	antisense	0.350709	0.473757	0.324719	0.250043	0.350709	0.741745	NaN	0.606387	0.596805	2.40814	5.50882	8.20511	9.02065	5.16603	44.4145	49.403	7.41608	22.0315	23.3958	12.1614	9.17159	43.9467	49.6674	0.324719	0.250043	0.350709	0.741745	0.563265	1.01064	7.41608	2.51001	2.31041	19.3784	25.0478	5.54741	5.4705	24.5176	23.3958	22.599	8.99809	5.57849
LMJ.RY0402.143226	Cre11.g467666	CAACTCTTGTATCCCACTGGAA	5	intron	5prime	chromosome_11	+	antisense	0.531539	0.533521	0.531539	0.580285	0.420891	0.797111	0.904911	0.533521	0.51456	153.428	627.848	558.062	907.532	546.649	2495.64	2692.27	288.648	1081.96	1325.91	1138.53	604.092	2806.61	3139.3	0.531539	0.580285	0.420891	0.797111	0.904911	0.889202	288.648	161.232	146.001	1113.98	1050.87	656.945	600.04	1325.91	1260.52	1469.6	581.781	558.062
LMJ.RY0402.143226	Cre12.g486850	CAGGGCAGTATAGGCGGGGTCT	2	CDS	5prime	chromosome_12	+	sense	0.739138	0.754564	0.782831	0.764284	0.541526	0.976723	0.739138	0.754564	0.667809	42.4788	139.327	39.6787	59.4208	36.1715	357.697	376.217	54.2631	182.297	73.2721	60.8369	48.9374	284.427	338.016	0.782831	0.764284	0.541526	0.976723	0.739138	1.25761	54.2631	43.2927	41.6802	182.955	181.642	139.07	139.584	69.1874	73.2721	79.0401	37.5685	39.6787
LMJ.RY0402.143226	Cre12.g486850	GGTACTGACTCACTGCCATGG	2	CDS	3prime	chromosome_12	+	sense	0.71831	0.756581	0.756581	0.71831	0.633073	0.867197	1.07136	0.708826	0.84687	412.682	1380.01	770.185	1245.68	976.967	2235.67	3119.29	545.457	1921.19	1216.58	1436.44	911.891	1892.43	2209.99	0.756581	0.71831	0.633073	0.867197	1.07136	1.18138	545.457	462.594	368.155	1901.31	1941.28	1720.89	1106.65	1369.68	1216.58	1090.43	719.799	770.185
LMJ.RY0402.143226	Cre12.g524700	CTCTATTTACTACCTGTAACCG	4	intron	5prime	chromosome_12	+	sense	0.638974	0.66674	0.638974	0.668267	0.475573	0.748757	1.16567	0.66674	0.574083	162.495	634.018	454.059	788.911	593.414	2561.01	2226.14	254.306	948.749	954.761	1053.63	509.076	2304.66	2326.64	0.638974	0.668267	0.475573	0.748757	1.16567	1.11123	254.306	170.092	155.237	971.292	926.73	677.892	592.984	995.234	952.044	954.761	438.574	499.611
LMJ.RY0402.143414	Cre01.g018050	GCGCTAGATCGGACGCTGGTAT	3	intron	3prime	chromosome_1	-	antisense	NaN	NaN	NaN	NaN	NaN	NaN	NaN	NaN	NaN	0.1	0.1	NaN	NaN	NaN	NaN	NaN	0.1	0.151988	NaN	NaN	NaN	NaN	NaN	1	0.657947	NaN	NaN	NaN	NaN	0.1	0.1	0.1	0.231003	0.1	0.1	0.1	NaN	NaN	NaN	NaN	NaN
LMJ.RY0402.143414	Cre06.g262550	TATAATGTCTCCAATTGAGTTA	5	3UTR	5prime	chromosome_6	-	antisense	2.07524	2.07524	2.07524	1.81189	2.35958	NaN	NaN	NaN	NaN	5506.41	3293.76	223.173	NaN	NaN	NaN	NaN	2653.39	1817.86	94.5817	NaN	NaN	NaN	NaN	2.07524	1.81189	2.35958	NaN	NaN	NaN	2653.39	5501.08	5511.75	1856.98	1779.56	3425.78	3166.83	98.9108	88.5508	94.5817	223.173	204.936
LMJ.RY0402.143541	Cre12.g493150	GCTCCCACGTACCTTCAGCGC	1	intron	3prime	chromosome_12	+	sense	0.426812	0.426812	0.354858	0.426812	0.424307	0.934341	1.41495	NaN	NaN	426.647	309.854	12.3624	39.6505	477.395	NaN	NaN	1202.3	725.973	29.1354	42.4369	337.393	NaN	NaN	0.354858	0.426812	0.424307	0.934341	1.41495	NaN	1202.3	441.092	412.675	740.752	711.489	317.49	302.402	42.4147	20.4082	29.1354	11.9164	12.5693
LMJ.RY0402.143541	Cre12.g493150	GAGGCCCGTCAGGCGCATAAGG	1	intron	5prime	chromosome_12	+	sense	0.54251	0.54251	0.350544	0.448483	0.54251	1.0438	1.17485	NaN	NaN	524.215	356.298	23.6081	49.8696	417.823	NaN	NaN	1495.44	794.452	43.5165	47.777	355.64	NaN	NaN	0.350544	0.448483	0.54251	1.0438	1.17485	NaN	1495.44	521.46	526.985	835.163	755.725	375.823	337.788	51.7148	36.8551	43.5165	21.7874	23.6081
LMJ.RY0402.143977	Cre04.g227850	CCTGTGTCAGTTGTGAAGTAG	3	CDS	5prime	chromosome_4	-	sense	1.09913	1.09913	1.21156	1.0545	NaN	0.407784	1.14377	NaN	NaN	206.161	146.756	NaN	49.4079	69.0493	NaN	NaN	170.162	139.172	NaN	121.162	60.3699	NaN	NaN	1.21156	1.0545	NaN	0.407784	1.14377	NaN	170.162	212.631	199.888	150.691	128.533	159.145	135.332	NaN	NaN	NaN	NaN	NaN
LMJ.RY0402.143977	Cre13.g604950	AGGGTAGGGGCGGTGGTGATCA	3	3UTR	3prime	chromosome_13	-	sense	1.10069	1.10069	1.3927	1.16281	NaN	0.416327	1.03858	NaN	NaN	141.58	111.12	NaN	36.8965	47.5162	NaN	NaN	101.659	95.5613	NaN	88.6237	45.7512	NaN	NaN	1.3927	1.16281	NaN	0.416327	1.03858	NaN	101.659	133.951	149.644	103.494	88.2364	121.845	101.339	NaN	NaN	NaN	NaN	NaN
LMJ.RY0402.144017	Cre04.g217951	AGTTACCATAACCATCCATCGC	3	CDS	5prime	chromosome_4	+	sense	0.92986	0.92986	0.453741	1.02134	0.8964	0.958726	0.92986	NaN	NaN	214.725	7069	59.5892	479.803	79.6378	NaN	NaN	473.233	6921.32	66.4761	500.459	85.645	NaN	NaN	0.453741	1.02134	0.8964	0.958726	0.92986	NaN	473.233	215.835	213.621	6905.92	6936.75	7034.59	7103.59	66.4761	106.787	54.1101	71.7216	59.5892
LMJ.RY0402.144017	Cre08.g372100 & Cre08.g372150	CAATTCGGTTGCTCGAAGCTC	4	intergenic	5prime	chromosome_8	-	upstream & upstream	0.795581	0.795581	0.295573	0.977482	0.670005	0.795581	1.15086	NaN	NaN	63.4474	1857.38	17.4928	148.8	27.9413	NaN	NaN	214.659	1900.17	26.1084	187.033	24.2787	NaN	NaN	0.295573	0.977482	0.670005	0.795581	1.15086	NaN	214.659	62.2686	64.6485	1853.73	1947.78	1944.21	1774.43	26.1084	45.3432	19.1574	19.1964	17.4928
LMJ.RY0402.144907	Cre16.g691400	ACTCCTCAAGCTGGATGTCGCT	3	CDS	3prime	chromosome_16	+	antisense	0.839126	0.839126	0.757051	0.839126	1.09988	NaN	NaN	0.222378	1.05744	542.636	825.439	909.342	NaN	NaN	209.238	126.929	716.777	983.689	826.766	NaN	NaN	564.546	72.021	0.757051	0.839126	1.09988	NaN	NaN	0.370631	716.777	552.453	532.994	999.787	967.849	824.385	826.493	611.121	945.005	826.766	909.342	1060.37
LMJ.RY0402.144907	unknown_chrom	GGTGACTCTCCGATACGGACGG	10	-	3prime	insertion_cassette_CIB1	+	-	0.881258	0.881258	0.779023	0.881258	1.3425	NaN	NaN	0.188942	0.933006	374.226	614.844	866.82	NaN	NaN	121.208	69.5064	480.379	697.689	645.677	NaN	NaN	384.906	44.6983	0.779023	0.881258	1.3425	NaN	NaN	0.314903	480.379	405.45	345.407	712.37	683.31	611.008	618.704	595.88	748.287	645.677	937.747	866.82
LMJ.RY0402.144907	unknown_chrom	GCGTCTGCTCCCGTTTCTCAGC	10	-	5prime	insertion_cassette_CIB1	+	-	0.743834	0.743834	0.743834	0.929332	1.23926	NaN	NaN	0.118588	0.70026	311.259	496.053	675.676	NaN	NaN	58.6203	36.5256	418.453	533.773	545.225	NaN	NaN	296.591	31.2961	0.743834	0.929332	1.23926	NaN	NaN	0.197647	418.453	332.518	291.36	527.458	540.165	529.512	464.707	528.696	566.352	545.225	775.041	675.676
LMJ.RY0402.145067	Cre10.g440000	TAAAACACCGAGTTCATGCGCC	3	intron	3prime	chromosome_10	-	sense	0.203124	0.437373	1.06315	1.0297	1.0573	0.203124	0.101915	0.437373	0.0645395	47.4838	44.3435	57.3031	111.416	146.817	158.29	56.5675	44.6631	43.0646	54.1974	548.511	1440.58	217.146	525.887	1.06315	1.0297	1.0573	0.203124	0.101915	0.728955	44.6631	39.1561	57.5826	41.5006	44.6875	50.5211	38.9212	55.2919	54.1974	48.299	57.8796	57.3031
LMJ.RY0402.145067	gene_unknown	GCTACGTGACATTGGCCCCTTG	10	-	5prime	UNALIGNED	?	-	0.216656	0.344082	1.00299	1.01694	0.980908	0.216656	0.176335	0.344082	0.0228422	56.8257	44.0572	89.9759	189.616	266.502	128.209	22.3232	56.6561	43.3233	91.7271	875.194	1511.34	223.566	586.367	1.00299	1.01694	0.980908	0.216656	0.176335	0.57347	56.6561	48.4451	66.6562	44.6607	42.026	42.4046	45.7742	96.6012	81.0483	91.7271	89.9759	91.446
LMJ.RY0402.145077	Cre05.g235500	CCGAACAGTCAATTTTGTTATT	1	CDS	5prime	chromosome_5	+	sense	1.29835	1.29835	1.41121	1.2037	NaN	1.27105	1.32564	NaN	NaN	1439.53	2506.41	0.142218	756.403	143.866	NaN	NaN	1020.07	2082.26	1.15001	595.099	108.525	NaN	NaN	1.41121	1.2037	0.123666	1.27105	1.32564	NaN	1020.07	1408.34	1471.42	2116.92	2048.16	2519.91	2492.97	0.100417	1.15001	2.22023	0.471078	0.142218
LMJ.RY0402.145077	Cre05.g235500	TAAGGTGGAAGGAAGTGCTATA	1	CDS	3prime	chromosome_5	+	sense	1.22341	1.22341	1.3965	1.21109	NaN	1.23573	1.10542	NaN	NaN	1206.13	2457.55	0.1	777.908	147.074	NaN	NaN	863.682	2029.21	1.09405	629.513	133.049	NaN	NaN	1.3965	1.21109	0.0914037	1.23573	1.10542	NaN	863.682	1211.31	1200.97	2010.38	2048.22	2389.15	2527.91	0.654773	1.09405	2.45116	0.1	0.1
LMJ.RY0402.145211	Cre13.g568250	CATCGAGTGACCAAACAGGGGA	1	intron	3prime	chromosome_13	+	antisense	1.59264	1.59264	2.13397	1.59264	1.00099	1.11564	1.76335	NaN	NaN	2220.22	1316.94	28.8104	248.979	1322.44	NaN	NaN	1040.42	826.893	28.7819	223.171	749.959	NaN	NaN	2.13397	1.59264	1.00099	1.11564	1.76335	NaN	1040.42	2293.48	2149.31	907.869	753.141	1325.14	1308.79	29.1374	28.7819	27.0742	31.3231	28.8104
LMJ.RY0402.145211	Cre13.g568250	CAAGAGTGCGCTCGGCCTGCGC	1	intron	5prime	chromosome_13	+	antisense	1.58658	1.58658	2.16603	1.58658	0.954687	1.17194	2.30327	NaN	NaN	2813.51	1437.51	64.4365	343.812	1963.64	NaN	NaN	1298.92	906.042	67.4949	293.37	852.545	NaN	NaN	2.16603	1.58658	0.954687	1.17194	2.30327	NaN	1298.92	2798.15	2828.95	1040.29	789.122	1470.71	1405.07	77.6224	63.7982	67.4949	62.4178	65.7046
LMJ.RY0402.145471	Cre10.g442900	GATTTGGAACTCCGATGATTCG	3	intron	3prime	chromosome_10	-	antisense	0.860612	0.860612	0.832658	0.888567	NaN	0.761114	0.945206	NaN	NaN	691.259	962.457	NaN	787.67	647.712	NaN	NaN	830.184	1083.16	NaN	1034.89	685.259	NaN	NaN	0.832658	0.888567	NaN	0.761114	0.945206	NaN	830.184	777.182	614.836	1013.16	1157.98	1082.04	856.088	NaN	NaN	NaN	NaN	NaN
LMJ.RY0402.145484	Cre12.g528800	GAGGGATATATTGGGTAAAAGG	1	5UTR	3prime	chromosome_12	+	antisense	0.585465	0.585465	0.366186	0.607134	NaN	0.563797	0.654392	NaN	NaN	150.613	193.065	NaN	299.572	191.255	NaN	NaN	411.301	317.995	NaN	531.348	292.263	NaN	NaN	0.366186	0.607134	NaN	0.563797	0.654392	NaN	411.301	153.78	147.511	326.431	309.776	202.157	184.383	NaN	NaN	NaN	NaN	NaN
LMJ.RY0402.145484	Cre12.g528800	TAAAGCTAGGTTAGGAACCATT	1	5UTR	3prime	chromosome_12	-	sense	0.536702	0.536702	0.348232	0.596733	NaN	0.47667	0.627379	NaN	NaN	168.415	232.569	NaN	303.95	219.479	NaN	NaN	483.628	389.737	NaN	637.652	349.835	NaN	NaN	0.348232	0.596733	NaN	0.47667	0.627379	NaN	483.628	166.33	170.526	386.796	392.7	245.671	220.165	NaN	NaN	NaN	NaN	NaN
LMJ.RY0402.145484	gene_unknown	GATCGTATCCGTCTCGGAGAAC	10	-	3prime	UNALIGNED	?	-	NaN	NaN	NaN	NaN	NaN	NaN	NaN	NaN	NaN	2.35191	2.16374	NaN	4.21347	2.78765	NaN	NaN	6.08285	5.44772	NaN	5.59492	5.0559	NaN	NaN	0.386647	0.397183	NaN	0.753088	0.551367	NaN	6.08285	2.59367	2.13269	4.11576	7.21072	3.07089	1.52456	NaN	NaN	NaN	NaN	NaN
LMJ.RY0402.145513	Cre07.g349000	TGGCCCTCGACCTACGTTGTAA	5	intron	5prime	chromosome_7	+	antisense	0.970668	0.970668	0.727495	1.22087	1.09907	0.637749	0.970668	NaN	NaN	31.9949	33.5768	78.4345	1178.69	278.226	NaN	NaN	43.9796	27.5023	71.3645	1848.2	286.633	NaN	NaN	0.727495	1.22087	1.09907	0.637749	0.970668	NaN	43.9796	31.1657	32.8462	28.6444	26.4057	37.3132	30.2146	79.3295	66.1529	71.3645	78.4345	78.9308
LMJ.RY0402.145513	Cre11.g467749	ACGGGCCAAATTTCCGTCAGTA	4	intron	3prime	chromosome_11	+	antisense	0.716504	0.716504	0.668109	0.716504	0.8507	0.696438	0.837692	NaN	NaN	34.4049	29.9702	36.9777	1711.87	297.91	NaN	NaN	51.4959	41.8284	43.4674	2458.04	355.631	NaN	NaN	0.668109	0.716504	0.8507	0.696438	0.837692	NaN	51.4959	36.3951	32.5235	44.7589	39.0897	28.1333	31.927	44.4882	43.4674	38.0116	37.8893	35.0597
LMJ.RY0402.145885	Cre03.g206350	CCCAAACCCACGATCTTCGGAC	3	CDS	3prime	chromosome_3	-	antisense	0.427227	0.427227	0.476576	0.377878	NaN	NaN	NaN	NaN	NaN	33.9136	29.7245	NaN	NaN	NaN	NaN	NaN	71.161	78.6618	NaN	NaN	NaN	NaN	NaN	0.476576	0.377878	NaN	NaN	NaN	NaN	71.161	40.8295	28.1693	90.2038	68.5967	29.322	30.1326	NaN	NaN	NaN	NaN	NaN
LMJ.RY0402.145885	Cre06.g270300 & Cre06.g270350	GCGCGCAATCGGCTATAAGGT	3	intergenic	3prime	chromosome_6	+	upstream & upstream	0.344229	0.344229	0.408629	0.279828	NaN	NaN	NaN	NaN	NaN	26.048	20.4822	NaN	NaN	NaN	NaN	NaN	63.745	73.1956	NaN	NaN	NaN	NaN	NaN	0.408629	0.279828	NaN	NaN	NaN	NaN	63.745	29.3671	23.1041	76.8276	69.7352	15.7507	26.635	NaN	NaN	NaN	NaN	NaN
LMJ.RY0402.145885	gene_unknown	GCAACAAGTACGGGTCTGAGG	10	-	5prime	UNALIGNED	?	-	0.386203	0.386203	0.370927	0.401479	NaN	NaN	NaN	NaN	NaN	35.2413	31.6814	0.11777	NaN	NaN	NaN	NaN	95.0089	78.9118	1.36906	NaN	NaN	NaN	NaN	0.370927	0.401479	0.0860222	NaN	NaN	NaN	95.0089	36.8208	33.7296	86.3953	72.0765	33.0218	30.3955	2.30959	1.36906	0.444046	0.11777	0.1
LMJ.RY0402.146043	Cre10.g441750	CAACCACCAACGGCGGATTCTG	3	intron	3prime	chromosome_10	+	antisense	1.20619	1.20619	1.1169	1.29548	NaN	0.968061	1.39212	NaN	NaN	3540.11	3645.89	NaN	526.359	449.33	NaN	NaN	3169.58	2814.32	NaN	543.725	322.766	NaN	NaN	1.1169	1.29548	NaN	0.968061	1.39212	NaN	3169.58	3581.95	3498.76	2858.31	2771	3571.25	3722.09	NaN	NaN	NaN	NaN	NaN
LMJ.RY0402.146146	Cre01.g037800	TTCAATAGACCTTGATTGGAGG	4	intron	5prime	chromosome_1	-	sense	0.105577	0.107343	0.0288776	0.105577	NaN	0.10911	0.394704	0.164607	0.0528356	3.74471	138.255	NaN	84.728	45.298	904.083	97.8281	129.675	1309.52	NaN	776.54	114.764	3295.42	1110.93	0.0288776	0.105577	NaN	0.10911	0.394704	0.274345	129.675	2.32486	6.0317	1262.36	1358.44	113.54	168.351	NaN	NaN	NaN	NaN	NaN
LMJ.RY0402.146146	Cre14.g618600	TCACGCCAAGTCGAGGGATCCG	5	intron	3prime	chromosome_14	+	sense	0.123637	0.123637	NaN	0.0324363	NaN	NaN	NaN	0.132811	0.123637	0.385611	0.653011	NaN	2.56874	0.377113	10.7984	2.77292	3.4164	20.1321	NaN	9.79335	1.30475	48.7839	13.4567	0.112871	0.0324363	NaN	0.262295	0.289031	0.221351	3.4164	0.836669	0.177724	16.1201	25.1426	0.594366	0.717442	NaN	NaN	NaN	NaN	NaN
LMJ.RY0402.146146	gene_unknown	GCGGCGGCCACCTTTTGTTACT	10	-	5prime	UNALIGNED	?	-	0.115773	0.128645	0.0390753	0.115773	NaN	0.141518	0.316864	0.152547	0.0384314	3.6291	104.318	NaN	81.1684	31.9897	618.257	58.0206	92.8745	901.06	NaN	573.554	100.957	2431.73	905.833	0.0390753	0.115773	NaN	0.141518	0.316864	0.254245	92.8745	2.82753	4.6579	848.783	956.557	100.666	108.103	NaN	NaN	NaN	NaN	NaN
LMJ.RY0402.146146	unknown_chrom	AGAATGGCCGTAGCGCAAAGGC	10	-	3prime	insertion_cassette_CIB1	+	-	0.0969837	0.0985164	0.052736	0.0969837	NaN	0.100049	0.376199	0.161988	0.0953355	4.02959	82.554	NaN	60.93	30.9232	676.618	126.288	76.4106	851.216	NaN	609.001	82.1991	2506.17	794.799	0.052736	0.0969837	NaN	0.100049	0.376199	0.269981	76.4106	3.26301	4.97627	850.334	852.098	71.423	95.4198	NaN	NaN	NaN	NaN	NaN
LMJ.RY0402.146146	unknown_chrom	AGTTACGCGGCGGCCGGTGATA	10	-	5prime	insertion_cassette_CIB1	+	-	0.105016	0.106083	0.0374879	0.105016	NaN	0.10715	0.36337	0.150142	0.0479795	4.49271	123.549	NaN	76.8538	40.8284	828.443	87.0338	119.844	1176.48	NaN	717.252	112.36	3310.63	1088.39	0.0374879	0.105016	NaN	0.10715	0.36337	0.250237	119.844	2.51336	8.03086	1134.15	1220.39	107.066	142.569	NaN	NaN	NaN	NaN	NaN
LMJ.RY0402.146146	unknown_chrom	CGTTATGGACTCTCTACTAAGA	10	-	5prime	insertion_cassette_CIB1	+	-	0.10626	0.111262	0.0365195	0.10626	NaN	0.116264	0.348047	0.144795	0.0392989	2.71149	81.6435	NaN	61.537	31.227	460.062	41.856	74.2479	768.339	NaN	529.287	89.7205	1906.4	639.04	0.0365195	0.10626	NaN	0.116264	0.348047	0.241325	74.2479	2.9532	2.48957	778.481	758.328	79.5723	83.7686	NaN	NaN	NaN	NaN	NaN
LMJ.RY0402.146397	Cre03.g145127	GTCGCATCTCAGCCCCATTTTG	2	intron	5prime	chromosome_3	+	sense	NaN	NaN	NaN	NaN	NaN	NaN	NaN	NaN	NaN	0.1	0.1	NaN	NaN	NaN	NaN	NaN	0.1	0.151988	NaN	NaN	NaN	NaN	NaN	1	0.657947	NaN	NaN	NaN	NaN	0.1	0.1	0.1	0.231003	0.1	0.1	0.1	NaN	NaN	NaN	NaN	NaN
LMJ.RY0402.146633	Cre09.g401750	GAGGACTAGCGGAACCAGGGGC	2	CDS	3prime	chromosome_9	-	sense	1.71734	1.71734	1.72579	1.76896	NaN	NaN	NaN	1.70888	1.02091	1604.71	1366.04	NaN	NaN	NaN	119.173	25.4385	929.843	772.232	NaN	NaN	NaN	41.8426	14.9505	1.72579	1.76896	NaN	NaN	NaN	2.84814	929.843	1586.74	1622.89	859.243	694.032	1381.41	1350.85	NaN	NaN	NaN	NaN	NaN
LMJ.RY0402.146633	Cre09.g401750	GCACGTAGCTGAGATCGCGCGC	2	intron	5prime	chromosome_9	-	sense	1.72494	1.72494	1.75246	1.72494	NaN	NaN	NaN	1.58934	NaN	2370.81	1834.3	NaN	NaN	NaN	120.917	9.13141	1352.84	1063.4	NaN	NaN	NaN	45.648	8.82108	1.75246	1.72494	NaN	NaN	NaN	2.6489	1352.84	2349.26	2392.56	1168.34	967.884	1867.62	1801.57	NaN	NaN	NaN	NaN	NaN
LMJ.RY0402.146749	Cre02.g073900	CTTGGACCGGCTAAGTGATTTT	2	5UTR	5prime	chromosome_2	+	sense	0.0533973	0.0678132	0.157719	0.0364008	NaN	0.0283264	0.0822292	0.0533973	0.290531	28.4598	7.86158	0.235539	8.95997	9.42194	30.4918	28.0363	180.446	215.973	2.09336	316.312	114.581	342.622	57.9001	0.157719	0.0364008	0.112517	0.0283264	0.0822292	0.0889954	180.446	25.4686	31.8022	216.835	215.114	6.76438	9.13674	2.61084	1.97145	2.09336	0.235539	0.568871
LMJ.RY0402.146749	Cre02.g073900	GTACAGCCGCAAAGGCAGGGTA	2	5UTR	3prime	chromosome_2	+	sense	0.0818033	0.0846808	0.155455	0.0378384	NaN	0.0288692	0.0875582	0.0818033	0.639826	22.5132	6.99296	0.141228	6.53862	7.70251	45.8273	51.6486	144.822	184.811	2.2917	226.491	87.9702	336.128	48.4337	0.155455	0.0378384	0.0616256	0.0288692	0.0875582	0.136339	144.822	23.0921	21.9489	189.668	180.078	6.3399	7.71329	2.2917	1.47276	3.37963	0.729575	0.141228
LMJ.RY0402.146908	Cre13.g589450	AGGTTGGCTTGCTGGGGTATTG	3	CDS	3prime	chromosome_13	+	sense	0.773371	0.773371	0.746478	0.800263	NaN	NaN	NaN	NaN	NaN	3603.28	2634.23	NaN	NaN	NaN	NaN	NaN	4827.03	3291.7	NaN	NaN	NaN	NaN	NaN	0.746478	0.800263	NaN	NaN	NaN	NaN	4827.03	3691.89	3516.79	3169.48	3418.64	2781.33	2494.91	NaN	NaN	NaN	NaN	NaN
LMJ.RY0402.146908	Cre13.g590800	CTAAGCTCGTCGGCCTCCCCTG	5	CDS	5prime	chromosome_13	-	antisense	0.732725	0.732725	0.677912	0.787538	NaN	NaN	NaN	NaN	NaN	4520.15	3075.23	NaN	NaN	NaN	NaN	NaN	6667.76	3904.87	NaN	NaN	NaN	NaN	NaN	0.677912	0.787538	NaN	NaN	NaN	NaN	6667.76	4694.71	4352.09	3762.2	4052.95	3133.43	3018.11	NaN	NaN	NaN	NaN	NaN
LMJ.RY0402.147081	Cre06.g271850	GCGGCGGAAGCGTTACTCCTCG	3	intron	3prime	chromosome_6	+	antisense	0.989237	0.989237	0.989237	0.883793	0.613478	1.12588	1.20378	NaN	NaN	392.366	302.788	1557.18	3750.56	3907.87	NaN	NaN	396.635	342.601	2538.27	3331.24	3246.33	NaN	NaN	0.989237	0.883793	0.613478	1.12588	1.20378	NaN	396.635	382.023	402.989	366.989	319.833	291.338	314.688	2471.95	2538.27	2815.83	1545.73	1557.18
LMJ.RY0402.147304	Cre16.g651450	CTTTGGTTGGGGCCTCGGTCC	3	intron	3prime	chromosome_16	-	antisense	1.36867	1.47527	1.36867	1.33137	NaN	1.13973	1.58186	3.13859	1.59497	253.412	1373.13	NaN	1323.84	670.506	2273.92	229.67	185.152	1031.36	NaN	1161.54	423.872	434.702	86.3976	1.36867	1.33137	NaN	1.13973	1.58186	5.23098	185.152	244.475	262.676	1100.88	966.236	1343.07	1403.86	NaN	NaN	NaN	NaN	NaN
LMJ.RY0402.147304	gene_unknown	CCAGAATAATAGGTTGTATGAT	10	-	5prime	UNALIGNED	?	-	1.28806	1.3584	1.42875	1.28806	NaN	1.21118	1.45977	2.62133	1.14292	304.938	1422.48	NaN	1358.94	608.449	2726.17	212.809	213.43	1104.36	NaN	1122	416.813	623.998	111.718	1.42875	1.28806	NaN	1.21118	1.45977	4.36888	213.43	307.699	302.201	1208.46	1009.22	1445.69	1399.64	NaN	NaN	NaN	NaN	NaN
LMJ.RY0402.147322	Cre09.g390282	TGCGCTTCAAAGCGCCGCATA	2	intron	5prime	chromosome_9	+	antisense	0.875097	0.875097	0.875097	0.668163	1.23949	1.08096	0.033386	NaN	NaN	2416.06	1503.64	24334.7	621.347	116.968	NaN	NaN	2760.9	2250.4	19632.9	574.809	3503.52	NaN	NaN	0.875097	0.668163	1.23949	1.08096	0.033386	NaN	2760.9	2557.03	2282.85	2333.67	2170.1	1627.67	1389.06	20408.7	19632.9	18323.8	21640.5	24334.7
LMJ.RY0402.147322	Cre09.g390282	TCACGTCAGACCGCCGGCTCCG	2	CDS	3prime	chromosome_9	+	antisense	0.855644	0.855644	0.855644	0.669265	1.35068	1.11174	0.0656726	NaN	NaN	1601	1090.68	15774.6	501.143	69.4137	NaN	NaN	1871.1	1629.67	11679	450.774	1056.97	NaN	NaN	0.855644	0.669265	1.35068	1.11174	0.0656726	NaN	1871.1	1710.24	1498.74	1714.04	1549.45	1165.72	1020.47	12363.6	11679	11485.9	15774.6	14623.1
LMJ.RY0402.147501	Cre02.g114100	CGGGGGTCGGCCATCTGAGATT	5	3UTR	3prime	chromosome_2	-	sense	NaN	NaN	NaN	NaN	NaN	NaN	NaN	NaN	NaN	0.163275	0.1	NaN	NaN	NaN	NaN	NaN	0.1	0.1	NaN	NaN	NaN	NaN	NaN	1.63275	1	NaN	NaN	NaN	NaN	0.1	0.1	0.266586	0.1	0.1	0.1	0.1	NaN	NaN	NaN	NaN	NaN
LMJ.RY0402.147516	Cre04.g218500	TTTTGCAGTCTTCTAACTGGCG	3	intron	5prime	chromosome_4	-	sense	NaN	NaN	NaN	NaN	NaN	NaN	NaN	NaN	NaN	0.155218	0.147718	NaN	NaN	NaN	NaN	NaN	0.388055	0.232165	NaN	NaN	NaN	NaN	NaN	0.399989	0.636261	NaN	NaN	NaN	NaN	0.388055	0.1	0.240926	0.539008	0.1	0.218206	0.1	NaN	NaN	NaN	NaN	NaN
LMJ.RY0402.147886	Cre10.g435400	GGGCGCTTGGTTTCTCGGTCTA	2	5UTR	5prime	chromosome_10	+	sense	1.3586	1.3586	2.20127	1.56952	NaN	1.14768	1.05419	NaN	NaN	1166.14	671.907	NaN	1409.53	438.98	NaN	NaN	529.76	428.098	NaN	1228.15	416.414	NaN	NaN	2.20127	1.56952	NaN	1.14768	1.05419	NaN	529.76	1201.03	1132.27	429.598	426.603	675.128	668.701	NaN	NaN	NaN	NaN	NaN
LMJ.RY0402.147886	Cre10.g435400	ATTCTGATCGTTAGGTGAGGCA	2	CDS	3prime	chromosome_10	+	sense	1.41449	1.41449	2.10957	1.58424	NaN	1.24475	1.1289	NaN	NaN	917.238	628.505	NaN	1211.25	415.918	NaN	NaN	434.799	396.723	NaN	973.086	368.428	NaN	NaN	2.10957	1.58424	NaN	1.24475	1.1289	NaN	434.799	933.89	900.883	398.286	395.166	610.414	647.133	NaN	NaN	NaN	NaN	NaN
LMJ.RY0402.148030	Cre10.g436000	AAGTAAATCCCATTGCTGGAGA	1	CDS	3prime	chromosome_10	-	sense	0.520373	0.641578	0.520373	0.647997	0.682063	0.641578	0.709997	0.468732	0.350391	2431.02	3025.99	1726.27	881.079	249.077	11875.7	15126	4671.7	4669.75	2530.96	1373.3	350.814	15201.5	25901.4	0.520373	0.647997	0.682063	0.641578	0.709997	0.78122	4671.7	2513.27	2351.47	4612.83	4727.39	3037.51	3014.51	2609.67	2432.74	2530.96	1726.27	1661.08
LMJ.RY0402.148030	Cre10.g436000	ACATTGCTAAGATGCCCGGGAC	1	CDS	5prime	chromosome_10	-	sense	0.552981	0.630889	0.552981	0.630889	0.630999	0.789758	0.699916	0.413259	0.295152	3020.78	3264.1	1915.08	1089.15	270.903	12800.2	15339.8	5462.72	5173.82	3034.99	1379.09	387.051	18584.2	31183.5	0.552981	0.630889	0.630999	0.789758	0.699916	0.688766	5462.72	3115.84	2928.62	5179.34	5168.31	3370.72	3160.86	3068.85	2895.94	3034.99	1871.83	2275.06
LMJ.RY0402.148547	Cre07.g332750	TGTGAGTAAGCGGTACTTGTCA	3	intron	3prime	chromosome_7	+	antisense	0.873634	0.873634	1.00493	0.833175	0.873634	0.920356	0.714038	NaN	NaN	317.616	311.291	67.1184	2359	404.481	NaN	NaN	316.058	373.62	76.8267	2563.14	566.471	NaN	NaN	1.00493	0.833175	0.873634	0.920356	0.714038	NaN	316.058	326.97	308.529	397.428	351.238	340.968	284.197	76.8267	80.2021	70.1367	72.1306	67.1184
LMJ.RY0402.148966	Cre02.g095076	CAGGCCTCCGAGTCACGGGCCG	1	3UTR	5prime	chromosome_2	+	antisense	1.0595	1.0595	1.0595	1.00595	0.829739	1.65768	1.54408	NaN	NaN	169.392	101.265	12.248	65.9085	254.588	NaN	NaN	159.879	100.666	14.7613	39.7596	164.88	NaN	NaN	1.0595	1.00595	0.829739	1.65768	1.54408	NaN	159.879	168.374	170.415	92.7864	109.214	123.213	83.2258	14.7613	15.9906	12.4333	12.248	15.0751
LMJ.RY0402.148966	Cre02.g095076	CTTGGCCCAGGAGCGCACGTGC	1	3UTR	3prime	chromosome_2	+	antisense	1.11118	1.11118	0.985545	0.961375	NaN	1.60305	1.23682	NaN	NaN	120.638	77.2647	4.94297	49.3103	194.768	NaN	NaN	122.407	80.369	8.58407	30.7602	157.474	NaN	NaN	0.985545	0.961375	0.57583	1.60305	1.23682	NaN	122.407	123.325	118.009	71.5114	90.3237	89.353	66.8118	8.91218	8.58407	7.92914	6.80937	4.94297
LMJ.RY0402.148966	Cre16.g678661	CAGTGGAGCGGGCGTGAGCTAG	4	3UTR	3prime	chromosome_16	-	sense	1.3924	1.3924	1.37547	1.66887	NaN	1.40932	1.19635	NaN	NaN	89.9715	83.0703	4.23153	25.7829	164.752	NaN	NaN	65.4115	49.7764	5.77509	18.2946	137.712	NaN	NaN	1.37547	1.66887	0.732722	1.40932	1.19635	NaN	65.4115	84.5036	95.7932	48.3602	51.2341	97.7732	70.5784	5.78383	4.92321	5.77509	4.23153	4.16621
LMJ.RY0402.148966	gene_unknown	GCGTGGTAGTACAGGTTATATT	10	-	5prime	UNALIGNED	?	-	1.32918	1.32918	1.30875	1.32918	0.868883	1.44803	1.60081	NaN	NaN	163.28	105.137	12.7996	56.3543	273.679	NaN	NaN	124.76	79.0993	14.7311	38.918	170.963	NaN	NaN	1.30875	1.32918	0.868883	1.44803	1.60081	NaN	124.76	155.2	171.78	84.0082	74.4772	122.559	90.1914	13.4559	14.7311	16.4931	13.4257	12.7996
LMJ.RY0402.149067	Cre10.g438783	TCAGTGGCAAGCGTCTTCGACG	5	3UTR	3prime	chromosome_10	-	antisense	1.32987	1.32987	NaN	NaN	NaN	1.49665	1.16309	NaN	NaN	0.1	0.1	NaN	981.49	222.308	NaN	NaN	0.1	0.1	NaN	655.793	191.136	NaN	NaN	1	1	NaN	1.49665	1.16309	NaN	0.1	0.1	0.1	0.1	0.1	0.1	0.1	NaN	NaN	NaN	NaN	NaN
LMJ.RY0402.149199	Cre12.g550152	GGGGTCATGTTGGGTCGCTATG	1	CDS	5prime	chromosome_12	+	antisense	0.551502	0.551502	0.645482	0.551502	0.482918	0.557176	0.491998	NaN	NaN	182.936	105.4	21.9339	32.9542	12.7309	NaN	NaN	283.41	191.115	45.4195	59.1451	25.876	NaN	NaN	0.645482	0.551502	0.482918	0.557176	0.491998	NaN	283.41	180.083	185.834	185.65	196.741	99.3563	111.812	44.2839	52.6814	45.4195	23.6717	20.0527
LMJ.RY0402.149199	Cre12.g550152	CCCCACGAGCCGTCGAGCTGAA	1	CDS	3prime	chromosome_12	+	antisense	0.540972	0.540972	0.714912	0.552994	0.473761	0.520489	0.540972	NaN	NaN	223.75	131.387	48.4438	71.6967	30.0665	NaN	NaN	312.975	237.592	102.254	137.749	55.5787	NaN	NaN	0.714912	0.552994	0.473761	0.520489	0.540972	NaN	312.975	236.024	212.114	234.427	240.8	147.502	117.033	102.254	105.618	98.3436	48.4438	45.0516
LMJ.RY0402.149351	Cre06.g271200	ACAAAGTAATCGGAAGGCTTCG	4	3UTR	3prime	chromosome_6	+	sense	1.68229	1.68229	1.2693	1.84326	2.87137	1.68229	1.32723	NaN	NaN	165.63	353.486	35.0951	418.705	263.413	NaN	NaN	130.49	191.772	12.2224	248.889	198.468	NaN	NaN	1.2693	1.84326	2.87137	1.68229	1.32723	NaN	130.49	155.369	176.569	206.731	177.896	350.253	356.748	12.2224	9.93059	12.5529	54.2317	35.0951
LMJ.RY0402.149351	Cre09.g388726	CGCGTTTGTAGATAACAACGTA	3	intron|outside_mRNA	5prime	chromosome_9	-	antisense	1.57306	1.57306	1.53978	1.60635	NaN	1.64106	1.18069	NaN	NaN	199.073	296.06	17.7772	316.692	188.08	NaN	NaN	129.287	184.307	7.77626	192.98	159.296	NaN	NaN	1.53978	1.60635	2.28609	1.64106	1.18069	NaN	129.287	197.865	200.29	223.534	151.963	271.256	323.133	5.22169	7.77626	9.32496	28.2647	17.7772
LMJ.RY0402.149606	Cre06.g303600	CTGGAGAGCCGCCTGCCGGTGA	1	CDS	3prime	chromosome_6	-	antisense	1.51585	1.51585	1.53577	1.51585	1.40971	1.77195	1.4774	NaN	NaN	12647.1	11518.9	181.223	619.28	2082.24	NaN	NaN	8235.02	7598.96	128.554	349.491	1409.39	NaN	NaN	1.53577	1.51585	1.40971	1.77195	1.4774	NaN	8235.02	12656.8	12637.4	7828.87	7375.81	11605.8	11432.6	128.554	115.254	153.699	219.456	128.235
LMJ.RY0402.149606	Cre06.g303600	CTGACCGCCGATTAGCCAGCCC	1	CDS	5prime	chromosome_6	-	antisense	1.47386	1.47386	1.47386	1.43394	1.13854	1.71847	1.51895	NaN	NaN	16206.7	12791.1	161.546	698.857	2486.49	NaN	NaN	10996.1	8920.2	141.889	406.674	1636.98	NaN	NaN	1.47386	1.43394	1.13854	1.71847	1.51895	NaN	10996.1	16152.3	16261.3	9102.78	8741.29	12825.2	12757	140.684	141.889	143.49	165.466	152.031
LMJ.RY0402.149620	Cre04.g218800	TATCCTACACTTTTTTACTGGT	3	intron	5prime	chromosome_4	-	sense	0.65907	0.65907	0.599755	0.872024	0.65907	0.487065	1.31533	NaN	NaN	48.7586	661.292	214.929	1445.56	2501.87	NaN	NaN	81.2976	758.341	326.11	2967.91	1902.08	NaN	NaN	0.599755	0.872024	0.65907	0.487065	1.31533	NaN	81.2976	46.1831	51.4778	808.05	711.69	696.658	627.721	355.778	326.11	310.832	214.929	219.3
LMJ.RY0402.149707	Cre16.g649433	GTCATTGGGATTTAAGGAGAGA	3	CDS	5prime	chromosome_16	-	sense	0.774316	0.774316	0.777636	0.790134	NaN	0.770995	0.618323	NaN	NaN	228.185	584.816	NaN	588.559	27.2161	NaN	NaN	293.434	740.149	NaN	763.376	44.016	NaN	NaN	0.777636	0.790134	NaN	0.770995	0.618323	NaN	293.434	224.569	231.86	681.306	804.073	551.842	619.761	NaN	NaN	NaN	NaN	NaN
LMJ.RY0402.149707	unknown_chrom	TGATAAAAGATGGCGTGGGGCG	10	-	3prime	insertion_cassette_CIB1	+	-	0.815197	0.815197	0.759449	0.922443	NaN	0.870945	0.664956	NaN	NaN	96.1751	345.841	NaN	376.981	15.9863	NaN	NaN	126.638	374.919	NaN	432.842	24.0412	NaN	NaN	0.759449	0.922443	NaN	0.870945	0.664956	NaN	126.638	94.6273	97.7482	352.241	399.056	333.34	358.811	NaN	NaN	NaN	NaN	NaN
LMJ.RY0402.149707	unknown_chrom	CTGCTTGAATTTGTCTCCTGGA	10	-	5prime	insertion_cassette_CIB1	+	-	0.775603	0.775603	0.809261	0.750778	NaN	0.800427	0.547289	NaN	NaN	260.599	657	NaN	672.468	27.7858	NaN	NaN	322.021	875.092	NaN	840.136	50.7698	NaN	NaN	0.809261	0.750778	NaN	0.800427	0.547289	NaN	322.021	253.033	268.392	833.152	919.143	589.883	731.754	NaN	NaN	NaN	NaN	NaN
LMJ.RY0402.149708	Cre08.g362019	TGGAGTATCGGTGTCGCGGGGGC	4	CDS	3prime	chromosome_8	+	antisense	1.66654	1.66654	NaN	NaN	NaN	1.83648	1.4966	NaN	NaN	1.36878	3.14585	NaN	95.277	101.295	NaN	NaN	4.74962	6.51662	NaN	51.8802	67.6838	NaN	NaN	0.288188	0.482743	NaN	1.83648	1.4966	NaN	4.74962	1.17134	1.59952	7.71706	5.50292	2.25208	4.39433	NaN	NaN	NaN	NaN	NaN
LMJ.RY0402.149708	Cre12.g540150	GGGTAAATCAGGACCAGGGGTG	1	3UTR	3prime	chromosome_12	-	sense	1.31764	1.31764	NaN	NaN	NaN	1.61224	1.02304	NaN	NaN	0.700498	1.17723	NaN	29.2394	28.0488	NaN	NaN	2.83311	6.21174	NaN	18.1358	27.4171	NaN	NaN	0.247254	0.189517	NaN	1.61224	1.02304	NaN	2.83311	0.502001	0.977482	4.373	8.82364	1.18873	1.16584	NaN	NaN	NaN	NaN	NaN
LMJ.RY0402.149708	Cre12.g540150	AGCCAGGCATTGTTCTAGGAG	1	3UTR	3prime	chromosome_12	+	antisense	0.652441	0.652441	0.217536	0.211099	NaN	1.6683	1.08735	NaN	NaN	3.31715	5.22579	NaN	143.01	110.683	NaN	NaN	15.2488	24.7551	NaN	85.722	101.791	NaN	NaN	0.217536	0.211099	NaN	1.6683	1.08735	NaN	15.2488	1.67334	6.57579	15.0911	40.6077	5.25023	5.20146	NaN	NaN	NaN	NaN	NaN
LMJ.RY0402.149708	Cre13.g570400	CTGAGGGAGGGAGAGCTGACAA	5	3UTR	3prime	chromosome_13	+	sense	1.64104	1.64104	NaN	0.337447	NaN	1.65701	1.64104	NaN	NaN	2.51536	4.29864	NaN	128.387	145.33	NaN	NaN	6.91612	12.7387	NaN	77.4812	88.5597	NaN	NaN	0.363695	0.337447	NaN	1.65701	1.64104	NaN	6.91612	1.92434	3.28789	15.6913	10.3417	3.16995	5.82922	NaN	NaN	NaN	NaN	NaN
LMJ.RY0402.149708	gene_unknown	GGTGCTAAACATCTTACTCATC	10	-	5prime	UNALIGNED	?	-	0.547345	0.547345	0.252394	0.0994955	NaN	1.76363	0.842295	NaN	NaN	2.28533	2.20361	NaN	112.512	94.0103	NaN	NaN	9.05462	22.1479	NaN	63.7955	111.612	NaN	NaN	0.252394	0.0994955	NaN	1.76363	0.842295	NaN	9.05462	1.44518	3.61389	14.0912	34.8109	1.30923	3.70898	NaN	NaN	NaN	NaN	NaN
LMJ.RY0402.149708	unknown_chrom	GCCGATGTTGTGGCCGACGTC	10	-	3prime	insertion_cassette_CIB1	+	-	1.19582	1.19582	NaN	NaN	NaN	1.42425	0.967381	NaN	NaN	0.517352	0.730088	NaN	31.3404	22.7194	NaN	NaN	1.83319	4.71786	NaN	22.0048	23.4854	NaN	NaN	0.282214	0.15475	NaN	1.42425	0.967381	NaN	1.83319	0.334668	0.799758	3.25831	6.83121	0.495305	1.07616	NaN	NaN	NaN	NaN	NaN
LMJ.RY0402.149708	unknown_chrom	TTCGGCCTCGACCGAGCTAGAG	10	-	5prime	insertion_cassette_CIB1	+	-	0.815005	0.815005	0.283236	0.397206	NaN	1.86742	1.2328	NaN	NaN	3.2607	5.34355	NaN	164.928	159.373	NaN	NaN	11.5123	13.4528	NaN	88.3186	129.276	NaN	NaN	0.283236	0.397206	NaN	1.86742	1.2328	NaN	11.5123	2.70187	3.93512	19.9433	9.07465	5.84514	4.88499	NaN	NaN	NaN	NaN	NaN
LMJ.RY0402.149708	unknown_chrom	GTTTTAGATTAACCGAACTGCT	10	-	5prime	insertion_cassette_CIB1	+	-	0.873742	0.873742	0.242852	0.371443	NaN	1.96344	1.37604	NaN	NaN	2.63872	4.17256	NaN	146.368	142.726	NaN	NaN	10.8655	11.2334	NaN	74.5466	103.722	NaN	NaN	0.242852	0.371443	NaN	1.96344	1.37604	NaN	10.8655	1.92669	3.61389	16.6322	7.587	3.9277	4.43268	NaN	NaN	NaN	NaN	NaN
LMJ.RY0402.149835	Cre01.g053100	CGTCGAGTCGAGAGACATGACG	5	3UTR	3prime	chromosome_1	-	antisense	0.738881	0.738881	0.835936	0.723956	NaN	0.753806	0.622229	NaN	NaN	556.272	1371.11	NaN	1655.09	753.094	NaN	NaN	665.447	1893.92	NaN	2195.64	1210.32	NaN	NaN	0.835936	0.723956	NaN	0.753806	0.622229	NaN	665.447	540.384	572.627	1860.15	1928.3	1312.56	1432.28	NaN	NaN	NaN	NaN	NaN
LMJ.RY0402.149835	Cre03.g161000	GAACGGACTCCCAGCGAGCCAC	4	CDS	3prime	chromosome_3	-	antisense	0.748491	0.748491	0.830163	0.716033	NaN	0.780949	0.654578	NaN	NaN	475.508	1173.01	NaN	1281.11	581.507	NaN	NaN	572.788	1638.2	NaN	1640.45	888.37	NaN	NaN	0.830163	0.716033	NaN	0.780949	0.654578	NaN	572.788	476.316	474.701	1610.64	1666.25	1135.83	1211.4	NaN	NaN	NaN	NaN	NaN
LMJ.RY0402.149835	Cre14.g631550	GATGGCGATCCACCCCACAATA	5	intron	3prime	chromosome_14	+	antisense	0.775346	0.775346	0.893556	0.77487	NaN	0.775823	0.696056	NaN	NaN	431.702	1131.84	NaN	1173.43	551.15	NaN	NaN	483.128	1460.69	NaN	1512.49	791.818	NaN	NaN	0.893556	0.77487	NaN	0.775823	0.696056	NaN	483.128	438.666	424.849	1439.23	1482.47	1108.99	1155.17	NaN	NaN	NaN	NaN	NaN
LMJ.RY0402.149919	Cre06.g284050	TGGTCTGCTTCCATTCTGTCTG	5	intron	5prime	chromosome_6	-	antisense	0.903492	0.903492	0.740828	1.06615	NaN	NaN	NaN	NaN	NaN	51.8906	184.938	NaN	NaN	NaN	NaN	NaN	70.044	173.462	NaN	NaN	NaN	NaN	NaN	0.740828	1.06615	NaN	NaN	NaN	NaN	70.044	52.7178	51.0763	200.357	150.178	194.785	175.588	NaN	NaN	NaN	NaN	NaN
LMJ.RY0402.149919	Cre14.g631550	AGGACGTCTTGGCGCGGGCGGA	5	intron	3prime	chromosome_14	+	antisense	1.32617	1.32617	1.30404	1.34831	NaN	NaN	NaN	NaN	NaN	509.297	967.847	NaN	NaN	NaN	NaN	NaN	390.552	717.824	NaN	NaN	NaN	NaN	NaN	1.30404	1.34831	NaN	NaN	NaN	NaN	390.552	466.359	556.187	738.094	698.111	965.448	970.251	NaN	NaN	NaN	NaN	NaN
LMJ.RY0402.149919	unknown_chrom	GGCCAGATCCGAGATAAGGCTG	10	-	3prime	insertion_cassette_CIB1	+	-	1.21312	1.21312	1.17048	1.25577	NaN	NaN	NaN	NaN	NaN	679.19	1240.4	NaN	NaN	NaN	NaN	NaN	580.269	987.763	NaN	NaN	NaN	NaN	NaN	1.17048	1.25577	NaN	NaN	NaN	NaN	580.269	684.312	674.107	1010.76	965.288	1231.8	1249.07	NaN	NaN	NaN	NaN	NaN
LMJ.RY0402.150413	Cre02.g111550	CAGGTCAGGCTTGCGCACGGCG	1	intron	5prime	chromosome_2	+	sense	0.909177	0.965981	0.732812	1.02279	NaN	0.662085	0.909177	2.34044	2.60417	1197.16	1587.41	NaN	227.775	37.7293	3286.77	1908.22	1633.65	1552.04	NaN	344.028	41.4983	842.602	439.654	0.732812	1.02279	NaN	0.662085	0.909177	3.90074	1633.65	1215.9	1178.7	1517.62	1587.24	1644.25	1532.53	NaN	NaN	NaN	NaN	NaN
LMJ.RY0402.150413	Cre02.g111550	GGCTTGGATGGTGACGTGAGCC	1	intron	3prime	chromosome_2	+	sense	0.895846	0.947125	0.76379	0.998403	NaN	0.661144	0.895846	2.45981	2.87532	919.771	1346.43	NaN	178.177	27.8765	3151.72	1899.31	1204.22	1348.58	NaN	269.498	31.1176	768.771	396.333	0.76379	0.998403	NaN	0.661144	0.895846	4.09969	1204.22	964.847	876.801	1337	1360.26	1392.1	1302.25	NaN	NaN	NaN	NaN	NaN
LMJ.RY0402.151037	Cre12.g554400	GCCGACACATGGGGGTTTTCATA	1	5UTR	3prime	chromosome_12	+	antisense	1.16622	1.16622	1.01076	0.885289	NaN	1.32169	1.34861	NaN	NaN	945.995	556.066	16.1353	174.561	465.639	NaN	NaN	935.926	628.118	9.55188	132.074	345.273	NaN	NaN	1.01076	0.885289	1.68922	1.32169	1.34861	NaN	935.926	959.576	932.607	613.592	642.987	554.147	557.991	9.09407	9.55188	11.0488	20.5254	16.1353
LMJ.RY0402.151037	Cre12.g554400	GGGGGTTGAAGGTCATTCCAGG	1	5UTR	3prime	chromosome_12	-	sense	1.12059	1.12059	1.04738	0.876835	NaN	1.29909	1.19379	NaN	NaN	1197.85	682.268	15.9587	200.649	488.892	NaN	NaN	1143.66	778.103	9.17317	154.454	409.528	NaN	NaN	1.04738	0.876835	1.73972	1.29909	1.19379	NaN	1143.66	1149.16	1248.6	731.148	828.074	697.092	667.759	8.94856	9.17317	11.9587	18.7744	15.9587
LMJ.RY0402.151101	Cre03.g199983	GCCTTTCTGTATATAATCGCC	2	intron	5prime	chromosome_3	+	antisense	0.911936	0.911936	1.33097	0.911936	0.437024	0.849569	1.08509	NaN	NaN	2183.28	1011.32	88.6016	122.966	354.644	NaN	NaN	1640.37	1108.98	202.739	144.739	326.835	NaN	NaN	1.33097	0.911936	0.437024	0.849569	1.08509	NaN	1640.37	2196.3	2170.34	1109.97	1108	1029.13	993.824	206.156	192.161	202.739	71.4861	88.6016
LMJ.RY0402.151101	Cre03.g199983	TATCGATAACGGTCCGGGTTAG	2	CDS	5prime	chromosome_3	-	sense	0.940396	0.940396	1.49089	0.861188	0.414562	0.940396	1.03288	NaN	NaN	1914.44	799.803	46.363	104.683	256.821	NaN	NaN	1284.09	928.72	111.836	111.318	248.647	NaN	NaN	1.49089	0.861188	0.414562	0.940396	1.03288	NaN	1284.09	1955.33	1874.4	952.504	905.531	783.431	816.517	101.421	117.849	111.836	41.6904	46.363
LMJ.RY0402.151254	Cre02.g107800	ATCCGTTTTTTTGCACGACTA	3	3UTR	5prime	chromosome_2	+	sense	1.42663	1.42663	1.77036	1.0829	NaN	NaN	NaN	NaN	NaN	57.8223	28.787	NaN	NaN	NaN	NaN	NaN	32.6613	26.5831	NaN	NaN	NaN	NaN	NaN	1.77036	1.0829	NaN	NaN	NaN	NaN	32.6613	50.8328	65.7728	23.8703	29.6042	25.1664	32.9285	NaN	NaN	NaN	NaN	NaN
LMJ.RY0402.151254	Cre02.g111150	AGCCCCTATGACCGGTCCGAAG	3	intron	3prime	chromosome_2	-	antisense	NaN	NaN	NaN	NaN	NaN	NaN	NaN	NaN	NaN	10.9122	2.69738	NaN	NaN	NaN	NaN	NaN	3.83303	2.96414	NaN	NaN	NaN	NaN	NaN	2.84688	0.910003	NaN	NaN	NaN	NaN	3.83303	9.37069	12.7073	3.08682	2.84634	2.08028	3.49753	NaN	NaN	NaN	NaN	NaN
LMJ.RY0402.151298	Cre04.g229350	GGAAGGAGCGCATAGTGTAGCC	5	CDS	3prime	chromosome_4	-	antisense	0.0307039	0.0307039	0.0406221	0.0255706	0.0414204	NaN	NaN	0.0307039	0.0201458	5.65618	55.584	1.55643	NaN	NaN	166.352	65.9776	139.239	2173.74	37.5763	NaN	NaN	3250.77	1965.01	0.0406221	0.0255706	0.0414204	NaN	NaN	0.0511732	139.239	6.92352	4.62082	2260.67	2090.16	60.2291	51.2971	32.3749	37.5763	39.4786	1.55643	1.41228
LMJ.RY0402.151298	Cre10.g440000	ATCACATGCCCGTGGCGTCACG	3	intron	3prime	chromosome_10	+	antisense	0.0326344	0.0326344	0.0326344	0.0236443	0.0334685	NaN	NaN	0.0337032	0.0173729	3.86959	42.9169	1.11868	NaN	NaN	128.309	46.6227	118.574	1815.11	33.4249	NaN	NaN	2284.21	1610.19	0.0326344	0.0236443	0.0334685	NaN	NaN	0.056172	118.574	4.43435	3.37676	1793.27	1837.22	49.1342	37.4864	24.0447	35.809	33.4249	1.11868	0.953286
LMJ.RY0402.151298	gene_unknown	ACATCATTGAGATTTGACGAC	10	-	5prime	UNALIGNED	?	-	0.0268963	0.0268963	0.0349597	0.0189851	0.119449	NaN	NaN	0.0268963	0.0123922	9.81069	69.3543	8.10007	NaN	NaN	223.323	66.0668	280.629	3653.08	67.8121	NaN	NaN	4981.87	3198.78	0.0349597	0.0189851	0.119449	NaN	NaN	0.0448271	280.629	11.75	8.19148	3850.68	3465.62	70.9896	67.7566	64.2669	71.1363	67.8121	7.65502	8.24862
LMJ.RY0402.151340	Cre01.g044650	AGAGTTGAAGTCCCTCGGTTCG	2	intron	5prime	chromosome_1	+	sense	0.754618	0.754618	0.882255	0.62698	NaN	NaN	NaN	NaN	NaN	277.999	131.204	NaN	NaN	NaN	NaN	NaN	315.101	209.263	NaN	NaN	NaN	NaN	NaN	0.882255	0.62698	NaN	NaN	NaN	NaN	315.101	274.082	281.972	218.452	200.46	120.668	142.66	NaN	NaN	NaN	NaN	NaN
LMJ.RY0402.151340	Cre01.g044650	CCTTAAACGGGCCACGGGCGGC	2	intron	3prime	chromosome_1	+	sense	0.71803	0.71803	0.698841	0.737219	NaN	NaN	NaN	NaN	NaN	414.205	301.773	1.0239	NaN	NaN	NaN	NaN	592.703	409.34	4.50243	NaN	NaN	NaN	NaN	0.698841	0.737219	0.227411	NaN	NaN	NaN	592.703	406.035	422.539	414.663	404.085	310.16	293.613	5.0563	4.50243	4.36381	2.18872	1.0239
LMJ.RY0402.151461	Cre03.g203600	TGCGCGGACTCTCTCCCCCGGC	3	3UTR	5prime	chromosome_3	-	sense	1.77307	1.77307	NaN	NaN	NaN	1.87404	1.6721	NaN	NaN	0.1	0.1	NaN	6508.33	6408.52	NaN	NaN	0.1	0.1	NaN	3472.9	3832.61	NaN	NaN	1	1	NaN	1.87404	1.6721	NaN	0.1	0.1	0.1	0.1	0.1	0.1	0.1	NaN	NaN	NaN	NaN	NaN
LMJ.RY0402.151745	Cre11.g467695	TTGGAAACGAAGGAAATACATG	4	CDS	3prime	chromosome_11	-	sense	1.39031	1.39031	1.15203	1.39031	1.60193	NaN	NaN	NaN	NaN	635.677	428.789	2633.19	NaN	NaN	NaN	NaN	551.79	308.413	1643.76	NaN	NaN	NaN	NaN	1.15203	1.39031	1.60193	NaN	NaN	NaN	551.79	650.176	621.501	309.711	307.12	422.891	434.77	1738.02	1643.76	1458.37	2615.82	2633.19
LMJ.RY0402.151745	unknown_chrom	TCGACTCCGCGGTCACGGGGGG	10	-	3prime	insertion_cassette_CIB1	+	-	1.37868	1.37868	1.23345	1.37868	1.75536	NaN	NaN	NaN	NaN	451.614	330.933	2707.19	NaN	NaN	NaN	NaN	366.138	240.036	1542.24	NaN	NaN	NaN	NaN	1.23345	1.37868	1.75536	NaN	NaN	NaN	366.138	493.802	413.031	225.252	255.791	377.026	290.474	1542.24	1643.39	1496.36	2696.46	2707.19
LMJ.RY0402.151745	unknown_chrom	GAACTTCTGTAGCACCTAAAAT	10	-	5prime	insertion_cassette_CIB1	-	-	1.27244	1.27244	1.32095	1.27244	1.22881	NaN	NaN	NaN	NaN	228.816	128.89	633.262	NaN	NaN	NaN	NaN	173.221	101.293	515.347	NaN	NaN	NaN	NaN	1.32095	1.27244	1.22881	NaN	NaN	NaN	173.221	238.895	219.162	104.106	98.5566	134.633	123.391	448.463	587.546	515.347	725.578	618.505
LMJ.RY0402.151745	unknown_chrom	AGTCGTGATTTGTTGTACTTCG	10	-	5prime	insertion_cassette_CIB1	+	-	1.24965	1.24965	1.24965	1.11425	1.59663	NaN	NaN	NaN	NaN	449.047	253.149	2383.07	NaN	NaN	NaN	NaN	359.339	227.191	1492.56	NaN	NaN	NaN	NaN	1.24965	1.11425	1.59663	NaN	NaN	NaN	359.339	457.684	440.573	240.09	214.985	224.534	285.41	1221.88	1793.8	1492.56	2383.07	1749.42
LMJ.RY0402.151952	Cre12.g504000	GGGCAACGCCTCATGTGGTGTA	5	intron	3prime	chromosome_12	-	sense	1.37476	1.37476	1.30986	1.43966	NaN	NaN	NaN	0.530083	6.35912	436.561	314.33	NaN	NaN	NaN	38.4986	826.932	333.288	218.335	NaN	NaN	NaN	43.5764	78.0232	1.30986	1.43966	NaN	NaN	NaN	0.883472	333.288	444.69	428.581	214.534	222.204	297.282	332.355	NaN	NaN	NaN	NaN	NaN
LMJ.RY0402.151952	Cre16.g677026	TCTCTTCTTGGGGGGTCCCATA	4	intron	5prime	chromosome_16	-	sense	1.38976	1.38976	1.37969	1.39983	NaN	NaN	NaN	0.40627	6.87144	546.372	342.228	NaN	NaN	NaN	25.5347	972.452	396.01	244.478	NaN	NaN	NaN	37.7109	84.9125	1.37969	1.39983	NaN	NaN	NaN	0.677116	396.01	572.042	521.854	244.017	244.941	348.501	336.069	NaN	NaN	NaN	NaN	NaN
LMJ.RY0402.151986	Cre16.g688302	CCCGTGTATATAAACAAGCGAA	5	3UTR	3prime	chromosome_16	-	antisense	NaN	NaN	NaN	NaN	NaN	NaN	NaN	NaN	NaN	0.1	0.1	NaN	NaN	NaN	NaN	NaN	0.1	0.1	NaN	NaN	NaN	NaN	NaN	1	1	NaN	NaN	NaN	NaN	0.1	0.1	0.1	0.1	0.1	0.1	0.1	NaN	NaN	NaN	NaN	NaN
LMJ.RY0402.152239	Cre03.g185550	TCGAGAGTTTATGTCGCACGGA	4	CDS	3prime	chromosome_3	+	antisense	0.690686	0.690686	0.0867751	0.825405	1.24942	NaN	NaN	0.208332	0.690686	13.948	304.72	108.851	NaN	NaN	9.94021	12.6181	160.737	369.177	87.1212	NaN	NaN	28.6279	10.9613	0.0867751	0.825405	1.24942	NaN	NaN	0.347221	160.737	11.4624	16.9726	363.302	375.147	326.109	284.735	87.1212	92.1525	73.962	102.384	108.851
LMJ.RY0402.152239	Cre12.g496550	GGCGGAAGTCAAGAGTTTCGGA	5	intron	3prime	chromosome_12	+	sense	0.627077	0.627077	0.0980581	0.798397	1.34866	NaN	NaN	0.160247	0.627077	14.6912	277.062	103.626	NaN	NaN	9.28241	10.4794	149.821	347.022	76.8358	NaN	NaN	34.7554	10.0269	0.0980581	0.798397	1.34866	NaN	NaN	0.267078	149.821	13.1357	16.4309	331.919	362.813	285.989	268.413	78.209	76.8358	69.8953	98.1035	103.626
LMJ.RY0402.152943	Cre13.g605050	ACGGGTCGACGGAGAATGGTCC	1	intron	3prime	chromosome_13	-	antisense	1.34058	1.34058	1.43545	1.34058	0.904492	NaN	NaN	NaN	NaN	1209.87	1329.96	40.2597	NaN	NaN	NaN	NaN	842.85	992.08	44.5109	NaN	NaN	NaN	NaN	1.43545	1.34058	0.904492	NaN	NaN	NaN	842.85	1147.99	1275.08	1003.73	980.563	1220.5	1449.23	45.8705	35.1778	44.5109	35.9924	42.5448
LMJ.RY0402.152943	Cre13.g605050	ATTTACACGACACCGCGACCTC	1	intron	5prime	chromosome_13	-	antisense	1.36544	1.36544	1.41537	1.36544	1.05835	NaN	NaN	NaN	NaN	1722.14	1715.08	85.3306	NaN	NaN	NaN	NaN	1216.75	1256.07	80.626	NaN	NaN	NaN	NaN	1.41537	1.36544	1.05835	NaN	NaN	NaN	1216.75	1676.18	1769.36	1281	1231.62	1583.3	1857.83	90.3754	73.4911	80.626	91.978	85.3306
LMJ.RY0402.152952	Cre02.g111400	CTGGTCAAGCCCAATGGGTGGA	4	intron	3prime	chromosome_2	+	sense	1.32314	1.32314	NaN	NaN	NaN	1.3425	1.30379	NaN	NaN	0.1	0.1	NaN	61.4552	36.6233	NaN	NaN	0.1	0.90254	NaN	45.7766	28.0899	NaN	NaN	1	0.110798	NaN	1.3425	1.30379	NaN	0.1	0.1	0.1	8.14578	0.1	0.1	0.1	NaN	NaN	NaN	NaN	NaN
LMJ.RY0402.152952	gene_unknown	GGGGGTAGTACCTAATGCACAC	10	-	5prime	UNALIGNED	?	-	1.37469	1.37469	NaN	NaN	NaN	1.57821	1.17116	NaN	NaN	0.1	0.1	NaN	74.7408	39.617	NaN	NaN	0.1	1.84484	NaN	47.358	33.8271	NaN	NaN	1	0.0542051	NaN	1.57821	1.17116	NaN	0.1	0.1	0.1	34.0345	0.1	0.1	0.1	NaN	NaN	NaN	NaN	NaN
LMJ.RY0402.153198	Cre13.g583100	GTTATGGTCATGTGCGCCAGTT	3	intron	5prime	chromosome_13	-	sense	1.13366	1.13366	0.872391	1.13366	1.19267	NaN	NaN	NaN	NaN	5973.8	3762.59	3076.85	NaN	NaN	NaN	NaN	6847.62	3318.99	2579.8	NaN	NaN	NaN	NaN	0.872391	1.13366	1.19267	NaN	NaN	NaN	6847.62	5671.68	6292.02	3062.35	3597.13	3802.23	3723.36	2601.2	2579.8	2473.52	3076.85	2746.08
LMJ.RY0402.153647	Cre03.g185200	GCCCGTGCCGGGCCGTCGTTCG	4	CDS	3prime	chromosome_3	+	sense	0.340177	0.350666	0.339259	0.340177	0.596944	0.45784	0.350666	0.222994	0.396092	96.3985	101.137	125.869	245.996	146.638	1309.51	1056.79	284.144	297.306	210.856	537.297	418.171	3523.45	1600.82	0.339259	0.340177	0.596944	0.45784	0.350666	0.371656	284.144	94.0416	98.8145	300.622	294.027	85.8859	119.095	179.735	251.631	210.856	127.335	125.869
LMJ.RY0402.153647	Cre03.g185200	ACACGGAATTTGGCAACACGTA	3	CDS	3prime	chromosome_3	-	antisense	0.358631	0.372708	0.358631	0.372708	0.55034	0.242173	0.433623	0.328241	0.502613	28.6583	34.1012	30.8935	52.3089	58.5682	578.609	398.938	79.9103	91.4957	56.1353	215.998	135.067	1057.65	476.237	0.358631	0.372708	0.55034	0.242173	0.433623	0.547069	79.9103	30.7058	26.7475	88.1459	94.9728	30.5108	38.1141	52.5273	64.0439	56.1353	43.8231	30.8935
LMJ.RY0402.153647	Cre15.g637100 & Cre15.g637150	TGGCAATACAGGGCGCAAATGG	3	intergenic	3prime	chromosome_15	-	upstream & upstream	0.869838	0.892511	0.766021	0.869838	1.35238	0.9317	0.700597	1.08615	0.892511	221.426	221.915	521.165	428.513	303.297	4264.16	1522.72	289.06	255.122	385.37	459.926	432.912	2355.55	1023.67	0.766021	0.869838	1.35238	0.9317	0.700597	1.81026	289.06	235.188	208.47	251.748	258.542	252.011	195.413	385.37	391.795	364.072	373.445	521.165
LMJ.RY0402.153647	Cre15.g637100 & Cre15.g637150	AAGTTTGTTATGCGATCTAAAG	5	intergenic	5prime	chromosome_15	-	upstream & upstream	0.765674	0.812982	0.765674	0.812982	1.10951	0.879492	0.749367	0.914076	0.733943	309.95	300.304	479.086	608.51	373.537	3402.11	1206.27	404.806	369.386	431.801	691.888	498.471	2233.14	986.131	0.765674	0.812982	1.10951	0.879492	0.749367	1.52346	404.806	314.296	305.663	358.209	380.912	314.679	286.586	409.2	431.801	438.78	479.086	465.621
LMJ.RY0402.153647	Cre16.g657979	GTAGGGCGTAAAGTAGCAGCCA	5	CDS	3prime	chromosome_16	-	sense	0.320308	0.352117	0.320308	0.309367	0.61244	0.352117	0.39217	0.287567	0.485705	38.7542	39.3977	48.9707	81.0321	63.001	761.286	603.122	120.99	127.349	79.9599	230.128	160.647	1588.4	745.048	0.320308	0.309367	0.61244	0.352117	0.39217	0.479278	120.99	37.0644	40.5211	124.588	130.172	33.2845	46.6337	70.5336	99.0534	79.9599	49.9029	48.9707
LMJ.RY0402.153647	unknown_chrom	GGGCCAGCATATTTCAATAGA	10	-	5prime	insertion_cassette_CIB1	+	-	0.364432	0.375136	0.364432	0.375136	0.622246	0.499783	0.328359	0.223015	0.429388	87.9394	98.1247	104.957	253.698	129.065	917.936	777.749	241.306	261.571	168.674	507.617	393.061	2469.62	1086.78	0.364432	0.375136	0.622246	0.499783	0.328359	0.371691	241.306	96.199	80.389	259.109	264.057	91.2827	105.48	184.265	163.575	168.674	105.757	104.957
LMJ.RY0402.153670	Cre06.g264000	GGTGGCGTGTCGCGTATTCACA	5	3UTR	5prime	chromosome_6	+	sense	0.911394	0.911394	0.826326	0.911394	0.967751	NaN	NaN	NaN	NaN	279.135	178.996	363.502	NaN	NaN	NaN	NaN	337.802	196.398	375.615	NaN	NaN	NaN	NaN	0.826326	0.911394	0.967751	NaN	NaN	NaN	337.802	300.096	259.638	198.74	194.084	181.256	176.764	370.74	375.615	485.278	352.249	365.499
LMJ.RY0402.153670	Cre12.g521300	TATGACTAAAAGTAATCGCGAA	5	3UTR	3prime	chromosome_12	-	antisense	0.899039	0.899039	0.899039	0.844689	1.04177	NaN	NaN	NaN	NaN	203.167	137.75	232.642	NaN	NaN	NaN	NaN	225.982	163.078	223.314	NaN	NaN	NaN	NaN	0.899039	0.844689	1.04177	NaN	NaN	NaN	225.982	211.426	195.23	160.172	166.036	143.936	131.83	223.314	217.842	272.432	232.978	194.753
LMJ.RY0402.153699	Cre06.g264450	TAATGACCTTATCCAACATGGC	3	intron	3prime	chromosome_6	+	antisense	1.179	1.179	1.92734	1.179	NaN	0.542881	NaN	NaN	NaN	173.607	167.174	0.29183	37.9212	3.2058	NaN	NaN	90.0762	141.793	9.27595	69.8517	6.22351	NaN	NaN	1.92734	1.179	0.0314609	0.542881	0.515111	NaN	90.0762	182.645	165.017	147.567	136.245	166.026	168.33	9.27595	7.40586	10.2317	0.29183	1.20043
LMJ.RY0402.153699	Cre06.g307350	GCGGTTGTTATTACTATCATGT	5	intron	5prime	chromosome_6	+	antisense	1.04266	1.04266	2.279	1.04266	NaN	0.631015	NaN	NaN	NaN	26.5314	19.451	NaN	7.22696	0.682884	NaN	NaN	11.6417	18.6552	NaN	11.4529	1.25926	NaN	NaN	2.279	1.04266	NaN	0.631015	0.54229	NaN	11.6417	26.6417	26.4215	19.0193	18.2981	18.1838	20.8064	NaN	NaN	NaN	NaN	NaN
LMJ.RY0402.153699	Cre12.g557000	CAGCGGTACCGGGGATTTGCCG	4	intron	3prime	chromosome_12	+	sense	2.16321	2.16321	2.97665	1.34976	NaN	NaN	NaN	NaN	NaN	21.331	13.5611	NaN	1.75086	0.435991	NaN	NaN	7.1661	10.047	NaN	4.06903	0.336406	NaN	NaN	2.97665	1.34976	NaN	0.430289	1.29603	NaN	7.1661	16.7334	27.1918	8.06004	12.5239	16.1469	11.3894	NaN	NaN	NaN	NaN	NaN
LMJ.RY0402.154607	Cre09.g388356	GGTCGGGGGCCCGCCCTGTGCC	5	CDS	3prime	chromosome_9	+	antisense	0.591269	0.591269	0.570032	0.591269	1.02579	NaN	NaN	NaN	NaN	150.714	191.661	260.106	NaN	NaN	NaN	NaN	264.396	324.151	253.565	NaN	NaN	NaN	NaN	0.570032	0.591269	1.02579	NaN	NaN	NaN	264.396	142.485	159.418	336.206	312.528	191.584	191.737	222.113	257.27	253.565	255.546	260.106
LMJ.RY0402.155641	Cre06.g298300	AGTAAAGAAAGAGTTGCCGGAT	2	intron	3prime	chromosome_6	-	sense	0.754959	0.754959	NaN	NaN	NaN	0.190197	NaN	0.754959	1.19176	1.03111	3.30562	NaN	12.6404	0.1	18.5193	26.6263	4.9996	6.7665	NaN	66.4595	6.03446	14.7181	13.4052	0.206237	0.488527	NaN	0.190197	0.0165715	1.25827	4.9996	1.08767	0.977482	7.20259	6.35682	2.97183	3.67689	NaN	NaN	NaN	NaN	NaN
LMJ.RY0402.155641	Cre06.g298300	TAAGATGGGAACTCAAGTATAG	2	CDS	5prime	chromosome_6	-	sense	0.57618	0.57618	NaN	0.585118	NaN	0.21039	NaN	0.567242	0.607594	0.213108	4.32129	NaN	16.5426	0.1	10.2081	11.7361	4.13926	7.38534	NaN	78.6284	7.04041	10.7976	11.5894	0.0514847	0.585118	NaN	0.21039	0.0142037	0.945404	4.13926	0.188502	0.240926	6.8531	7.95891	4.80052	3.8899	NaN	NaN	NaN	NaN	NaN
LMJ.RY0402.155658	Cre03.g193200	GCATAACTGAGGGATGCGGTGAA	5	3UTR	3prime	chromosome_3	-	antisense	1.35991	1.35991	0.992203	1.40486	1.35991	NaN	NaN	NaN	NaN	3366.51	3167.28	280.108	NaN	NaN	NaN	NaN	3392.96	2254.52	205.976	NaN	NaN	NaN	NaN	0.992203	1.40486	1.35991	NaN	NaN	NaN	3392.96	3421.33	3312.56	2177.46	2334.31	3297.09	3042.58	178.826	205.976	209.463	280.108	212.053
LMJ.RY0402.155820	Cre09.g390060	GGAGGTACTCTTGGGAGGGCGC	3	intron	3prime	chromosome_9	+	sense	NaN	NaN	NaN	NaN	NaN	NaN	NaN	NaN	NaN	1.63828	0.326505	NaN	NaN	NaN	9.0769	14.7567	3.33307	4.24975	NaN	NaN	NaN	6.65235	6.84115	0.491523	0.0768293	NaN	NaN	NaN	1.36446	3.33307	1.58967	1.68838	5.1447	3.51048	0.594366	0.179361	NaN	NaN	NaN	NaN	NaN
LMJ.RY0402.156479	Cre08.g358350	CAGAACAGCGTGGCCACAACAA	1	intron	3prime	chromosome_8	-	antisense	0.0782437	0.116565	0.188194	0.195246	0.290208	0.116565	0.0190048	0.0782437	0.0681361	672.614	483.823	56.8794	43.2016	1.13134	224.532	98.699	3574.05	2478.02	195.995	370.621	59.5291	1721.79	869.134	0.188194	0.195246	0.290208	0.116565	0.0190048	0.130406	3574.05	713.846	633.764	2490.89	2465.21	459.544	509.384	195.995	208.248	166.883	61.8193	56.8794
LMJ.RY0402.156479	Cre08.g358350	TATCTAGTCTAGTCGAGTTTTT	1	intron	5prime	chromosome_8	-	antisense	0.0666719	0.136209	0.192776	0.190781	0.286248	0.136209	0.0174217	0.0666719	0.0313318	838.712	529.339	48.7825	51.9679	0.853605	245.021	56.8573	4350.7	2774.59	170.421	381.529	48.9967	2205.02	1088.81	0.192776	0.190781	0.286248	0.136209	0.0174217	0.11112	4350.7	866.817	811.519	2792.61	2756.68	523.475	535.268	176.533	170.421	146.662	47.2256	57.0293
LMJ.RY0402.156495	Cre08.g366800	AAAGTGAGGGAAGGATGTATGT	2	3UTR	3prime	chromosome_8	-	antisense	2.20735	2.20735	3.02364	2.20735	NaN	NaN	1.74287	NaN	NaN	1417.73	2663.48	2.67511	16.2471	143.019	NaN	NaN	468.88	1206.64	3.96501	7.45171	82.0597	NaN	NaN	3.02364	2.20735	0.674678	2.18031	1.74287	NaN	468.88	1441.14	1394.69	1337.79	1088.34	2686.43	2640.73	3.96501	5.09153	3.45391	2.67511	2.82455
LMJ.RY0402.156495	Cre08.g366850	TACTGATCCATCGGCTGCGGCT	2	intron	5prime	chromosome_8	-	antisense	1.99237	1.99237	2.81655	2.09189	NaN	1.88898	1.89285	NaN	NaN	1524.71	2577.46	5.82477	23.3556	159.785	NaN	NaN	541.337	1232.12	8.63587	12.3641	84.4147	NaN	NaN	2.81655	2.09189	0.674486	1.88898	1.89285	NaN	541.337	1489.29	1560.96	1328.59	1142.66	2707.35	2453.8	8.63587	10.2953	8.62717	6.59509	5.11984
LMJ.RY0402.156878	Cre01.g037550	ATACGAGTGCGGACTAACTAGT	5	CDS	3prime	chromosome_1	+	antisense	0.678914	0.678914	NaN	NaN	NaN	0.573189	0.784638	NaN	NaN	0.1	0.1	NaN	2729.41	149.4	NaN	NaN	0.1	1.03113	NaN	4761.79	190.406	NaN	NaN	1	0.0969805	NaN	0.573189	0.784638	NaN	0.1	0.1	0.1	10.6324	0.1	0.1	0.1	NaN	NaN	NaN	NaN	NaN
LMJ.RY0402.156878	Cre01.g040801	GGGCCAACAACAACGGCTCGTA	1	CDS	5prime	chromosome_1	+	sense	0.680715	0.680715	NaN	NaN	NaN	0.666726	0.694703	NaN	NaN	0.1	0.1	NaN	3047.35	131.817	NaN	NaN	0.1	0.850771	NaN	4570.62	189.746	NaN	NaN	1	0.117541	NaN	0.666726	0.694703	NaN	0.1	0.1	0.1	7.23811	0.1	0.1	0.1	NaN	NaN	NaN	NaN	NaN
LMJ.RY0402.157024	Cre05.g236878	TGTAAGGCCGGGTCGCATGGGG	1	CDS	3prime	chromosome_5	-	sense	0.715106	0.715106	NaN	NaN	NaN	0.955329	0.474882	NaN	NaN	0.1	0.1	NaN	154.776	17.0037	NaN	NaN	0.1	0.185197	NaN	162.013	35.806	NaN	NaN	1	0.539965	NaN	0.955329	0.474882	NaN	0.1	0.1	0.1	0.34298	0.1	0.1	0.1	NaN	NaN	NaN	NaN	NaN
LMJ.RY0402.157271	Cre02.g087800	TCACACAGCGCTCGGTGCGCGA	1	5UTR	3prime	chromosome_2	-	sense	0.691211	0.691211	0.804089	0.902645	NaN	0.471529	0.578334	NaN	NaN	235.713	426.209	0.317762	70.9907	18.6773	NaN	NaN	293.143	472.178	5.21777	150.554	32.295	NaN	NaN	0.804089	0.902645	0.0609	0.471529	0.578334	NaN	293.143	259.116	214.424	512.07	435.395	436.264	416.386	8.33016	5.21777	4.28953	0.437745	0.317762
LMJ.RY0402.157271	Cre02.g087800	TGGGTCACGCTTTAGGTGGTGG	1	5UTR	5prime	chromosome_2	-	sense	0.67133	0.67133	0.831821	0.901533	NaN	0.482848	0.510839	NaN	NaN	341.891	545.063	0.353309	74.0478	23.2286	NaN	NaN	411.015	604.596	3.93298	153.356	45.4716	NaN	NaN	0.831821	0.901533	0.0898324	0.482848	0.510839	NaN	411.015	350.049	333.923	662.749	551.545	567.407	523.599	8.13378	3.88813	3.93298	0.353309	0.142218
LMJ.RY0402.157678	Cre01.g025250	TATTCTGGGGTAAACTTTAGT	1	intron	5prime	chromosome_1	+	antisense	1.46142	1.46142	0.164941	1.74993	2.47441	1.17291	NaN	NaN	NaN	4.61912	458.396	182.661	158.292	11.609	NaN	NaN	28.0047	261.952	73.8197	134.957	8.98654	NaN	NaN	0.164941	1.74993	2.47441	1.17291	1.29182	NaN	28.0047	6.17857	3.45327	251.024	273.355	453.14	463.712	70.8945	73.8197	89.5069	182.661	205.647
LMJ.RY0402.157678	Cre01.g025250	CTACTACCTTTCCTCTACAAAG	1	intron	5prime	chromosome_1	-	sense	1.55157	1.55157	NaN	1.55157	2.19428	1.1969	NaN	NaN	NaN	1.23038	72.5792	34.1532	27.3438	2.37792	NaN	NaN	3.62185	46.7779	15.5646	22.8456	0.915825	NaN	NaN	0.339711	1.55157	2.19428	1.1969	2.59648	NaN	3.62185	1.57085	0.963704	53.9778	40.5384	62.4796	84.3113	15.5646	18.2906	13.6385	34.1532	36.6922
LMJ.RY0402.157678	gene_unknown	TTCCGAGGTCGGCCAGGTGATA	10	-	3prime	UNALIGNED	?	-	NaN	NaN	NaN	NaN	NaN	NaN	NaN	NaN	NaN	0.163275	4.37647	2.33464	1.16761	0.188556	NaN	NaN	2.33315	5.32385	1.20042	2.88223	0.168203	NaN	NaN	0.0699804	0.82205	1.94486	0.405106	1.121	NaN	2.33315	0.1	0.266586	4.45874	6.35682	4.35868	4.39433	1.20042	1.30444	1.02132	2.33464	3.84845
LMJ.RY0402.157760	Cre10.g429400	ATACACGTCCCGGGAAAGGGGT	4	CDS	3prime	chromosome_10	-	antisense	0.202912	0.202912	0.182855	0.311563	NaN	0.222969	0.134787	NaN	NaN	5.45473	8.38808	NaN	26.0243	5.66789	NaN	NaN	29.831	26.9225	NaN	116.717	42.0508	NaN	NaN	0.182855	0.311563	NaN	0.222969	0.134787	NaN	29.831	4.85268	6.13148	25.3805	28.5582	10.8967	6.45698	NaN	NaN	NaN	NaN	NaN
LMJ.RY0402.157760	Cre15.g635700	TCGGATAAGTCTGATCGAGATT	3	3UTR	5prime	chromosome_15	+	sense	1.29533	1.29533	0.246386	1.09506	1.29533	1.47823	1.5608	NaN	NaN	7.52144	472.055	34.6756	964.057	307.416	NaN	NaN	30.527	431.076	26.7696	652.171	196.96	NaN	NaN	0.246386	1.09506	1.29533	1.47823	1.5608	NaN	30.527	6.34624	8.91426	450.38	412.599	492.854	452.133	17.7738	33.186	26.7696	52.4074	30.8612
LMJ.RY0402.157760	gene_unknown	CGACTGCCTCGGTCTGGATCCT	10	-	5prime	UNALIGNED	?	-	0.199914	0.199914	0.117361	0.279612	NaN	0.188333	0.211496	NaN	NaN	5.87499	8.10999	NaN	24.4479	7.22719	NaN	NaN	50.0591	29.0045	NaN	129.812	34.1717	NaN	NaN	0.117361	0.279612	NaN	0.188333	0.211496	NaN	50.0591	5.96924	5.78222	27.7204	30.348	8.65549	7.59888	NaN	NaN	NaN	NaN	NaN
LMJ.RY0402.157886	Cre01.g044800	GGGCTGAGTGCGCTCTTTAAGT	5	5UTR	5prime	chromosome_1	-	antisense	0.701553	0.701553	0.701553	0.809221	0.577608	NaN	NaN	NaN	NaN	1843.03	1117.12	242.487	NaN	NaN	NaN	NaN	2627.07	1380.48	419.813	NaN	NaN	NaN	NaN	0.701553	0.809221	0.577608	NaN	NaN	NaN	2627.07	1802.9	1884.05	1307.25	1457.82	1058.15	1179.36	477.282	392.044	419.813	242.487	247.601
LMJ.RY0402.157886	Cre17.g731750	CCTATAGGGGTAAGGTCGCGGA	5	3UTR	3prime	chromosome_17	+	antisense	0.72174	0.72174	0.72174	0.909351	0.415894	NaN	NaN	NaN	NaN	1402.35	1023.29	143.523	NaN	NaN	NaN	NaN	1943.01	1125.3	345.094	NaN	NaN	NaN	NaN	0.72174	0.909351	0.415894	NaN	NaN	NaN	1943.01	1380.67	1424.37	1161.07	1090.62	1021.71	1024.87	359.98	301.284	345.094	186.674	143.523
LMJ.RY0402.158412	Cre09.g416700	GTCCGCCGTCTGCGCGCACCCCG	5	intron	3prime	chromosome_9	+	sense	0.551614	0.551614	0.613786	0.543388	NaN	0.559841	0.485871	NaN	NaN	58.1005	55.0708	NaN	85.2355	36.7685	NaN	NaN	94.6592	101.347	NaN	152.25	75.6753	NaN	NaN	0.613786	0.543388	NaN	0.559841	0.485871	NaN	94.6592	50.7858	66.4688	113.955	90.134	60.8234	49.8622	NaN	NaN	NaN	NaN	NaN
LMJ.RY0402.158412	Cre09.g416750	TGGACGCGAGTGTCGTTTACT	3	intron	5prime	chromosome_9	+	sense	0.527361	0.527361	0.571174	0.507627	NaN	0.533923	0.5208	NaN	NaN	89.1391	75.6223	NaN	137.528	47.5173	NaN	NaN	156.063	148.972	NaN	257.58	91.2391	NaN	NaN	0.571174	0.507627	NaN	0.533923	0.5208	NaN	156.063	83.0038	95.7279	179.952	123.326	78.0449	73.2749	NaN	NaN	NaN	NaN	NaN
LMJ.RY0402.159286	Cre05.g232600	GTTAGTCGTTTTGGCTGTAGG	1	3UTR	5prime	chromosome_5	+	sense	1.14023	1.14023	1.19257	1.05439	0.932045	1.14023	1.32495	NaN	NaN	5079.03	3606.59	1642.18	5100.98	7398.7	NaN	NaN	4258.91	3420.55	1761.91	4473.62	5584.13	NaN	NaN	1.19257	1.05439	0.932045	1.14023	1.32495	NaN	4258.91	5193.74	4966.85	3540.67	3304.51	3903.04	3332.65	1926.5	1731.26	1761.91	1642.18	1665.37
LMJ.RY0402.159286	Cre05.g232550	AGTTCGCATCGAACGGGGGGCG	1	3UTR	3prime	chromosome_5	+	antisense	1.09665	1.09665	1.29148	1.09665	0.890223	0.986765	1.21045	NaN	NaN	2915.72	2345.82	958.264	3622.57	6133.13	NaN	NaN	2257.65	2139.08	1076.43	3671.15	5066.83	NaN	NaN	1.29148	1.09665	0.890223	0.986765	1.21045	NaN	2257.65	2943.15	2888.55	2225.51	2056	2570.41	2140.85	1093.11	963.099	1076.43	894.216	958.264
LMJ.RY0402.159414	Cre02.g146950	TCCCCCGTGACAGCTCGGGCTC	4	CDS	5prime	chromosome_2	-	antisense	0.607982	0.607982	0.692247	0.607982	0.479926	NaN	NaN	NaN	NaN	36.7128	28.8933	9.95524	NaN	NaN	NaN	NaN	53.0342	47.5233	20.7433	NaN	NaN	NaN	NaN	0.692247	0.607982	0.479926	NaN	NaN	NaN	53.0342	39.397	34.2115	53.3618	42.3236	31.7126	26.3247	14.9621	30.6669	20.7433	14.1323	9.95524
LMJ.RY0402.159414	unknown_chrom	GGAAAGCCCTTCGTCTGGATGG	4	-	3prime	chloroplast	-	-	0.707659	0.707659	0.707659	0.708059	0.26603	NaN	NaN	NaN	NaN	29.0117	30.9917	5.59341	NaN	NaN	NaN	NaN	40.9968	43.7699	21.0255	NaN	NaN	NaN	NaN	0.707659	0.708059	0.26603	NaN	NaN	NaN	40.9968	29.7854	28.2581	44.6732	42.8848	35.4638	27.0834	21.0255	28.4873	13.9271	5.59341	12.0397
LMJ.RY0402.159474	Cre09.g417050	CGGCCACACGCGGCAGATCCAT	5	3UTR|outside_mRNA	3prime	chromosome_9	+	antisense	1.29846	1.29846	1.44438	1.29846	0.825861	NaN	NaN	NaN	NaN	150.324	569.81	130.352	NaN	NaN	NaN	NaN	104.075	438.835	157.837	NaN	NaN	NaN	NaN	1.44438	1.29846	0.825861	NaN	NaN	NaN	104.075	147.505	153.198	466.71	412.624	543.448	597.45	136.447	157.837	246.175	130.351	160.964
LMJ.RY0402.159474	Cre10.g459500	CAGGGGCTAAAAGGCAGGGTCC	5	intron	3prime	chromosome_10	-	antisense	1.27414	1.27414	1.37283	1.27414	0.758085	NaN	NaN	NaN	NaN	135.785	513.345	106.129	NaN	NaN	NaN	NaN	98.9088	402.897	139.996	NaN	NaN	NaN	NaN	1.37283	1.27414	0.758085	NaN	NaN	NaN	98.9088	122.99	149.91	446.475	363.572	475.79	553.865	114.149	139.996	232.842	106.129	146.665
LMJ.RY0402.159474	unknown_chrom	CGCTGGGTGTCTGCTATGAGGA	10	-	5prime	insertion_cassette_CIB1	+	-	1.15785	1.15785	1.41431	1.15785	1.00315	NaN	NaN	NaN	NaN	295.362	942.614	335.761	NaN	NaN	NaN	NaN	208.838	814.106	334.708	NaN	NaN	NaN	NaN	1.41431	1.15785	1.00315	NaN	NaN	NaN	208.838	296.703	294.027	859.795	770.845	860.894	1032.09	255.16	334.708	487.816	335.761	253.147
LMJ.RY0402.159474	unknown_chrom	CATCTGGGTTGCACGGAGGATG	10	-	5prime	insertion_cassette_CIB1	+	-	1.19441	1.19441	1.57296	1.19441	0.818768	NaN	NaN	NaN	NaN	247.719	747.627	205.626	NaN	NaN	NaN	NaN	157.486	625.938	251.14	NaN	NaN	NaN	NaN	1.57296	1.19441	0.818768	NaN	NaN	NaN	157.486	243.796	251.704	685.319	571.703	703.568	794.444	178.542	251.14	347.878	205.626	189.007
LMJ.RY0402.159725	Cre14.g616600	GCATTTCGCCCTTCCTATCCAG	3	intron	5prime	chromosome_14	+	sense	0.663268	0.80244	1.02242	0.838343	0.663268	0.80244	0.830584	0.347392	0.16037	11913	7123.57	1069.11	2071.35	828.622	12557.1	2305.53	11651.8	8497.2	1611.89	2581.32	997.638	21688	8625.78	1.02242	0.838343	0.663268	0.80244	0.830584	0.578987	11651.8	12471.8	11379.3	8629.15	8367.27	7410.68	6847.58	1381.64	1677.15	1611.89	1069.11	948.45
LMJ.RY0402.159951	Cre13.g577850	GCCTCGGAAACACAGGTGGGAT	3	intron	5prime	chromosome_13	+	sense	0.417685	0.470011	0.724747	0.470011	0.417685	0.886141	0.172023	0.539641	0.354345	7787.58	5836.42	21732.1	1243.34	1401.69	8271.74	6222.7	10745.2	12417.6	52030	1403.1	8148.3	9196.94	10536.7	0.724747	0.470011	0.417685	0.886141	0.172023	0.899402	10745.2	8025.23	7556.97	13099.6	11771.1	5508.75	6183.58	61910.3	49385.4	52030	24562.2	21732.1
LMJ.RY0402.159951	Cre13.g589350	GTAAGCAGACAGGTTGTGGGCC	3	intron	3prime	chromosome_13	-	sense	0.405865	0.483013	0.726013	0.483013	0.39667	0.897424	0.159376	0.551271	0.405865	6128.84	5230.52	15560.6	552.19	612.972	7109.37	5563.29	8441.78	10828.9	39228	615.306	3846.08	7737.79	8224.35	0.726013	0.483013	0.39667	0.897424	0.159376	0.918786	8441.78	6356.13	5909.67	11550.3	10152.7	4916.37	5564.75	48395.6	36981.7	39228	17552.3	15560.6
LMJ.RY0402.160104	Cre02.g111550	TAAGACACTTACCGAGCGGCAA	1	intron	5prime	chromosome_2	-	antisense	1.42811	1.42811	1.65131	1.377	1.42811	0.770403	1.56788	NaN	NaN	5838.88	3521.85	3899.47	408.575	537.297	NaN	NaN	3535.91	2557.63	2730.51	530.339	342.69	NaN	NaN	1.65131	1.377	1.42811	0.770403	1.56788	NaN	3535.91	5905.36	5773.15	2586.08	2529.49	3853.81	3218.48	2789.79	2730.51	2436.35	3702.44	3899.47
LMJ.RY0402.160104	Cre02.g111550	AGGCGGTGCGCGGGAACGGGACG	1	intron	3prime	chromosome_2	-	antisense	1.52639	1.52639	1.66378	1.50733	1.54805	0.774691	1.52639	NaN	NaN	2930.66	1985.19	3438.92	239.594	336.573	NaN	NaN	1761.44	1317.03	2221.45	309.276	220.502	NaN	NaN	1.66378	1.50733	1.54805	0.774691	1.52639	NaN	1761.44	2823.55	3041.83	1299.36	1334.93	2146.9	1835.67	2238.7	2048.27	2221.45	3438.92	2945.09
LMJ.RY0402.160516	Cre07.g339500	ACGACTGGTTGCTGTGCCCATG	1	CDS	5prime	chromosome_7	-	sense	1.29398	1.29398	1.47092	1.29398	1.07676	1.57716	1.19764	NaN	NaN	12409.9	8109.61	22098	1780.43	1673.35	NaN	NaN	8436.79	6267.2	20522.7	1128.88	1397.21	NaN	NaN	1.47092	1.29398	1.07676	1.57716	1.19764	NaN	8436.79	12382.1	12437.7	6141.47	6395.51	7853.26	8374.32	19671.1	20801.9	20522.7	21714.8	23026.5
LMJ.RY0402.160516	Cre07.g339500	GGATGCTCGACAGCAGCACAG	1	CDS	3prime	chromosome_7	-	sense	1.32629	1.32629	1.52311	1.32629	1.21208	1.81206	1.07341	NaN	NaN	6274.96	4540.49	8820.07	1034.97	858.176	NaN	NaN	4119.84	3423.45	7276.78	571.158	799.484	NaN	NaN	1.52311	1.32629	1.21208	1.81206	1.07341	NaN	4119.84	6127.43	6426.04	3379.04	3468.45	4269.13	4829.1	7276.78	7219.83	7881.44	8820.07	8533.68
LMJ.RY0402.160793	Cre13.g568050	GAGTTCACATTCAGGGGTATGA	4	intron	3prime	chromosome_13	+	sense	1.36346	1.36346	1.33379	1.46946	NaN	1.36346	NaN	NaN	NaN	355.205	416.912	NaN	75.287	4.0421	NaN	NaN	266.312	283.717	NaN	55.2176	3.09877	NaN	NaN	1.33379	1.46946	NaN	1.36346	1.30442	NaN	266.312	345.377	365.312	277.985	289.567	394.659	440.42	NaN	NaN	NaN	NaN	NaN
LMJ.RY0402.160954	gene_unknown	GACGGCAGTAACTGGCTCGAAA	10	-	3prime	UNALIGNED	?	-	NaN	NaN	NaN	NaN	NaN	NaN	NaN	NaN	NaN	0.1	0.1	NaN	NaN	NaN	NaN	NaN	0.1	0.185197	NaN	NaN	NaN	NaN	NaN	1	0.539965	NaN	NaN	NaN	NaN	0.1	0.1	0.1	0.34298	0.1	0.1	0.1	NaN	NaN	NaN	NaN	NaN
LMJ.RY0402.161063	Cre12.g517681	AGCCATGTTGCAGACTGTAGGG	3	intron	3prime	chromosome_12	+	antisense	1.3693	1.3693	2.54275	1.3693	2.98561	0.904721	0.864588	NaN	NaN	186.666	465.133	230.801	630.276	184.86	NaN	NaN	73.4109	339.687	77.3045	696.653	213.813	NaN	NaN	2.54275	1.3693	2.98561	0.904721	0.864588	NaN	73.4109	207.578	167.86	334.663	344.786	446.666	484.363	83.629	66.4424	77.3045	230.789	230.801
LMJ.RY0402.161123	Cre01.g053000	GACACGGTCTATCACAGGTATG	3	intron	5prime	chromosome_1	-	antisense	0.970152	0.970152	0.970152	0.781806	0.934992	1.11816	1.54972	NaN	NaN	91.7338	58.6567	188.313	855.631	3629.97	NaN	NaN	94.5561	75.0272	201.406	765.215	2342.34	NaN	NaN	0.970152	0.781806	0.934992	1.11816	1.54972	NaN	94.5561	105.205	79.9874	84.556	66.5722	72.0342	47.7636	210.775	191.887	201.406	188.313	182.607
LMJ.RY0402.161123	gene_unknown	CTAGGAATGGAGCTCTAGCGAA	10	-	3prime	UNALIGNED	?	-	1.62644	1.62644	NaN	NaN	NaN	NaN	1.62644	NaN	NaN	0.571954	0.243796	0.929912	6.3724	27.382	NaN	NaN	1.91652	1.10467	2.43721	5.56178	16.8355	NaN	NaN	0.298434	0.220696	0.381548	1.14575	1.62644	NaN	1.91652	0.920336	0.355448	0.51447	2.37195	0.594366	0.1	2.43721	1.30444	2.95254	1.2646	0.812059
LMJ.RY0402.161280	Cre11.g481115	CTCAGAGGGGGTGCGTCGTTAC	5	intron	5prime	chromosome_11	+	sense	0.16606	0.444814	0.491148	0.515223	0.16606	0.872535	0.444814	0.0777698	0.0989559	637.945	439.202	227.264	471.167	137.022	223.423	1490.63	1298.89	852.45	1368.57	539.997	308.043	1723.73	9038.16	0.491148	0.515223	0.16606	0.872535	0.444814	0.129616	1298.89	675.404	602.564	857.793	847.141	466.596	413.415	1434.96	1368.57	1174.75	179.01	227.264
LMJ.RY0402.161280	Cre14.g615200	TGACTGCATGTGGGAAAGTGAA	3	intron	3prime	chromosome_14	-	antisense	0.123865	0.432269	0.515324	0.524157	0.100386	0.894324	0.432269	0.0872233	0.123865	504.72	393.07	103.237	412.424	118.59	205.782	1515.02	979.423	749.909	1028.4	461.157	274.342	1415.55	7338.78	0.515324	0.524157	0.100386	0.894324	0.432269	0.145372	979.423	535.636	475.589	756.7	743.178	390.399	395.759	1089.4	1028.4	910.811	76.8486	103.237
LMJ.RY0402.161852	Cre11.g467712	CCGTGCCGAGCTACTTGCGTTG	1	intron	3prime	chromosome_11	-	antisense	0.317725	0.405126	0.317725	0.192325	NaN	0.492526	0.144003	0.789099	0.913436	2.62102	1.71997	0.1	12.3767	1.8893	31.0649	33.0339	8.24935	8.94305	1.46698	25.129	13.1198	23.6205	21.6986	0.317725	0.192325	0.0681671	0.492526	0.144003	1.31517	8.24935	2.34267	2.93245	9.68919	8.25438	3.66526	0.807123	0.982159	2.90343	1.46698	0.535022	0.1
LMJ.RY0402.161852	Cre11.g467712	CTCGCAACGAGTTATGGCGTCC	1	intron	5prime	chromosome_11	-	antisense	0.188076	0.272285	0.356495	0.14811	NaN	0.188076	0.0419377	0.403614	0.524058	3.11264	1.73027	0.353309	8.63998	0.717862	16.3154	15.6141	8.73124	11.6823	1.60667	45.9388	17.1173	24.254	17.8768	0.356495	0.14811	0.219901	0.188076	0.0419377	0.67269	8.73124	4.02138	2.40926	12.3972	11.0086	2.54573	1.17602	1.60667	3.45003	0.761221	0.353309	0.426653
LMJ.RY0402.161882	Cre09.g400300	GGGGTGGTCGATTTGTACGCTG	3	intron	3prime	chromosome_9	-	antisense	1.28828	1.28828	1.83272	1.44154	1.28828	1.27058	0.768797	NaN	NaN	1864.8	1914.55	2745.89	514.216	268.591	NaN	NaN	1017.5	1328.13	2131.43	404.709	349.365	NaN	NaN	1.83272	1.44154	1.28828	1.27058	0.768797	NaN	1017.5	1912.12	1818.65	1265	1394.42	1893.85	1935.48	2431.5	2056.22	2131.43	2408.08	2745.89
LMJ.RY0402.161972	Cre05.g232304	CACGGGAGACAGCATAGATCCG	3	5UTR	3prime	chromosome_5	-	sense	0.947764	0.947764	0.84138	0.76646	1.3297	1.31401	0.947764	NaN	NaN	974.802	880.822	3947.05	203.765	3120.32	NaN	NaN	1158.58	1149.21	2968.37	155.071	3292.29	NaN	NaN	0.84138	0.76646	1.3297	1.31401	0.947764	NaN	1158.58	1007.77	942.915	1157.47	1141	1008.54	769.277	3334.68	2968.37	2743.61	3947.05	2937.36
LMJ.RY0402.162029	Cre07.g340450	GCTGGCTCGGGTGTGCATCCTG	1	CDS	3prime	chromosome_7	+	sense	0.629308	0.629308	0.629308	0.560954	1.00437	0.78695	0.397302	NaN	NaN	1309.53	2099.37	333.191	349.966	9.75679	NaN	NaN	2080.9	3742.51	331.743	444.711	24.5576	NaN	NaN	0.629308	0.560954	1.00437	0.78695	0.397302	NaN	2080.9	1379.42	1243.18	3188.86	4392.28	2259.55	1950.55	361.216	287.019	331.743	341.733	333.191
LMJ.RY0402.162029	Cre07.g340450	TTTTCATCCGAGAGGATAATCC	1	CDS	5prime	chromosome_7	+	sense	0.585063	0.585063	0.581976	0.585063	0.943183	0.654247	0.52739	NaN	NaN	1876.84	3122.93	472.305	600.126	19.0069	NaN	NaN	3224.95	5337.78	500.757	917.278	36.0396	NaN	NaN	0.581976	0.585063	0.943183	0.654247	0.52739	NaN	3224.95	1950.14	1806.3	4490.78	6344.52	3012.18	3237.75	502.587	441.878	500.757	533.614	472.305
LMJ.RY0402.162043	Cre04.g217911	ACAAACGATCAGGACGGGGCGG	4	intron	3prime	chromosome_4	-	sense	1.01993	1.01993	0.467681	1.23443	1.2614	0.836387	1.01993	NaN	NaN	51.5188	1771.88	12263.5	1210.58	713.779	NaN	NaN	110.158	1435.38	9722.15	1447.39	699.834	NaN	NaN	0.467681	1.23443	1.2614	0.836387	1.01993	NaN	110.158	50.2838	52.784	1419.6	1451.35	1778.24	1765.54	10056.7	8829.6	9722.15	12263.5	10630.8
LMJ.RY0402.162060	Cre12.g544114	GCCGAGTATAACCTGCGAGGAA	4	CDS	3prime	chromosome_12	-	sense	0.44361	0.44361	0.452245	0.389653	0.497542	0.404446	0.44361	NaN	NaN	816.163	535.357	390.225	761.275	66.4856	NaN	NaN	1804.69	1373.93	784.306	1882.27	149.874	NaN	NaN	0.452245	0.389653	0.497542	0.404446	0.44361	NaN	1804.69	852.9	781.008	1333.42	1415.67	504.319	568.304	752.88	784.306	871.983	390.225	427.496
LMJ.RY0402.162060	Cre14.g615800	TCCCAAGGCTATAACTAAAAAG	5	intron	5prime	chromosome_14	+	antisense	0.418462	0.418462	0.454863	0.371225	0.450764	0.418462	0.406992	NaN	NaN	963.609	560.35	455.179	880.556	76.5968	NaN	NaN	2118.46	1509.46	1009.79	2104.27	188.202	NaN	NaN	0.454863	0.371225	0.450764	0.418462	0.406992	NaN	2118.46	1004.97	923.951	1452.16	1569.02	547.987	572.991	1009.79	994.704	1088.55	455.179	649.081
LMJ.RY0402.162117	Cre09.g400312	ACTCTCTAGTAATTCGTGTTGG	1	CDS	5prime	chromosome_9	+	sense	0.275242	0.376312	0.376312	0.275242	0.38411	0.980965	1.3291	0.12033	0.155979	926.762	584.535	1329.41	126.144	105.974	127.601	957.666	2462.75	2123.72	3461.02	128.591	79.734	636.254	3683.83	0.376312	0.275242	0.38411	0.980965	1.3291	0.20055	2462.75	892.642	962.186	2055.7	2193.98	590.901	578.238	3354.53	3594.93	3461.02	1357.29	1052.7
LMJ.RY0402.162117	Cre09.g400312	ACGGGGCCCCCAGGGTGTCGAG	1	CDS	3prime	chromosome_9	+	sense	0.286514	0.318504	0.440716	0.286514	0.318504	1.0071	0.925442	0.120383	0.181118	648.059	443.542	889.063	79.3975	62.6374	106.654	834.768	1470.47	1548.07	2791.37	78.8375	67.6838	531.572	2765.38	0.440716	0.286514	0.318504	1.0071	0.925442	0.200638	1470.47	628.736	667.976	1468.73	1631.69	470.242	418.359	2791.37	2668.47	2942.47	787.552	889.063
LMJ.RY0402.162263	Cre03.g149550	CATGGGGCCTTCGGATCGACGT	1	CDS	3prime	chromosome_3	-	sense	1.1229	1.1229	1.0264	0.974167	1.361	2.2515	1.1229	NaN	NaN	622.12	473.255	121.032	312.572	231.897	NaN	NaN	606.119	485.805	88.9289	138.829	206.516	NaN	NaN	1.0264	0.974167	1.361	2.2515	1.1229	NaN	606.119	555.967	696.145	480.858	490.803	438.147	511.178	105.819	86.2194	88.9289	78.5995	121.032
LMJ.RY0402.162263	Cre03.g149550	CGACTTAGGCATCCGAACCTGG	1	CDS	3prime	chromosome_3	+	antisense	1.18343	1.18343	1.18343	0.915593	0.822783	1.40161	2.79413	NaN	NaN	239.329	154.802	33.8946	182.701	205.787	NaN	NaN	202.234	169.072	41.1951	130.351	73.6496	NaN	NaN	1.18343	0.915593	0.822783	1.40161	2.79413	NaN	202.234	249.16	229.886	150.568	189.851	173.852	137.839	44.0153	41.1951	30.6395	31.6149	33.8946
LMJ.RY0402.162263	Cre08.g372100	CAAGCGTGTAAAACGTCGGTAT	5	5UTR	5prime	chromosome_8	-	sense	1.127	1.127	1.05266	1.05723	1.127	1.45548	1.65178	NaN	NaN	820.951	612.762	199.389	455.957	551.164	NaN	NaN	779.88	579.59	176.92	313.27	333.678	NaN	NaN	1.05266	1.05723	1.127	1.45548	1.65178	NaN	779.88	822.435	819.469	563.888	595.728	625.377	600.402	200.031	163.247	176.92	174.299	199.389
LMJ.RY0402.162263	Cre10.g423600	GGGCCTATCTGCTCCTAGCCCA	5	CDS	3prime	chromosome_10	+	antisense	1.4985	1.4985	0.834041	0.891891	1.62568	1.73355	1.4985	NaN	NaN	660.856	835.4	186.139	483.953	508.248	NaN	NaN	792.354	936.661	114.499	279.169	339.171	NaN	NaN	0.834041	0.891891	1.62568	1.73355	1.4985	NaN	792.354	627.836	695.612	956.057	917.659	827.258	843.622	101.708	130.402	114.499	186.139	190.975
LMJ.RY0402.162263	Cre17.g720300	TATTCGTGATTCGGTCAATCGG	5	CDS	3prime	chromosome_17	+	sense	1.00466	1.00466	0.882983	0.949227	1.61573	1.63465	1.00466	NaN	NaN	574.261	741.206	166.331	309.113	316.659	NaN	NaN	650.365	780.853	102.945	189.101	315.191	NaN	NaN	0.882983	0.949227	1.61573	1.63465	1.00466	NaN	650.365	566.927	581.691	779.251	782.458	737.014	745.423	102.945	109.531	88.2233	170.526	166.331
LMJ.RY0402.162263	gene_unknown	GGGCCTATCTGCTCCTATCCCA	10	-	3prime	UNALIGNED	?	-	NaN	NaN	NaN	NaN	NaN	NaN	NaN	NaN	NaN	0.1	0.1	NaN	NaN	NaN	NaN	NaN	0.1	0.1	NaN	NaN	NaN	NaN	NaN	1	1	NaN	NaN	NaN	NaN	0.1	0.1	0.1	0.1	0.1	0.1	0.1	NaN	NaN	NaN	NaN	NaN
LMJ.RY0402.162263	unknown_chrom	TGCTCCAACGACATCTCGCACA	10	-	3prime	insertion_cassette_CIB1	+	-	1.10862	1.10862	1.05632	0.847372	1.10862	1.75852	1.48221	NaN	NaN	424.608	289.877	84.9484	194.755	196.628	NaN	NaN	401.968	342.089	76.6254	110.75	132.659	NaN	NaN	1.05632	0.847372	1.10862	1.75852	1.48221	NaN	401.968	409.382	440.4	333.72	350.669	272.616	308.231	79.082	76.6254	65.4015	66.0995	84.9484
LMJ.RY0402.162263	unknown_chrom	GTGGGTCTTACCTTACCGTGTC	10	-	5prime	insertion_cassette_CIB1	+	-	1.34908	1.34908	0.992542	1.01022	1.45251	1.34908	1.44045	NaN	NaN	709.613	839.803	228.12	591.08	605.802	NaN	NaN	714.946	831.309	157.052	438.135	420.563	NaN	NaN	0.992542	1.01022	1.45251	1.34908	1.44045	NaN	714.946	676.032	744.863	873.424	791.226	799.942	881.65	157.052	175.732	153.132	228.12	233.379
LMJ.RY0402.162793	Cre05.g236150	TCGGGACGGTTTATGGCCAAGT	3	intron	3prime	chromosome_5	+	sense	1.83811	1.83811	NaN	NaN	NaN	1.25445	2.42177	NaN	NaN	2.45402	6.59711	0.984613	28.5241	25.8743	3.06977	4.57794	4.33299	6.89748	3.32393	22.7383	10.6841	2.24016	3.02186	0.566356	0.956451	0.29622	1.25445	2.42177	1.37034	4.33299	2.25901	2.66586	7.37408	6.4517	6.83521	6.3673	2.72822	4.92321	3.32393	0.58366	1.16513
LMJ.RY0402.162793	Cre13.g589450	GCGTTTAGGGAAGGTTGGAACT	1	CDS	3prime	chromosome_13	-	antisense	0.668468	1.16145	0.668468	1.49447	0.22922	1.16145	2.38746	0.434181	1.33949	13.9253	49.9503	4.51928	149.263	137.759	8.22491	41.232	20.8317	33.4233	19.7159	128.515	57.7011	11.3661	18.4692	0.668468	1.49447	0.22922	1.16145	2.38746	0.723635	20.8317	13.4704	14.3956	33.3548	33.4919	53.1957	46.9028	19.7159	25.9205	17.1024	5.2043	4.51928
LMJ.RY0402.162793	Cre13.g589450	GATAGGCTGGGCCCAGGGCCGT	1	CDS	5prime	chromosome_13	-	antisense	1.14358	1.23868	0.945375	1.33378	0.463895	1.14358	2.54711	NaN	1.41274	17.2423	46.3778	8.82817	145.308	142.294	7.8991	35.0441	18.2386	34.7717	19.0305	127.064	55.8647	9.50831	14.8834	0.945375	1.33378	0.463895	1.14358	2.54711	0.830758	18.2386	17.9706	16.5436	35.8825	33.6952	50.6965	42.4271	17.3722	30.2288	19.0305	7.65502	9.24415
LMJ.RY0402.162866	Cre09.g395362	GAATAATCGTGGGGCGGGTATG	3	CDS	5prime	chromosome_9	+	sense	0.7547	0.7547	0.7547	1.29935	NaN	1.57485	NaN	0.600835	0.723941	140.722	85.6156	1.5472	31.4938	4.17968	14.4007	16.6196	186.461	65.8912	1.3143	19.998	4.81202	14.3807	13.7742	0.7547	1.29935	1.17721	1.57485	0.868591	1.00139	186.461	140.183	141.263	61.8319	70.2169	81.6817	89.7391	1.00417	1.3143	1.39557	1.41323	1.56439
LMJ.RY0402.162866	gene_unknown	AGGTGGTCTATGCAGCGTAATG	10	-	3prime	UNALIGNED	?	-	1.10555	1.10555	0.80803	1.29408	NaN	1.10555	NaN	0.739397	1.15898	135.738	71.7711	NaN	31.3411	5.35737	33.8036	46.7779	167.987	55.4612	NaN	28.3489	6.5831	27.4307	24.2168	0.80803	1.29408	NaN	1.10555	0.813806	1.23233	167.987	144.995	127.073	52.0385	59.1089	83.6075	61.6104	NaN	NaN	NaN	NaN	NaN
LMJ.RY0402.162932	Cre10.g434600	CCACCGCGGGGGGCGCGGTAGT	3	CDS	3prime	chromosome_10	+	sense	1.65062	1.65062	1.20292	1.70034	1.65062	1.36819	2.40843	NaN	NaN	200.849	429.869	1336.68	707.323	5031.98	NaN	NaN	166.968	252.814	809.808	516.976	2089.32	NaN	NaN	1.20292	1.70034	1.65062	1.36819	2.40843	NaN	166.968	190.342	211.936	241.887	264.235	402.287	459.342	809.808	722.745	979.462	1240.62	1336.68
LMJ.RY0402.163301	Cre02.g094700	GTATATTCCTAATGTTATGACA	5	CDS	5prime	chromosome_2	+	antisense	1.13351	1.13351	1.16519	1.04232	1.50644	1.13351	0.753378	NaN	NaN	9881.02	4944.95	5505.25	983.832	2314.98	NaN	NaN	8480.14	4744.17	3654.48	867.953	3072.8	NaN	NaN	1.16519	1.04232	1.50644	1.13351	0.753378	NaN	8480.14	9686.4	10079.5	4694.62	4794.24	4841.04	5051.08	3654.48	3593.12	4097.34	5505.25	5462.58
LMJ.RY0402.163301	Cre13.g588550	CGCCCTCTCCAAGGACAAGTCT	5	intron	3prime	chromosome_13	-	antisense	1.09926	1.09926	1.09375	1.12607	1.52552	1.09926	1.01057	NaN	NaN	7276.48	4361.43	3591.43	752.298	1906.31	NaN	NaN	6652.81	3873.15	2354.24	684.366	1886.37	NaN	NaN	1.09375	1.12607	1.52552	1.09926	1.01057	NaN	6652.81	7376.58	7177.74	3849.52	3896.92	4215.14	4512.8	2354.24	2373.58	2309.57	3624.09	3513.6
LMJ.RY0402.163301	Cre13.g591300	TTAATCGCATTTGTCTTTCACT	5	intron	5prime	chromosome_13	+	antisense	1.0872	1.0872	1.0872	1.03176	1.49135	1.12521	0.824668	NaN	NaN	10537.3	5415.85	5744.33	1090.69	2720.7	NaN	NaN	9692.13	5249.14	3851.77	969.317	3299.14	NaN	NaN	1.0872	1.03176	1.49135	1.12521	0.824668	NaN	9692.13	10355.1	10722.7	5083.15	5420.54	5196.69	5644.24	3676.77	3851.77	4242.67	5744.33	5201.75
LMJ.RY0402.163301	Cre13.g592050	CTGCAATCCTGTCTCCACCCTG	2	intron	5prime	chromosome_13	+	sense	1.08392	1.08392	1.16103	1.06693	1.45396	1.08392	0.843859	NaN	NaN	9953.94	5050.21	4989.07	969.284	2443.37	NaN	NaN	8573.37	4733.4	3431.36	894.242	2895.48	NaN	NaN	1.16103	1.06693	1.45396	1.08392	0.843859	NaN	8573.37	9737.11	10175.6	4770.61	4696.47	4887.5	5218.35	3287.15	3431.36	3547.23	4989.07	4830.71
LMJ.RY0402.163301	Cre13.g592050	GACACGGTGCGGTCAACCAGCA	2	intron	3prime	chromosome_13	+	sense	1.10392	1.10392	1.10207	1.10817	1.3908	1.10392	0.851313	NaN	NaN	7229.24	4188.69	3000.66	577.714	1441.42	NaN	NaN	6559.71	3779.83	2157.5	523.328	1693.18	NaN	NaN	1.10207	1.10817	1.3908	1.10392	0.851313	NaN	6559.71	7249.88	7208.65	3712.84	3848.04	4138.36	4239.64	1947.15	2157.5	2206.4	2724.18	3141.47
LMJ.RY0402.164167	Cre13.g578650	TTACCCTGCCGAAGGGGCCTCT	1	intron	3prime	chromosome_13	-	antisense	0.13529	0.154325	0.13529	0.17336	NaN	0.218016	0.456199	0.0193376	0.0287581	29.4346	35.2842	4.76656	28.0183	75.4903	14.4864	13.744	217.566	203.531	6.94787	128.515	165.477	449.481	286.751	0.13529	0.17336	0.686046	0.218016	0.456199	0.0322293	217.566	29.3671	29.5022	207.417	199.718	36.0582	34.5269	6.94787	8.24744	5.55226	4.76656	4.23683
LMJ.RY0402.164167	Cre13.g578650	GTTTAGCTTGGAATTCGCTTGT	1	intron	5prime	chromosome_13	-	antisense	0.138566	0.146403	0.138566	0.146403	0.878237	0.218392	0.556269	0.0165216	0.0180988	40.4809	38.0614	9.18602	39.855	91.4146	20.9235	12.4795	292.141	259.976	10.4596	182.492	164.335	759.859	413.711	0.138566	0.146403	0.878237	0.218392	0.556269	0.027536	292.141	38.1403	42.9651	277.281	243.751	42.4774	34.1045	11.1463	10.4596	8.88091	9.18602	8.95971
LMJ.RY0402.164207	Cre16.g651350	CGGATGTGATGTCTGCAGTGGT	5	CDS	5prime	chromosome_16	-	sense	0.761882	0.761882	0.992161	0.761882	0.711495	NaN	NaN	0.93707	0.649324	30.2877	148.007	63.0067	NaN	NaN	649.306	719.728	30.527	194.264	88.5554	NaN	NaN	415.747	665.056	0.992161	0.761882	0.711495	NaN	NaN	1.56178	30.527	27.4585	33.4084	190.809	197.783	136.888	160.029	84.4508	104.541	88.5554	63.0067	53.1894
LMJ.RY0402.164207	Cre16.g651350	CAGGTCACCCGTGTACGGGGC	5	CDS	5prime	chromosome_16	+	antisense	0.763385	0.763385	0.87107	0.817331	0.763385	NaN	NaN	0.711006	0.567717	80.1115	460.624	385.891	NaN	NaN	2048.04	2252.51	91.9691	563.57	505.5	NaN	NaN	1728.29	2380.6	0.87107	0.817331	0.763385	NaN	NaN	1.18501	91.9691	79.0453	81.192	538.392	589.926	472.488	449.057	505.5	555.783	500.883	392.997	357.677
LMJ.RY0402.164248	Cre03.g194200	GCAACGAACGTGGGGTAGGGA	1	intron	3prime	chromosome_3	-	antisense	0.163821	0.163821	0.069856	NaN	NaN	0.163821	0.0635605	0.665369	0.728142	0.558804	0.692623	NaN	7.33332	1.1505	13.1598	38.7097	7.99937	3.10882	NaN	44.7643	18.1009	11.867	31.8974	0.069856	0.222793	NaN	0.163821	0.0635605	1.10895	7.99937	0.502001	0.622034	2.31512	4.17463	0.594366	0.807123	NaN	NaN	NaN	NaN	NaN
LMJ.RY0402.164248	Cre03.g194200	TTGCAAGCGGATTGTTACGGAC	1	intron	5prime	chromosome_3	-	antisense	0.160619	0.160619	0.0254239	NaN	NaN	0.176015	0.145223	NaN	0.461195	0.17923	0.329477	NaN	4.68226	1.6086	6.31928	28.8888	7.04967	2.62601	NaN	26.6015	11.0767	6.84921	37.5834	0.0254239	0.125467	NaN	0.176015	0.145223	0.92263	7.04967	0.1	0.321235	2.15603	3.19844	0.1	1.08555	NaN	NaN	NaN	NaN	NaN
LMJ.RY0402.164280	Cre02.g107050	ATGTATTGACTGGTTCTACTTG	5	3UTR	3prime	chromosome_2	-	sense	0.567363	0.567363	0.367468	0.69308	0.567363	NaN	NaN	NaN	NaN	148.2	1334.75	485.47	NaN	NaN	NaN	NaN	403.301	1925.82	855.66	NaN	NaN	NaN	NaN	0.367468	0.69308	0.567363	NaN	NaN	NaN	403.301	141.397	155.331	1802.88	2057.14	1289.55	1381.52	702.498	914.203	855.66	525.343	485.47
LMJ.RY0402.164280	Cre09.g397549	TCGTGAAGGTAATCGAGCGACG	3	5UTR	3prime	chromosome_9	-	antisense	0.562502	0.562502	0.382534	0.822249	0.562502	NaN	NaN	NaN	NaN	67.4482	714.261	260.141	NaN	NaN	NaN	NaN	176.319	868.667	462.471	NaN	NaN	NaN	NaN	0.382534	0.822249	0.562502	NaN	NaN	NaN	176.319	67.1845	67.7128	826.925	912.515	726.81	701.928	500.683	455.881	462.471	302.141	260.141
LMJ.RY0402.164280	Cre10.g418950	CAGATCACGTCCAGGCAAGGGC	5	3UTR	3prime	chromosome_10	-	sense	0.575251	0.575251	0.39542	0.744274	0.575251	NaN	NaN	NaN	NaN	109.259	1046.86	385.057	NaN	NaN	NaN	NaN	276.311	1406.56	669.372	NaN	NaN	NaN	NaN	0.39542	0.744274	0.575251	NaN	NaN	NaN	276.311	108.6	109.922	1348.34	1467.29	1027.96	1066.12	662.776	697.455	669.372	452.385	385.057
LMJ.RY0402.164280	unknown_chrom	CGCAGCAACGGGCTGCCGTCAA	10	-	5prime	insertion_cassette_CIB1	+	-	0.491887	0.491887	0.478489	0.783257	0.491887	NaN	NaN	NaN	NaN	91.7259	739.722	242.197	NaN	NaN	NaN	NaN	191.699	944.418	492.383	NaN	NaN	NaN	NaN	0.478489	0.783257	0.491887	NaN	NaN	NaN	191.699	90.2298	93.2469	910.692	979.392	696.222	785.941	459.207	538.697	492.383	322.1	242.197
LMJ.RY0402.164294	Cre02.g107050	CCTCGTTCGGGAGGACAACCAC	1	3UTR	5prime	chromosome_2	+	antisense	1.90818	2.13304	2.36255	2.13304	1.90818	1.64481	1.72485	4.73881	4.01034	1395.06	1436.38	1445.5	832.924	1235.73	6279.18	7529.97	590.491	673.394	757.528	506.395	716.427	795.032	1126.59	2.36255	2.13304	1.90818	1.64481	1.72485	7.89802	590.491	1403.06	1387.11	708.958	639.614	1436.21	1436.55	846.014	757.528	745.426	1445.5	1653.28
LMJ.RY0402.164294	Cre02.g107050	GTTTGAAATACTTTGCTAAGGC	1	3UTR	3prime	chromosome_2	+	antisense	2.06967	2.24223	2.24223	2.06967	2.24639	1.85806	1.17457	5.439	4.40575	952.312	1096.53	1091.39	434.687	579.541	7567.55	9306.15	424.716	529.81	485.841	233.947	493.409	834.81	1267.37	2.24223	2.06967	2.24639	1.85806	1.17457	9.06499	424.716	967.273	937.583	527.838	531.79	1074.49	1119.03	554.011	485.841	468.599	1227.78	1030.96
LMJ.RY0402.164374	Cre10.g454200	GGTTAGGACGGAGATTCGCTCT	1	CDS	3prime	chromosome_10	-	sense	1.24966	1.24966	1.24966	1.15979	1.21418	1.26634	1.55253	NaN	NaN	1584.34	960.353	75.438	893.588	488.35	NaN	NaN	1267.82	828.042	62.1307	705.645	314.55	NaN	NaN	1.24966	1.15979	1.21418	1.26634	1.55253	NaN	1267.82	1680.41	1493.77	789.026	868.986	1061.64	868.733	62.1307	62.9077	55.0026	75.438	62.6697
LMJ.RY0402.164374	Cre10.g454200	TGTCGGGGGGTTCGTCTCGTTG	1	CDS	5prime	chromosome_10	-	sense	1.27895	1.27895	1.10685	1.27895	1.09355	1.47137	2.09347	NaN	NaN	2041.71	1408.34	144.635	1807.47	905.723	NaN	NaN	1844.62	1101.17	132.262	1228.43	432.642	NaN	NaN	1.10685	1.27895	1.09355	1.47137	2.09347	NaN	1844.62	2039.72	2043.7	990.32	1224.43	1419.21	1397.56	140.684	126.337	132.262	158.518	144.635
LMJ.RY0402.164499	Cre08.g372100 & Cre08.g372150	CTGGGAATATCGGGGTGGGCGA	4	intergenic	5prime	chromosome_8	-	upstream & upstream	1.28789	1.28789	1.37526	1.20052	NaN	NaN	NaN	NaN	NaN	48.7425	75.3318	0.706617	1.06959	4.27429	NaN	NaN	35.4424	62.7492	1.15001	4.45509	5.29692	NaN	NaN	1.37526	1.20052	0.614444	0.240083	0.806938	NaN	35.4424	57.556	41.2786	69.378	56.7537	69.3167	81.8688	0.70292	1.15001	1.45901	0.706617	0.853306
LMJ.RY0402.164499	Cre13.g572100	TATCGTCAGTTACAGAGCACGA	3	CDS	5prime	chromosome_13	-	sense	1.211	1.211	1.34775	1.07426	NaN	NaN	NaN	NaN	NaN	46.1112	68.5989	0.942156	0.401096	7.76725	NaN	NaN	34.2135	63.857	1.205	4.40237	5.7649	NaN	NaN	1.34775	1.07426	0.781869	0.0911093	1.34733	NaN	34.2135	54.4772	39.03	66.914	60.9396	63.2069	74.4509	1.205	0.985723	1.20527	0.942156	0.995524
LMJ.RY0402.164499	Cre13.g572100	GAACAGGGTGAAGCTCGGCGAA	4	intron	3prime	chromosome_13	-	sense	1.27521	1.27521	1.41274	1.13768	NaN	NaN	NaN	NaN	NaN	24.4856	42.8681	NaN	0.404597	3.34091	NaN	NaN	17.332	37.6801	NaN	2.21391	2.31678	NaN	NaN	1.41274	1.13768	NaN	0.182752	1.44205	NaN	17.332	26.7734	22.3932	42.2723	33.5868	43.7849	41.9704	NaN	NaN	NaN	NaN	NaN
LMJ.RY0402.165016	Cre04.g217951	TTGTTGGCCGCGGTGTCCACAA	3	CDS	3prime	chromosome_4	-	antisense	1.1084	1.1084	1.20351	1.02172	1.79425	1.1084	0.950474	NaN	NaN	592.658	1827	196.45	860.36	634.631	NaN	NaN	492.442	1788.17	109.489	776.22	667.699	NaN	NaN	1.20351	1.02172	1.79425	1.1084	0.950474	NaN	492.442	587.76	597.597	1760.52	1816.25	1824.7	1829.3	123.134	109.489	84.7508	196.45	204.745
LMJ.RY0402.165016	Cre12.g543800	AAGCCCCCTTGTTATGTACAAT	5	3UTR|outside_mRNA	3prime	chromosome_12	+	antisense	1.14774	1.14774	1.31097	1.04957	2.08911	1.00761	1.14774	NaN	NaN	254.855	746.751	103.379	518.794	336.621	NaN	NaN	194.401	711.482	49.4846	514.875	293.29	NaN	NaN	1.31097	1.04957	2.08911	1.00761	1.14774	NaN	194.401	250.917	258.855	738.865	685.113	713.734	781.295	68.2055	49.4846	46.0707	100.195	103.379
LMJ.RY0402.165016	gene_unknown	GCTTGCGTCGTGTTTAGTTAAC	10	-	5prime	UNALIGNED	?	-	1.1385	1.1385	1.45064	1.1385	1.42277	1.0578	0.888605	NaN	NaN	499.6	1393.88	225.273	742.171	533.085	NaN	NaN	344.399	1224.32	158.334	701.615	599.912	NaN	NaN	1.45064	1.1385	1.42277	1.0578	0.888605	NaN	344.399	490.609	508.755	1221.78	1226.86	1391.57	1396.2	186.977	148.077	158.334	223.998	225.273
LMJ.RY0402.165016	unknown_chrom	GCGCATGACCACGGCGAAGTCA	10	-	3prime	insertion_cassette_CIB1	+	-	1.26937	1.26937	1.26937	1.06153	2.19029	1.01087	1.38855	NaN	NaN	576.885	1778.95	197.048	1105.56	878.481	NaN	NaN	454.464	1675.84	89.9644	1093.67	632.661	NaN	NaN	1.26937	1.06153	2.19029	1.01087	1.38855	NaN	454.464	567.094	586.845	1684.72	1667	1744.96	1813.6	122.37	89.9644	84.1937	182.491	197.048
LMJ.RY0402.165016	unknown_chrom	CAGCCACTTGGACCCGTATAAT	10	-	5prime	insertion_cassette_CIB1	+	-	1.08922	1.08922	1.45134	1.08922	1.42886	1.03706	1.07828	NaN	NaN	493.11	1379.62	195.692	724.603	541.092	NaN	NaN	339.761	1266.62	136.956	698.712	501.812	NaN	NaN	1.45134	1.08922	1.42886	1.03706	1.07828	NaN	339.761	487.802	498.476	1303.55	1230.73	1347.78	1412.21	164.584	123.27	136.956	191.847	195.692
LMJ.RY0402.165200	Cre12.g552700	CCGCGGTTACCGGGCCAGTCGA	1	CDS	5prime	chromosome_12	-	antisense	1.12308	1.12308	1.12308	1.12432	0.975756	1.24471	0.356569	NaN	NaN	3764.16	2745.26	2886.88	361.537	215.984	NaN	NaN	3351.63	2441.7	2958.61	290.46	605.727	NaN	NaN	1.12308	1.12432	0.975756	1.24471	0.356569	NaN	3351.63	3765.58	3762.73	2349.93	2537.05	2684.9	2806.97	3080.29	2854	2958.61	2886.88	3146.42
LMJ.RY0402.165200	Cre12.g552700	GAGTGTCCGATAGGGTGGTTAA	1	CDS	3prime	chromosome_12	-	antisense	1.22344	1.22344	1.28764	1.15924	NaN	NaN	NaN	NaN	NaN	709.539	535.712	2.62563	NaN	NaN	NaN	NaN	551.04	462.125	2.1462	NaN	NaN	NaN	NaN	1.28764	1.15924	1.22339	NaN	NaN	NaN	551.04	669.44	752.039	462.5	461.75	512.839	559.605	2.1462	2.10394	2.65543	2.86966	2.22433
LMJ.RY0402.165731	Cre06.g278302 & Cre06.g278150	ATGCAAGGTACTTCGCGTTGAA	5	intergenic	3prime	chromosome_6	-	upstream & downstream	0.479397	0.479397	0.445116	0.513678	NaN	NaN	NaN	NaN	NaN	758.604	1195.57	0.820511	NaN	NaN	NaN	NaN	1704.28	2327.48	3.30536	NaN	NaN	NaN	NaN	0.445116	0.513678	0.248237	NaN	NaN	NaN	1704.28	822.571	699.611	2201.16	2461.04	1235.66	1156.79	1.92794	3.32422	3.30536	1.89689	0.388376
LMJ.RY0402.165731	Cre12.g550152	GTAGGGATGCGTGGCGGGCGAT	5	intron	3prime	chromosome_12	-	sense	0.497773	0.497773	0.483895	0.511651	NaN	NaN	NaN	NaN	NaN	28.5072	27.3494	0.109401	NaN	NaN	NaN	NaN	58.912	53.4533	1.34592	NaN	NaN	NaN	NaN	0.483895	0.511651	0.0812836	NaN	NaN	NaN	58.912	29.0324	27.9915	46.4738	61.4809	26.6474	28.0699	1.34592	1.47276	0.408527	0.486383	0.1
LMJ.RY0402.165731	Cre16.g655350	AAAAGTAAAAGTAGTCCACACC	5	intron	5prime	chromosome_16	+	sense	0.52741	0.52741	0.52741	0.692085	0.377281	NaN	NaN	NaN	NaN	1191.85	1279.11	7.18995	NaN	NaN	NaN	NaN	2259.81	1848.2	19.0573	NaN	NaN	NaN	NaN	0.52741	0.692085	0.377281	NaN	NaN	NaN	2259.81	1259.38	1127.93	1747.55	1954.64	1322.76	1236.9	13.3555	19.0573	22.1388	9.30379	3.41322
LMJ.RY0402.165731	gene_unknown	CCCATCTTGGGCGGCGGGGTG	10	-	3prime	UNALIGNED	?	-	0.457632	0.457632	0.410117	0.505148	NaN	NaN	NaN	NaN	NaN	11.7216	12.0347	NaN	NaN	NaN	NaN	NaN	28.5811	23.824	NaN	NaN	NaN	NaN	NaN	0.410117	0.505148	NaN	NaN	NaN	NaN	28.5811	12.8847	10.6634	18.5209	30.6456	13.5714	10.672	NaN	NaN	NaN	NaN	NaN
LMJ.RY0402.165731	unknown_chrom	AACGGTTATTTGGCGGCAATGCG	10	-	3prime	insertion_cassette_CIB1	+	-	0.551028	0.551028	0.530938	0.728715	0.551028	NaN	NaN	NaN	NaN	784.487	941.894	7.7675	NaN	NaN	NaN	NaN	1477.55	1292.54	14.0964	NaN	NaN	NaN	NaN	0.530938	0.728715	0.551028	NaN	NaN	NaN	1477.55	828.219	743.064	1234.13	1353.72	948.013	935.814	18.6974	14.0964	12.72	8.26852	3.81314
LMJ.RY0402.165738	Cre10.g424050	ATACAACGGGTGAAACGCTCAG	2	5UTR	5prime	chromosome_10	+	antisense	0.960518	0.960518	2.61772	0.960518	NaN	NaN	NaN	0.778629	NaN	34.3685	15.6955	0.471078	NaN	NaN	18.0546	8.77472	13.1292	16.3407	1.50626	NaN	NaN	13.9126	9.52489	2.61772	0.960518	0.312748	NaN	NaN	1.29772	13.1292	35.1871	33.569	19.4043	13.7607	13.9652	17.6402	1.50626	0.438099	2.47397	0.471078	0.426653
LMJ.RY0402.165738	Cre10.g424050	ACCTTCGGCGCTTCAGGGGGCG	2	5UTR	3prime	chromosome_10	+	antisense	0.805552	0.805552	1.345	1.19432	0.256084	NaN	NaN	0.720088	0.805552	178.534	173.708	4.70426	NaN	NaN	112.602	83.6215	132.74	145.445	18.37	NaN	NaN	93.8232	62.2839	1.345	1.19432	0.256084	NaN	NaN	1.20015	132.74	192.434	165.639	148.939	142.032	192.376	156.851	18.37	11.9083	24.7345	4.96111	2.0478
LMJ.RY0402.165975	Cre05.g243452	GGCGAGATCGATTTGGGGTGGT	2	CDS	3prime	chromosome_5	-	sense	0.509642	0.509642	0.657556	0.637223	0.509642	0.47801	0.479227	NaN	NaN	1015.79	1579.53	2493.59	4095.41	1839.3	NaN	NaN	1544.79	2478.77	4892.83	8567.63	3838.06	NaN	NaN	0.657556	0.637223	0.509642	0.47801	0.479227	NaN	1544.79	1037.87	994.18	2253.38	2726.7	1856.77	1343.68	4892.83	5311.9	4623.45	2493.59	2454.85
LMJ.RY0402.165975	Cre05.g243452	CTTGTAGTTTGGATAAAATAAC	2	CDS	5prime	chromosome_5	-	sense	0.627267	0.627267	0.679432	0.640026	0.505475	0.498736	0.627267	NaN	NaN	909.045	1238.62	1724.77	3261.29	1599.11	NaN	NaN	1337.95	1935.26	3412.17	6539.11	2549.32	NaN	NaN	0.679432	0.640026	0.505475	0.498736	0.627267	NaN	1337.95	904.999	913.109	1829.93	2046.65	1360.54	1127.62	3322.7	3863.27	3412.17	1984.06	1706.9
LMJ.RY0402.165975	unknown_chrom	CGGGAGGACTCTCTCGTTCGGT	10	-	5prime	insertion_cassette_CIB1	-	-	0.620014	0.620014	0.637488	0.576678	0.620014	0.459914	0.672819	NaN	NaN	22.1818	32.5178	52.4229	82.4962	40.5882	NaN	NaN	34.7956	56.3881	84.5512	179.373	60.3256	NaN	NaN	0.637488	0.576678	0.620014	0.459914	0.672819	NaN	34.7956	21.8034	22.5667	54.5938	58.2414	31.4216	33.6522	84.5512	99.6128	80.626	56.7649	45.5097
LMJ.RY0402.166203	Cre01.g005813	CCTGGGCTTTTGCGTCATGTAG	3	intron	5prime	chromosome_1	-	sense	1.26926	1.26926	1.5382	1.48338	1.26926	0.794556	1.07171	NaN	NaN	2452.59	3403.33	476.175	2028.92	499.044	NaN	NaN	1594.45	2294.31	375.158	2553.53	465.653	NaN	NaN	1.5382	1.48338	1.26926	0.794556	1.07171	NaN	1594.45	2457.38	2447.82	2211.63	2380.09	3310.86	3498.38	375.158	399.82	356.125	430.565	517.388
LMJ.RY0402.166486	Cre06.g278107	GTATCAACCCGACTTTTTTGAA	5	CDS	5prime	chromosome_6	+	sense	0.875731	0.875731	1.21194	0.969561	0.875731	0.754156	0.426913	NaN	NaN	217.121	269.596	12.3729	72.1012	56.4005	NaN	NaN	179.152	278.06	14.1287	95.6051	132.112	NaN	NaN	1.21194	0.969561	0.875731	0.754156	0.426913	NaN	179.152	221.93	212.416	282.517	273.673	270.43	268.765	15.8659	14.1287	11.7989	11.5414	12.3729
LMJ.RY0402.166486	Cre09.g396500	GAACCAAGAGTGCGGGTAGCCG	3	CDS	3prime	chromosome_9	+	antisense	0.946847	0.946847	0.97218	0.959861	NaN	0.933833	0.292412	NaN	NaN	186.887	250.601	7.24711	98.5305	55.5508	NaN	NaN	192.235	261.081	7.8209	105.512	189.975	NaN	NaN	0.97218	0.959861	0.926634	0.933833	0.292412	NaN	192.235	177.207	197.096	263.838	258.352	254.091	247.159	7.8209	8.62615	6.44359	7.24711	7.34383
LMJ.RY0402.166486	Cre10.g433800	GGGTTGTAGGGGGTAGGCAAGG	4	intron	3prime	chromosome_10	+	antisense	0.740438	0.740438	1.12604	0.986498	0.705345	0.740438	0.538237	NaN	NaN	64.7421	200.125	11.1868	33.0252	49.6832	NaN	NaN	57.4955	202.864	15.8601	44.6023	92.3073	NaN	NaN	1.12604	0.986498	0.705345	0.740438	0.538237	NaN	57.4955	69.6737	60.1596	215.477	190.989	187.721	213.349	15.8601	23.2275	10.0089	11.1868	9.67409
LMJ.RY0402.166486	unknown_chrom	ACATCAGAGCGTAATGCGTGA	10	-	3prime	insertion_cassette_CIB1	+	-	0.923016	0.923016	1.0028	0.991852	NaN	0.854181	0.374849	NaN	NaN	214.916	309.246	6.77892	100.17	66.0742	NaN	NaN	214.316	311.786	7.02715	117.27	176.269	NaN	NaN	1.0028	0.991852	0.964676	0.854181	0.374849	NaN	214.316	225.796	204.56	308.425	315.184	313.825	304.734	8.7303	7.02715	6.68499	7.97669	6.77892
LMJ.RY0402.166620	Cre07.g343650	GTCTGGCGGCTTGCGCGGGTCC	3	3UTR	3prime	chromosome_7	+	sense	0.943786	0.943786	0.793655	0.943786	1.19249	NaN	NaN	NaN	NaN	1584.1	2582.14	1619.2	NaN	NaN	NaN	NaN	1995.95	2735.94	1357.83	NaN	NaN	NaN	NaN	0.793655	0.943786	1.19249	NaN	NaN	NaN	1995.95	1574.34	1593.92	2820.92	2653.52	2819.92	2364.42	1358.84	1193.14	1357.83	1752.49	1309.18
LMJ.RY0402.166620	Cre12.g485418	GCGCATGCTTGGCGCATCGGT	5	intron	5prime	chromosome_12	-	antisense	0.843782	0.843782	0.798858	0.888705	NaN	NaN	NaN	NaN	NaN	838.45	1198.73	3.0034	NaN	NaN	NaN	NaN	1049.56	1348.84	3.29862	NaN	NaN	NaN	NaN	0.798858	0.888705	0.9105	NaN	NaN	NaN	1049.56	888.16	791.522	1376.86	1321.4	1320.94	1087.82	3.71543	3.01193	3.29862	4.47524	1.84883
LMJ.RY0402.166642	Cre03.g155001	ATACGCACAGATTCGACTGCCC	3	intron	5prime	chromosome_3	-	antisense	0.15883	0.15883	0.19398	0.211237	0.15883	NaN	NaN	0.0579118	0.0376588	5098.42	2986.21	296.382	NaN	NaN	1396.71	315.747	26283.3	14136.8	1866.03	NaN	NaN	14470.7	5030.65	0.19398	0.211237	0.15883	NaN	NaN	0.0965196	26283.3	5698.49	4561.55	14851.3	13456.6	3025.38	2947.55	1552.15	1866.03	2092.28	278.996	296.382
LMJ.RY0402.166642	Cre14.g631550	GGTACGAGAGCTCAGCGCACGG	5	intron	3prime	chromosome_14	+	antisense	0.270372	0.270372	0.274049	0.469817	0.219237	NaN	NaN	0.270372	0.221642	3397.05	4154.01	258.694	NaN	NaN	3582.64	928.515	12395.8	8841.75	1179.97	NaN	NaN	7950.46	2513.56	0.274049	0.469817	0.219237	NaN	NaN	0.45062	12395.8	3744.41	3081.91	9286.61	8418.21	4144.19	4163.86	1175.1	1193.56	1179.97	263.814	258.694
LMJ.RY0402.166642	Cre16.g660390 & Cre16.g660430	AAGGAAAGACCAGGTAGGGGACT	3	intergenic	3prime	chromosome_16	+	downstream & upstream	0.187265	0.187265	0.187265	0.225682	0.0909919	NaN	NaN	NaN	NaN	3504.17	2445.82	123.395	NaN	NaN	NaN	NaN	18712.3	10837.5	1356.11	NaN	NaN	NaN	NaN	0.187265	0.225682	0.0909919	NaN	NaN	NaN	18712.3	3979.37	3085.72	11387	10314.4	2382.89	2510.42	1105.22	1356.11	1376.9	123.395	122.621
LMJ.RY0402.166642	gene_unknown	CGGTGGATGTGGACTCCGATGG	10	-	5prime	UNALIGNED	?	-	0.262711	0.262711	0.283163	0.47185	0.262711	NaN	NaN	0.247378	0.179214	4574.35	5096.77	385.577	NaN	NaN	3740.74	874.154	16154.5	10801.7	1467.69	NaN	NaN	9072.93	2926.62	0.283163	0.47185	0.262711	NaN	NaN	0.412297	16154.5	4966.87	4212.85	11267.3	10355.3	5245.84	4951.93	1422.01	1467.69	1467.82	385.577	451.257
LMJ.RY0402.166744	Cre02.g095080	TGGACCGCTATAGGCATAGCTG	3	intron	5prime	chromosome_2	-	sense	0.776122	0.776122	0.776122	0.765808	0.764909	0.878055	1.16293	NaN	NaN	7097.91	6030.48	555.72	1953.07	3933.03	NaN	NaN	9145.36	7874.66	726.518	2224.32	3382.01	NaN	NaN	0.776122	0.765808	0.764909	0.878055	1.16293	NaN	9145.36	7399.47	6808.65	7786.51	7963.81	6275.96	5794.59	726.518	690.773	884.095	574.244	553.653
LMJ.RY0402.166744	Cre02.g095080	CGGTCGAAACTAGGACGACGCG	3	CDS	3prime	chromosome_2	+	antisense	0.799435	0.799435	0.799435	0.839618	0.658692	0.863357	0.698499	NaN	NaN	5120.96	5116.9	324.117	1149.76	2144.38	NaN	NaN	6405.72	6094.32	492.062	1331.74	3069.99	NaN	NaN	0.799435	0.839618	0.658692	0.863357	0.698499	NaN	6405.72	5358.95	4893.54	5956.19	6235.66	5006.44	5229.8	492.062	440.985	610.878	303.746	324.117
LMJ.RY0402.166961	Cre16.g685450	ACGTGTCAGCGTAACTGTGCTC	1	5UTR	5prime	chromosome_16	+	sense	1.22311	1.31411	1.15958	1.31411	1.03023	1.22311	1.67994	1.96125	1.89528	156.915	460.366	1066.3	3055.6	1889.1	2929.57	3091.98	135.321	350.326	1035.01	2498.23	1124.5	896.237	978.847	1.15958	1.31411	1.03023	1.22311	1.67994	3.26875	135.321	154.76	159.1	344.965	355.771	471.106	449.872	1087.32	999.413	1035.01	1022.83	1169.88
LMJ.RY0402.166961	Cre16.g685450	TTTTGACTTCAAAATGACGGTG	1	5UTR/CDS	5prime	chromosome_16	-	antisense	1.26536	1.37497	1.18803	1.37497	0.974447	1.26536	1.67431	2.01111	1.95224	145.836	403.732	705.086	2269.42	1297.68	3345.53	3683.67	122.755	293.631	723.575	1793.5	775.051	998.117	1132.14	1.18803	1.37497	0.974447	1.26536	1.67431	3.35185	122.755	140.56	151.31	301.151	286.298	381.424	427.346	728.426	723.575	653.381	705.086	733.559
LMJ.RY0402.166967	Cre04.g219750	GCACAGACGGCGCTCCAACCT	4	intron	3prime	chromosome_4	+	sense	1.11231	1.11231	1.13572	1.11231	0.365931	NaN	NaN	NaN	NaN	154.73	101.366	20.3795	NaN	NaN	NaN	NaN	136.239	91.1309	55.6921	NaN	NaN	NaN	NaN	1.13572	1.11231	0.365931	NaN	NaN	NaN	136.239	149.513	160.129	94.834	87.5723	90.1455	113.984	55.6921	53.0192	84.2123	20.3795	20.0543
LMJ.RY0402.166967	unknown_chrom	CGTAAGTCGCACTAGGGGCGGC	10	-	3prime	insertion_cassette_CIB1	+	-	1.08562	1.08562	1.08562	1.19904	0.406397	NaN	NaN	NaN	NaN	184.179	131.032	36.3815	NaN	NaN	NaN	NaN	169.653	109.281	89.522	NaN	NaN	NaN	NaN	1.08562	1.19904	0.406397	NaN	NaN	NaN	169.653	182.561	185.81	115.584	103.322	121.944	140.798	89.522	67.7468	129.485	36.3815	25.7034
LMJ.RY0402.166967	unknown_chrom	CGCTGCCGAAGGGGACAGATTT	10	-	5prime	insertion_cassette_CIB1	+	-	1.02941	1.02941	1.02941	1.23543	0.392064	NaN	NaN	NaN	NaN	332.825	209.117	40.866	NaN	NaN	NaN	NaN	323.315	169.266	104.233	NaN	NaN	NaN	NaN	1.02941	1.23543	0.392064	NaN	NaN	NaN	323.315	330.696	334.967	177.565	161.356	197.549	221.362	104.233	85.7031	144.061	40.866	35.8389
LMJ.RY0402.167154	Cre07.g332750	GTTTCTGAAGACAGGGGCCGCC	4	intron	3prime	chromosome_7	-	sense	1.31211	1.31211	1.47852	1.14569	NaN	NaN	NaN	NaN	NaN	614.867	575.312	0.529603	NaN	NaN	NaN	NaN	415.865	502.154	1.59899	NaN	NaN	NaN	NaN	1.47852	1.14569	0.331211	NaN	NaN	NaN	415.865	617.127	612.615	520.816	484.162	602.859	549.023	2.03707	1.59899	1.39271	0.1	0.529603
LMJ.RY0402.167812	gene_unknown	AACTCTCAGGACATATTTTTAG	10	-	3prime	UNALIGNED	?	-	NaN	NaN	NaN	NaN	NaN	NaN	NaN	NaN	NaN	0.1	0.133926	1.84826	NaN	NaN	NaN	NaN	0.166653	0.255113	4.82805	NaN	NaN	NaN	NaN	0.600047	0.524966	0.382816	NaN	NaN	NaN	0.166653	0.1	0.1	0.17149	0.379512	0.1	0.179361	5.60194	2.86136	4.82805	1.84826	0.812059
LMJ.RY0402.168106	Cre06.g271750	GAAATGTATTGACCCCTCACAG	3	3UTR	5prime	chromosome_6	+	antisense	0.555781	0.555781	0.555781	0.732177	0.48194	NaN	NaN	NaN	NaN	161.576	131.133	1184.17	NaN	NaN	NaN	NaN	290.718	179.1	2457.09	NaN	NaN	NaN	NaN	0.555781	0.732177	0.48194	NaN	NaN	NaN	290.718	172.731	151.141	173.33	185.063	139.361	123.391	2194.82	2722.79	2457.09	1184.17	1258.91
LMJ.RY0402.168106	Cre09.g399960	AGCCCTCGCGCCTCCCTCAGAT	4	intron	3prime	chromosome_9	-	sense	0.522286	0.522286	0.522286	0.773877	0.455036	NaN	NaN	NaN	NaN	135.523	134.251	922.357	NaN	NaN	NaN	NaN	259.479	173.478	2027	NaN	NaN	NaN	NaN	0.522286	0.773877	0.455036	NaN	NaN	NaN	259.479	146.584	125.295	170.718	176.283	143.143	125.911	1867.05	2294.47	2027	1013.91	922.357
LMJ.RY0402.168106	Cre09.g417350	GGGAATGAGGGGCTAATGATAA	4	intron	5prime	chromosome_9	-	antisense	1.05693	1.05693	1.05693	1.3123	0.42394	NaN	NaN	NaN	NaN	13.0563	13.38	128.138	NaN	NaN	NaN	NaN	12.3531	10.1958	302.255	NaN	NaN	NaN	NaN	1.05693	1.3123	0.42394	NaN	NaN	NaN	12.3531	15.9599	10.6811	12.7052	8.18206	11.0558	16.1928	302.255	286.188	350.415	159.578	128.138
LMJ.RY0402.168198	Cre10.g455750	TTATCCCGGTGGGGTCTGGGTC	1	intron	3prime	chromosome_10	-	antisense	1.33675	1.33675	0.714707	1.76089	NaN	NaN	NaN	0.943238	1.73027	10.0051	16.819	0.218803	NaN	NaN	78.0144	158.795	13.9989	9.55141	1.67331	NaN	NaN	49.6255	55.065	0.714707	1.76089	0.130761	NaN	NaN	1.57206	13.9989	11.044	9.06392	10.8039	8.44413	18.1282	15.6044	1.67331	1.76731	0.668499	0.145915	0.353069
LMJ.RY0402.168198	Cre10.g455750	GGTGGTATCACATAGCTGGCAC	1	intron	5prime	chromosome_10	-	antisense	1.00928	1.00928	NaN	NaN	NaN	NaN	NaN	0.870966	1.14759	5.39126	3.71721	NaN	NaN	NaN	15.6159	30.9612	3.10444	2.56868	NaN	NaN	NaN	10.7577	16.1876	1.73663	1.44713	NaN	NaN	NaN	1.45161	3.10444	5.65507	5.13975	2.46404	2.67776	3.63676	3.79944	NaN	NaN	NaN	NaN	NaN
LMJ.RY0402.168484	Cre01.g021750	GAGGGTTTTCCTCGCATCGACG	3	intron	5prime	chromosome_1	+	sense	NaN	NaN	NaN	NaN	NaN	NaN	NaN	NaN	NaN	0.284144	0.147718	NaN	NaN	NaN	NaN	NaN	0.1	0.28317	NaN	NaN	NaN	NaN	NaN	2.84144	0.521658	NaN	NaN	NaN	NaN	0.1	0.251336	0.321235	0.539008	0.148765	0.218206	0.1	NaN	NaN	NaN	NaN	NaN
LMJ.RY0402.168484	Cre05.g234661	GTTGCCCAAAACGGCGATGGTG	3	intron	5prime	chromosome_5	-	antisense	NaN	NaN	NaN	NaN	NaN	NaN	NaN	NaN	NaN	1.42072	3.83912	NaN	NaN	NaN	NaN	NaN	2.06963	0.277491	NaN	NaN	NaN	NaN	NaN	0.686462	13.8351	NaN	NaN	NaN	NaN	2.06963	1.25668	1.60617	0.770011	0.1	5.81882	2.53296	NaN	NaN	NaN	NaN	NaN
LMJ.RY0402.168608	Cre06.g305251	GGCATGTCACTGAACCCGGCGA	1	CDS	3prime	chromosome_6	-	antisense	1.13921	1.13921	1.28261	1.05261	1.13921	0.793738	1.16907	NaN	NaN	4385.62	2833.35	839.206	752.71	154.091	NaN	NaN	3419.29	2691.74	736.656	948.311	131.806	NaN	NaN	1.28261	1.05261	1.13921	0.793738	1.16907	NaN	3419.29	4393.83	4377.42	2634.43	2750.3	2966.38	2706.28	736.656	710.5	795.198	839.206	820.32
LMJ.RY0402.168608	Cre06.g305251	GGGGACACATCGCGGTAACGTA	1	CDS	3prime	chromosome_6	+	sense	1.19523	1.19523	1.33113	1.05932	NaN	NaN	NaN	NaN	NaN	1721.17	1052.69	1.58632	NaN	NaN	NaN	NaN	1293.01	993.736	1.20042	NaN	NaN	NaN	NaN	1.33113	1.05932	1.32147	NaN	NaN	NaN	1293.01	1687.37	1755.64	994.977	992.497	1089.08	1017.51	1.20042	0.925733	1.37414	1.2646	1.58881
LMJ.RY0402.169116	Cre05.g238100	TCTGTGTCCTGACTCATATGAG	1	intron	3prime	chromosome_5	-	antisense	1.18545	1.18545	1.51341	1.11559	1.18545	NaN	NaN	NaN	NaN	167.471	600.613	10228.8	NaN	NaN	NaN	NaN	110.658	538.383	8628.63	NaN	NaN	NaN	NaN	1.51341	1.11559	1.18545	NaN	NaN	NaN	110.658	194.107	144.49	543.795	533.024	569.997	632.874	9372.24	8628.63	7912.97	10228.8	9563.97
LMJ.RY0402.169116	Cre05.g238100	TTACGCAGGTACTGTTGCTCAG	1	intron	5prime	chromosome_5	-	antisense	1.2094	1.2094	2.39667	0.942962	1.2094	NaN	NaN	NaN	NaN	92.2289	182.871	3337.05	NaN	NaN	NaN	NaN	38.4821	193.932	2759.26	NaN	NaN	NaN	NaN	2.39667	0.942962	1.2094	NaN	NaN	NaN	38.4821	105.813	80.389	222.841	168.774	158.999	210.326	2759.26	3198.34	2558.15	2800.32	3548.47
LMJ.RY0402.169246	unknown_chrom	CGTGAACTTGTCCTCCTTCCCT	10	-	5prime	insertion_cassette_CIB1	+	-	NaN	NaN	NaN	NaN	NaN	NaN	NaN	NaN	NaN	0.1	0.1	NaN	NaN	NaN	NaN	NaN	0.1	0.124098	NaN	NaN	NaN	NaN	NaN	1	0.805817	NaN	NaN	NaN	NaN	0.1	0.1	0.1	0.154002	0.1	0.1	0.1	NaN	NaN	NaN	NaN	NaN
LMJ.RY0402.169272	Cre03.g156450 & Cre03.g156500	GCTGTCGCGATGTGTTGGCAGG	5	intergenic	5prime	chromosome_3	-	upstream & upstream	1.43703	1.43703	1.16606	1.43703	1.44428	NaN	NaN	NaN	NaN	1454.92	1637.56	7141.26	NaN	NaN	NaN	NaN	1247.73	1139.54	4944.51	NaN	NaN	NaN	NaN	1.16606	1.43703	1.44428	NaN	NaN	NaN	1247.73	1485.46	1425.01	1133.53	1145.58	1588.25	1688.4	4875.55	5154.23	4944.51	6229.3	7591.29
LMJ.RY0402.169272	Cre07.g321400 & Cre07.g321550	GTGTGAACGAGCACGAGAGTAG	3	intergenic	3prime	chromosome_7	-	upstream & upstream	1.37184	1.37184	1.31045	1.429	1.37184	NaN	NaN	NaN	NaN	1145.36	1301.7	5614.18	NaN	NaN	NaN	NaN	874.014	910.916	4092.45	NaN	NaN	NaN	NaN	1.31045	1.429	1.37184	NaN	NaN	NaN	874.014	1176.69	1114.85	899.294	922.687	1266.86	1337.49	4176.32	4092.45	3838.08	5614.18	4967.65
LMJ.RY0402.169272	Cre10.g440300	TTCTGCGCCTTGTCCGGTTGGG	5	intron	3prime	chromosome_10	-	sense	1.53545	1.53545	1.23543	1.59169	1.53545	NaN	NaN	NaN	NaN	2016.68	2592.81	11213.6	NaN	NaN	NaN	NaN	1632.37	1628.96	7303.15	NaN	NaN	NaN	NaN	1.23543	1.59169	1.53545	NaN	NaN	NaN	1632.37	2053.27	1980.73	1617.75	1640.25	2466.52	2725.56	7401.95	7303.15	6933.49	11213.6	10697.4
LMJ.RY0402.169272	Cre10.g455190	GCCCAAACCCATGGATGACAAG	4	intron	3prime	chromosome_10	-	antisense	1.52745	1.52745	1.24262	1.53039	1.52745	NaN	NaN	NaN	NaN	2379.12	2898.72	10139.6	NaN	NaN	NaN	NaN	1914.6	1894.1	6638.27	NaN	NaN	NaN	NaN	1.24262	1.53039	1.52745	NaN	NaN	NaN	1914.6	2452.7	2307.75	1865.56	1923.08	2796.69	3004.47	6638.27	6825.13	6108.78	10048.4	10139.6
LMJ.RY0402.169272	Cre16.g668300	CATGGAGGTAACGTCGAACACC	5	3UTR	5prime	chromosome_16	+	sense	1.49929	1.49929	1.28262	1.53301	1.49929	NaN	NaN	NaN	NaN	3740.38	4236.66	15397.5	NaN	NaN	NaN	NaN	2916.21	2763.61	10269.9	NaN	NaN	NaN	NaN	1.28262	1.53301	1.49929	NaN	NaN	NaN	2916.21	3848.11	3635.67	2852.51	2677.49	4152.96	4322.04	10269.9	10787.1	10129.3	13791.5	17652.2
LMJ.RY0402.169272	gene_unknown	GGTCGGGACAAGTCCTGCGTGG	10	-	3prime	UNALIGNED	?	-	1.25775	1.25775	1.13746	1.28426	1.25775	NaN	NaN	NaN	NaN	392.773	442.403	2271.65	NaN	NaN	NaN	NaN	345.306	344.48	1806.12	NaN	NaN	NaN	NaN	1.13746	1.28426	1.25775	NaN	NaN	NaN	345.306	400.848	384.861	321.03	369.644	431.906	453.154	1806.12	1826.13	1619.51	2271.65	2018.99
LMJ.RY0402.169272	gene_unknown	CTGGCTCAAACCTCGAAATTTT	10	-	5prime	UNALIGNED	?	-	0.945935	0.945935	0.994136	0.914056	0.945935	NaN	NaN	NaN	NaN	12.7307	14.9659	54.1849	NaN	NaN	NaN	NaN	12.8058	16.3731	57.2819	NaN	NaN	NaN	NaN	0.994136	0.914056	0.945935	NaN	NaN	NaN	12.8058	12.6925	12.7691	14.2452	18.8187	13.3833	16.7356	49.8069	60.1291	57.2819	50.052	54.1849
LMJ.RY0402.169272	unknown_chrom	CTCCTGCGATCGCTGCGCGCCT	10	-	3prime	insertion_cassette_CIB1	+	-	1.43131	1.43131	1.34725	1.43131	1.4523	NaN	NaN	NaN	NaN	878.338	966.094	5496.57	NaN	NaN	NaN	NaN	651.948	674.97	3784.73	NaN	NaN	NaN	NaN	1.34725	1.43131	1.4523	NaN	NaN	NaN	651.948	890.802	866.049	628.426	724.962	959.207	973.031	3812.41	3613.72	3784.73	5496.57	4417.32
LMJ.RY0402.169272	unknown_chrom	CGACGAGCTAATTTCGTCCCTC	10	-	3prime	insertion_cassette_CIB1	+	-	1.37996	1.37996	1.21264	1.4053	1.37996	NaN	NaN	NaN	NaN	1466.37	1660.05	7388.22	NaN	NaN	NaN	NaN	1209.24	1181.28	5353.93	NaN	NaN	NaN	NaN	1.21264	1.4053	1.37996	NaN	NaN	NaN	1209.24	1406.02	1529.32	1138.44	1225.73	1566.75	1758.9	5353.93	5336.55	5624.34	6985.87	7388.22
LMJ.RY0402.169272	unknown_chrom	GGGTAGGCGGCCACTGTTTATTG	10	-	3prime	insertion_cassette_CIB1	+	-	1.43718	1.43718	1.25415	1.43718	1.4387	NaN	NaN	NaN	NaN	1676.09	1915.99	9445.95	NaN	NaN	NaN	NaN	1336.44	1333.17	6565.62	NaN	NaN	NaN	NaN	1.25415	1.43718	1.4387	NaN	NaN	NaN	1336.44	1692.5	1659.84	1294.15	1373.36	1872.5	1960.5	6565.62	6662.55	6285.8	9445.95	9090.18
LMJ.RY0402.169272	unknown_chrom	GGCAGGCCGTGGGGGAAGGCGAG	10	-	3prime	insertion_cassette_CIB1	-	-	1.49156	1.49156	1.36046	1.49156	1.56751	NaN	NaN	NaN	NaN	281.593	313.133	1917.79	NaN	NaN	NaN	NaN	206.984	209.936	1223.46	NaN	NaN	NaN	NaN	1.36046	1.49156	1.56751	NaN	NaN	NaN	206.984	267.567	296.355	206.731	213.191	287.574	340.964	1405.83	1040.61	1223.46	2157.5	1844.33
LMJ.RY0402.169272	unknown_chrom	GACGGCTCTAGCTAGTGGACGA	10	-	5prime	insertion_cassette_CIB1	+	-	1.46599	1.46599	1.24791	1.46599	1.47056	NaN	NaN	NaN	NaN	1812.01	1974.99	5493.02	NaN	NaN	NaN	NaN	1452.04	1347.2	3735.31	NaN	NaN	NaN	NaN	1.24791	1.46599	1.47056	NaN	NaN	NaN	1452.04	1853.25	1771.7	1350.75	1343.66	1895.55	2057.76	3696.05	3922.63	3735.31	4986.95	5493.02
LMJ.RY0402.169394	gene_unknown	CAGCTATGCACGGCATGGGGGG	10	-	3prime	UNALIGNED	?	-	NaN	NaN	NaN	NaN	NaN	NaN	NaN	NaN	NaN	0.1	0.1	NaN	NaN	NaN	NaN	NaN	0.1	0.168711	NaN	NaN	NaN	NaN	NaN	1	0.59273	NaN	NaN	NaN	NaN	0.1	0.1	0.1	0.1	0.284634	0.1	0.1	NaN	NaN	NaN	NaN	NaN
LMJ.RY0402.170100	Cre02.g113700	AAATGTCCAGGTGGTCAGAGAG	4	CDS	3prime	chromosome_2	+	antisense	0.801509	0.801509	1.63839	1.70527	0.338407	0.525315	0.801509	NaN	NaN	43.0043	78.783	9.53286	25.8905	30.1393	NaN	NaN	26.2479	46.1997	28.1698	49.2856	37.6031	NaN	NaN	1.63839	1.70527	0.338407	0.525315	0.801509	NaN	26.2479	43.0885	42.9203	36.6989	58.1601	76.4751	81.1607	30.7016	21.5864	28.1698	15.8561	9.53286
LMJ.RY0402.170100	Cre07.g331150	TGCGAAGCTAAGTTATCTTACG	5	intron	5prime	chromosome_7	+	antisense	0.622536	0.622536	2.70379	1.5879	0.429319	0.471208	0.622536	NaN	NaN	45.2913	68.5354	16.3822	25.6256	30.0131	NaN	NaN	16.7511	43.1609	38.1585	54.3828	48.211	NaN	NaN	2.70379	1.5879	0.429319	0.471208	0.622536	NaN	16.7511	48.1937	42.5636	34.4965	54.0016	69.4157	67.6662	38.1585	30.0645	46.3076	15.1923	17.0661
LMJ.RY0402.170100	Cre08.g372100 & Cre08.g372150	ATGCAGGGGTACCAGTGCACCG	5	intergenic	5prime	chromosome_8	-	upstream & upstream	0.527119	0.527119	2.40365	1.45592	0.4657	0.496628	0.527119	NaN	NaN	46.9483	70.9255	20.2957	27.3132	33.5968	NaN	NaN	19.5321	48.7154	43.581	54.9973	63.7366	NaN	NaN	2.40365	1.45592	0.4657	0.496628	0.527119	NaN	19.5321	49.0106	44.9728	39.7326	59.729	74.1435	67.8471	43.581	34.4455	56.7744	17.0766	23.1815
LMJ.RY0402.170100	Cre12.g495951 & Cre12.g495952	GCAGAGGAAGTTATTATGACTA	5	3UTR|outside_mRNA & 3UTR	3prime	chromosome_12	+	sense & sense	0.642667	0.642667	1.70868	1.50494	0.364376	0.366372	0.642667	NaN	NaN	31.4656	53.4337	6.6377	19.2689	23.7893	NaN	NaN	18.4152	35.5055	18.2166	52.594	37.0165	NaN	NaN	1.70868	1.50494	0.364376	0.366372	0.642667	NaN	18.4152	34.2826	28.8802	28.2101	44.6875	55.177	51.7455	21.6075	12.7078	18.2166	10.1654	6.6377
LMJ.RY0402.170327	Cre12.g487652	GGGGCCTACTCAAGTGCCACAC	5	5UTR	3prime	chromosome_12	+	sense	1.70363	1.70363	1.70363	1.76951	1.51274	NaN	NaN	NaN	NaN	549.378	1247.84	9586.46	NaN	NaN	NaN	NaN	322.474	705.189	6337.15	NaN	NaN	NaN	NaN	1.70363	1.76951	1.51274	NaN	NaN	NaN	322.474	568.349	531.039	667.182	745.361	1214.09	1282.52	6818.4	6337.15	6274.2	9649.36	9294.86
LMJ.RY0402.170327	gene_unknown	GACGCGGTCCTACCCGAACAAT	10	-	3prime	UNALIGNED	?	-	1.18793	1.18793	1.5723	1.18793	1.10439	NaN	NaN	NaN	NaN	110.838	160.81	2209.3	NaN	NaN	NaN	NaN	70.4944	135.37	2000.46	NaN	NaN	NaN	NaN	1.5723	1.18793	1.10439	NaN	NaN	NaN	70.4944	108.516	113.21	117.128	156.454	156.714	165.012	2026.85	1826.93	2000.46	2209.3	1693.92
LMJ.RY0402.170327	gene_unknown	GTAAGGGTCTGTGAAGTTTTGT	10	-	5prime	UNALIGNED	?	-	1.70036	1.70036	1.79198	1.70036	1.11208	NaN	NaN	NaN	NaN	382.578	703.349	4568.75	NaN	NaN	NaN	NaN	213.495	413.648	4108.31	NaN	NaN	NaN	NaN	1.79198	1.70036	1.11208	NaN	NaN	NaN	213.495	373.549	391.826	383.774	445.848	710.478	696.292	4142	3968.85	4108.31	4568.75	4800.56
LMJ.RY0402.170522	Cre09.g411100	GGAGGCCTAGTAGGAAGCAGCG	3	CDS	3prime	chromosome_9	-	antisense	1.53667	1.53667	1.42899	1.53667	1.57116	2.02038	1.47444	NaN	NaN	12520.7	11518.2	1327.05	9465.64	6191.56	NaN	NaN	8761.89	7495.57	844.63	4685.07	4199.26	NaN	NaN	1.42899	1.53667	1.57116	2.02038	1.47444	NaN	8761.89	12162.4	12889.4	7298.86	7697.59	11178.2	11868.6	833.999	955.356	844.63	1540.18	1327.05
LMJ.RY0402.170522	unknown_chrom	CTCCATTCATCGGCACAGATCA	10	-	3prime	insertion_cassette_CIB1	+	-	1.62127	1.62127	1.48624	1.62127	1.52007	2.03264	1.77034	NaN	NaN	12187.8	11925.8	1247.94	8993.32	6151.18	NaN	NaN	8200.43	7355.83	820.976	4424.45	3474.58	NaN	NaN	1.48624	1.62127	1.52007	2.03264	1.77034	NaN	8200.43	12534.1	11851.1	7074.83	7647.99	11594.5	12266.5	820.976	837.536	712.063	1431.52	1183.63
LMJ.RY0402.170522	unknown_chrom	GTCCAGCAATTTGCTGCATGTA	10	-	5prime	insertion_cassette_CIB1	+	-	1.75021	1.75021	1.58991	1.75021	1.30868	1.81469	1.78486	NaN	NaN	11412.4	10764.1	1749.98	10188.7	7692.06	NaN	NaN	7178.02	6150.16	1337.21	5614.54	4309.61	NaN	NaN	1.58991	1.75021	1.30868	1.81469	1.78486	NaN	7178.02	11238.8	11588.8	5963.91	6342.22	10701.7	10826.8	1351.31	1290.58	1337.21	1938.02	1655.13
LMJ.RY0402.170952	Cre10.g433650 & Cre10.g433700	TGCCCAAACATAGCGACACTCG	4	intergenic	3prime	chromosome_10	-	downstream & downstream	1.50534	1.50534	1.48172	1.54239	1.10264	1.66053	1.50534	NaN	NaN	5008.3	3445.76	517.74	2916.89	3092.78	NaN	NaN	3380.07	2234.03	469.545	1756.61	2054.54	NaN	NaN	1.48172	1.54239	1.10264	1.66053	1.50534	NaN	3380.07	4966.13	5050.83	2203.56	2264.92	3449.5	3442.02	469.545	438.797	487.949	624.127	517.74
LMJ.RY0402.170952	Cre17.g718100	TTCTCGACCTCACATCTCTACC	5	CDS	5prime	chromosome_17	-	antisense	1.55239	1.55239	1.43205	1.55239	1.01735	1.60927	1.68231	NaN	NaN	7832	4842.64	901.66	3966.67	4397.23	NaN	NaN	5469.07	3119.48	886.281	2464.89	2613.81	NaN	NaN	1.43205	1.55239	1.01735	1.60927	1.68231	NaN	5469.07	7689.57	7977.07	3106.77	3132.24	4881.48	4804.11	886.281	812.29	917.652	1004.34	901.66
LMJ.RY0402.171001	Cre12.g546500	GGCTATTCCAAAAGGTCACCCT	5	intron	5prime	chromosome_12	-	antisense	1.48662	1.48662	1.80055	1.53534	1.30277	1.48662	1.38337	NaN	NaN	3443.06	2253.18	4384.23	3157.29	3213.38	NaN	NaN	1912.23	1467.54	3365.31	2123.81	2322.87	NaN	NaN	1.80055	1.53534	1.30277	1.48662	1.38337	NaN	1912.23	3497.28	3389.68	1466.1	1468.98	2171	2338.46	3379.44	3365.31	3356.98	4268.44	4904.66
LMJ.RY0402.171012	Cre03.g149600 & Cre03.g149650	GCGCTAGACCCTGCGTATGTG	5	intergenic	3prime	chromosome_3	-	downstream & downstream	NaN	NaN	NaN	NaN	NaN	NaN	NaN	NaN	NaN	0.1	0.1	NaN	NaN	NaN	NaN	NaN	0.1	0.1	NaN	NaN	NaN	NaN	NaN	1	1	NaN	NaN	NaN	NaN	0.1	0.1	0.1	0.1	0.1	0.1	0.1	NaN	NaN	NaN	NaN	NaN
LMJ.RY0402.171012	Cre06.g289100	GTTTTTCCAAGTTTAAAGTGCC	4	5UTR	3prime	chromosome_6	+	antisense	1.23599	1.23599	0.774185	1.15449	1.43274	1.49663	1.23599	NaN	NaN	53.1565	379.302	525.051	545.272	421.956	NaN	NaN	68.6612	328.544	366.467	364.333	341.391	NaN	NaN	0.774185	1.15449	1.43274	1.49663	1.23599	NaN	68.6612	51.9571	54.3835	336.892	320.403	351.27	409.57	350.594	465.812	366.467	525.051	626.062
LMJ.RY0402.171012	unknown_chrom	CAGAGGTAAGACCTTTCCCGAC	10	-	5prime	insertion_cassette_CIB1	+	-	1.27049	1.27049	0.800746	1.40675	1.27049	1.25089	1.40462	NaN	NaN	161.323	1332.5	1811.18	2770.73	2238.09	NaN	NaN	201.465	947.216	1425.57	2215	1593.38	NaN	NaN	0.800746	1.40675	1.27049	1.25089	1.40462	NaN	201.465	156.855	165.918	1005.02	892.737	1351.57	1313.7	1430.34	1425.57	1325.16	1811.18	1957.06
LMJ.RY0402.171069	Cre07.g340450	CCGGGATCTAGGTGCATCTCGT	4	CDS	3prime	chromosome_7	+	sense	1.09964	1.09964	0.786464	1.41281	NaN	NaN	NaN	NaN	NaN	103.608	1983.35	NaN	NaN	NaN	NaN	NaN	131.74	1403.83	NaN	NaN	NaN	NaN	NaN	0.786464	1.41281	NaN	NaN	NaN	NaN	131.74	95.7986	112.055	1536.12	1282.94	1870.67	2102.82	NaN	NaN	NaN	NaN	NaN
LMJ.RY0402.171166	Cre12.g519100	TAATGTAATTCGTGTGATTCAG	1	intron	5prime	chromosome_12	+	antisense	NaN	NaN	NaN	NaN	NaN	NaN	NaN	NaN	NaN	1.19923	0.628323	NaN	NaN	NaN	NaN	NaN	0.646759	0.306989	NaN	NaN	NaN	NaN	NaN	1.85421	2.04673	NaN	NaN	NaN	NaN	0.646759	0.942511	1.52586	0.316748	0.297529	1.09103	0.361851	NaN	NaN	NaN	NaN	NaN
LMJ.RY0402.171166	Cre12.g519100	GTGGGATGTGAAGTCGCCCACC	1	intron	3prime	chromosome_12	+	antisense	1.8698	1.8698	2.10738	1.5351	1.8698	1.66092	2.3543	NaN	NaN	708.903	437.681	1542.52	1529.83	4652.47	NaN	NaN	336.39	285.117	824.965	921.076	1976.15	NaN	NaN	2.10738	1.5351	1.8698	1.66092	2.3543	NaN	336.39	636.789	789.183	275.499	295.07	454.294	421.677	840.401	704.356	824.965	1242.56	1542.52
LMJ.RY0402.171428	unknown_chrom	CATTCGGGGGCGGGCTTGGTTA	10	-	3prime	insertion_cassette_CIB1	+	-	NaN	NaN	NaN	NaN	NaN	NaN	NaN	NaN	NaN	0.1	0.1	NaN	NaN	NaN	NaN	NaN	0.1	0.1	NaN	NaN	NaN	NaN	NaN	1	1	NaN	NaN	NaN	NaN	0.1	0.1	0.1	0.1	0.1	0.1	0.1	NaN	NaN	NaN	NaN	NaN
LMJ.RY0402.172206	Cre13.g563600	GGCGCTCAGGCAAGACCACGCG	3	intron	3prime	chromosome_13	-	sense	0.705829	0.891362	0.0364301	0.948604	0.987005	0.705829	0.702953	1.06425	0.891362	3.30881	120.221	4865.33	1282.25	1902.09	1546.97	623.498	90.8262	126.735	4929.38	1816.65	2705.85	872.145	419.693	0.0364301	0.948604	0.987005	0.705829	0.702953	1.77376	90.8262	1.98717	5.50944	124.588	128.919	126.501	114.253	5259.94	4403.33	4929.38	5339.08	4865.33
LMJ.RY0402.172206	Cre17.g698750	GCGCAGGGCGGAGCGTGAGGGA	3	intron	3prime	chromosome_17	-	antisense	0.0205319	0.0264805	0.0122322	0.0205319	0.0494658	0.0304823	0.0287031	0.011706	0.0264805	1.66752	1.78834	66.8291	40.8137	53.9202	14.0066	24.7015	136.323	87.1007	1351.01	1338.93	1878.55	717.92	559.692	0.0122322	0.0205319	0.0494658	0.0304823	0.0287031	0.01951	136.323	0.920336	3.02131	84.5446	89.734	1.7831	1.79361	1351.01	1078.52	1520.98	66.8291	61.2575
[truncated: 3,510 more rows]
[truncated: 33 more columns]

## Sheet: Table S1B
Table S1B - Hits with FDR=0.27 (threshold: Light/dark abundance ≦ 0.49)
[truncated: 228 more rows]

[truncated: 2 more sheets: Table S1C, Table S1D]
