# Supplementary material for: Systematic identification and characterization of genes in the regulation and biogenesis of photosynthetic machinery
Source: Cell. Author manuscript; Available in PMC 2024 Jan 2. (PMC10760936; doi:10.1016/j.cell.2023.11.007)
Supplement: MMC5 [file NIHMS1945839-supplement-MMC5.xlsx]

## Sheet: Table S5
Table S5 - RNAseq data (for pmr1 mutant and WT)
Gene ID	pmr1 rep1	pmr1 rep2	WT rep1	WT rep2	gene_name (Phytozome_annotation)	defline	description	synonyms	predalgo_protein_localization	PFAM	Panther	KOG	KEGG_ec	KEGG_Orthology	Gene_Ontology_terms	best_arabidopsis_TAIR10_hit_name	best_arabidopsis_TAIR10_hit_symbol	best_arabidopsis_TAIR10_hit_defline
Cre01.g000017	650	5290	12437	9220	-	-	-	g2.t1	O	-	-	-	-	-	-	-	-	-
Cre01.g000033	15	24	30	0	-	-	-	g3.t1	M	-	-	-	-	-	-	-	-	-
Cre01.g000050	8	86	452	271	RWP14	RWP-RK transcription factor	Putative RWP-RK domain transcription factor, however the domain is non-canonical (RWPaqk)	g4.t1,RWP14	C	PF02042	-	-	-	-	-	AT4G35590.1	-	RWP-RK domain-containing protein
Cre01.g000100	400	212	354	177	-	-	-	g5.t1	O	-	-	-	-	-	-	-	-	-
Cre01.g000150	106	98	20	496	ZRT2	Zinc-nutrition responsive permease transporter	Zinc/iron permease; related to plant homologs; ZIP family, subfamily I; appears as CrZIP2 in PMID: 15710683; PMID: 16766055	g6.t1,Cre01.g000150.t1.1	C	PF02535	PTHR11040,PTHR11040:SF30	KOG1558	-	-	GO:0016020,GO:0030001,GO:0046873,GO:0055085	AT2G04032.1	ZIP7	zinc transporter 7 precursor
Cre01.g000200	54	250	46	439	-	-	-	g7.t1	M	-	-	-	-	-	-	-	-	-
Cre01.g000250	458	364	258	442	SNR1	-	-	g8.t1,Cre01.g000250.t1.1,SNR1	M	PF09335	PTHR12677	KOG3140	-	-	-	AT1G22850.1	-	SNARE associated Golgi protein family
Cre01.g000300	271	176	120	444	GDP8	-	-	g9.t1,GDP8	M	PF00561	PTHR10992,PTHR10992:SF283	KOG4409	-	-	-	AT4G24160.1	-	alpha/beta-Hydrolases superfamily protein
Cre01.g000350	1568	2216	3146	987	OXR1	-	-	g10.t1,OXR1	O	PF00175	PTHR19370,PTHR19370:SF9	-	-	-	GO:0016491,GO:0055114	AT1G15140.1	-	FAD/NAD(P)-binding oxidoreductase
Cre01.g000400	114	64	0	94	ERR1	-	-	g11.t1,Cre01.g000400.t1.1,ERR1	SP	PF03407	PTHR10994:SF5,PTHR10994	-	-	-	GO:0005783	AT2G35610.1	XEG113	xyloglucanase 113
Cre01.g000450	291	265	295	307	ERR2	-	-	g12.t1,Cre01.g000450.t1.1,ERR2	O	PF03407	PTHR10994:SF5,PTHR10994	-	-	-	GO:0005783	AT2G35610.1	XEG113	xyloglucanase 113
Cre01.g000500	61	137	49	115	ERR3	-	-	g13.t1,ERR3	O	PF03407	PTHR10994:SF5,PTHR10994	-	-	-	GO:0005783	AT2G35610.1	XEG113	xyloglucanase 113
Cre01.g000550	10	2	4	0	-	-	-	g14.t1,Cre01.g000550.t1.1	SP	PF03407	PTHR10994:SF5,PTHR10994	-	-	-	GO:0005783	AT2G35610.1	XEG113	xyloglucanase 113
Cre01.g000600	159	84	195	283	-	-	-	g15.t1,Cre01.g000600.t1.1	O	PF00400,PF08154	PTHR19848	KOG0271	-	-	-	AT5G52820.1	-	WD-40 repeat family protein / notchless protein, putative
Cre01.g000650	65	42	199	88	AMX2	Copper amine oxidase	Possibly peroxisomal; contains PTS1 canonical sequence	g16.t1,AMX2	O	PF01179,PF02728,PF02727	PTHR10638,PTHR10638:SF12	KOG1186	-	-	GO:0005507,GO:0008131,GO:0009308,GO:0048038,GO:0055114	AT2G42490.1	-	Copper amine oxidase family protein
Cre01.g000700	58	16	74	213	ZFR1	-	-	g17.t1,ZFR1	O	PF00097	PTHR10588:SF7,PTHR10588	KOG1493	-	-	-	AT3G03550.1	-	RING/U-box superfamily protein
Cre01.g000750	11	8	0	10	ZFR2	-	-	g18.t1,ZFR2	SP	-	-	KOG3879	-	-	-	AT4G24204.3	-	RING/U-box superfamily protein
Cre01.g000800	0	18	56	118	CGL136	-	-	g19.t1,Cre01.g000800.t1.1, g19.t2	SP	-	-	-	-	-	-	AT1G78995.1	-	-
Cre01.g000850	396	314	591	87	CPLD38	Predicted protein	Conserved expressed protein	g20.t1,Cre01.g000850.t1.1	C	PF11460	-	-	-	-	-	AT3G17930.1	-	-
Cre01.g000900	1188	495	2087	718	CPLD20	Predicted DUF1350 domain containing protein	Predicted protein of unknown function containing DUF1350 domain; Conserved expressed protein	g21.t1,Cre01.g000900.t1.1	C	PF07082	-	-	-	-	-	AT5G47860.1	-	Protein of unknown function (DUF1350)
Cre01.g000950	14	66	2	0	MFT13	-	-	g22.t1,MFT13	SP	PF07690	PTHR24003:SF275,PTHR24003	-	-	-	GO:0016021,GO:0055085	AT5G64500.1	-	Major facilitator superfamily protein
Cre01.g001000	26	95	0	92	-	-	-	g23.t1	O	-	-	-	-	-	-	-	-	-
Cre01.g001100	920	1150	636	1716	-	-	-	g25.t1,Cre01.g001100.t1.1	O	-	-	-	-	-	-	-	-	-
Cre01.g001150	0	67	121	122	-	-	-	g26.t1	O	-	-	KOG2652	-	-	-	-	-	-
Cre01.g001200	242	312	549	2336	MAPKKK14	-	-	g27.t1,MAPKKK14	O	PF07714	PTHR23257:SF366,PTHR23257	-	-	-	GO:0004672,GO:0006468	AT3G46920.1	-	Protein kinase superfamily protein with octicosapeptide/Phox/Bem1p domain
Cre01.g001250	0	6	98	176	-	-	-	g28.t1,Cre01.g001250.t1.1	SP	-	-	-	-	-	-	-	-	-
Cre01.g001300	97	68	2	320	-	-	-	g29.t1	SP	-	-	-	-	-	-	-	-	-
Cre01.g001350	0	20	42	22	ABC1	-	-	g30.t1,Cre01.g001350.t1.1,ABC1	SP	PF00005,PF06472	PTHR11384:SF18,PTHR11384	KOG0060	-	-	GO:0005524,GO:0016887,GO:0006810,GO:0016020	AT1G54350.1	-	ABC transporter family protein
Cre01.g001400	133	27	235	118	ZMP1	Zinc-metallopeptidase-like protein	Partial sequence similar to leishmanolysin-like peptidase (peptidase M8 family); neutral zinc metallopeptidases; zinc-binding site; EGF-like region	g31.t1,ZMP1	SP	PF01457	PTHR10942	KOG4462	3.4.24.-	K13539	GO:0004222,GO:0006508,GO:0007155,GO:0008270,GO:0016020	AT5G42620.2	-	metalloendopeptidases;zinc ion binding
Cre01.g001450	2	56	385	192	-	-	-	g32.t1,Cre01.g001450.t1.1	O	-	-	-	-	-	-	-	-	-
Cre01.g001501	57	41	26	225	OPR1	-	-	g33.t1	C	-	-	-	-	-	-	-	-	-
Cre01.g001550	11	92	112	122	TIF3	-	-	g34.t1,TIF3	C	PF00707,PF05198	PTHR10938	-	-	K02520	GO:0003743,GO:0006413	AT2G24060.1	-	Translation initiation factor 3 protein
Cre01.g001600	84	92	265	264	-	-	-	g35.t1,Cre01.g001600.t1.1	O	PF00651	PTHR26379,PTHR26379:SF178	-	-	-	GO:0005515	AT5G19330.1	ARIA	ARM repeat protein interacting with ABF2
Cre01.g001650	0	1	6	24	-	-	-	g36.t1,Cre01.g001650.t1.1	SP	PF00023	PTHR24198:SF302,PTHR24198	KOG4214	-	-	GO:0005515	AT4G19150.1	-	Ankyrin repeat family protein
Cre01.g001657	74	132	5	58	-	-	-	g37.t1	O	-	-	-	-	-	-	-	-	-
Cre01.g001664	41	108	23	487	-	-	-	g38.t1,Cre58.g791600.t1.1,Cre58.g791600.t1.2	O	-	-	-	-	-	-	-	-	-
Cre01.g001671	2	4	6	0	-	-	-	g39.t1	M	-	-	-	-	-	-	-	-	-
Cre01.g001678	273	160	515	399	-	-	-	g40.t1,Cre58.g791550.t2.1, g40.t2,Cre58.g791550.t1.1	O	PF00069	PTHR23257:SF367,PTHR23257	KOG0192	-	-	GO:0004672,GO:0005524,GO:0006468	AT5G57610.1	-	Protein kinase superfamily protein with octicosapeptide/Phox/Bem1p domain
Cre01.g001685	8	15	56	30	-	-	-	g41.t1	O	-	-	-	-	-	-	-	-	-
Cre01.g001700	111	228	44	886	-	-	-	g42.t1	M	PF00069	PTHR23257,PTHR23257:SF367	KOG0192	-	-	GO:0004672,GO:0005524,GO:0006468	AT3G46920.1	-	Protein kinase superfamily protein with octicosapeptide/Phox/Bem1p domain
Cre01.g001750	1237	1143	1581	5508	TIG1	Chloroplast trigger factor	Involved in protein folding; contains a peptidyl-prolyl cis-trans isomerase (FKBP-type) domain and N- and C-terminal domains involved in ribosome-binding; probably located in chloroplast stroma	g43.t1,Cre01.g001750.t1.1,TIG1	C	PF05697,PF05698	-	-	-	-	GO:0006457,GO:0015031	AT5G55220.1	-	trigger factor type chaperone family protein
Cre01.g001800	112	107	512	415	MLCK1	-	-	g44.t1,MLCK1	O	PF00069	PTHR24362,PTHR24362:SF25	KOG0583	2.7.11.1	K08857	GO:0004672,GO:0005524,GO:0006468	AT3G04810.1	ATNEK2,NEK2	NIMA-related kinase 2
Cre01.g001950	44	81	106	75	-	-	-	g45.t1,Cre01.g001950.t1.1	SP	-	-	-	-	-	-	-	-	-
Cre01.g001983	399	233	40	241	-	-	-	g46.t2, g46.t1	O	-	-	-	-	-	-	-	-	-
Cre01.g002050	197	199	236	199	APT1	-	-	g47.t1,APT1	SP	PF00328	PTHR11567	KOG3720	-	-	GO:0003993	-	-	-
Cre01.g002100	4	12	60	197	-	-	-	g48.t1,Cre01.g002100.t1.1	M	PF01753	-	-	-	-	GO:0008270	-	-	-
Cre01.g002150	46	118	2	82	-	-	-	g49.t1,Cre01.g002150.t1.1	C	-	-	-	-	-	-	-	-	-
Cre01.g002200	186	289	314	403	RPB6	Subunit of DNA-directed RNA polymerase	Putative DNA-directed RNA polymerase subunit, sequence similarity to yeast RNB6 (13-15 kDa)	g50.t1,RPB6	O	PF01192	PTHR10773	KOG3405	-	K03014	GO:0003677,GO:0003899,GO:0006351	AT5G51940.1	NRPB6A,NRPD6A,NRPE6A	RNA polymerase Rpb6
Cre01.g002201	2	22	4	24	-	-	-	g52.t2,Cre01.g002201.t1.1, g52.t1	O	PF04031	PTHR15002	-	-	-	-	AT5G12220.1	-	las1-like family protein
Cre01.g002203	8	0	1	2	-	-	-	g51.t1	SP	-	-	-	-	-	-	-	-	-
Cre01.g002227	12	89	64	41	-	-	-	g53.t1,Cre01.g002227.t1.1	O	-	-	-	-	-	-	-	-	-
Cre01.g002234	0	70	2	20	-	-	-	g54.t1,Cre01.g002236.t2.1, g54.t2,Cre01.g002236.t1.2	O	-	-	-	-	-	-	-	-	-
Cre01.g002250	167	108	135	498	NAT4	-	-	g55.t1,Cre01.g002250.t1.1	C	PF00583	PTHR13355	-	-	-	GO:0008080,GO:0008152	AT1G26220.1	-	Acyl-CoA N-acyltransferases (NAT) superfamily protein
Cre01.g002300	12683	24224	14159	6063	CYN19-2,CYN4	Peptidyl-prolyl cis-trans isomerase, cyclophilin-type	Peptidyl-prolyl cis-trans isomerase (rotamase), cyclophilin type [PMID: 15051864, PMID: 15047905]; identical to AF052206 CYP1 [PMID: 10527429]; cytosolic; similar to At4g38740 (ROC1, AtCYP18-3) and At2g21130 (AtCYP19-2); found in the flagellar proteome [P	g56.t1,Cre01.g002300.t1.1,CYN4	O	PF00160	PTHR11071:SF157,PTHR11071	KOG0865	5.2.1.8	K01802	GO:0003755,GO:0006457	AT2G21130.1	-	Cyclophilin-like peptidyl-prolyl cis-trans isomerase family protein
Cre01.g002350	986	658	222	720	-	-	-	g57.t1	O	PF00899	PTHR10953:SF29,PTHR10953	KOG2016	-	K04532	GO:0003824	AT1G05180.1	AXR1	NAD(P)-binding Rossmann-fold superfamily protein
Cre01.g002400	124	294	36	236	TGL1	-	-	g58.t1,TGL1	O	PF01764	PTHR21493:SF9,PTHR21493	-	-	-	GO:0004806,GO:0006629	AT4G13550.1	-	triglyceride lipases;triglyceride lipases
Cre01.g002451	97	0	14	6	-	-	-	g59.t1	M	PF00168	PTHR10774	-	-	-	GO:0005515	AT5G17980.1	-	C2 calcium/lipid-binding plant phosphoribosyltransferase family protein
Cre01.g002500	22201	28012	17002	25107	COP2,COP1	Chlamyopsin, light-gated proton channel rhodopsin	Chlamyopsin 1 (COP1); opsin-related, retinal binding protein; reference: Fuhrmann, M. and Hegemann, P.; Genbank entry Z48968; there is an alternatively spliced version of chlamyopsin (often referred to COP2); present in thylakoid-enriched fraction based o	g60.t1,Cre01.g002500.t1.1,COP1,COP2	O	-	-	-	-	-	-	-	-	-
Cre01.g002550	79	72	334	425	-	-	-	g61.t1	M	PF00069	PTHR24356	KOG0598	-	-	GO:0004672,GO:0005524,GO:0006468	AT1G30640.1	-	Protein kinase family protein
Cre01.g002600	26	0	10	6	-	-	-	g62.t1,Cre01.g002600.t1.1	C	-	-	-	-	-	-	-	-	-
Cre01.g002650	0	0	0	0	-	-	-	g63.t1,Cre01.g002650.t1.1	O	-	-	-	-	-	-	-	-	-
Cre01.g002700	4	38	3	114	-	-	-	g64.t1,Cre01.g002700.t1.1	M	PF00400	-	KOG1333	-	-	-	-	-	-
Cre01.g002750	52	16	0	29	-	-	-	g65.t1,Cre01.g002750.t1.1, g65.t2	M	PF07366	-	-	-	-	-	-	-	-
Cre01.g002787	2	14	56	154	SRR24	-	-	g66.t1,Cre01.g002800.t1.3,SRR24	O	PF00704,PF00059,PF03762,PF00530	PTHR11177:SF44,PTHR11177	KOG2806	-	-	GO:0004553,GO:0005975,GO:0005488,GO:0030704,GO:0005044,GO:0016020	AT4G19800.1	-	Glycosyl hydrolase family protein with chitinase insertion domain
Cre01.g002824	0	0	0	29	-	-	-	g67.t1	M	-	-	-	-	-	-	-	-	-
Cre01.g002861	10	58	0	104	SRR24	-	-	g68.t1	O	-	PTHR11177:SF44,PTHR11177	-	-	-	-	-	-	-
Cre01.g002900	15	200	263	54	-	-	-	g69.t1,Cre01.g002900.t1.1	O	-	-	-	-	-	-	-	-	-
Cre01.g002950	22	135	184	227	-	-	-	g70.t1	O	PF06677	-	KOG4537	-	-	-	-	-	-
Cre01.g003000	0	12	0	2	-	-	-	g71.t1	O	-	-	-	-	-	-	-	-	-
Cre01.g003050	14	52	60	110	SEC8	Component of the Exocyst Complex	Hypothetical Conserved Protein. Similar to SEC8, a subunit of the Exocyst.	g72.t1,Cre01.g003050.t1.1	O	PF04048	-	-	-	K06111	GO:0000145,GO:0006904,GO:0015031	AT3G10380.1	ATSEC8,SEC8	subunit of exocyst complex 8
Cre01.g003100	0	0	0	0	-	-	-	g73.t2, g73.t1	C	PF00226	PTHR25040,PTHR25040:SF159	-	-	-	GO:0031072	AT2G21510.1	-	DNAJ heat shock N-terminal domain-containing protein
Cre01.g003150	10	148	76	170	-	-	-	g74.t1,Cre01.g003150.t1.1	M	-	-	-	-	-	-	-	-	-
Cre01.g003200	2	48	61	76	-	-	-	g75.t1,Cre01.g003200.t1.1	O	PF01408	PTHR22604:SF28,PTHR22604	-	1.1.1.179,1.3.1.20	K00078	GO:0016491	AT4G09670.1	-	Oxidoreductase family protein
Cre01.g003250	24	60	148	13	TNP1	-	-	g76.t1,TNP1	M	PF07282	PTHR23257,PTHR23257:SF99	-	-	-	-	-	-	-
Cre01.g003300	0	0	0	0	-	-	-	g77.t1,Cre01.g003300.t1.1	SP	PF01094	-	-	-	-	-	-	-	-
Cre01.g003376	25	36	204	194	-	-	-	g78.t1	O	PF00249,PF00226	PTHR24078:SF29,PTHR24078	KOG0724	-	K09522	GO:0031072	AT5G06110.1	-	DnaJ domain ;Myb-like DNA-binding domain
Cre01.g003450	8	2	102	136	-	-	-	g79.t1, g79.t2	C	-	-	-	-	-	-	-	-	-
Cre01.g003463	12	199	51	156	-	-	-	g80.t1	O	PF01624,PF00488,PF05192,PF05188	PTHR11361:SF35,PTHR11361	KOG0219	-	K08735	GO:0005524,GO:0006298,GO:0030983	AT3G18524.1	ATMSH2,MSH2	MUTS homolog 2
Cre01.g003475	0	0	0	0	-	-	-	g81.t1	SP	PF06742,PF06863	-	-	-	-	-	-	-	-
Cre01.g003487	1	18	0	72	-	-	-	g82.t1	O	PF09736	-	KOG2654	-	K13106	-	AT1G31870.1	-	-
Cre01.g003500	10	89	44	558	MSH2	-	-	g83.t1,Cre01.g003500.t1.1	O	-	-	-	-	-	-	AT5G54440.1	AtTRS130,CLUB	CLUB
Cre01.g003508	0	24	0	48	-	-	-	g84.t1,Cre01.g003519.t1.2	C	-	-	-	-	-	-	-	-	-
Cre01.g003516	122	118	190	433	-	-	-	g85.t1	M	-	-	-	-	-	-	-	-	-
Cre01.g003524	386	599	1026	782	-	-	-	g86.t1	O	PF00069	PTHR24349	KOG0032	-	-	GO:0004672,GO:0005524,GO:0006468	AT5G12180.1	CPK17	calcium-dependent protein kinase 17
Cre01.g003532	180	42	53	81	-	-	-	g87.t1	O	-	-	-	-	-	-	-	-	-
Cre01.g003541	410	226	365	208	-	-	-	g88.t1	O	-	-	-	-	-	-	-	-	-
Cre01.g003550	107	240	238	73	-	-	-	g89.t1	C	PF00581	-	KOG1530	-	-	-	AT4G27700.1	-	Rhodanese/Cell cycle control phosphatase superfamily protein
Cre01.g003600	315	1365	2	2	-	-	-	g90.t1,Cre01.g003600.t1.1	M	-	-	-	-	-	-	-	-	-
Cre01.g003650	169	177	322	393	-	-	-	g92.t2, g92.t1	O	-	-	-	-	-	-	-	-	-
Cre01.g003700	4	46	4	162	-	-	-	g93.t1,Cre01.g003700.t1.1	M	PF10263	PTHR23099	KOG3854	-	-	-	-	-	-
Cre01.g003751	307	145	112	56	-	-	-	g94.t1,Cre01.g003750.t1.3	M	PF00520,PF00027	PTHR10217:SF393,PTHR10217	KOG0500	-	-	GO:0005216,GO:0006811,GO:0016020,GO:0055085	AT5G37500.1	GORK	gated outwardly-rectifying K+ channel
Cre01.g003800	12	70	33	708	-	-	-	g95.t1	M	PF00069	PTHR23257	-	-	-	GO:0004672,GO:0005524,GO:0006468	AT3G06620.1	-	PAS domain-containing protein tyrosine kinase family protein
Cre01.g003826	8	228	4	322	-	-	-	g96.t1	-	-	-	-	-	-	-	-	-	-
Cre01.g003850	232	102	198	646	CYP1,CYP747A1	Cytochrome P450, CYP197 superfamily	Cytochrome P450, CYP197 superfamily, CYP197B family. Previously annotated as CYP747A1	g97.t1,CYP1	O	PF00067	PTHR24305	KOG0157	-	-	GO:0005506,GO:0009055,GO:0016705,GO:0020037	AT2G44890.1	CYP704A1	cytochrome P450, family 704, subfamily A, polypeptide 1
Cre01.g003950	7	8	174	31	-	-	-	g99.t2, g99.t1	C	-	PTHR10919:SF179,PTHR10919	-	-	-	-	-	-	-
Cre01.g004000	74	294	214	137	-	-	-	g100.t1,Cre01.g004000.t1.1	O	PF08855	-	-	-	-	-	-	-	-
Cre01.g004050	135	288	61	79	-	-	-	g101.t1,Cre01.g004050.t1.1	M	-	-	-	-	-	-	-	-	-
Cre01.g004124	125	1027	1385	1805	-	-	-	g102.t2, g102.t1	M	-	PTHR10919:SF179,PTHR10919	-	-	-	-	-	-	-
Cre01.g004157	117	183	228	937	-	-	-	g103.t1,Cre01.g004157.t1.1	C	-	PTHR10919:SF179,PTHR10919	-	-	-	-	-	-	-
Cre01.g004200	57	60	193	187	-	-	-	g104.t1,Cre01.g004200.t1.1	O	-	-	-	-	-	-	-	-	-
Cre01.g004250	538	877	1120	743	TCTEX1,DLT3,TCT1	Flagellar inner arm dynein light chain, Tctex1	Flagellar inner arm dynein light chain, Tctex1. Previously annotated as TCTEX1	g105.t1,Cre01.g004250.t1.1,TCTEX1,TCT1	O	PF03645	PTHR21255	KOG4081	-	K10420	-	-	-	-
Cre01.g004300	2351	4538	5813	9234	ASNS,ASN1	Asparagine synthase	Asparagine synthase (glutamine-hydrolyzing). Previously annotated as ASNS	g106.t1,Cre01.g004300.t1.1,ASNS	C	PF00733	PTHR11772	KOG0571	6.3.5.4	K01953	GO:0004066,GO:0006529	AT3G47340.1	ASN1,AT-ASN1,DIN6	glutamine-dependent asparagine synthase 1
Cre01.g004350	395	264	566	603	ALIX,HLM1,ROC77	-	-	g107.t1,Cre01.g004350.t1.1,ALIX,HLM1,ROC77	O	PF03097	PTHR23030:SF13,PTHR23030	KOG2220	-	K12200	-	AT1G15130.1	-	Endosomal targeting BRO1-like domain-containing protein
Cre01.g004400	105	206	113	336	-	-	-	g108.t1,Cre01.g004400.t1.1	SP	-	-	-	-	-	-	-	-	-
Cre01.g004450	2081	2197	979	3399	CPLD42	Membrane protein	Conserved expressed membrane protein of unknown function (DUF1517). This family consists of several hypothetical glycine rich plant and bacterial proteins of around 300 residues in length.	g109.t1,Cre01.g004450.t1.1	C	PF07466	-	-	-	-	-	AT1G54520.1	-	-
Cre01.g004500	2156	1736	1470	2171	LEU1L	Isopropylmalate dehydratase, large subunit	3-isopropylmalate dehydratase (EC 4.2.1.33), large subunit; isopropylmalate isomerase; similarity to rice IPMI (GenBank XP_463952); predicted as plastidic by Target-P and by homology	g110.t1,Cre01.g004500.t1.1,LEU1L	C	PF00330	PTHR11670,PTHR11670:SF16	KOG0454	4.2.1.33,4.2.1.35	K01703	GO:0008152	AT4G13430.1	ATLEUC1,IIL1	isopropyl malate isomerase large subunit 1
Cre01.g004550	205	39	138	308	FAP190	Flagellar Associated Protein	Flagellar Associated Protein, found in the flagellar proteome [PMID: 15998802]	g111.t1,Cre01.g004550.t1.1	O	PF00536	PTHR12587	KOG4375	-	-	-	-	-	-
Cre01.g004600	794	632	514	820	RWP12	RWP-RK transcription factor	Putative RWP-RK domain transcription factor [PMID: 15785851]; model is very tentative	g112.t1,RWP12	O	PF02042	-	KOG3866	-	-	-	AT5G53040.1	-	RWP-RK domain-containing protein
Cre01.g004651	243	356	3043	1136	-	-	-	g113.t1,Cre01.g004650.t1.2	O	PF00570	PTHR13710:SF17,PTHR13710	-	-	-	GO:0003676,GO:0005622,GO:0006310,GO:0008026	-	-	-
Cre01.g004700	236	677	181	585	-	-	-	g114.t1,Cre01.g004700.t1.1	SP	PF03188	-	-	-	-	GO:0016021	-	-	-
Cre01.g004750	0	0	0	0	-	-	-	g115.t2, g115.t1	C	-	-	-	-	-	-	AT3G59440.1	-	Calcium-binding EF-hand family protein
Cre01.g004800	2612	2443	3278	5808	-	-	-	g116.t1,Cre01.g004800.t1.1	M	-	-	-	-	-	-	-	-	-
Cre01.g004850	23	57	0	77	TXE1	-	-	g117.t1,TXE1	M	PF07500,PF04851,PF08711	-	KOG1105	-	-	GO:0006351,GO:0003677,GO:0005524,GO:0016787,GO:0005634,GO:0030528	-	-	-
Cre01.g004900	256	319	98	261	-	-	-	g118.t1,Cre01.g004900.t1.1	O	PF01965	PTHR11019,PTHR11019:SF30	-	-	-	-	-	-	-
Cre01.g004926	65	107	43	21	-	-	-	g119.t1	-	-	-	-	-	-	-	-	-	-
Cre01.g004950	547	972	246	1050	-	-	-	g120.t1	O	PF01965	PTHR11019,PTHR11019:SF30	-	-	-	-	-	-	-
Cre01.g005001	8	202	62	76	CPLD9	-	-	g121.t1,Cre01.g005000.t1.3,CPLD9	M	-	-	-	-	-	-	AT2G38695.1	-	-
Cre01.g005050	3858	5652	3561	8740	-	-	-	g122.t1	SP	PF00839	PTHR11884	-	-	-	GO:0016020	-	-	-
Cre01.g005100	410	120	216	391	-	-	-	g123.t1	SP	-	-	-	-	-	-	-	-	-
Cre01.g005126	4	11	31	8	-	-	-	g124.t1	O	-	-	-	-	-	-	-	-	-
Cre01.g005150	146	379	284	170	SGA1	Serine glyoxylate aminotransferase	Putative aminotransferase (class V) with homology to serine glyoxylate aminotransferases from Arabidopsis (TrEMBL: 081248) and Frillaria agrestis (GenBank AAB95218); this is the shorter and less abundant splicing variant SGA1b, shorter by 11 AA at the pre	g125.t1,SGA1	M	PF00266	PTHR21152,PTHR21152:SF7	KOG2862	2.6.1.44,2.6.1.45,2.6.1.51	K00830	GO:0008152	AT2G13360.1	AGT,AGT1,SGAT	alanine:glyoxylate aminotransferase
Cre01.g005200	206	192	258	372	TGL2	-	-	g126.t1,TGL2	SP	PF01764	PTHR21493,PTHR21493:SF9	-	-	-	GO:0004806,GO:0006629	AT4G18550.1	-	alpha/beta-Hydrolases superfamily protein
Cre01.g005250	0	0	0	0	TNP2	-	-	g127.t1,Cre01.g005250.t1.1,TNP2	O	PF07282	-	-	-	-	-	-	-	-
Cre01.g005300	0	0	0	0	-	-	-	g128.t1,Cre01.g005300.t1.1	O	-	-	-	-	-	-	-	-	-
Cre01.g005350	0	0	0	0	TNP3	-	-	g129.t1,Cre01.g005350.t1.1,TNP3	O	PF07282	-	-	-	-	-	-	-	-
Cre01.g005400	7	0	28	14	SDR1	-	-	g130.t1,SDR1	O	PF00106	PTHR24322	KOG0725	-	-	GO:0008152,GO:0016491	AT1G54870.1	-	NAD(P)-binding Rossmann-fold superfamily protein
Cre01.g005450	344	309	849	136	RSP10	Radial spoke protein 10	A subunit in the radial spoke head with multiple MORN motifs [PMID: 16507594; GI:83284715]; possible histone-lysine N-methyltransferase	g131.t1,Cre01.g005450.t1.1	O	PF02493	PTHR23084,PTHR23084:SF102	-	-	-	-	AT1G60890.2	-	Phosphatidylinositol-4-phosphate 5-kinase family protein
Cre01.g005500	4	135	237	223	-	-	-	g132.t1,Cre01.g005500.t1.1	O	PF02656,PF03105,PF09359	PTHR10783,PTHR10783:SF20	KOG1161	-	-	-	-	-	-
Cre01.g005534	235	982	836	847	-	-	-	g133.t1,Cre01.g005534.t1.1	C	-	-	-	-	-	-	-	-	-
Cre01.g005543	0	0	0	0	-	-	-	g134.t1	O	-	-	-	-	-	-	-	-	-
Cre01.g005550	308	337	111	737	ARL2,ARL4	ARF-like GTPase	Expressed Protein. ARF-like 4, a member of the ARF/Sar1 GTPase family conserved in essentially all eukaryotes (A. thaliana ortholog - Titan5). Involved in the dynamics of the tubulin cytoskeleton probably via regulation of the assembly of alpha/beta tubul	g135.t1,Cre01.g005550.t1.1,ARL2,ARL4	O	PF00025	PTHR11711,PTHR11711:SF26	KOG0073	-	K07943	GO:0005525	AT2G18390.1	ARL2,ATARLC1,HAL,TTN5	ADP-ribosylation factor family protein
Cre01.g005600	91	18	0	152	FDX8	-	-	g136.t1,Cre01.g005650.t1.2,FDX8	C	PF00111	-	-	-	-	GO:0009055,GO:0051536	-	-	-
Cre01.g005651	0	0	0	0	-	-	-	g137.t1	O	-	-	-	-	-	-	-	-	-
Cre01.g005701	0	0	0	2	-	-	-	g138.t2, g138.t1,Cre01.g005701.t1.1	SP	-	-	-	-	-	-	-	-	-
Cre01.g005750	0	0	0	0	-	-	-	g139.t1	SP	-	PTHR10913,PTHR10913:SF5	-	-	-	-	-	-	-
Cre01.g005813	64	54	155	104	-	-	-	g140.t1,Cre01.g005813.t1.1	O	-	-	-	-	-	-	-	-	-
Cre01.g005850	380	481	228	629	FAP23,CBA2	Cobalamin adenosyltransferase and Flagellar Associated Protein	Cob(I)yrinic acid a,c-diamide adenosyltransferase; found in the flagellar proteome [PMID: 15998802]. Previously annotated as FAP23	g141.t1,Cre01.g005850.t1.1,CBA2	O	PF01923	PTHR12213	-	2.5.1.17	K00798	GO:0005524,GO:0008817,GO:0009236	-	-	-
Cre01.g005900	53	169	169	433	-	-	-	g142.t1	C	PF04379	PTHR14289:SF10,PTHR14289	-	-	K10290	-	AT1G06110.1	SKIP16	SKP1/ASK-interacting protein 16
Cre01.g005950	287	670	976	1669	-	-	-	g143.t1,Cre01.g005950.t1.1	C	-	-	-	-	-	-	AT1G15140.1	-	FAD/NAD(P)-binding oxidoreductase
Cre01.g006000	0	0	0	11	-	-	-	g144.t1	M	-	-	-	-	-	-	-	-	-
Cre01.g006050	43	84	160	491	LF3	Long-flagella mutant LF3 protein	LF3 is involved in controlling flagellar length. Null mutants (ulf1 and ulf3) have unequal length flagella; hypomorphic alleles have long flagella. gi:37778331	g145.t1,LF3	O	-	-	-	-	-	-	-	-	-
Cre01.g006100	195	386	132	119	FDX7	-	-	g147.t1,Cre01.g006100.t1.1,FDX7	O	PF00111	-	-	-	-	GO:0009055,GO:0051536	-	-	-
Cre01.g006150	390	139	266	553	EFG9,PRFC1	Translation elongation factor related to peptide-chain release factor	Translation elongation factor related to peptide-chain release factor RF3, prokaryotic type; probably organelle-targeted; binds GTP; similarity to EfTu elongation factor. Previously annotated as PRFC1	g148.t1,EFG9,PRFC1	O	PF00009,PF03144	PTHR23115:SF85,PTHR23115	-	-	-	GO:0003924,GO:0005525	AT1G62750.1	ATSCO1,ATSCO1/CPEF-G,SCO1	Translation elongation factor EFG/EF2 protein
Cre01.g006202	18	6	16	8	-	-	-	g149.t1	O	PF07282	PTHR23257,PTHR23257:SF99	-	-	-	-	-	-	-
Cre01.g006250	24	20	2	10	-	-	-	g153.t1,Cre01.g006250.t1.1	O	-	PTHR10178,PTHR10178:SF14	-	-	-	-	-	-	-
Cre01.g006301	136	29	200	325	-	-	-	g154.t1,Cre01.g006300.t1.3	-	-	-	-	-	-	-	-	-	-
Cre01.g006352	1	91	67	37	-	-	-	g155.t1	-	-	-	-	-	-	-	-	-	-
Cre01.g006402	10	46	36	74	-	-	-	g156.t1	O	-	-	-	-	-	-	-	-	-
Cre01.g006450	3	4	54	21	-	-	-	g158.t1,Cre01.g006450.t1.1, g158.t2	SP	PF00078	PTHR19446:SF123,PTHR19446	-	-	-	GO:0003723,GO:0003964,GO:0006278	-	-	-
Cre01.g006500	0	0	0	0	-	-	-	g159.t1	O	-	-	-	-	-	-	-	-	-
Cre01.g006550	2	0	0	0	-	-	-	g160.t1	O	-	-	-	-	-	-	-	-	-
Cre01.g006576	0	1	22	1	-	-	-	g161.t1	M	-	-	-	-	-	-	-	-	-
Cre01.g006600	0	8	0	4	-	-	-	g163.t1,Cre01.g006600.t1.1	O	PF00078	PTHR19446	-	-	-	GO:0003723,GO:0003964,GO:0006278	AT4G20520.1	-	RNA binding;RNA-directed DNA polymerases
Cre01.g006614	0	0	0	18	-	-	-	g164.t1	O	PF00078	PTHR19446	-	-	-	GO:0003723,GO:0003964,GO:0006278	AT4G20520.1	-	RNA binding;RNA-directed DNA polymerases
Cre01.g006628	0	1	0	7	-	-	-	g167.t2, g167.t1	O	PF00078	PTHR19446	-	-	-	GO:0003723,GO:0003964,GO:0006278	-	-	-
Cre01.g006642	0	0	0	0	-	-	-	g168.t1	C	-	-	-	-	-	-	-	-	-
Cre01.g006656	0	0	0	1	-	-	-	g169.t1	C	-	-	-	-	-	-	-	-	-
Cre01.g006670	9532	7111	6700	4556	-	-	-	g170.t1	M	PF00078	PTHR19446	-	-	-	GO:0003723,GO:0003964,GO:0006278	-	-	-
Cre01.g006700	1732	4597	862	1535	-	-	-	g173.t1,Cre01.g006700.t1.1	O	PF00078	PTHR19446:SF34,PTHR19446	-	-	-	GO:0003723,GO:0003964,GO:0006278	AT4G20520.1	-	RNA binding;RNA-directed DNA polymerases
Cre01.g006733	0	0	0	0	-	-	-	g174.t1	O	-	-	-	-	-	-	-	-	-
Cre01.g006766	3842	2900	4059	2149	-	-	-	g176.t1,Cre01.g006750.t1.2	SP	PF00078	PTHR10178,PTHR10178:SF42	-	-	-	GO:0003723,GO:0003964,GO:0006278	-	-	-
Cre01.g006800	293	391	180	759	GTR18,GPI1	Phosphatidylinositol N-acetylglucosaminyltransferase (PIG-A)	Phosphatidylinositol N-acetylglucosaminyltransferase (PIG-A) and glycosyl transferase. Previously annotated as GTR18	g178.t1,GPI1,GTR18	O	PF00534,PF08288	PTHR12526,PTHR12526:SF37	KOG1111	2.4.1.198	K03857	GO:0009058,GO:0006506	AT3G45100.1	SETH2	UDP-Glycosyltransferase superfamily protein
Cre01.g006850	81	118	260	533	-	-	-	g179.t1,Cre01.g006850.t1.1	O	-	-	-	-	-	-	-	-	-
Cre01.g006876	139	122	155	58	-	-	-	g180.t1	M	-	-	-	-	-	-	-	-	-
Cre01.g006900	9	130	155	89	-	-	-	g181.t2, g181.t1	O	PF05548,PF00415	PTHR22870,PTHR22870:SF58	-	-	-	-	AT3G55580.1	-	Regulator of chromosome condensation (RCC1) family protein
Cre01.g006950	7527	10530	13072	6955	FBA1	Fructose-1,6-bisphosphate aldolase	Fructose-1,6-bisphosphate Aldolase; Aldehyde-lyase (EC 4.1.2.13); may be plastidic based on N-terminal extension, but greater sequence similarity to cytosolic forms; glycolytic enzyme that catalyses the reversible aldol cleavage or condensation of fructos	g182.t2, g182.t1	C	PF00274	PTHR11627	KOG1557	4.1.2.13	K01623	GO:0004332,GO:0006096	AT3G52930.1	-	Aldolase superfamily protein
Cre01.g007000	12	8	332	338	-	-	-	g183.t1,Cre01.g007000.t1.1	O	PF01061,PF00005	PTHR19241	KOG0061	-	-	GO:0016020,GO:0005524,GO:0016887	AT2G29940.1	ATPDR3,PDR3	pleiotropic drug resistance 3
Cre01.g007050	126	190	212	244	CPLD11	Predicted protein	Conserved expressed protein similar to hypothetical protein from cyanobacteria and plants	g184.t1,Cre01.g007050.t1.1	C	PF11267	-	-	-	-	-	AT3G19900.1	-	-
Cre01.g007051	10495	24999	26876	16716	RPL40	-	-	g185.t1,Cre01.g007051.t1.1	O	PF00240,PF01020	PTHR10666	KOG0003	-	K02927	GO:0005515,GO:0003735,GO:0005840,GO:0006412	AT2G36170.1	-	Ubiquitin supergroup;Ribosomal protein L40e
Cre01.g007100	173	30	100	142	-	-	-	g186.t1	SP	-	-	-	-	-	-	-	-	-
Cre01.g007150	183	50	100	323	-	-	-	g187.t1	O	PF00622,PF10607	PTHR12864,PTHR12864:SF1	-	-	-	GO:0005515	AT4G09340.1	-	SPla/RYanodine receptor (SPRY) domain-containing protein
Cre01.g007200	362	869	1532	582	-	-	-	g188.t1,Cre01.g007200.t1.1	O	PF01529	PTHR22883	KOG1311	-	-	GO:0008270	AT3G56930.1	-	DHHC-type zinc finger family protein
Cre01.g007251	8	46	0	0	-	-	-	g189.t1	M	-	-	-	-	-	-	-	-	-
Cre01.g007300	0	84	0	0	-	-	-	g190.t1,Cre01.g007300.t1.1	O	-	PTHR15032:SF3,PTHR15032	KOG3798	3.1.4.-	K13985	-	-	-	-
Cre01.g007350	132	212	144	346	MOT42	Predicted protein	Identified by comparative genomics as being present only in organisms having motile (MOT) cilia	g191.t1,Cre01.g007350.t1.1,MOT42	O	-	PTHR10825:SF30,PTHR10825	KOG4172	-	-	-	AT5G12310.1	-	RING/U-box superfamily protein
Cre01.g007400	1	10	211	112	-	-	-	g192.t1	C	-	-	-	-	-	-	-	-	-
Cre01.g007450	0	0	0	0	-	-	-	g193.t1	M	PF00153	PTHR24089:SF152,PTHR24089	-	-	-	-	AT1G34065.1	SAMC2	S-adenosylmethionine carrier 2
Cre01.g007500	1	19	97	130	NSS1	-	-	g194.t2,NSS1, g194.t1,NSS1	O	PF00474	PTHR11819,PTHR11819:SF4	KOG2349	-	-	GO:0005215,GO:0006810,GO:0016020,GO:0055085	-	-	-
Cre01.g007550	2	4	10	134	-	-	-	g195.t1	SP	PF05686	PTHR12203	-	-	-	-	AT3G61270.1	-	Arabidopsis thaliana protein of unknown function (DUF821)
Cre01.g007600	98	292	135	444	-	-	-	g196.t2, g196.t1	O	PF02431	-	-	-	-	GO:0016872,GO:0042398	AT1G53520.1	-	Chalcone-flavanone isomerase family protein
Cre01.g007651	5	168	14	157	PUS10	-	-	g197.t1,PUS10	O	PF01142	PTHR13326	-	-	-	GO:0001522,GO:0003723,GO:0009451,GO:0009982	AT3G04820.1	-	Pseudouridine synthase family protein
Cre01.g007700	142	414	181	616	-	-	-	g198.t1	C	PF02789,PF00883	PTHR11963:SF3,PTHR11963	KOG2597	3.4.11.1	K01255	GO:0004177,GO:0005737,GO:0008235,GO:0019538,GO:0030145,GO:0005622,GO:0006508	AT2G24200.1	-	Cytosol aminopeptidase family protein
Cre01.g007737	1181	983	459	1702	FBT1	-	-	g199.t1,FBT1	C	PF03092	PTHR24003:SF331,PTHR24003	-	-	-	-	AT2G32040.1	-	Major facilitator superfamily protein
Cre01.g007774	210	518	126	630	-	-	-	g200.t1	O	-	PTHR12183	KOG2985	-	-	-	AT5G19080.1	-	RING/U-box superfamily protein
Cre01.g007811	14	34	26	171	-	-	-	g201.t1	C	-	-	-	-	-	-	-	-	-
Cre01.g007850	1108	2318	1823	2321	TEF29	Predicted protein	Protein with unknown function, mitochondrial localization assumed; present in thylakoid-enriched fraction based on mass spectrometric peptide identification [PMID: 17078018]	g202.t1,Cre01.g007850.t1.1,TEF29	M	-	-	-	-	-	-	AT5G47570.1	-	-
Cre01.g007901	639	142	515	1081	-	-	-	g203.t1, g203.t3, g203.t2	M	PF01554	PTHR11206:SF43,PTHR11206	-	-	-	GO:0006855,GO:0015238,GO:0015297,GO:0016020,GO:0055085	AT1G15160.1, AT4G21910.1	-	MATE efflux family protein
Cre01.g007950	2	244	0	130	CYP55B1,CYP2	Cytochrome P450, CYP55 superfamily, CYP55A family	Cytochrome P450, CYP55 superfamily, CYP55A family. Similar to fungal protein, shares one intron boundary with CYP55A6. CYP55A1 (P450nor) in Fusarium oxysporum is inducible by nitrate or nitrite and acts as a nitric oxide reductase. The CYP55 family memb	g204.t1,CYP2,CYP55B1	O	PF00067	-	KOG0156	-	-	GO:0005506,GO:0009055,GO:0016705,GO:0020037	AT1G05160.1	ATKAO1,CYP88A3,KAO1	cytochrome P450, family 88, subfamily A, polypeptide 3
Cre01.g008000	1	54	160	76	-	-	-	g205.t1,Cre01.g008000.t1.1	O	PF10469,PF00013	PTHR13360,PTHR13360:SF1	KOG2814	-	-	GO:0003723	AT3G16230.1	-	Predicted eukaryotic LigT
Cre01.g008051	2	45	0	88	-	-	-	g206.t1	SP	-	PTHR12270,PTHR12270:SF7	-	-	-	-	-	-	-
Cre01.g008100	26	270	1100	433	-	-	-	g207.t1,Cre01.g008100.t1.1	O	-	PTHR14493,PTHR14493:SF7	-	-	-	-	AT2G41900.1	-	CCCH-type zinc finger protein with ARM repeat domain
Cre01.g008150	178	58	252	824	RPK1	-	-	g208.t1,RPK1	O	PF00069,PF00481	PTHR13832	-	-	-	GO:0004672,GO:0005524,GO:0006468,GO:0003824	AT3G63340.1	-	Protein phosphatase 2C family protein
Cre01.g008200	16	11	0	4	-	-	-	g209.t1	SP	-	-	-	-	-	-	-	-	-
Cre01.g008250	0	0	6	0	-	-	-	g210.t1,Cre01.g008250.t1.1	C	-	-	-	-	-	-	-	-	-
Cre01.g008300	17	28	16	35	-	-	-	g211.t2, g211.t1	M	-	-	-	-	-	-	-	-	-
Cre01.g008350	0	14	0	36	-	-	-	g212.t1	SP	-	-	-	-	-	-	-	-	-
Cre01.g008402	4	4	0	5	-	-	-	g213.t1	O	PF00069	PTHR23257,PTHR23257:SF99	-	-	-	GO:0004672,GO:0005524,GO:0006468	AT2G40860.1	-	protein kinase family protein / protein phosphatase 2C ( PP2C) family protein
Cre01.g008450	20	92	0	24	-	-	-	g214.t1,Cre01.g008450.t1.1	O	PF03800	PTHR21650	KOG4438	-	K11548	GO:0000775,GO:0007067	AT1G61000.1	-	-
Cre01.g008500	447	141	67	95	-	-	-	g215.t1,Cre01.g008500.t1.1	O	PF00023	PTHR24198	KOG4412	-	-	GO:0005515	AT3G04710.3	-	ankyrin repeat family protein
Cre01.g008550	305	722	155	881	-	-	-	g216.t1	O	PF00069	PTHR24058,PTHR24058:SF21	KOG0667	-	-	GO:0004672,GO:0005524,GO:0006468	AT1G73450.1	-	Protein kinase superfamily protein
Cre01.g008600	5	10	66	102	-	-	-	g217.t1	C	PF11051	-	-	-	-	GO:0006486	-	-	-
Cre01.g008650	133	218	697	1348	CDK1	-	-	g218.t1,CDK1	O	PF00069,PF07714	PTHR24055,PTHR24055:SF170	KOG0594	-	-	GO:0004672,GO:0005524,GO:0006468	AT1G66750.1	AT;CDKD;2,CAK4,CAK4AT,CDKD1;2,CDKD;2	CDK-activating kinase 4
Cre01.g008700	11	46	0	0	-	-	-	g219.t1,Cre01.g008700.t1.1	O	-	-	-	-	-	-	-	-	-
Cre01.g008750	0	0	0	0	-	-	-	g220.t1,Cre01.g008750.t1.1	C	-	-	-	-	-	-	-	-	-
Cre01.g008800	138	240	124	426	-	-	-	g221.t1	SP	-	-	-	-	-	-	-	-	-
Cre01.g008850	253	69	335	210	HLM2	-	-	g222.t1,HLM2	O	-	-	-	-	-	-	AT5G47490.1	-	RGPR-related
Cre01.g008891	0	2	148	0	-	-	-	g223.t1,Cre01.g008891.t1.1	C	PF00581	PTHR11364	-	-	-	-	AT1G79230.1	ATMST1,ATRDH1,MST1,ST1,STR1	mercaptopyruvate sulfurtransferase 1
Cre01.g008900	2	0	2	0	-	-	-	g224.t1,Cre01.g008900.t1.1	O	-	PTHR10366,PTHR10366:SF113	-	-	-	-	-	-	-
Cre01.g008950	591	745	1778	624	-	-	-	g225.t1,Cre01.g008950.t1.1, g225.t2	O	-	-	-	-	-	-	-	-	-
Cre01.g008976	20	4	62	36	-	-	-	g226.t1	C	-	-	-	-	-	-	-	-	-
Cre01.g009000	78	124	212	100	-	-	-	g227.t1	C	-	PTHR10366,PTHR10366:SF113	-	-	-	-	-	-	-
Cre01.g009025	101	151	345	251	-	-	-	g228.t1,Cre01.g009050.t1.2	O	-	-	-	-	-	-	-	-	-
Cre01.g009050	11	0	0	0	-	-	-	g229.t1,Cre01.g009050.t1.1	O	-	-	-	-	-	-	-	-	-
Cre01.g009101	8	2	0	1082	-	-	-	g230.t1,Cre01.g009100.t1.3	O	-	PTHR22937:SF16,PTHR22937	-	-	-	-	AT5G43420.1	-	RING/U-box superfamily protein
Cre01.g009150	6	16	0	0	-	-	-	g231.t1	SP	-	-	-	-	-	-	-	-	-
Cre01.g009200	10	16	336	4	-	-	-	g232.t1,Cre01.g009200.t1.1	C	-	-	-	-	-	-	AT2G39760.1	ATBPM3,BPM3	BTB/POZ/MATH-domains containing protein
Cre01.g009250	156	458	162	556	TOP2	DNA topoisomerase II	DNA topoisomerase II. Similar to DNA topoisomerase II in Arabidopsis, TOP2 or AT3G23890.	g233.t1,TOP2	O	PF02518,PF00204,PF00521	PTHR10169:SF19,PTHR10169	KOG0355	5.99.1.3	K03164	GO:0005524,GO:0003677,GO:0003918,GO:0005694,GO:0006265	AT3G23890.1	ATTOPII,TOPII	topoisomerase II
Cre01.g009300	33	367	411	616	-	-	-	g234.t1	O	PF02383,PF00397	PTHR11200:SF41,PTHR11200	-	-	-	GO:0042578,GO:0005515	AT3G59770.3	SAC9	sacI homology domain-containing protein / WW domain-containing protein
Cre01.g009325	0	0	37	0	-	-	-	g235.t1	O	PF05721	-	-	-	-	-	-	-	-
Cre01.g009350	459	280	13	399	AIH2	Agmatine iminohydrolase	Converts agmatin to N-carbamoyl-putrescine; involved in agmatine pathway of polyamine (putrescine) biosynthesis; found in soluble mitochondrial proteome	g236.t1,Cre01.g009350.t1.1,AIH2	M	PF04371	-	-	3.5.3.12	K10536	-	AT5G08170.1	ATAIH,EMB1873	porphyromonas-type peptidyl-arginine deiminase family protein
Cre01.g009400	0	0	0	0	NSS2	-	-	g237.t1,Cre01.g009400.t1.1,NSS2	O	PF00474	PTHR11819,PTHR11819:SF4	-	-	K14387	GO:0005215,GO:0006810,GO:0016020,GO:0055085	-	-	-
Cre01.g009450	10	46	112	0	DNJ22	DnaJ-like protein	DnaJ-like protein; contains N-terminal J-domain (pfam00226)	g238.t1	C	PF00226	PTHR24077:SF69,PTHR24077	-	-	-	GO:0031072	AT4G39960.1	-	Molecular chaperone Hsp40/DnaJ family protein
Cre01.g009500	149	62	346	183	CDPK3	-	-	g239.t1,Cre01.g009500.t1.1,CDPK3	O	PF00069,PF00036	PTHR24347,PTHR24347:SF13	KOG0032	-	-	GO:0004672,GO:0005524,GO:0006468	AT3G10660.1	ATCPK2,CPK2	calmodulin-domain protein kinase cdpk isoform 2
Cre01.g009550	92	187	79	118	NAT6	-	-	g240.t1,NAT6	M	PF00583	-	-	-	-	GO:0008080,GO:0008152	-	-	-
Cre01.g009575	6	48	398	0	-	-	-	g241.t1	M	PF00847	PTHR11795:SF332,PTHR11795	KOG4462	-	K09284	GO:0003700,GO:0006355	AT5G57390.1	AIL5,CHO1,EMK	AINTEGUMENTA-like 5
Cre01.g009601	0	0	0	0	-	-	-	g242.t2, g242.t1	O	-	-	-	-	-	-	-	-	-
Cre01.g009650	9	78	292	5	BUG25	Basal body protein and putative AP2 domain transcription factor	Basal body protein and putative AP2 domain transcription factor, found in basal body proteome [PMID: 15964273]. Transcript upregulated during flagellar regeneration.	g243.t1,Cre01.g009650.t1.1	M	PF00847	PTHR11795:SF332,PTHR11795	-	-	K09284	GO:0003700,GO:0006355	AT5G57390.1	AIL5,CHO1,EMK	AINTEGUMENTA-like 5
Cre01.g009676	50	97	206	14	-	-	-	g244.t1	-	-	-	-	-	-	-	-	-	-
Cre01.g009700	31	104	6	225	PPP1	-	-	g245.t1,PPP1	C	PF07228	PTHR12320	KOG1379	-	-	GO:0003824	AT2G30170.1	-	Protein phosphatase 2C family protein
Cre01.g009731	7	23	2	0	-	-	-	g246.t1,Cre01.g009731.t1.1	M	-	-	-	-	-	-	-	-	-
Cre01.g009765	0	52	105	0	-	-	-	g247.t1,Cre01.g009750.t1.3	C	-	-	-	-	-	-	-	-	-
Cre01.g009800	159	112	547	509	FAP289	Flagellar Associated Protein, coiled-coil	Flagellar Associated Protein, found in the flagellar proteome [PMID: 15998802]; transcript upregulated during flagellar regeneration [PMID: 15738400]	g248.t1,Cre01.g009800.t1.1	O	-	-	-	-	-	-	-	-	-
Cre01.g009850	324	244	221	206	-	-	-	g249.t1,Cre01.g009850.t1.1	O	-	-	-	-	-	-	-	-	-
Cre01.g009900	187	122	166	471	CDJ3	Chloroplast DnaJ-like protein	DnaJ-like protein, targeted to the chloroplast; contains N-terminal J-domain (pfam00226) and Ferredoxin domain (COG1141); described in Henselmann and Schroda, Diploma thesis, University of Freiburg. Characterized by Dorn et al. 2010 [PMID: 20113313]	g250.t1	C	PF00226	PTHR25040:SF173,PTHR25040	-	-	-	GO:0031072	AT2G42750.1	-	DNAJ heat shock N-terminal domain-containing protein
Cre01.g009950	350	209	283	590	NEP1	Pre-rRNA processing protein	Involved in 40S ribosomal subunit biogenesis; seems to play a role in a methylation reaction in pre-rRNA processing (By similarity) [PMID: 11935223]	g251.t1,Cre01.g009950.t1.1,NEP1	O	PF03587	PTHR12636	KOG3073	-	K14568	-	AT3G57000.1	-	nucleolar essential protein-related
Cre01.g010000	67	235	132	495	MAPK8	Mitogen-Activated Protein Kinase	Mitogen-Activated Protein Kinase Homolog 8 (gI 11275338); Downstream kinase in the canonical MAP kinase pathway	g252.t1,Cre01.g010000.t1.1,MAPK8	O	PF00069	PTHR24055,PTHR24055:SF69	KOG0660	2.7.11.24	K04371	GO:0004672,GO:0005524,GO:0006468	AT4G01370.1	ATMPK4,MPK4	MAP kinase 4
Cre01.g010050	118	139	272	471	-	-	-	g253.t1	O	-	-	-	-	-	-	-	-	-
Cre01.g010100	261	1086	2835	2245	NAT7	-	-	g254.t1,Cre01.g010100.t1.1,NAT7	SP	PF00583	-	-	-	-	GO:0008080,GO:0008152	-	-	-
Cre01.g010150	98	113	175	127	-	-	-	g255.t1,Cre01.g010150.t1.1	O	-	PTHR11089:SF31,PTHR11089	-	-	-	-	AT2G41670.1	-	P-loop containing nucleoside triphosphate hydrolases superfamily protein
Cre01.g010201	115	98	21	48	-	-	-	g256.t1	SP	-	-	KOG2992	-	-	-	-	-	-
Cre01.g010250	145	108	42	395	PPP2	-	-	g257.t1,PPP2	C	PF07228	PTHR12320	KOG1379	-	-	GO:0003824	AT2G30170.1	-	Protein phosphatase 2C family protein
Cre01.g010296	17	289	0	225	-	-	-	g258.t1	O	-	-	-	-	-	-	-	-	-
Cre01.g010300	14	17	0	45	-	-	-	g259.t1,Cre01.g010300.t1.1	O	-	-	-	-	-	-	-	-	-
Cre01.g010350	134	36	19	40	LIPB,LPL1	Lipoate protein ligase B	Lipoate protein ligase, lipoate biosynthesis protein. Previously annotated as LIPB	g260.t1,Cre01.g010350.t1.1,LPL1	SP	PF03099	PTHR10993	KOG0325	2.3.1.181	K03801	GO:0003824,GO:0006464	AT1G04640.1	LIP2	lipoyltransferase 2
Cre01.g010400	5803	7766	18423	17984	-	-	-	g261.t1,Cre01.g010400.t1.1	SP	-	-	-	-	-	-	-	-	-
Cre01.g010450	236	508	2131	440	-	-	-	g262.t1,Cre01.g010450.t1.1	SP	PF00397	-	-	-	-	GO:0005515	-	-	-
Cre01.g010500	28	201	76	302	-	-	-	g263.t1,Cre01.g010500.t1.1	O	PF10247	-	KOG4096	-	-	-	AT3G07910.1	-	-
Cre01.g010550	0	34	55	0	HLD2	-	-	g264.t1,HLD2, g264.t2,HLD2	M	PF00561	PTHR10992,PTHR10992:SF98	KOG4178	-	-	-	AT3G51000.1	-	alpha/beta-Hydrolases superfamily protein
Cre01.g010650	73	208	156	454	-	-	-	g265.t1,Cre01.g010650.t1.1	SP	-	-	-	-	-	-	-	-	-
Cre01.g010700	172	43	20	160	SYP2	Endosomal Qa-SNARE protein, Syntaxin7/Syx7/Pep12/Syp2-family (Qa.III.b)	Endosomal Qa-SNARE protein, Syntaxin7/Syx7/Pep12/Syp2-family (Qa.III.b). Conserved Protein. Class Qa.III.b SNARE, involved in Golgi/endosomal trafficking (PMID: 17596510). Previously annotated as SYP2	g266.t1,Cre01.g010700.t1.1,SYP2	O	PF00804,PF05739	PTHR19957,PTHR19957:SF11	KOG0811	-	K08488	GO:0016020,GO:0005515	AT5G46860.1	ATSYP22,ATVAM3,SGR3,SYP22,VAM3	Syntaxin/t-SNARE family protein
Cre01.g010750	67	310	304	664	-	-	-	g267.t1,Cre01.g010750.t1.1	O	PF01342	-	-	-	-	GO:0003677,GO:0005634	-	-	-
Cre01.g010800	82	13	44	100	-	-	-	g268.t1	M	PF00443	PTHR24619:SF184,PTHR24619	-	-	-	GO:0004221,GO:0006511	AT3G14400.1	UBP25	ubiquitin-specific protease 25
Cre01.g010816	0	86	6	68	-	-	-	g269.t1	O	-	-	-	-	-	-	-	-	-
Cre01.g010832	42	82	32	202	-	-	-	g270.t1	SP	PF00112,PF08246	PTHR12411:SF160,PTHR12411	KOG1543	-	-	GO:0006508,GO:0008234	AT3G45310.1	-	Cysteine proteinases superfamily protein
Cre01.g010848	16	118	69	614	-	-	-	g271.t1	C	PF01168	PTHR10146	KOG3157	-	K06997	-	AT1G11930.2	-	Predicted pyridoxal phosphate-dependent enzyme, YBL036C type
Cre01.g010864	0	4	0	66	-	-	-	g272.t1	SP	PF03462,PF00472	PTHR11075,PTHR11075:SF38	KOG2726	-	-	GO:0005737,GO:0006415,GO:0016149,GO:0003747	AT5G36170.1	ATPRFB,HCF109	high chlorophyll fluorescent 109
Cre01.g010880	8	126	150	32	-	-	-	g273.t1	O	PF00400,PF03451	PTHR13720,PTHR13720:SF6	KOG2106	-	-	-	-	-	-
Cre01.g010900	52363	53404	79229	50054	GAP3	Glyceraldehyde-3-Phosphate Dehydrogenase	Glyceraldehyde 3-phosphate dehydrogenase A, chloroplast precursor (NADP-dependent glyceraldehyde phosphate dehydrogenase subunit A); corresponds to G3PA_CHLRE; found in the flagellar proteome [PMID: 15998802]. This enzyme is bispecific for NADP and NAD,	g274.t1,Cre01.g010900.t1.1	C	PF00044,PF02800	PTHR10836	KOG0657	1.2.1.13	K05298	GO:0016620,GO:0055114	AT1G42970.1	GAPB	glyceraldehyde-3-phosphate dehydrogenase B subunit
Cre01.g010950	504	674	371	1128	-	-	-	g275.t1	O	PF00023	PTHR24128	KOG4412	-	-	GO:0005515	AT2G28840.1	XBAT31	XB3 ortholog 1 in Arabidopsis thaliana
Cre01.g011000	40001	84303	45229	38165	RPL6	Ribosomal protein L6, component of cytosolic 80S ribosome and 60S large subunit	Cytosolic 80S ribosomal protein L6; Cytosolic 60S large ribosomal subunit protein L6	g276.t1,Cre01.g011000.t1.1	O	PF01159,PF03868	PTHR10715	KOG1694	-	K02934	GO:0003735,GO:0005622,GO:0005840,GO:0006412	AT1G74050.1	-	Ribosomal protein L6 family protein
Cre01.g011050	350	827	587	1488	-	-	-	g277.t1,Cre01.g011050.t1.1	-	-	-	-	-	-	-	-	-	-
Cre01.g011100	344	426	225	764	CAS1	Terpenoid cylase, probably a squalene cyclase	Terpenoid cylase, probably a squalene cyclase. Similar to cycloartenol synthase; (S)-2,3-epoxysqualene mutase from Arabidopsis thaliana - possibly involved in sterol/ergosterol biosynthesis. Previously annotated as CAS1 but this conflicts with Calcium S	g278.t2,Cre01.g011100.t1.1,CAS1, g278.t1,CAS1	O	PF00432	PTHR11764,PTHR11764:SF3	KOG0497	5.4.99.8	K01853	GO:0003824	AT2G07050.1	CAS1	cycloartenol synthase 1
Cre01.g011150	2	0	2	0	-	-	-	g279.t1	O	PF00010	-	-	-	-	GO:0006355,GO:0030528	-	-	-
Cre01.g011200	16	4	0	40	-	-	-	g280.t1,Cre01.g011200.t1.1	O	PF04658	PTHR12228	-	-	K03132	GO:0005669,GO:0006367,GO:0016251	AT1G55300.1	TAF7	TBP-associated factor 7
Cre01.g011250	0	24	0	0	-	-	-	g281.t1	O	-	-	-	-	-	-	-	-	-
Cre01.g011300	183	177	66	833	CPY,SCLP50	-	-	g282.t1,CPY	SP	PF00450	PTHR11802	KOG1282	3.4.16.-	K09645	GO:0004185,GO:0006508	AT1G15000.1	scpl50	serine carboxypeptidase-like 50
Cre01.g011350	63	76	124	46	-	-	-	g283.t1,Cre01.g011350.t1.1	O	PF04719	PTHR13218,PTHR13218:SF8	KOG3219	-	K03135	GO:0003702,GO:0005634,GO:0006367	AT4G20280.1	TAF11	TBP-associated factor 11
Cre01.g011376	0	2	0	0	-	-	-	g284.t1	O	-	-	-	-	-	-	-	-	-
Cre01.g011400	22	229	374	362	HGC	-	-	g285.t2,HGC, g285.t1,HGC	O	-	-	-	-	-	-	-	-	-
Cre01.g011450	331	286	957	1056	-	-	-	g286.t1	SP	-	-	-	-	-	-	-	-	-
Cre01.g011500	136	398	353	183	RPN11	26S proteasome regulatory subunit	26S proteasome regulatory complex, lid subcomplex, non-ATPase subunit RPN11 (26S PROTEASOME-ASSOCIATED PAD1 HOMOLOG)	g287.t1,Cre01.g011500.t1.1,RPN11	O	PF01398	PTHR10410:SF5,PTHR10410	KOG1555	-	K03030	GO:0005515	AT5G23540.1	-	Mov34/MPN/PAD-1 family protein
Cre01.g011550	0	0	0	0	-	-	-	g288.t1	O	-	-	-	-	-	-	-	-	-
Cre01.g011600	31	140	399	652	-	-	-	g289.t1,Cre01.g011600.t1.1	O	PF01344	PTHR23244,PTHR23244:SF126	KOG4693	-	-	GO:0005515	AT3G05420.2	ACBP4	acyl-CoA binding protein 4
Cre01.g011630	1097	1066	2620	311	-	-	-	g290.t1,Cre01.g011650.t1.3, g290.t2,Cre01.g011650.t2.1	C	PF00188	PTHR10334,PTHR10334:SF7, PTHR10334	KOG3017	-	-	-	AT4G33730.1	-	CAP (Cysteine-rich secretory proteins, Antigen 5, and Pathogenesis-related 1 protein) superfamily protein
Cre01.g011660	14	46	14	0	-	-	-	g291.t2,Cre01.g011700.t2.1, g291.t1,Cre01.g011700.t1.2	O	PF00188	PTHR10334	-	-	-	-	AT4G33730.1	-	CAP (Cysteine-rich secretory proteins, Antigen 5, and Pathogenesis-related 1 protein) superfamily protein
Cre01.g011750	7	161	78	76	-	-	-	g292.t1	O	PF10239	-	KOG4744	-	-	-	-	-	-
Cre01.g011800	0	0	0	2	-	-	-	g293.t1	M	PF00069	PTHR23257:SF290,PTHR23257	KOG0198	-	-	GO:0004672,GO:0005524,GO:0006468	AT5G49470.3	-	PAS domain-containing protein tyrosine kinase family protein
Cre01.g011850	22	68	122	168	-	-	-	g294.t1, g294.t2	M	PF00069	PTHR23257:SF290,PTHR23257	-	-	-	GO:0004672,GO:0005524,GO:0006468	AT5G58950.1	-	Protein kinase superfamily protein
Cre01.g011901	12	34	6	30	ARS7	-	-	g295.t1,Cre01.g011900.t1.3,ARS7	O	PF00884	PTHR10342:SF2,PTHR10342	-	3.1.6.14	K01137	GO:0008152,GO:0008484	-	-	-
Cre01.g011950	0	0	28	68	-	-	-	g296.t1	C	-	-	-	-	-	-	-	-	-
Cre01.g012000	4	44	12	154	-	-	-	g297.t1	M	-	-	-	-	-	-	-	-	-
Cre01.g012050	0	0	0	0	NAR1.6	Formate/nitrite transporter	Formate/nitrite transporter, bacterial type (nirC); additional N-terminal sequence may target it to an organelle. AY612642 NCBI accession number NAR1.6 mRNA, complete cds	g298.t1,Cre01.g012050.t1.1	M	PF01226	-	-	-	-	GO:0005215,GO:0006810,GO:0016020	-	-	-
Cre01.g012100	0	0	0	0	ARS4	Arylsulfatase	Protein similar to periplasmic arylsulfatase	g299.t1,ARS4	SP	PF00884	PTHR10342:SF2,PTHR10342	KOG3867	3.1.6.-	K14607	GO:0008152,GO:0008484	-	-	-
Cre01.g012126	2	36	2	219	-	-	-	g300.t1,Cre01.g012126.t1.1, g300.t2	C	PF00884	PTHR10342:SF2,PTHR10342	-	-	-	GO:0008152,GO:0008484	-	-	-
Cre01.g012150	830	1495	1493	1176	MSRA4	Peptide methionine sulfoxide reductase	Peptide methionine sulfoxide reductase. Peptidylprolyl isomerase, FKBP-type domain	g301.t1,Cre01.g012150.t1.1	M	PF00254,PF01625	PTHR10173:SF6,PTHR10173	KOG1635	1.8.4.11	K07304	GO:0006457,GO:0016671,GO:0019538,GO:0055114	AT5G07470.1	ATMSRA3,PMSR3	peptidemethionine sulfoxide reductase 3
Cre01.g012175	64	96	128	84	-	-	-	g302.t1,Cre01.g012177.t1.2	-	-	-	-	-	-	-	-	-	-
Cre01.g012200	305	568	778	991	-	-	-	g303.t2, g303.t1	O	PF03110,PF00651	PTHR24412	-	-	-	GO:0003677,GO:0005634,GO:0005515	AT3G60030.1	SPL12	squamosa promoter-binding protein-like 12
Cre01.g012222	6	0	0	0	-	-	-	g304.t1	O	-	-	-	-	-	-	-	-	-
Cre01.g012244	3273	5670	5333	4109	-	-	-	g305.t1,Cre01.g012244.t1.1	O	-	-	-	-	-	-	-	-	-
Cre01.g012300	190	422	976	801	-	-	-	g306.t1	C	-	-	-	-	-	-	AT5G24460.1	-	-
Cre01.g012350	555	153	666	838	-	-	-	g307.t1,Cre01.g012350.t1.1	O	PF04931	PTHR13213	-	-	-	GO:0003677,GO:0003887,GO:0006351	AT5G64420.1	-	DNA polymerase V family
Cre01.g012400	1	32	134	104	-	-	-	g308.t1,Cre01.g012400.t1.1	SP	PF00892	PTHR22911:SF6,PTHR22911	KOG4510	-	-	GO:0016020	AT2G05755.1	-	Nodulin MtN21 /EamA-like transporter family protein
Cre01.g012450	60	363	634	1973	-	-	-	g309.t1	O	PF00632,PF06012,PF06025	PTHR11254,PTHR11254:SF124	KOG0940	6.3.2.19	K10592	GO:0005622,GO:0006464,GO:0016881	AT1G55860.2	UPL1	ubiquitin-protein ligase 1
Cre01.g012500	2304	3332	1538	1888	PRA1	Prenylated rab acceptor family protein	Expressed Protein. Similar to Prenylated Rab Acceptor Protein	g310.t1,Cre01.g012500.t1.1,PRA1	O	PF03208	PTHR19317	KOG3142	-	-	-	AT5G01640.1	PRA1.B5	prenylated RAB acceptor 1.B5
Cre01.g012550	3	0	0	192	-	-	-	g311.t1	O	-	-	-	-	-	-	-	-	-
Cre01.g012600	1	54	14	0	GPM2,PGM1	Phosphoglucomutase	Phosphoglucomutase; differs from the GPMs found in plants and other algae	g312.t1,GPM2	C	PF02878,PF02879,PF00408,PF02880	PTHR22573:SF2,PTHR22573	KOG1220	5.4.2.2	K01835	GO:0005975,GO:0016868	-	-	-
Cre01.g012650	0	0	0	0	KCN9	-	-	g313.t1,KCN9	SP	PF00023,PF00520	PTHR10217:SF394,PTHR10217	KOG4214	-	-	GO:0005515,GO:0005216,GO:0006811,GO:0016020,GO:0055085	AT5G37500.1	GORK	gated outwardly-rectifying K+ channel
Cre01.g012700	0	0	0	0	KCN6	-	-	g314.t1,Cre01.g012700.t1.1,KCN6	O	PF00023,PF00520,PF00027	PTHR10217:SF394,PTHR10217	KOG4412	-	-	GO:0005515,GO:0005216,GO:0006811,GO:0016020,GO:0055085	AT5G37500.1	GORK	gated outwardly-rectifying K+ channel
Cre01.g012750	31	168	2	569	KCN7	-	-	g315.t1,KCN7	O	PF00023,PF00520	PTHR10217:SF394,PTHR10217	KOG4214	-	-	GO:0005515,GO:0005216,GO:0006811,GO:0016020,GO:0055085	AT5G37500.1	GORK	gated outwardly-rectifying K+ channel
Cre01.g012800	813	398	601	312	FAP230	Flagellar Associated Protein	Flagellar Associated Protein, basal body protein of unknown function; found in the flagellar proteome [PMID: 15998802]; found in basal body proteome as BUG19 [PMID: 15964273]	g316.t1, g316.t2	C	-	-	-	-	-	-	-	-	-
Cre01.g012850	6	0	0	0	KCN8	-	-	g317.t1,Cre01.g012850.t1.1,KCN8	M	PF00520	PTHR10217:SF394,PTHR10217	KOG4412	-	-	GO:0005216,GO:0006811,GO:0016020,GO:0055085	AT5G37500.1	GORK	gated outwardly-rectifying K+ channel
Cre01.g012900	2	10	0	112	-	-	-	g318.t1	M	PF01842	-	-	-	-	GO:0008152,GO:0016597	AT1G69040.2	ACR4	ACT domain repeat 4
Cre01.g012950	1119	632	342	242	-	-	-	g319.t1, g319.t2	O	PF00069,PF07714	PTHR23257,PTHR23257:SF277	-	-	-	GO:0004672,GO:0005524,GO:0006468	AT3G63260.1	ATMRK1	Protein kinase superfamily protein
Cre01.g013000	4	45	16	64	-	-	-	g320.t1	SP	-	PTHR11276:SF17,PTHR11276	-	-	-	-	-	-	-
Cre01.g013050	128	0	2	52	-	-	-	g321.t1	SP	PF01344	PTHR23244	-	-	-	GO:0005515	AT1G18610.1	-	Galactose oxidase/kelch repeat superfamily protein
Cre01.g013100	3257	2543	1189	526	PRL10	Predicted extracellular protein	Similar to pathogenesis-related protein 1, extracellular	g322.t1,PRL10	C	PF00188	PTHR10334,PTHR10334:SF7	KOG3017	-	-	-	AT2G14610.1	ATPR1,PR 1,PR1	pathogenesis-related gene 1
Cre01.g013150	521	1087	478	613	CGLD35	-	-	g323.t1,Cre01.g013150.t1.1	C	PF05899	-	-	-	K06995	-	AT4G10300.1	-	RmlC-like cupins superfamily protein
Cre01.g013200	661	950	1530	1411	-	-	-	g324.t1,Cre01.g013200.t1.1	SP	-	-	-	-	-	-	-	-	-
Cre01.g013250	327	54	223	237	-	-	-	g325.t1	O	-	PTHR14269:SF4,PTHR14269	-	-	-	-	AT3G45740.1	-	hydrolase family protein / HAD-superfamily protein
Cre01.g013300	1000	1529	819	1563	DEG10	DegP-type protease	Serine protease, trypsin family, DegP type (HtrA) (protease Do) most similar to plant-type DegPs (2,3,4,9,10,11,12,13) [PMID: 11299370, PMID: 12185496]; one PDZ domain, probably involved in substrate recognition and protease activation [PMID: 15137941]; p	g326.t1	M	PF00089	PTHR22939,PTHR22939:SF1	KOG1320	-	-	GO:0004252,GO:0006508	AT5G36950.1	DegP10	DegP protease 10
Cre01.g013350	372	1392	3284	2963	-	-	-	g327.t1,Cre01.g013350.t1.1	C	-	-	-	-	-	-	-	-	-
Cre01.g013400	5	72	110	350	-	-	-	g328.t1	SP	PF10510	PTHR21072	-	-	-	-	AT3G07180.1	-	GPI transamidase component PIG-S-related
Cre01.g013450	4	2	0	10	-	-	-	g329.t1,Cre01.g013450.t1.1	O	-	-	-	-	-	-	-	-	-
Cre01.g013500	0	44	38	40	-	-	-	g330.t2,Cre01.g013500.t1.1, g330.t1	O	PF01814	-	-	-	-	-	-	-	-
Cre01.g013550	31	67	156	382	-	-	-	g331.t1	M	-	-	-	-	-	-	-	-	-
Cre01.g013600	327	1087	955	1115	-	-	-	g332.t1	C	-	-	-	-	-	-	AT4G24680.1	MOS1	modifier of snc1
Cre01.g013650	45	54	112	501	-	-	-	g333.t1	O	-	-	KOG2318	-	-	-	AT1G18950.1	-	DDT domain superfamily
Cre01.g013700	4187	4910	6562	6492	ASC1	-	-	g334.t1,ASC1, g334.t2,Cre01.g013700.t1.1,ASC1	O	PF01459	PTHR11743:SF24,PTHR11743	KOG3126	-	-	GO:0005741,GO:0006820,GO:0008308,GO:0044070,GO:0055085	AT5G57490.1	ATVDAC4,VDAC4	voltage dependent anion channel 4
Cre01.g013750	12	69	97	178	-	-	-	g335.t1	C	-	-	-	-	-	-	-	-	-
Cre01.g013769	4	45	22	184	-	-	-	g336.t1,Cre01.g013769.t1.1	O	-	-	-	-	-	-	-	-	-
Cre01.g013800	26	6	0	62	SXD1,TCY1	-	-	g337.t1,SXD1,TCY1	O	PF00098	PTHR23002	-	-	K09250	GO:0003676,GO:0008270	AT3G43590.1	-	zinc knuckle (CCHC-type) family protein
Cre01.g013801	247	119	52	335	-	-	-	g338.t1,Cre01.g013801.t1.1	C	-	-	-	-	K09834	-	AT4G32770.1	ATSDX1,VTE1	tocopherol cyclase, chloroplast / vitamin E deficient 1 (VTE1) / sucrose export defective 1 (SXD1)
Cre01.g013850	2	12	54	102	-	-	-	g339.t1	O	-	-	-	-	-	-	-	-	-
Cre01.g013900	293	318	803	995	-	-	-	g340.t2, g340.t1	M	-	-	-	-	-	-	-	-	-
Cre01.g014000	1379	3002	2263	2606	-	-	-	g342.t1,Cre01.g014000.t1.1	C	-	-	-	-	-	-	-	-	-
Cre01.g014050	154	188	218	721	-	-	-	g343.t1,Cre01.g014050.t1.1	O	-	PTHR12681	KOG1763	-	-	-	AT2G20280.1	-	Zinc finger C-x8-C-x5-C-x3-H type family protein
Cre01.g014100	2	58	0	58	-	-	-	g344.t1,Cre01.g014100.t1.1	O	PF10294	-	-	-	-	-	-	-	-
Cre01.g014150	26	116	73	80	MFT5,MAE5	MATE efflux family protein	Putative MATE efflux family protein. Previously annotated as MFT5	g345.t1,Cre01.g014150.t1.1,MAE5,MFT5	M	PF01554	PTHR11206:SF38,PTHR11206	KOG1347	-	-	GO:0006855,GO:0015238,GO:0015297,GO:0016020,GO:0055085	AT5G52450.1	-	MATE efflux family protein
Cre01.g014200	0	0	0	82	-	-	-	g346.t1,Cre01.g014200.t1.1	M	-	-	-	-	-	-	-	-	-
Cre01.g014250	394	163	674	1284	OPR2	-	-	g347.t1	M	-	-	-	-	-	-	-	-	-
Cre01.g014300	40	56	151	339	HGC	-	-	g348.t2,HGC, g348.t1,HGC	SP	-	-	-	-	-	-	-	-	-
Cre01.g014350	291	959	285	1005	PRX5	Peroxiredoxin, type II	Peroxiredoxin Type II, thioredoxin dependent peroxidase, N-terminal sequence predicted as a mitochondrial targeting signal BUT the protein is more closely related to chloroplastic type II PRX from Arabidopsis (AtPRXIIE).	g349.t1,Cre01.g014350.t1.1	C	PF08534	PTHR10430	KOG0541	-	-	GO:0016491	AT3G52960.1	-	Thioredoxin superfamily protein
Cre01.g014400	7	130	78	438	-	-	-	g350.t1	O	-	-	-	-	-	-	-	-	-
Cre01.g014450	128	26	202	400	-	-	-	g351.t1	O	-	-	-	-	-	-	-	-	-
Cre01.g014500	30	303	4	243	-	-	-	g352.t1	O	PF07714	PTHR23257	KOG0192	2.7.10.2	K08896	GO:0004672,GO:0006468	AT1G16270.1	-	Protein kinase superfamily protein with octicosapeptide/Phox/Bem1p domain
Cre01.g014600	85	195	423	350	CSK2	-	-	g354.t1,Cre01.g014600.t1.1,CSK2	O	PF00069	PTHR11909:SF18,PTHR11909	-	-	-	GO:0004672,GO:0005524,GO:0006468	AT5G43320.1	ckl8	casein kinase I-like 8
Cre01.g014650	457	396	439	704	PHX2	-	-	g355.t1,Cre01.g014650.t1.1,PHX2	M	PF03171	PTHR10869	-	-	-	GO:0016491	AT3G06300.1	AT-P4H-2	P4H isoform 2
Cre01.g014700	367	352	1097	580	-	-	-	g356.t1,Cre01.g014700.t1.1	M	-	-	-	-	-	-	-	-	-
Cre01.g014751	0	0	0	0	-	-	-	g357.t1	C	-	-	-	-	-	-	-	-	-
Cre01.g014800	120	0	0	68	MSH7	-	-	g358.t1	C	PF00488	PTHR11361:SF14,PTHR11361	-	-	K07456	GO:0005524,GO:0006298,GO:0030983,GO:0003684,GO:0045005	AT1G65070.2	-	DNA mismatch repair protein MutS, type 2
Cre01.g014850	10	2	99	388	-	-	-	g359.t1,Cre01.g014850.t1.1	O	PF03556	PTHR12281	KOG3077	-	-	-	AT3G12760.1	-	-
Cre01.g014900	102	76	4	252	-	-	-	g360.t1	C	-	-	-	-	-	-	-	-	-
Cre01.g014950	161	94	2	234	-	-	-	g361.t2, g361.t1	M	-	-	-	-	-	-	-	-	-
Cre01.g015000	248	398	635	526	AGK1,NAGK1	Acetylglutamate kinase	Second step of ornithine biosynthesis pathway; negatively regulated by Arg, and probably activated by the PII homolog GLB1, Acetylglutamate kinase-like protein, chloroplast precursor. This gene is the candidate locus for the ARG1 genetic marker	g362.t1,Cre01.g015000.t1.1,AGK1	C	PF00696	PTHR24802:SF2,PTHR24802	-	2.7.2.-,2.7.2.8	K00930	GO:0008652	AT3G57560.1	NAGK	N-acetyl-l-glutamate kinase
Cre01.g015050	26	99	26	88	-	-	-	g363.t1	O	-	-	KOG2117	-	-	-	-	-	-
Cre01.g015100	147	226	91	111	-	-	-	g364.t1	C	PF07282	PTHR23257,PTHR23257:SF99	-	-	-	-	-	-	-
Cre01.g015103	20	54	580	708	-	-	-	g365.t1,Cre01.g015103.t1.1	SP	PF00211	PTHR11017	-	-	-	GO:0009190,GO:0016849,GO:0035556	-	-	-
Cre01.g015150	32	102	76	156	-	-	-	g366.t1,Cre01.g015150.t1.1	C	-	-	-	-	-	-	-	-	-
Cre01.g015200	0	22	0	2	PDE4	3\',5\'-cyclic-nucleotide phosphodiesterase	Metal-dependent phosphohydrolase; may be involved in cAMP signal transduction	g367.t1,PDE4	O	PF00233,PF03924	PTHR11347:SF75,PTHR11347	-	-	-	GO:0004114,GO:0007165	-	-	-
Cre01.g015250	250	128	190	495	POLD1	DNA polymerase delta, catalytic subunit	Homologous to eukaryotic DNA polymerase delta, catalytic subunit. Involved in DNA replication; a class B polymerase. See Burgers et al. (2001) (PMID: 11579108). Previously annotated as POLD1	g368.t1,POLD1	O	PF00136,PF03104	PTHR10322,PTHR10322:SF11	KOG0969	2.7.7.7	K02327	GO:0000166,GO:0003677,GO:0003887,GO:0006260	AT5G63960.1	EMB2780	DNA binding;nucleotide binding;nucleic acid binding;DNA-directed DNA polymerases;DNA-directed DNA polymerases
Cre01.g015300	108	28	234	99	-	-	-	g369.t1	M	-	-	-	-	-	-	-	-	-
Cre01.g015350	2613	3872	1946	2602	POR1,POR	Light-dependent protochlorophyllide reductase	Light-dependent protochlorophyllide reductase, chloroplast precursor; Converts protochlorophyllide to chlorophyllide using NADPH and light as the reductant; Chlamydomonas mutant known as pc-1 has a two-nucleotide deletion within the fourth and fifth codon	g370.t1,POR,POR1	C	PF00106	PTHR24316:SF100,PTHR24316	KOG1208	1.3.1.33	K00218	GO:0008152,GO:0016491	AT5G54190.1	PORA	protochlorophyllide oxidoreductase A
Cre01.g015400	208	246	414	474	-	-	-	g371.t1,Cre01.g015400.t1.1	O	-	-	-	-	-	-	AT1G63610.2	-	-
Cre01.g015451	4	20	0	5	-	-	-	g372.t1	O	-	-	-	-	-	-	-	-	-
Cre01.g015500	255	115	258	338	CGL91	-	-	g373.t1,Cre01.g015500.t1.1	O	PF00168	PTHR16122	-	-	-	GO:0005515	AT4G34150.1	-	Calcium-dependent lipid-binding (CaLB domain) family protein
Cre01.g015550	134	168	172	256	DDA1	-	-	g374.t1,DDA1	C	PF03328	-	-	-	-	GO:0006725,GO:0016830	AT4G10750.1	-	Phosphoenolpyruvate carboxylase family protein
Cre01.g015600	434	708	1042	3229	-	-	-	g375.t1	O	PF02985	PTHR23346	KOG1242	-	-	GO:0005515	AT1G64790.1	ILA	ILITYHIA
Cre01.g015650	35	217	550	493	-	-	-	g376.t1,Cre01.g015650.t1.1	O	-	-	-	-	-	-	-	-	-
Cre01.g015700	62	112	473	121	SMM1	-	-	g377.t1,Cre01.g015700.t1.1,SMM1	O	-	PTHR12176	KOG1271	-	-	-	AT3G60910.1	-	S-adenosyl-L-methionine-dependent methyltransferases superfamily protein
Cre01.g015750	89	367	419	361	-	-	-	g378.t1,Cre01.g015750.t1.1	M	PF07978	PTHR21017:SF1,PTHR21017	KOG2883	-	-	-	-	-	-
Cre01.g015850	16	107	144	180	FAP68	Flagellar Associated Protein	Flagellar Associated Protein; found in the flagellar proteome [PMID: 15998802]; in basal body proteome as BUG17 [PMID: 15964273]. Transcript upregulated during flagellar regeneration [PMID: 15738400]	g379.t1	O	-	-	-	-	-	-	-	-	-
Cre01.g015950	261	209	1068	533	CPL11	Translation factor	Translation factor. Conserved expressed organellar protein involved in translation; putative translation factor (SUA5); found in plants and cyanobacteria	g380.t1,Cre01.g015950.t1.1	C	PF01300	PTHR17490	KOG3051	-	K07566	-	AT3G01920.1	-	DHBP synthase RibB-like alpha/beta domain
Cre01.g016001	0	8	0	36	-	-	-	g381.t1,Cre01.g016000.t1.2	M	-	-	-	-	-	-	-	-	-
Cre01.g016050	1569	2879	4190	6738	PRP8	Splicing factor, component of the U5 snRNP and of the spliceosome	Central component of the spliceosome, which may play a role in aligning the pre-mRNA 5\' and 3\' exons for ligation. Interacts with U5 snRNA, and with pre-mRNA 5\' splice sites in B spliceosomes and 3\' splice sites in C spliceosomes. Part of the U5 snRNP com	g382.t1,Cre01.g016050.t1.1,PRP8	O	PF10598,PF12134,PF08084,PF08083,PF10596,PF08082,PF10597,PF01398	PTHR11140	KOG1795	-	K12856	GO:0000398,GO:0005681,GO:0005515	AT1G80070.1	EMB14,EMB177,EMB33,SUS2	Pre-mRNA-processing-splicing factor
Cre01.g016100	0	11	0	0	-	-	-	g383.t1	SP	-	-	-	-	-	-	-	-	-
Cre01.g016150	58	118	0	2	-	-	-	g384.t1,Cre01.g016150.t1.1	O	PF03747	-	-	-	-	-	-	-	-
Cre01.g016200	30	16	50	132	MLO4	-	-	g385.t1,MLO4	O	PF03094	-	-	-	K08472	GO:0008219,GO:0016021	AT1G61560.2	ATMLO6,MLO6	Seven transmembrane MLO family protein
Cre01.g016250	0	6	0	85	MLO4	-	-	g386.t1,MLO4	SP	PF03094	-	-	-	-	GO:0008219,GO:0016021	AT2G39200.1	ATMLO12,MLO12	Seven transmembrane MLO family protein
Cre01.g016300	4614	4233	3704	8323	CAM3	-	-	g387.t1,CAM3	C	-	PTHR10891	-	-	-	-	AT1G76650.1	CML38	calmodulin-like 38
Cre01.g016350	411	435	1179	1262	-	-	-	g388.t1	O	-	-	-	-	-	-	-	-	-
Cre01.g016400	243	187	403	30	-	-	-	g389.t1	O	-	-	-	-	-	-	-	-	-
Cre01.g016450	0	2	10	8	-	-	-	g390.t1	O	PF00856	PTHR12197:SF79,PTHR12197	-	-	K11426	GO:0005515	AT2G17900.1	SDG37	SET domain group 37
Cre01.g016500	1070	1195	805	1648	DLD2	Dihydrolipoamide dehydrogenase	Putative dihydrolipoamide dehydrogenase (EC 1.8.1.4), E3 component of pyruvate dehydrogenase complex, plastid precursor.	g391.t1	SP	-	-	-	-	-	-	-	-	-
Cre01.g016514	1544	838	2888	4912	DLD2	-	-	g392.t1	C	PF07992,PF02852,PF00070	PTHR22912:SF49,PTHR22912	KOG1335	1.8.1.4	K00382	GO:0005737,GO:0016491,GO:0045454,GO:0050660,GO:0055114	AT3G16950.2	LPD1,ptlpd1	lipoamide dehydrogenase 1
Cre01.g016528	325	627	473	1342	-	-	-	g393.t1	O	PF00596	PTHR10640,PTHR10640:SF2	KOG2631	3.1.3.77	K09880	GO:0046872	AT5G53850.2	-	haloacid dehalogenase-like hydrolase family protein
Cre01.g016542	0	0	0	0	-	-	-	g394.t2, g394.t1	C	-	PTHR10108,PTHR10108:SF383	-	-	-	-	-	-	-
Cre01.g016556	307	654	601	1734	-	-	-	g395.t1	O	PF01214	PTHR11740	KOG3092	-	K03115	GO:0005956,GO:0019887	AT4G17640.1	CKB2	casein kinase II beta chain 2
Cre01.g016570	209	326	488	955	-	-	-	g396.t1	O	PF00069	PTHR26266,PTHR26266:SF61	KOG0198	-	-	GO:0004672,GO:0005524,GO:0006468	AT3G13530.1	MAP3KE1,MAPKKK7	mitogen-activated protein kinase kinase kinase 7
Cre01.g016600	0	0	0	0	PSBS1	Chloroplast Photosystem II-associated 22 kDa protein	PSBS1, which corresponds to the gene mentioned in PMID: 16143839; no EST support. Two former gene models PSBS1 and PSBS2 have been combined here	g397.t1,Cre01.g016600.t1.1	C	-	-	-	-	K03542	-	AT1G44575.1	NPQ4,PSBS	Chlorophyll A-B binding family protein
Cre01.g016651	0	0	0	0	-	-	-	g398.t1	O	-	-	-	-	-	-	-	-	-
Cre01.g016700	246	114	173	349	-	-	-	g399.t1	O	-	-	-	-	-	-	-	-	-
Cre01.g016750	0	0	0	0	PSBS2	-	-	g400.t1,Cre01.g016750.t1.1	C	-	-	-	-	K03542	-	AT1G44575.1	NPQ4,PSBS	Chlorophyll A-B binding family protein
Cre01.g016800	7	14	34	76	-	-	-	g401.t1	O	PF04564	PTHR19851,PTHR19851:SF5	-	-	-	GO:0000151,GO:0004842,GO:0016567	AT5G01830.1	-	ARM repeat superfamily protein
Cre01.g016850	4402	4047	1860	3299	-	-	-	g402.t1,Cre01.g016850.t1.1	C	PF04419	-	-	-	-	-	AT2G23090.1	-	Uncharacterised protein family SERF
Cre01.g016900	369	921	2157	1135	-	-	-	g403.t1,Cre01.g016900.t1.1	C	-	-	-	-	-	-	-	-	-
Cre01.g016950	63	177	297	514	-	-	-	g404.t1,Cre01.g016950.t1.1	O	PF01239	PTHR11129:SF1,PTHR11129	KOG0530	2.5.1.58,2.5.1.59	K05955	GO:0008318,GO:0018342	AT3G59380.1	ATFTA,FTA,PFT/PGGT-IALPHA,PLP	farnesyltransferase A
Cre01.g017050	11	166	8	163	-	-	-	g405.t1,Cre01.g017050.t1.1	O	PF00153	PTHR24089	KOG0756	-	-	-	AT5G01340.1	-	Mitochondrial substrate carrier family protein
Cre01.g017100	4	20	0	71	-	-	-	g406.t1	C	-	PTHR22753:SF5,PTHR22753	-	-	-	-	AT1G54570.1	-	Esterase/lipase/thioesterase family protein
Cre01.g017150	8	25	2	6	-	-	-	g407.t1	C	-	-	-	-	-	-	-	-	-
Cre01.g017200	2	0	8	130	FKB99,FKB24	Peptidyl-prolyl cis-trans isomerase, FKBP-type	Peptidyl-prolyl cis-trans isomerase, FKBP-type. Contains 2 (or 3?) N-terminal domains similar to FKBP-type peptidyl-prolyl cis-trans isomerase (EC 5.2.1.8) (PPiase) (Rotamase); C-terminal TPR repeats; calmodulin-binding domain, nuclear localization signa	g408.t1,Cre01.g017200.t1.1,FKB24	O	PF07719,PF00254	PTHR10516:SF27,PTHR10516	KOG0543	-	-	GO:0006457	AT3G54010.1	DEI1,PAS1	FKBP-type peptidyl-prolyl cis-trans isomerase family protein
Cre01.g017250	75	128	567	109	FKB99	-	-	g409.t1,Cre01.g017250.t1.1	SP	-	-	-	-	-	-	-	-	-
Cre01.g017300	4224	4421	10818	9487	PRPS21	Plastid ribosomal protein S21	Chloroplast ribosomal protein S21, imported to chloroplast; Chloroplast small ribosomal subunit protein S21	g410.t1,Cre01.g017300.t1.1	C	-	-	-	-	-	-	-	-	-
Cre01.g017350	11	58	8	2	RMT3	-	-	g411.t1	O	-	PTHR13271,PTHR13271:SF7	-	-	-	-	AT1G24610.1	-	Rubisco methyltransferase family protein
Cre01.g017400	9	50	195	138	-	-	-	g412.t1, g412.t2	O	-	-	-	-	-	-	-	-	-
Cre01.g017450	22	38	32	60	POLA2	DNA polymerase alpha, subunit B	Homologous to eukaryotic DNA polymerase alpha, subunit B. Involved in DNA replication; a class B polymerase. See Burgers et al. (2001) (PMID: 11579108). Previously annotated as POLA2	g413.t1	SP	PF04042,PF08418	PTHR23061,PTHR23061:SF12	-	-	K02321	GO:0003677,GO:0003887,GO:0006260	AT1G67630.1	POLA2	DNA polymerase alpha 2
Cre01.g017500	428	304	565	334	-	-	-	g414.t1,Cre01.g017500.t1.1	O	PF01172,PF09377	PTHR10927	KOG2917	-	K14574	GO:0042254,GO:0045727	AT1G43860.1	-	sequence-specific DNA binding transcription factors
Cre01.g017550	19	11	155	114	-	-	-	g415.t1	SP	PF00560	PTHR23155,PTHR23155:SF80	KOG4237	-	-	GO:0005515	AT4G36180.1	-	Leucine-rich receptor-like protein kinase family protein
Cre01.g017600	134	451	570	1058	PQQ2	Putative quinoprotein	Presents motifs found on quinoproteins whose redox cofactor is a pyrrolo-quinoline quinone (PQQ); closely related to linked PPQ1 gene; most similar to bacterial quinoproteins; no orthologue found in Volvox	g416.t1,PQQ2, g416.t2,PQQ2	O	PF01011	-	-	-	-	-	-	-	-
Cre01.g017650	147	434	238	527	-	-	-	g417.t1,Cre01.g017650.t1.1, g417.t2	O	-	-	-	-	-	-	-	-	-
Cre01.g017701	3822	12819	32533	52075	-	-	-	g418.t1,Cre01.g017700.t1.3	O	PF03372,PF00078	PTHR13078,PTHR13078:SF14	KOG1995	-	-	GO:0003723,GO:0003964,GO:0006278	-	-	-
Cre01.g017750	329	401	579	650	-	-	-	g420.t1, g420.t2	O	-	-	-	-	-	-	-	-	-
Cre01.g017850	2	2	12	314	-	-	-	g421.t1,Cre01.g017850.t1.1	SP	-	-	-	-	-	-	-	-	-
Cre01.g017900	76	320	147	394	-	-	-	g422.t1	SP	PF01011	-	-	-	-	-	-	-	-
Cre01.g017951	47	2	43	79	-	-	-	g423.t1,Cre01.g017950.t1.2	C	PF00560	PTHR23155,PTHR23155:SF80	KOG4579	-	-	GO:0005515	AT4G36180.1	-	Leucine-rich receptor-like protein kinase family protein
Cre01.g018000	320	316	420	629	RPA12	DNA-directed RNA polymerase I subunit	Putative DNA-directed RNA polymerase I subunit A12.2, also called Rpa12p in yeast	g424.t1	O	PF01096	PTHR11239:SF3,PTHR11239	KOG2907	2.7.7.6	K03000	GO:0003676,GO:0006351,GO:0008270	AT3G25940.1	-	TFIIB zinc-binding protein
Cre01.g018050	184	186	359	293	NEF1	-	-	g425.t1,Cre01.g018050.t1.1,NEF1	C	-	-	-	-	-	-	AT5G13390.1	NEF1	no exine formation 1
Cre01.g018075	202	328	369	190	-	-	-	g426.t1	O	-	-	-	-	-	-	-	-	-
Cre01.g018100	183	442	495	258	-	-	-	g427.t1,Cre01.g018100.t1.1	SP	PF00782	PTHR10159,PTHR10159:SF97	-	-	-	GO:0006470,GO:0008138	AT2G35680.1	-	Phosphotyrosine protein phosphatases superfamily protein
Cre01.g018150	41	124	522	936	-	-	-	g428.t1,Cre01.g018150.t1.1	O	-	-	-	-	-	-	-	-	-
Cre01.g018184	0	22	28	0	-	-	-	g429.t1,Cre01.g018184.t1.1	O	-	-	-	-	-	-	-	-	-
Cre01.g018200	144	82	149	612	-	-	-	g430.t1	O	-	-	-	-	-	-	AT2G27980.1	-	Acyl-CoA N-acyltransferase with RING/FYVE/PHD-type zinc finger domain
Cre01.g018350	266	359	178	939	-	-	-	g433.t1,Cre01.g018350.t1.1	O	-	-	-	-	-	-	-	-	-
Cre01.g018400	57	175	250	454	IPK	-	-	g434.t1,IPK	O	PF05770	PTHR14217	-	2.7.1.134,2.7.1.159	K00913	GO:0000287,GO:0005524,GO:0005622,GO:0032957,GO:0035300,GO:0047325	AT4G33770.1	-	Inositol 1,3,4-trisphosphate 5/6-kinase family protein
Cre01.g018450	0	6	42	73	-	-	-	g435.t1	O	-	-	-	-	-	-	-	-	-
Cre01.g018500	12	46	92	214	HAS1	-	-	g436.t1,HAS1	O	PF01648	PTHR12215,PTHR12215:SF3	-	-	-	GO:0000287,GO:0008897,GO:0009059	AT2G02770.1	-	4\'-phosphopantetheinyl transferase superfamily
Cre01.g018550	177	322	634	477	-	-	-	g437.t1	SP	PF00211	PTHR11017	-	-	-	GO:0009190,GO:0016849,GO:0035556	-	-	-
Cre01.g018600	666	1654	1110	1211	-	-	-	g438.t1,Cre01.g018600.t1.1	SP	PF05529	PTHR14955,PTHR14955:SF5	-	-	-	GO:0005783,GO:0006886,GO:0016021	-	-	-
Cre01.g018650	1454	1249	1406	2313	-	-	-	g439.t1	M	PF01342	PTHR14955,PTHR14955:SF5	-	-	-	GO:0003677,GO:0005634	AT1G04020.2	ATBARD1,BARD1,ROW1	breast cancer associated RING 1
Cre01.g018700	25	77	274	26	-	-	-	g440.t1	O	-	-	-	-	-	-	-	-	-
Cre01.g018750	346	154	108	376	-	-	-	g441.t1,Cre01.g018750.t1.1	O	-	-	-	-	-	-	-	-	-
Cre01.g018800	7456	9635	18456	10305	ATP6	Mitochondrial F1F0 ATP synthase subunit 6	Subunit 6 of the mitochondrial F1F0-ATP synthase; [= yeast and bovine ATPA subunit]; part of the F0 sector	g442.t1,Cre01.g018800.t1.1,ATP6	M	PF00119	PTHR11410	-	3.6.3.14	K02126	GO:0015078,GO:0015986,GO:0045263	AT2G07741.1	-	ATPase, F0 complex, subunit A protein
Cre01.g018850	0	18	0	2	-	-	-	g443.t1,Cre01.g018850.t1.1	O	PF03372	PTHR12121	KOG0620	-	-	-	AT3G18500.2	-	DNAse I-like superfamily protein
Cre01.g018900	100	120	103	440	-	-	-	g444.t1,Cre01.g018900.t1.1	O	PF05773,PF01485	PTHR11685,PTHR11685:SF61	KOG1814	6.3.2.19	K11971	GO:0005515,GO:0008270	AT1G32340.1	NHL8	NDR1/HIN1-like 8
Cre01.g018950	160	373	762	1214	DHS1	Deoxyhypusine synthase	Transfers the aminobutyl moiety of spermidine to a specific lysine residue of eIF5A, forming deoxyhypusine (PMID: 17476569); deoxypusine will then be hydroxylated to generate the unusual aminoacid hypusine; an important mechanism controlling cell prolifer	g445.t1,Cre01.g018950.t1.1	O	PF01916	PTHR11703	KOG2924	2.5.1.46	K00809	GO:0008612	AT5G05920.1	DHS,EDA22	deoxyhypusine synthase
Cre01.g019000	5	134	206	54	-	-	-	g446.t1,Cre01.g019000.t1.1	O	PF06094	-	-	-	-	-	AT2G24390.1	-	AIG2-like (avirulence induced gene) family protein
Cre01.g019051	0	0	0	14	-	-	-	g447.t1	SP	-	-	-	-	-	-	-	-	-
Cre01.g019100	44	3	3	14	-	-	-	g448.t1,Cre01.g019100.t1.1	O	PF02826,PF00389	PTHR10996,PTHR10996:SF46	KOG0069	-	-	GO:0016616,GO:0048037,GO:0008152,GO:0051287	AT3G19480.1	-	D-3-phosphoglycerate dehydrogenase
Cre01.g019150	142	170	74	199	GCP4	Gamma tubulin interacting protein	Putative gamma-tubulin ring complex protein 4	g449.t1,Cre01.g019150.t1.1,GCP4	O	PF04130	PTHR19302,PTHR19302:SF10	KOG2065	-	-	GO:0000226,GO:0000922,GO:0005815	AT3G53760.1	ATGCP4,GCP4	GAMMA-TUBULIN COMPLEX PROTEIN 4
Cre01.g019200	224	88	118	657	-	-	-	g450.t1	O	PF05997	PTHR13026	-	-	-	GO:0006364,GO:0030688	AT5G20600.1	-	-
Cre01.g019250	8841	3810	1616	2348	SNE1	Putative dTDP-glucose 4-6-dehydratase	Putative dTDP-glucose 4-6-dehydratase, an NAD dependent epimerase/dehydratase may be a GDP-mannose 3,5-epimerase. Homolog to Arabidopsis GDP-mannose-3\',5\'-epimerase (GME) (AT5G28840; PMID: 16366586). Previously annotated as SNE1	g451.t1,Cre01.g019250.t1.1,SNE1	O	PF01370	PTHR10366,PTHR10366:SF35	KOG1429	5.1.3.-,5.1.3.18	K10046	GO:0003824,GO:0044237,GO:0050662	AT5G28840.1	GME	GDP-D-mannose 3\',5\'-epimerase
Cre01.g019300	438	234	0	670	-	-	-	g452.t1	SP	PF00211	PTHR11017	-	-	-	GO:0009190,GO:0016849,GO:0035556	-	-	-
Cre01.g019400	10	81	3	26	-	-	-	g454.t1,Cre01.g019400.t1.1	O	-	-	-	-	-	-	-	-	-
Cre01.g019450	86	62	2	58	-	-	-	g455.t1, g455.t2	O	PF00179	PTHR24067:SF32,PTHR24067	KOG0424	-	-	GO:0016881	AT3G57870.1	AHUS5,ATSCE1,EMB1637,SCE1,SCE1A	sumo conjugation enzyme 1
Cre01.g019500	0	48	1	242	-	-	-	g456.t1,Cre01.g019500.t1.1	O	PF00400	PTHR22847	-	-	-	-	AT5G08390.1	-	Transducin/WD40 repeat-like superfamily protein
Cre01.g019550	0	0	74	0	-	-	-	g457.t1,Cre01.g019550.t1.1	O	PF00023	PTHR24158,PTHR24158:SF306	-	-	-	GO:0005515	AT5G07270.1	XBAT33	XB3 ortholog 3 in Arabidopsis thaliana
Cre01.g019600	233	682	1091	684	-	-	-	g458.t1,Cre01.g019600.t1.1	C	-	-	-	-	-	-	AT5G62140.1	-	-
Cre01.g019650	125	202	274	351	-	-	-	g459.t1	C	-	-	-	-	-	-	-	-	-
Cre01.g019700	40	98	28	446	PAP7	Non-canonical poly(A) polymerase	Putative non-canonical poly(A) polymerase (PAP)	g460.t1,Cre01.g019700.t1.1,PAP7	M	-	PTHR12271,PTHR12271:SF13	-	-	-	-	AT3G45750.1	-	Nucleotidyltransferase family protein
Cre01.g019750	19	148	106	8	-	-	-	g461.t1	O	PF02518,PF09239	-	-	-	-	GO:0005524,GO:0003677,GO:0003918,GO:0005694,GO:0006265	AT3G20780.1	ATTOP6B,BIN3,HYP6,RHL3,TOP6B	topoisomerase 6 subunit B
Cre01.g019850	494	570	584	1114	FHL3,FTSH3	FtsH-like ATPase/metalloprotease	FtsH-like ATPase/metalloprotease. FtsH-like protein, probably mitochondrial (by homology to AtFtsH3 and AtFtsH10); metallopeptidase with AAA domain, probably membrane bound. Previously annotated as FTSH3	g462.t1,FHL3	M	PF01434,PF06480,PF00004	PTHR23076:SF11,PTHR23076	KOG0731	3.4.24.-	K08956	GO:0004222,GO:0005524,GO:0006508,GO:0008270,GO:0016021	AT1G07510.1	ftsh10	FTSH protease 10
Cre01.g019900	20	164	212	139	-	-	-	g463.t1,Cre01.g019900.t1.1	M	-	-	-	-	-	-	-	-	-
Cre01.g019950	2	0	0	0	DNJ7	DnaJ-like protein	DnaJ-like protein; probably cytosolic, as judged from absence of N-terminal extension and from homology with cytosolic PSI1 from S. pombe; annotation for PSI1: required for nuclear migration during mitosis and for the normal initiation of translation; Als	g464.t1,Cre01.g019950.t1.1	O	PF00226,PF01556	PTHR24077:SF88,PTHR24077	-	-	K09510	GO:0031072,GO:0006457,GO:0051082	AT2G20560.1	-	DNAJ heat shock family protein
Cre01.g020000	1	4	28	0	-	-	-	g465.t1	C	-	-	-	-	-	-	-	-	-
Cre01.g020050	2	70	11	52	-	-	-	g466.t1	M	-	-	KOG1003	-	-	-	-	-	-
Cre01.g020100	0	0	0	150	-	-	-	g467.t1	SP	-	-	-	-	-	-	-	-	-
Cre01.g020141	133	195	582	518	-	-	-	g468.t1	-	-	-	-	-	-	-	-	-	-
Cre01.g020182	8	53	41	127	-	-	-	g469.t1,Cre01.g020150.t1.3	M	-	-	-	-	-	-	-	-	-
Cre01.g020223	99	31	65	0	FUM2	-	-	g470.t1	O	PF10415,PF00206	PTHR11444:SF1,PTHR11444	KOG1317	4.2.1.2	K01679	GO:0006099,GO:0016829	AT5G50950.2	FUM2	FUMARASE 2
Cre01.g020264	37	60	4	51	APG6	-	-	g471.t1,Cre01.g020250.t1.2,APG6	O	PF04111	PTHR12768,PTHR12768:SF4	KOG2751	-	K08334	GO:0006914	AT3G61710.1	ATATG6,AtBECLIN1,ATG6,BECLIN1	AUTOPHAGY 6
Cre01.g020305	5871	8804	11595	8258	SDH4	-	-	g472.t1,Cre01.g020300.t1.2	-	PF05328	-	-	-	-	GO:0005506,GO:0005740,GO:0006099,GO:0016021,GO:0020037	-	-	-
Cre01.g020350	4739	9273	10244	17429	SDH3	Succinate dehydrogenase subunit b560	Succinate dehydrogenase cytochrome b560 subunit, mitochondrial precursor (SDHC); PMID: 15710684	g473.t1,Cre01.g020350.t1.1	M	PF01127	PTHR10978	KOG0449	-	-	GO:0016627	-	-	-
Cre01.g020400	165	247	314	864	-	-	-	g474.t1,Cre01.g020400.t1.1	O	PF00400	PTHR22848	KOG0275	-	K13111	-	AT1G73720.1	SMU1	transducin family protein / WD-40 repeat family protein
Cre01.g020450	0	0	0	0	-	-	-	g475.t1,Cre01.g020450.t1.1	SP	-	-	-	-	-	-	-	-	-
Cre01.g020500	0	0	0	0	-	-	-	g476.t1,Cre01.g020500.t1.1	SP	-	-	-	-	-	-	-	-	-
Cre01.g020575	2	0	196	1	HSP22D	-	-	g477.t1,Cre01.g020550.t1.1	C	-	-	-	-	-	-	-	-	-
Cre01.g020650	111	70	52	380	-	-	-	g478.t1	C	-	-	-	-	-	-	-	-	-
Cre01.g020701	2	2	0	32	-	-	-	g479.t1,Cre01.g020700.t1.3	M	-	-	-	-	-	-	-	-	-
Cre01.g020750	1039	1021	1184	2513	-	-	-	g480.t1,Cre01.g020750.t1.1	C	-	-	-	-	-	-	-	-	-
Cre01.g020751	166	692	2	0	-	-	-	g481.t1,Cre01.g020751.t1.1	M	-	-	-	-	-	-	-	-	-
Cre01.g020800	11	69	47	85	-	-	-	g483.t1,Cre01.g020800.t1.1	M	-	-	-	-	-	-	-	-	-
Cre01.g020850	15	78	113	438	CYG49	Adenylate/guanylate cyclase	Protein with domain similar to guanylate cyclase [Aedes aegypti]	g484.t1	M	PF07714,PF00211	PTHR11920	-	-	-	GO:0004672,GO:0006468,GO:0009190,GO:0016849,GO:0035556	-	-	-
Cre01.g020887	4	2	44	10	-	-	-	g485.t1,Cre01.g020887.t1.1	O	-	-	-	-	-	-	-	-	-
Cre01.g020918	1007	1233	1020	1264	PREP1	-	-	g486.t1,Cre01.g020900.t1.3,PREP1	C	PF00675,PF08367,PF05193	PTHR11851:SF68,PTHR11851	KOG2019	-	K06972	GO:0004222,GO:0006508,GO:0008237,GO:0008270	AT3G19170.1	ATPREP1,ATZNMP,PREP1	presequence protease 1
Cre01.g020950	35	185	406	626	-	-	-	g487.t1,Cre01.g020950.t1.1	O	PF04939	PTHR17602	KOG1765	-	-	GO:0005634,GO:0042254	AT2G37990.1	-	ribosome biogenesis regulatory protein (RRS1) family protein
Cre01.g021000	22	39	1	21	-	-	-	g488.t1	SP	PF06320	-	KOG3390	-	-	-	AT2G30330.1	-	GCN5L1 family protein
Cre01.g021050	135	102	445	347	TIM22A	Mitochondrial inner membrane translocase	Mitochondrial import inner membrane translocase subunit of 22 kDa, belongs to TIM17/TIM22/TIM23 family. Four TIM22-related proteins are present in Arabidopsis, three in Chlamydomonas	g489.t1,Cre01.g021050.t1.1	O	PF02466	PTHR14110	KOG3225	-	-	GO:0005743,GO:0008565,GO:0015031	AT3G10110.1	MEE67	Mitochondrial import inner membrane translocase subunit Tim17/Tim22/Tim23 family protein
Cre01.g021100	58	12	36	125	-	-	-	g490.t1,Cre01.g021100.t1.1	M	-	-	-	-	-	-	-	-	-
Cre01.g021150	51	143	116	258	TMU1	tRNA (uracil-5-)-methyltransferase	tRNA methyltransferase, catalyzes the transfer of a methyl group from S-adenosylmethionine to position 5 of the uridine residue at position 54 of tRNAs. Previously annotated as TRM2C	g491.t2,TMU1, g491.t1,TMU1	O	PF05958	PTHR11061	-	-	-	GO:0006396,GO:0008173	AT3G21300.1	-	RNA methyltransferase family protein
Cre01.g021200	87	0	63	26	CGL47	Putative sulfur metabolite repression control protein	Putative sulfur metabolite repression control protein with F-box domain	g492.t1,Cre01.g021200.t1.1	O	-	PTHR22844:SF64,PTHR22844	-	-	-	-	AT5G45360.1	-	F-box family protein
Cre01.g021251	22	111	388	522	ARG7	-	-	g493.t1,Cre01.g021250.t1.3	C	PF00206	PTHR11444,PTHR11444:SF3	KOG1316	4.3.2.1	K01755	GO:0004056,GO:0042450	AT5G10920.1	-	L-Aspartase-like family protein
Cre01.g021300	0	0	0	0	-	-	-	g494.t1,Cre01.g021300.t1.1	SP	-	-	-	-	-	-	-	-	-
Cre01.g021350	1077	1779	713	1949	-	-	-	g495.t1,Cre01.g021350.t1.1	C	-	-	-	-	-	-	-	-	-
Cre01.g021400	34	0	0	18	SPL13	-	-	g496.t1,Cre01.g021400.t1.1,SPL13	O	PF12542,PF10197	PTHR16196	KOG3869	-	-	-	AT2G44200.1	-	CBF1-interacting co-repressor CIR, N-terminal;Pre-mRNA splicing factor
Cre01.g021450	92	270	54	27	TPR4	-	-	g497.t3,TPR4, g497.t2,TPR4, g497.t1,TPR4	O	PF07719,PF00515	PTHR23083,PTHR23083:SF96	KOG1126	-	-	GO:0005515	AT4G37460.1	SRFR1	Tetratricopeptide repeat (TPR)-like superfamily protein
Cre01.g021500	507	611	325	166	-	-	-	g498.t1	SP	PF04515	PTHR12385,PTHR12385:SF22	KOG1362	-	-	-	AT3G15380.1	-	Plasma-membrane choline transporter family protein
Cre01.g021550	4	3	34	103	-	-	-	g499.t1	O	-	PTHR12298,PTHR12298:SF13	-	-	-	-	-	-	-
Cre01.g021600	1204	1786	2696	1642	HEL1	-	-	g500.t1,Cre01.g021600.t1.1,HEL1	O	PF00271,PF00397,PF00270	PTHR24031:SF50,PTHR24031	KOG0331	-	-	GO:0003676,GO:0004386,GO:0005524,GO:0005515,GO:0008026	AT3G01540.2	ATDRH1,DRH1	DEAD box RNA helicase 1
Cre01.g021650	37	74	626	158	-	-	-	g501.t1,Cre01.g021650.t1.1	O	-	-	-	-	-	-	-	-	-
Cre01.g021700	216	160	1265	1105	CYG36	Adenylate/guanylate cyclase	Large protein with C-terminal domain similar to guanylate cyclase [Aedes aegypti]	g502.t1	O	PF00211	PTHR11920	-	-	-	GO:0009190,GO:0016849,GO:0035556	-	-	-
Cre01.g021750	94	6	62	2	-	-	-	g503.t1,Cre01.g021750.t1.1	O	PF07818	PTHR13464	KOG2959	-	-	-	AT1G29220.1	-	transcriptional regulator family protein
Cre01.g021800	0	0	0	0	-	-	-	g504.t1,Cre01.g021800.t1.1	C	PF00856	-	-	-	-	GO:0005515	-	-	-
Cre01.g021850	8	58	0	209	HEL2	-	-	g505.t1,HEL2	C	PF00271,PF00929,PF00270	PTHR24031,PTHR24031:SF174	-	3.6.4.12	K03655	GO:0003676,GO:0004386,GO:0005524,GO:0008026	AT2G01440.1	-	DEAD/DEAH box RNA helicase family protein
Cre01.g021900	4	2	0	94	PUS11	-	-	g506.t1,PUS11	O	-	PTHR11142	-	-	-	GO:0001522,GO:0003723,GO:0009451,GO:0009982	AT5G35400.1	-	Pseudouridine synthase family protein
Cre01.g021950	38	51	224	411	-	-	-	g507.t1	M	PF08393	PTHR10676,PTHR10676:SF136	-	-	-	-	-	-	-
Cre01.g022000	0	0	0	0	SPA1	-	-	g508.t1,SPA1	O	PF00004	PTHR23074,PTHR23074:SF17	KOG0740	-	-	GO:0005524	AT3G27120.1	-	P-loop containing nucleoside triphosphate hydrolases superfamily protein
Cre01.g022050	0	0	0	0	-	-	-	g509.t1,Cre01.g022050.t1.1	O	-	-	-	-	-	-	-	-	-
Cre01.g022100	101	155	136	302	-	-	-	g510.t1,Cre01.g022100.t1.1	O	PF00632	PTHR11254,PTHR11254:SF143	-	-	-	GO:0005622,GO:0006464,GO:0016881	AT4G12570.1	UPL5	ubiquitin protein ligase 5
Cre01.g022150	118	6	8	12	KCN3	Voltage-gated K+ channel	Voltage-dependent 1-domain potassium channel (Shaker-like), alpha subunit; P-loop contains conserved motif for K+ selectivity	g511.t1,KCN3	O	PF00520	PTHR11537,PTHR11537:SF97	-	-	-	GO:0005216,GO:0006811,GO:0016020,GO:0055085	-	-	-
Cre01.g022200	526	145	2816	486	-	-	-	g512.t1,Cre01.g022200.t1.1	SP	-	-	-	-	-	-	-	-	-
Cre01.g022250	88	40	147	233	MRPL3	Mitochondrial ribosomal protein L3	Putative mitochondrial ribosomal protein L3, imported to mitochondria	g513.t1,MRPL3	M	PF00297	PTHR11229	KOG3141	-	-	GO:0003735,GO:0005622,GO:0005840,GO:0006412	AT3G17465.1	RPL3P	ribosomal protein L3 plastid
Cre01.g022283	6	6	0	0	-	-	-	g514.t1,Cre01.g022300.t1.3, g514.t2,Cre01.g022300.t2.1	O	-	-	-	-	-	-	-	-	-
Cre01.g022350	23	66	223	190	HEL3	-	-	g515.t1,Cre01.g022350.t1.1,HEL3	C	PF00271,PF00270	PTHR24031,PTHR24031:SF20	KOG0347	-	-	GO:0003676,GO:0004386,GO:0005524,GO:0008026	AT3G16840.1	-	P-loop containing nucleoside triphosphate hydrolases superfamily protein
Cre01.g022400	23	36	11	40	-	-	-	g516.t1	SP	PF00226	-	-	-	-	GO:0031072	AT3G58020.1	-	Chaperone DnaJ-domain superfamily protein
Cre01.g022450	2	0	74	219	-	-	-	g517.t1	M	PF07707	-	-	-	-	-	-	-	-
Cre01.g022462	0	0	151	34	-	-	-	g518.t1,Cre01.g022462.t1.1	O	-	-	-	-	-	-	-	-	-
Cre01.g022500	9	42	169	79	MME5	NADP malic enzyme	Malic Enzyme, NADP-dependent; malate dehydrogenase, decarboxylating (EC 1.1.1.40); based on similarity to mouse NADP malic enzyme (GenBank AAH80660); likely mitochondrial targeting, based on Target-P prediction and homology	g519.t1,Cre01.g022500.t1.1	M	PF00390,PF03949	PTHR23406:SF2,PTHR23406	KOG1257	-	-	GO:0016616,GO:0051287	AT1G79750.1	ATNADP-ME4,NADP-ME4	NADP-malic enzyme 4
Cre01.g022550	0	0	0	0	-	-	-	g520.t1	O	-	-	-	-	-	-	-	-	-
Cre01.g022600	473	319	683	891	CGL13	Predicted protein	Conserved expressed protein	g521.t1, g521.t2	SP	PF03567	-	-	-	-	GO:0008146,GO:0016021	AT1G08030.1	TPST	tyrosylprotein sulfotransferase
Cre01.g022650	25	99	10	198	-	-	-	g522.t1,Cre01.g022650.t1.1	O	PF00795	PTHR23088	KOG0808	3.5.1.6	K01431	GO:0006807,GO:0016810	AT5G64370.1	BETA-UP,PYD3	beta-ureidopropionase
Cre01.g022666	0	0	30	0	-	-	-	g523.t1	C	-	-	-	-	-	-	-	-	-
Cre01.g022681	117	0	0	75	-	-	-	g524.t2, g524.t1	O	-	-	-	-	-	-	-	-	-
Cre01.g022700	25	88	0	6	-	-	-	g525.t1	O	-	-	-	-	-	-	-	-	-
Cre01.g022750	182	125	287	376	FAP159	Flagellar Associated Protein	Flagellar Associated Protein with leucine-rich repeats, found in the flagellar proteome [PMID: 15998802]	g526.t1	O	-	-	-	-	-	-	-	-	-
Cre01.g022800	195	13	0	111	FAL1	Similar to Flagellar Associated Protein FAP159	Similar to Flagellar Associated Protein FAP159 with leucine-rich repeats that is found in the flagellar proteome [PMID: 15998802]; overlaps FAP159 gene model from v3	g527.t1,FAL1	O	-	-	-	-	-	-	-	-	-
Cre01.g022850	238	386	6	606	-	-	-	g528.t1,Cre01.g022850.t1.1	M	-	-	-	-	-	-	-	-	-
Cre01.g022900	1	1	0	38	-	-	-	g529.t1	M	-	-	-	-	-	-	-	-	-
Cre01.g022950	1	14	0	98	-	-	-	g530.t1,Cre01.g022950.t1.1	O	PF00651	PTHR24413	-	-	-	GO:0005515	AT3G17380.1	-	TRAF-like family protein
Cre01.g023000	77	455	41	639	PHT1,MFT12	Sodium-dependent phosphate transporter, major facilitator superfamily	Na+-dependent inorganic phosphate cotransporter. Previously annotated as MFT12.	g531.t1,MFT12,PHT1	C	PF07690	PTHR11662:SF23,PTHR11662	KOG2532	-	-	GO:0016021,GO:0055085	AT2G29650.1	ANTR1,PHT4;1	phosphate transporter 4;1
Cre01.g023050	110	71	41	462	UBX2	-	-	g532.t1,Cre01.g023050.t1.1,UBX2	O	PF09409	-	-	-	-	-	AT2G01650.1	PUX2	plant UBX domain-containing protein 2
Cre01.g023100	0	92	10	30	-	-	-	g533.t1	O	PF00847	-	-	-	-	GO:0003700,GO:0006355	AT5G67180.1	TOE3	target of early activation tagged (EAT) 3
Cre01.g023150	456	743	79	682	MCM5	Minichromosome maintenance protein	Homology to MCM5 DNA replication protein	g534.t1,Cre01.g023150.t1.1,MCM5	O	PF00493	PTHR11630,PTHR11630:SF42	KOG0481	-	K02209	GO:0003677,GO:0005524,GO:0006260	AT2G07690.1	MCM5	Minichromosome maintenance (MCM2/3/5) family protein
Cre01.g023200	197	246	453	449	-	-	-	g535.t1,Cre01.g023200.t1.1	O	-	-	-	-	-	-	-	-	-
Cre01.g023250	42	109	2	128	-	-	-	g536.t1	O	-	-	-	-	-	-	-	-	-
Cre01.g023300	1	72	11	2	-	-	-	g537.t1,Cre01.g023300.t1.1	O	PF01408	PTHR22604,PTHR22604:SF45	KOG2742	-	-	GO:0016491	AT3G20790.1	-	NAD(P)-binding Rossmann-fold superfamily protein
Cre01.g023350	19	40	64	374	THO2	Oligoendopeptidase	Belongs to M3 family of metalloproteases, like thimet oligopeptidase, oligopeptidase F; most similar to eubacterial homologues. Previously annotated as THO2 but this conflicts with series for Tho complex subunits	g539.t1	C	PF01432	-	-	-	-	GO:0004222,GO:0006508	-	-	-
Cre01.g023400	539	816	1863	1590	-	-	-	g540.t1	SP	PF04791	-	-	-	K14617	-	AT5G01460.1	-	LMBR1-like membrane protein
Cre01.g023450	101	89	64	166	-	-	-	g541.t1,Cre01.g023450.t1.1	C	-	-	-	-	-	-	-	-	-
Cre01.g023500	20	22	8	149	FAL2	Similar to Flagellar Associated Protein FAP234	Similar to conserved uncharacterized Flagellar Associated Protein FAP234 that is found in the flagellar proteome [PMID: 15998802]. Overlaps with FAP234 gene model from v3	g542.t1,Cre01.g023500.t1.1,FAL2	O	-	-	KOG0977	-	-	-	-	-	-
Cre01.g023550	139	6	60	126	FAP234	Flagellar Associated Protein, putative outer arm dynein light chain	Putative outer arm dynein light chain. Conserved uncharacterized Flagellar Associated Protein with leucine-rich repeat; found in the flagellar proteome [PMID: 15998802]	g543.t1	O	-	PTHR10588:SF19,PTHR10588	KOG1947	-	-	-	AT5G22320.1	-	Leucine-rich repeat (LRR) family protein
Cre01.g023600	0	0	0	0	-	-	-	g544.t1,Cre01.g023600.t1.1	O	PF01370	PTHR10366,PTHR10366:SF9	-	-	-	GO:0003824,GO:0044237,GO:0050662	AT1G51410.1	-	NAD(P)-binding Rossmann-fold superfamily protein
Cre01.g023650	7	4	6	15	-	-	-	g545.t1	C	PF00324	PTHR11785,PTHR11785:SF13	KOG1289	-	-	GO:0006810,GO:0016020,GO:0055085,GO:0003333,GO:0015171	AT2G01170.1	BAT1	bidirectional amino acid transporter 1
Cre01.g023750	7	24	4	69	-	-	-	g546.t1	O	-	-	-	-	-	-	-	-	-
Cre01.g023773	55	66	73	319	-	-	-	g547.t1,Cre01.g023773.t1.1	C	PF00498	-	-	-	-	GO:0005515	-	-	-
Cre01.g023787	83	444	160	728	-	-	-	g548.t1	O	PF00005	PTHR19211:SF15,PTHR19211	KOG2355	-	-	GO:0005524,GO:0016887	AT5G60790.1	ATGCN1,GCN1	ABC transporter family protein
Cre01.g023800	168	76	321	147	-	-	-	g550.t1	M	-	-	KOG2812	-	-	-	AT4G36690.4	ATU2AF65A	U2 snRNP auxilliary factor, large subunit, splicing factor
Cre01.g023850	78	141	138	146	-	-	-	g551.t1	O	-	-	-	-	-	-	-	-	-
Cre01.g023900	25	127	273	331	TNP5	-	-	g552.t1,TNP5	M	-	-	-	-	-	-	-	-	-
Cre01.g023913	688	248	1639	579	-	-	-	g553.t1,Cre01.g023913.t1.1	O	-	-	-	-	-	-	-	-	-
Cre01.g023950	26	1	146	78	-	-	-	g554.t1	M	-	-	-	-	-	-	-	-	-
Cre01.g024000	4	34	121	125	-	-	-	g555.t1	M	-	-	-	-	-	-	-	-	-
Cre01.g024050	115	55	59	58	-	-	-	g556.t1,Cre01.g024050.t1.1	C	-	PTHR23083,PTHR23083:SF208	-	-	-	-	-	-	-
Cre01.g024100	120	245	148	250	-	-	-	g557.t1	M	-	-	-	-	-	-	-	-	-
Cre01.g024150	456	936	1098	2448	-	-	-	g558.t1,Cre01.g024150.t1.1	M	-	-	-	-	-	-	-	-	-
Cre01.g024200	575	360	64	230	-	-	-	g559.t1	O	PF00076	PTHR23139,PTHR23139:SF13	KOG0108	-	K14407	GO:0003676	AT1G71800.1	CSTF64	cleavage stimulating factor 64
Cre01.g024250	344	414	794	1394	HEL4	-	-	g560.t1,HEL4	SP	-	-	-	-	-	-	-	-	-
Cre01.g024251	14	0	0	241	-	-	-	g561.t1,Cre01.g024251.t1.1	C	PF08482,PF00271,PF00270,PF04408	PTHR18934	KOG0922	-	-	GO:0003676,GO:0004386,GO:0005524,GO:0008026	AT1G32490.1	EMB2733,ESP3	RNA helicase family protein
Cre01.g024300	269	228	436	479	-	-	-	g562.t1,Cre01.g024300.t1.1	O	PF01398,PF08969	PTHR12947	KOG2880	3.1.2.15	K11866	GO:0005515	AT1G48790.1	AMSH1	associated molecule with the SH3 domain of STAM 1
Cre01.g024350	3621	2417	1551	2743	-	-	-	g563.t1,Cre01.g024350.t1.1	SP	PF02990	PTHR10766,PTHR10766:SF14	KOG1277	-	-	GO:0016021	AT2G01970.1	-	Endomembrane protein 70 protein family
Cre01.g024400	70	227	232	367	TRS85	Component of TRAPP complex, TRS85-like	Expressed Protein. Similar to TRS85, a component of the TRAPP complex, involved in ER to Golgi vesicle transport.	g564.t1	SP	-	PTHR12975,PTHR12975:SF6	KOG1938	-	-	-	AT5G16280.1	-	Tetratricopeptide repeat (TPR)-like superfamily protein
Cre01.g024500	180	114	40	106	-	-	-	g565.t1	O	-	-	-	-	-	-	-	-	-
Cre01.g024550	208	563	705	465	-	-	-	g566.t1	M	PF00069	PTHR23257:SF278,PTHR23257	KOG0192	-	-	GO:0004672,GO:0005524,GO:0006468	AT1G08720.1	ATEDR1,EDR1	Protein kinase superfamily protein
Cre01.g024601	120	43	95	178	-	-	-	g567.t1	M	-	-	-	-	-	-	-	-	-
Cre01.g024650	212	341	884	1222	CTL1	C-type lectin	C-type lectin, contains C-type lectin domain responsible for carbohydrate binding activity (PMID: 16336259)	g568.t1,CTL1	SP	PF07714,PF00024	PTHR11612,PTHR11612:SF57	KOG0192	-	-	GO:0004672,GO:0006468	AT1G18160.1	-	Protein kinase superfamily protein
Cre01.g024750	71	308	294	1223	-	-	-	g569.t1	O	PF00069	PTHR11612,PTHR11612:SF57	KOG0192	-	-	GO:0004672,GO:0005524,GO:0006468	AT1G18160.1	-	Protein kinase superfamily protein
Cre01.g024800	2	0	1	92	-	-	-	g570.t1	SP	PF00069	PTHR11612,PTHR11612:SF57	KOG0192	-	-	GO:0004672,GO:0005524,GO:0006468	AT1G18160.1	-	Protein kinase superfamily protein
Cre01.g024850	106	248	4	40	RDP2	Putative rhodanese domain phosphatase	Putative rhodanese domain phosphatase similar to CDC25; M-phase inducer phosphatase. Putative function in G2/M	g571.t1	O	PF00581	PTHR10828,PTHR10828:SF18	-	-	-	GO:0000087,GO:0004725,GO:0005622,GO:0006470	AT5G03455.1	ACR2,ARATH;CDC25,CDC25	Rhodanese/Cell cycle control phosphatase superfamily protein
Cre01.g024900	109	12	248	284	-	-	-	g572.t1	O	PF00076	PTHR24011,PTHR24011:SF180	KOG4725	-	-	GO:0003676	AT1G21320.2	-	nucleotide binding;nucleic acid binding
Cre01.g024950	42	492	659	711	-	-	-	g573.t1,Cre01.g024950.t1.1	O	-	PTHR12444	-	-	-	-	AT5G21080.1	-	Uncharacterized protein
Cre01.g025000	2	121	304	216	SSA12	Predicted protein	Expressed protein of unknown function, conserved only in ciliated organisms; identified by comparative genomics as being present only in organisms having cilia, including non-motile cilia; may have role in sensing, structure and/or assembly (SSA)	g574.t1,Cre01.g025000.t1.1,SSA12	O	PF07856	PTHR12210:SF19,PTHR12210	-	-	-	-	-	-	-
Cre01.g025025	8	31	12	113	-	-	-	g575.t1,Cre01.g025024.t1.2	O	PF07460	-	-	-	-	GO:0004519	-	-	-
Cre01.g025050	578	1112	2197	2196	-	-	-	g576.t1,Cre01.g025050.t1.1	O	PF00320	PTHR10071	-	-	-	GO:0003700,GO:0006355,GO:0008270,GO:0043565	AT4G32890.1	GATA9	GATA transcription factor 9
Cre01.g025100	74	88	568	132	PGP9	-	-	g577.t1,PGP9	O	PF00702	PTHR18901	-	-	-	GO:0003824,GO:0008152	AT2G33255.1	-	Haloacid dehalogenase-like hydrolase (HAD) superfamily protein
Cre01.g025150	26	67	0	72	CPLD15	Predicted protein	Conserved organelle protein with lipase active site	g578.t1,Cre01.g025150.t1.1	O	-	-	-	-	-	-	AT5G17670.1	-	alpha/beta-Hydrolases superfamily protein
Cre01.g025200	188	46	23	0	MMP4	Metalloproteinase of VMP family	Belongs to the large VMP-family of metalloproteinases (identified in Volvox); the binding site of the catalytic metal ion in VMPs is QExxHxxGxxH not HExxHxxGxxH, therefore VMPs prefer copper for activity rather than zinc; extracellular matrix glycoprotein	g579.t1,Cre01.g025200.t1.1,MMP4	SP	PF05548	-	-	-	-	-	-	-	-
Cre01.g025250	548	385	496	830	RFK2	Riboflavin kinase	Biosynthesis of FMN from riboflavin and ATP	g580.t1,RFK2	C	PF01687	PTHR22749	KOG3110	-	-	GO:0008531,GO:0009231	AT4G21470.1	ATFMN/FHY,FMN/FHY	riboflavin kinase/FMN hydrolase
Cre01.g025300	164	163	86	162	RAD51B	-	-	g581.t1,RAD51B	SP	PF08423	PTHR22942,PTHR22942:SF15	KOG1564	-	K10869	-	AT2G28560.1	ATRAD51B,RAD51B	DNA repair (Rad51) family protein
Cre01.g025350	572	700	775	594	FAP235	Flagellar Associated Protein	Flagellar Associated Protein, found in the flagellar proteome [PMID: 15998802]	g582.t1,Cre01.g025350.t1.1	O	PF03703	-	-	-	-	-	-	-	-
Cre01.g025400	434	751	2979	1866	-	-	-	g583.t1,Cre01.g025400.t1.1	O	-	PTHR23053	-	-	-	-	-	-	-
Cre01.g025450	156	105	32	90	FAP122,DRC9	Flagellar Associated Protein	Flagellar Associated Protein, found in the flagellar proteome [PMID: 15998802]. Phosphorylation characterized by Boesger et al. (2009) [PMID: 19429781]	g584.t1,Cre01.g025450.t1.1,FAP122	O	PF00612	-	-	-	-	GO:0005515	-	-	-
Cre01.g025500	27	15	0	106	-	-	-	g585.t1	M	-	PTHR19959	-	-	-	-	AT5G37590.1	-	Tetratricopeptide repeat (TPR)-like superfamily protein
Cre01.g025551	89	141	270	579	-	-	-	g586.t1,Cre01.g025550.t1.2	C	-	-	-	-	-	-	-	-	-
Cre01.g025600	2	32	160	117	-	-	-	g587.t1,Cre01.g025600.t1.1	M	-	-	-	-	-	-	-	-	-
Cre01.g025650	640	541	1087	752	-	-	-	g588.t1,Cre01.g025650.t1.1	SP	-	-	-	-	-	-	-	-	-
Cre01.g025700	214	229	702	375	-	-	-	g589.t1	M	PF01547	PTHR11017	-	-	-	GO:0005215,GO:0006810	-	-	-
Cre01.g025726	28	31	116	22	-	-	-	g590.t1	-	-	-	-	-	-	-	-	-	-
Cre01.g025750	0	0	0	0	-	-	-	g591.t1	O	PF01551	-	-	-	-	-	-	-	-
Cre01.g025767	110	4	40	70	-	-	-	g592.t1,Cre01.g025767.t1.1	SP	PF08457	-	-	-	-	-	-	-	-
Cre01.g025808	0	0	6	171	-	-	-	g593.t1,Cre01.g025800.t1.3	C	-	-	-	-	-	-	-	-	-
Cre01.g025850	103	523	834	1189	-	-	-	g594.t1,Cre01.g025850.t1.1	M	PF05153	PTHR12588	KOG1573	1.13.99.1	K00469	GO:0005506,GO:0005737,GO:0019310,GO:0050113,GO:0055114	AT1G14520.1	MIOX1	myo-inositol oxygenase 1
Cre01.g025900	0	16	27	32	-	-	-	g595.t1,Cre01.g025900.t1.1	O	PF00415	PTHR22870	KOG1427	-	-	-	AT5G08710.1	-	Regulator of chromosome condensation (RCC1) family protein
Cre01.g025950	6	11	0	0	PPR8	Pentatrichopeptide repeat protein	-	g596.t1,Cre01.g025950.t1.1	M	PF01535	PTHR24015,PTHR24015:SF207	-	-	-	-	AT4G31850.1	PGR3	proton gradient regulation 3
Cre01.g025983	673	487	132	561	-	-	-	g597.t1	SP	PF07173	-	-	-	-	-	AT4G37900.1	-	Protein of unknown function (duplicated DUF1399)
Cre01.g026016	127	316	882	565	-	-	-	g598.t1	-	-	-	-	-	-	-	-	-	-
Cre01.g026050	14	132	381	902	-	-	-	g599.t1	M	-	-	-	-	-	-	-	-	-
Cre01.g026100	777	1449	467	599	XRP14	Ribonuclease P-related	Essential for tRNA processing generating 5\'-termini of mature tRNA molecules; homologous to human RPP14 subunit (PubMed: 10024167)	g600.t1,Cre01.g026100.t1.1, g600.t2	O	PF01900	PTHR10993,PTHR10993:SF1	KOG4639	3.1.26.5	K03537	GO:0004540,GO:0008033	AT1G04635.1	EMB1687	ribonuclease P family protein / Rpp14 family protein
Cre01.g026150	0	0	22	249	-	-	-	g601.t1	O	PF01432	-	-	-	-	GO:0004222,GO:0006508	-	-	-
Cre01.g026200	21	176	446	363	PPR9	Pentatrichopeptide repeat protein	-	g602.t1,Cre01.g026200.t1.1	M	PF01535	PTHR24633	-	-	-	-	AT4G37380.1	-	Tetratricopeptide repeat (TPR)-like superfamily protein
Cre01.g026250	44	241	44	357	AGA1	Alpha-galactosidase	Alpha-galactosidase (melibiase); belongs to the family 27 of O-glycosyl hydrolases of clan GH-D	g603.t1,Cre01.g026250.t1.1,AGA1	O	PF01549,PF02065	PTHR11452	KOG2366	3.2.1.22	K07407	GO:0004553,GO:0005975	AT5G08370.1	AGAL2,AtAGAL2	alpha-galactosidase 2
Cre01.g026300	25	87	357	562	-	-	-	g604.t1,Cre01.g026300.t1.1	O	PF08238	PTHR11102	KOG4014	-	-	-	AT1G18260.1	-	HCP-like superfamily protein
Cre01.g026350	2	0	130	134	-	-	-	g605.t1	O	-	-	-	-	-	-	-	-	-
Cre01.g026400	22	96	122	187	-	-	-	g606.t1	SP	PF03124	PTHR10783,PTHR10783:SF9	-	-	-	GO:0016021	AT5G35730.1	-	EXS (ERD1/XPR1/SYG1) family protein
Cre01.g026450	834	2746	1623	1697	SRS1	Serine/arginine-rich pre-mRNA splicing factor	Serine/arginine rich (SR) protein involved in mRNA splicing; pre-mRNA splicing factor ASF/SF2; contains two RNA recognition motifs (RRM) Alternative splicing factor ASF/SF2 (RRM superfamily). Previously annotated as SRP35 but this conflicts with signal r	g607.t1,Cre01.g026450.t1.1,SRS1	O	PF00076	PTHR10548	KOG0105	-	-	GO:0003676	AT1G02840.1	ATSRP34,SR1,SRP34	RNA-binding (RRM/RBD/RNP motifs) family protein
Cre01.g026500	203	179	418	210	ASP3	Pepsin-type aspartyl protease	Aspartic protease, pepsin (A1) family; directed to secretory pathway	g608.t1,ASP3	SP	PF00026	PTHR13683,PTHR13683:SF98	KOG1339	-	-	GO:0004190,GO:0006508	AT5G43100.1	-	Eukaryotic aspartyl protease family protein
Cre01.g026550	1005	1063	608	1029	CCT7	T-complex protein 1, eta subunit	T-complex protein 1, eta subunit (TCP-1-eta) (CCT-eta) (TCPH); subunit of cytosolic chaperonin complex	g609.t1,CCT7	O	PF00118	PTHR11353:SF22,PTHR11353	KOG0361	-	-	GO:0005524,GO:0006457,GO:0051082,GO:0044267	AT3G11830.1	-	TCP-1/cpn60 chaperonin family protein
Cre01.g026600	3305	5592	5967	6502	UBC11	-	-	g610.t1,Cre01.g026600.t1.1,UBC11	O	PF00179	PTHR24067,PTHR24067:SF30	KOG0417	6.3.2.19	K10580	GO:0016881	AT1G16890.2	UBC13B,UBC36	ubiquitin-conjugating enzyme 36
Cre01.g026650	272	227	152	471	-	-	-	g611.t1,Cre01.g026650.t1.1	SP	PF00994	PTHR23293	-	-	-	GO:0006777	AT5G03430.1	-	phosphoadenosine phosphosulfate (PAPS) reductase family protein
Cre01.g026700	0	0	0	0	-	-	-	g612.t1	C	-	-	-	-	-	-	-	-	-
Cre01.g026750	0	0	4	0	-	-	-	g613.t1	M	-	-	-	-	-	-	-	-	-
Cre01.g026800	0	18	70	0	-	-	-	g614.t1	M	-	-	-	-	-	-	-	-	-
Cre01.g026850	2	14	60	24	-	-	-	g615.t1	C	-	-	-	-	-	-	-	-	-
Cre01.g026900	238	123	66	240	SSA14	Kynurenine 3-monooxygenase	Kynurenine 3-monooxygenase. Identified by comparative genomics as being present only in organisms having cilia, including non-motile cilia; may have role in sensing, structure and/or assembly (SSA). Previously annotated as SSA14. Catalyzes the formatio	g616.t2,SSA14, g616.t1,Cre01.g026900.t1.1,SSA14	C	PF01494	PTHR13789:SF100,PTHR13789	KOG2614	-	-	GO:0004497,GO:0055114	AT2G29720.1	CTF2B	FAD/NAD(P)-binding oxidoreductase family protein
Cre01.g026950	52	117	273	276	-	-	-	g617.t1,Cre01.g026950.t1.1	SP	-	-	-	-	-	-	-	-	-
Cre01.g027000	182244	259714	253308	184808	RPL11	Ribosomal protein L11, component of cytosolic 80S ribosome and 60S large subunit	Cytosolic 80S ribosomal protein L11; Cytosolic 60S large ribosomal subunit protein L11	g618.t1,Cre01.g027000.t1.1	O	PF00673,PF00281	PTHR11994:SF2,PTHR11994	KOG0397	-	-	GO:0003735,GO:0005622,GO:0005840,GO:0006412	AT2G42740.1	RPL16A	ribosomal protein large subunit 16A
Cre01.g027050	786	810	373	765	-	-	-	g619.t1	O	PF11527	-	-	-	-	-	-	-	-
Cre01.g027100	56	316	656	217	IMP2	Mitochondrial inner membrane signal peptidase	Serine protease (S26A family); type I signal peptidase; processes a subset of mitochondrion-imported proteins as they are translocated through the inner membrane into the intermembrane space	g620.t1,Cre01.g027100.t1.1	O	PF00717	PTHR12383:SF8,PTHR12383	KOG1568	3.4.99.-	K09648	-	AT3G08980.1	-	Peptidase S24/S26A/S26B/S26C family protein
Cre01.g027150	137	115	385	1318	HEL5,CPLD46	DEAD/DEAH-box helicase	DEAD/DEAH-box helicase, possibly plastid targeted. Plant-lineage-and-diatoms conserved protein. Previously annotated as CPLD46	g621.t1,CPLD46,HEL5	M	PF08148,PF00270	PTHR11752:SF2,PTHR11752	KOG0947	-	-	GO:0005524,GO:0016818,GO:0003676,GO:0008026	AT1G70070.1	EMB25,ISE2,PDE317	DEAD/DEAH box helicase, putative
Cre01.g027200	683	860	478	1604	UBC12	-	-	g622.t1,Cre01.g027200.t1.1,UBC12	O	PF00179	PTHR24067,PTHR24067:SF19	KOG0416	6.3.2.19	K10576	GO:0016881	AT1G63800.1	UBC5	ubiquitin-conjugating enzyme 5
Cre01.g027250	8	40	114	203	-	-	-	g623.t1,Cre01.g027250.t1.1	O	-	-	-	-	-	-	-	-	-
Cre01.g027300	0	98	0	0	-	-	-	g624.t1	O	-	-	-	-	-	-	-	-	-
Cre01.g027350	5	6	15	130	TMG10	-	-	g625.t2,TMG10, g625.t1,Cre01.g027350.t1.1,TMG10, g625.t3,TMG10	O	PF00588	PTHR12029:SF11,PTHR12029	-	-	-	GO:0003723,GO:0006396,GO:0008173	AT4G17610.1	-	tRNA/rRNA methyltransferase (SpoU) family protein
Cre01.g027400	0	16	3	402	-	-	-	g626.t1, g626.t2	M	-	-	-	-	-	-	-	-	-
Cre01.g027450	37	181	386	464	TRX10	Thioredoxin-like protein	Unusual thioredoxin containing an unusual active site WCTKC (classically thioredoxins contain a WCGPC or WCPPC active site).	g627.t1,Cre01.g027450.t1.1,TRX10	O	PF00085	PTHR10438:SF10,PTHR10438	KOG0907	-	-	GO:0045454,GO:0006662,GO:0009055,GO:0015035	AT3G53220.1	-	Thioredoxin superfamily protein
Cre01.g027500	0	2	0	0	-	-	-	g628.t1	C	PF00622	-	-	-	-	GO:0005515	-	-	-
Cre01.g027550	481	281	316	363	-	Cytochrome P450, CYP97 superfamily, CYP97B family	Cytochrome P450, CYP97 superfamily, CYP97B family. CYP97A3 of Arabidopsis is a carotenoid beta-ring hydroxylase [PMID: 16492736]. CYP97C1 of Arabidopsis (LUT1) is a carotenoid epsilon-ring hydroxylase [PMID: 14709673]. Previously annotated as CYP97B6	g629.t1	O	PF00067	PTHR24301,PTHR24301:SF127	-	-	-	GO:0005506,GO:0009055,GO:0016705,GO:0020037	AT4G15110.1	CYP97B3	cytochrome P450, family 97, subfamily B, polypeptide 3
Cre01.g027575	0	0	0	13	-	-	-	g630.t1	C	-	-	-	-	-	-	-	-	-
Cre01.g027600	102	14	106	136	-	-	-	g631.t1	C	-	-	-	-	-	-	-	-	-
Cre01.g027650	2	8	1	48	-	-	-	g632.t1,Cre01.g027650.t1.1	M	-	-	-	-	-	-	-	-	-
Cre01.g027700	6	4	4	58	-	-	-	g633.t1,Cre01.g027700.t1.1	C	-	-	-	-	-	-	-	-	-
Cre01.g027750	0	0	0	0	MFT7,MAE7	MATE efflux family protein	Putative MATE efflux family protein, related to Arabidopsis putative integral membrane protein. Previously annotated as MFT7	g634.t1,MAE7,MFT7	C	-	-	-	-	-	-	-	-	-
Cre01.g027764	69	95	170	262	-	-	-	g635.t1,Cre01.g027764.t1.1	C	PF01554	PTHR11206:SF38,PTHR11206	KOG1347	-	-	GO:0006855,GO:0015238,GO:0015297,GO:0016020,GO:0055085	AT5G52450.1	-	MATE efflux family protein
Cre01.g027800	1158	1685	5190	4977	ATPvH,ATPVH	Vacuolar ATP synthase subunit H	Vacuolar ATP synthase subunit H, V-ATPase H subunit, Vacuolar proton pump H subunit	g636.t1,Cre01.g027800.t1.1,ATPVH,ATPvH	O	PF03224,PF11698	PTHR10698	KOG2759	3.6.3.14	K02144	GO:0000221,GO:0015991,GO:0046961,GO:0016820	AT3G42050.1	-	vacuolar ATP synthase subunit H family protein
Cre01.g027850	93	311	0	35	NUOAF2	-	-	g637.t1,NUOAF2	O	PF08547	PTHR13194,PTHR13194:SF9	-	-	-	-	AT4G18810.2	-	NAD(P)-binding Rossmann-fold superfamily protein
Cre01.g027900	2	242	0	0	-	-	-	g638.t1,Cre01.g027900.t1.1	O	PF03134	PTHR12300,PTHR12300:SF20	KOG1725	-	-	-	AT5G42560.1	-	Abscisic acid-responsive (TB2/DP1, HVA22) family protein
Cre01.g027950	311	224	1053	411	IFT74,IFT72	Intraflagellar transport protein 74/72	Intraflagellar transport particle protein 74/72. Also known as IFT72	g639.t1,Cre01.g027950.t1.1,IFT72	M	-	-	-	-	-	-	-	-	-
Cre01.g028000	135	0	364	10	-	-	-	g640.t1	O	-	-	KOG1003	-	-	-	-	-	-
Cre01.g028050	0	0	0	0	-	-	-	g641.t1,Cre01.g028050.t1.1	SP	-	-	-	-	-	-	-	-	-
Cre01.g028101	126	45	48	74	-	-	-	g642.t1,Cre01.g028100.t1.2	M	-	-	-	-	-	-	-	-	-
Cre01.g028150	94	526	92	111	CPLD69	-	-	g643.t1,Cre01.g028150.t1.1	O	-	-	-	-	-	-	AT1G76060.1	EMB1793	LYR family of Fe/S cluster biogenesis protein
Cre01.g028200	497	885	1594	1299	DBP2,HEL6	DEAD-box RNA helicase	Homology to Saccharomyces cerevisiae Dbp2p: essential ATP-dependent RNA helicase of the DEAD-box protein family, involved in nonsense-mediated mRNA decay and rRNA processing. Previously annotated as DBP2 after the yeast protein, but there is no DBP1 in t	g644.t1,DBP2,HEL6, g644.t2,DBP2,HEL6	O	PF00271,PF00270	PTHR24031:SF50,PTHR24031	KOG0331	3.6.4.13	K12823	GO:0003676,GO:0004386,GO:0005524,GO:0008026	AT1G55150.1	-	DEA(D/H)-box RNA helicase family protein
Cre01.g028250	234	388	172	220	GEA1	Putative lysophospholipase, glycerol-ester acylhydrolase	Putative lysophospholipase, glycerol-ester acylhydrolase (acylglycerol lipase) with alpha/beta hydrolase fold. Previously annotated as DBP2	g645.t1,Cre01.g028250.t1.1,GEA1	O	PF12146,PF00561	PTHR11614,PTHR11614:SF28	KOG1455	3.1.1.23	K01054	-	AT1G18360.1	-	alpha/beta-Hydrolases superfamily protein
Cre01.g028300	10	168	256	86	-	-	-	g646.t1,Cre01.g028300.t1.1	O	-	-	-	-	-	-	-	-	-
Cre01.g028350	0	28	0	67	DEG8	DegP-type protease	(HtrA) similar to DegP protease; serine protease, trypsin family, DegP type (HtrA) (protease Do) most similar to At5g39830 (DegP8) [PMID: 11299370, PMID: 12185496]; one PDZ domain, probably involved in substrate recognition and protease activation [PMID:	g647.t1	C	PF00089	PTHR22939,PTHR22939:SF23	KOG1320	3.4.21.-	K01362	GO:0004252,GO:0006508	AT5G39830.1	DEG8,DEGP8	Trypsin family protein with PDZ domain
Cre01.g028400	6	39	37	68	DDC1	Aromatic-aminoacid decarboxylase	Could be involved in the formation of tryptamine by decarboxylation of tryptophan; tryptamine is a substrate of strictosidine synthase, a key enzyme in monoterpene indole alkaloid biosynthesis; a strictosidine synthase homologue is found in Chlamydomonas	g648.t1,DDC1	M	PF01753	-	-	-	-	GO:0008270	-	-	-
Cre01.g028423	152	191	112	69	-	-	-	g649.t1,Cre01.g028423.t1.1	O	PF00282	PTHR11999,PTHR11999:SF11	KOG0628	4.1.1.25	K01592	GO:0016831,GO:0019752,GO:0030170	AT2G20340.1	-	Pyridoxal phosphate (PLP)-dependent transferases superfamily protein
Cre01.g028450	3	79	4	5	-	-	-	g650.t1,Cre01.g028450.t1.1	O	PF04055	-	-	-	-	GO:0003824,GO:0051536	AT3G19630.1	-	Radical SAM superfamily protein
Cre01.g028500	42	342	403	589	-	-	-	g651.t1,Cre01.g028500.t1.1	O	-	-	-	-	-	-	AT5G57460.1	-	-
Cre01.g028550	26	70	26	224	OTU1	-	-	g652.t1,Cre01.g028550.t1.1,OTU1	O	PF02338	PTHR12419	KOG2606	-	-	-	AT3G62940.2	-	Cysteine proteinases superfamily protein
Cre01.g028600	35	40	32	65	SDR2	-	-	g653.t1,Cre01.g028600.t1.1,SDR2	M	PF00106	PTHR24322	KOG0725	-	-	GO:0008152,GO:0016491	AT2G29290.2	-	NAD(P)-binding Rossmann-fold superfamily protein
Cre01.g028650	241	818	522	1807	-	-	-	g654.t1,Cre01.g028650.t1.1	SP	-	-	-	-	-	-	-	-	-
Cre01.g028713	3144	2339	2013	1667	-	-	-	g655.t1	-	-	-	-	-	-	-	-	-	-
Cre01.g028777	75	334	360	2	-	-	-	g656.t1,Cre01.g028777.t1.1	O	-	-	-	-	-	-	-	-	-
Cre01.g028850	5199	7601	823	3431	-	-	-	g658.t1,Cre01.g028850.t1.1	SP	PF00581	-	KOG1530	-	-	-	-	-	-
Cre01.g028900	118	203	236	693	-	-	-	g659.t1	M	-	PTHR10366,PTHR10366:SF1	-	-	-	-	-	-	-
Cre01.g028950	30	227	260	582	-	-	-	g660.t1,Cre01.g028950.t1.1	SP	PF00581	-	KOG1530	-	-	-	-	-	-
Cre01.g029000	43	31	130	58	COQD2,UMM1,COQ5D	Ubiquinone/menaquinone biosynthesis methyltransferase	UbiE/COQ5 methyltransferase family; possibly functioning in chloroplast. Previously annotated as COQ5D	g661.t1,Cre01.g029000.t1.1,COQ5D,UMM1	C	PF08241	PTHR10108,PTHR10108:SF237	-	-	-	GO:0008152,GO:0008168	AT1G48600.1	AtPMEAMT,PMEAMT	S-adenosyl-L-methionine-dependent methyltransferases superfamily protein
Cre01.g029050	869	859	303	841	-	-	-	g662.t1,Cre01.g029050.t1.1	O	PF10607,PF08513	PTHR12864	KOG2659	-	-	-	AT1G61150.1	-	LisH and RanBPM domains containing protein
Cre01.g029100	290	104	0	148	-	-	-	g663.t1,Cre01.g029100.t1.1	O	PF05916	PTHR12772	KOG4071	-	K10733	GO:0005634,GO:0006260	AT3G12530.1	PSF2	PSF2
Cre01.g029150	145	110	111	76	DAU1,ODA7	Outer row dynein assembly protein, predominantly cytoplasmic	Outer row dynein assembly protein, ODA7 [PMID: 17194703], predominantly cytoplasmic. Identified by comparative genomics as being present only in organisms having motile (MOT) cilia. Ortholog of human LRRC50, mutations in which can result in primary cil	g664.t1,Cre01.g029150.t1.1,ODA7	O	PF00560	PTHR10588:SF7,PTHR10588	KOG2739	-	-	GO:0005515	AT5G22320.1	-	Leucine-rich repeat (LRR) family protein
Cre01.g029200	36	145	0	318	ESP1	Separase, cell cycle protease	Separase homolog; Protease that cleaves cohesin proteins to initiate anaphase	g665.t1,ESP1	SP	PF03568	PTHR12792	-	3.4.22.49	K02365	GO:0005634,GO:0006508,GO:0008233	AT4G22970.1	AESP,ESP,RSW4	homolog of separase
Cre01.g029250	4	4	0	106	AAH1	Aromatic amino acid hydroxylase-related protein	Related to phenylalanine hydroxylase and tryptophan monooxygenase, not usually found in angiosperms	g666.t1,Cre01.g029250.t1.1,AAH1	M	PF00351	PTHR11473	-	1.14.16.1	K00500	GO:0016714,GO:0055114,GO:0004497,GO:0005506,GO:0009072	-	-	-
Cre01.g029300	1099	2177	3050	2370	TPIC1,TPI1	Triose phosphate isomerase	Triose phosphate isomerase (TIM), chloroplast precursor; Genbank entry AY742323. Previously annotated as TPIC1	g667.t1,Cre01.g029300.t1.1,TPI1	C	PF00121	PTHR21139	KOG1643	5.3.1.1	K01803	GO:0004807,GO:0008152	AT2G21170.1	PDTPI,TIM	triosephosphate isomerase
Cre01.g029350	292	192	846	541	C1d-87,FAP297	-	-	g668.t1,Cre01.g029350.t1.1,C1d-87	O	-	-	-	-	-	-	-	-	-
Cre01.g029400	32	99	329	222	-	-	-	g669.t1,Cre01.g029400.t1.1	O	PF08016	-	-	-	-	-	-	-	-
Cre01.g029450	46	445	223	407	-	-	-	g670.t1	O	PF00505,PF03531	PTHR13711:SF58,PTHR13711	KOG0526	-	K09272	GO:0003677,GO:0005634	AT3G28730.1	ATHMG,HMG,NFD,SSRP1	high mobility group
Cre01.g029500	514	824	1039	855	CDPKK3	-	-	g671.t1,Cre01.g029500.t1.1,CDPKK3	O	PF00069	PTHR24347,PTHR24347:SF122	KOG0583	-	-	GO:0004672,GO:0005524,GO:0006468	AT3G45240.1	ATSNAK2,GRIK1	geminivirus rep interacting kinase 1
Cre01.g029550	29	96	132	673	-	-	-	g672.t1	O	-	-	-	-	-	-	-	-	-
Cre01.g029600	33	121	56	14	-	-	-	g673.t1,Cre01.g029600.t1.1	C	PF05042	-	-	-	-	-	AT4G26740.1	ATPXG1,ATS1,CLO1	seed gene 1
Cre01.g029650	262	334	843	1264	VPS35	Subunit of Retromer complex	Expressed Protein. Similar to VPS35, a component of the Retromer Coat complex involved in endosomal to Golgi trafficking; may still need editing at 3\' end due to sequence gap.	g674.t1,VPS35	O	PF03635	PTHR11099	KOG1107	-	-	-	AT2G17790.1	VPS35A,ZIP3	VPS35 homolog A
Cre01.g029700	691	600	408	519	-	-	-	g675.t1,Cre01.g029700.t1.1	SP	-	-	-	-	-	-	-	-	-
Cre01.g029750	4007	3284	7199	6622	FAK2,FAK1,DAAK1	ODA5-associated flagellar adenylate kinase	3 nearly identical repeats of an adenylate kinase domain; corresponds approximately to GI:46518741; reduced in the flagellum of the outer dynein arm oda5 mutant [PMID: 15064350]. Previously annotated as two distinct FAKs, but no current evidence for this	g676.t1,FAK1,FAK2	O	PF00406	PTHR23359,PTHR23359:SF23	KOG3079	2.7.4.3	K00939	GO:0005524,GO:0006139,GO:0019205	AT5G26667.2	PYR6	P-loop containing nucleoside triphosphate hydrolases superfamily protein
Cre01.g029800	99	28	575	194	-	-	-	g677.t1,Cre01.g029800.t1.1	M	-	-	-	-	-	-	-	-	-
Cre01.g029850	220	292	626	370	STK19,STPK19	Serine/threonine protein kinase	Serine/Threonine protein kinase. Previously annotated as STPK19	g678.t1,Cre01.g029850.t1.1,STK19,STPK19	C	PF00433,PF00069	PTHR24358:SF32,PTHR24358	KOG0605	-	-	GO:0004674,GO:0005524,GO:0006468,GO:0004672	AT1G30640.1	-	Protein kinase family protein
Cre01.g029900	291	176	154	420	-	-	-	g679.t1,Cre01.g029900.t1.1	SP	PF01061,PF00005	PTHR19241,PTHR19241:SF86	KOG0061	-	-	GO:0016020,GO:0005524,GO:0016887	AT3G55090.1	-	ABC-2 type transporter family protein
Cre01.g029950	80155	36289	52350	38609	-	-	-	g680.t1,Cre01.g029950.t1.1	O	-	-	-	-	-	-	-	-	-
Cre01.g030000	78	20	36	0	-	-	-	g681.t1	SP	-	-	-	-	-	-	-	-	-
Cre01.g030050	63410	115690	91476	67884	PRPL34	Plastid ribosomal protein L34	Chloroplast ribosomal protein L34, imported to chloroplast	g682.t1,Cre01.g030050.t1.1	C	PF00468	PTHR14503	KOG4612	-	-	GO:0003735,GO:0005622,GO:0005840,GO:0006412	AT1G29070.1	-	Ribosomal protein L34
Cre01.g030100	28	17	21	59	PTK13	Protein tyrosine kinase	Putative protein tyrosine kinase identified through multi-level HMM library for kinase classification (PMID: 17557329)	g683.t1,PTK13, g683.t2,PTK13	M	PF07714	PTHR23257:SF334,PTHR23257	KOG0192	-	-	GO:0004672,GO:0006468	AT2G40860.1	-	protein kinase family protein / protein phosphatase 2C ( PP2C) family protein
Cre01.g030150	19	132	2	210	-	-	-	g684.t1,Cre01.g030150.t1.1	O	PF09739	PTHR13489	KOG2545	-	-	-	AT2G40550.1	ETG1	E2F target gene 1
Cre01.g030200	3248	2556	5776	3644	PP2C4,PPP3	Phosphoprotein phosphatase 2C delta	Conserved expressed protein in flagellar proteome [PMID: 15998802], related to protein phosphatase 2C; chloroplast targeted prediction in Arabidopsis. Previously annotaed as PP2C4	g685.t1,Cre01.g030200.t1.1,PP2C4,PPP3	O	PF00481	PTHR13832,PTHR13832:SF94	KOG0698	-	-	GO:0003824	AT1G79630.1	-	Protein phosphatase 2C family protein
Cre01.g030250	166	167	52	206	-	-	-	g686.t1,Cre01.g030250.t1.1	M	PF00459	PTHR20854:SF3,PTHR20854	KOG1528	3.1.3.57,3.1.3.7	K01082,K01107	GO:0004437	AT5G63980.1	ALX8,ATSAL1,FRY1,HOS2,RON1,SAL1	Inositol monophosphatase family protein
Cre01.g030300	99	252	419	334	-	-	-	g687.t1, g687.t2	O	PF00892	-	-	-	-	GO:0016020	AT5G12170.2	CLT3	CRT (chloroquine-resistance transporter)-like transporter 3
Cre01.g030350	121	6	0	0	CGL41	Predicted protein	Conserved expressed protein of unknown function	g688.t1	SP	PF02341	-	-	-	-	-	AT4G04330.1	-	Chaperonin-like RbcX protein
Cre01.g030400	0	46	0	98	-	-	-	g689.t1	O	-	-	-	-	-	-	-	-	-
Cre01.g030450	21	101	85	307	-	-	-	g690.t1	O	PF00443	PTHR24006,PTHR24006:SF196	KOG1864	3.1.2.15	K11858	GO:0004221,GO:0006511	AT3G49600.1	ATUBP26,SUP32,UBP26	ubiquitin-specific protease 26
Cre01.g030500	625	1183	2663	1625	CYG58	-	-	g691.t1,Cre01.g030500.t1.1	O	PF00211	PTHR11920	-	-	-	GO:0009190,GO:0016849,GO:0035556	-	-	-
Cre01.g030550	398	40	182	92	UBX1	-	-	g692.t1,Cre01.g030550.t1.1,UBX1	O	PF09409	PTHR13020,PTHR13020:SF20	KOG2699	-	-	-	AT1G04850.1	-	ubiquitin-associated (UBA)/TS-N domain-containing protein
Cre01.g030600	275	355	686	360	MAPKKK4	Mitogen-Activated Protein Kinase Kinase Kinase	MAPKKK4; MAP (Mitogen-Activated) Kinase Kinase Kinase Homolog 4; MEK Kinase 4; MAP3K4	g693.t1,MAPKKK4	M	PF00069	PTHR23257,PTHR23257:SF335	KOG0192	-	-	GO:0004672,GO:0005524,GO:0006468	AT3G63260.1	ATMRK1	Protein kinase superfamily protein
Cre01.g030650	154	154	72	540	PHR5	-	-	g694.t1,Cre01.g030650.t1.1,PHR5	SP	PF03441,PF00875	PTHR11455	-	-	-	GO:0003913,GO:0006281	AT5G24850.1	CRY3	cryptochrome 3
Cre01.g030700	819	866	146	430	PTK14	Protein tyrosine kinase	Putative protein tyrosine kinase identified through multi-level HMM library for kinase classification (PMID: 17557329)	g695.t1,PTK14	O	PF07714	PTHR23257,PTHR23257:SF335	-	-	-	GO:0004672,GO:0006468	AT3G63260.1	ATMRK1	Protein kinase superfamily protein
Cre01.g030750	344	338	0	801	-	-	-	g696.t1	M	-	-	-	-	-	-	-	-	-
Cre01.g030800	794	558	417	2515	CSN2	COP9 signalosome subunit	Similar to COP9 signalosome, subunit CSN2	g697.t1,Cre01.g030800.t1.1,CSN2	O	PF01399	PTHR10678	KOG1464	-	K12176	GO:0005515	AT2G26990.1	ATCSN2,COP12,CSN2,FUS12	proteasome family protein
Cre01.g030850	549	549	422	610	POA4	20S proteasome alpha subunit D	20S proteasome alpha subunit D (type 7)	g698.t1,Cre01.g030850.t1.1,POA4	O	PF00227,PF10584	PTHR11599,PTHR11599:SF15	KOG0183	3.4.25.1	K02731	GO:0004298,GO:0005839,GO:0051603,GO:0004175,GO:0006511,GO:0019773	AT5G66140.1	PAD2	proteasome alpha subunit D2
Cre01.g030900	0	2	0	12	-	-	-	g699.t1	SP	PF00501	PTHR24095:SF47,PTHR24095	-	-	-	GO:0003824,GO:0008152	AT1G30520.1	AAE14	acyl-activating enzyme 14
Cre01.g030950	36	117	135	173	-	-	-	g700.t1	O	PF08617	PTHR15840:SF9,PTHR15840	KOG4066	-	-	-	AT4G34412.1	-	-
Cre01.g030968	2	59	0	124	-	-	-	g701.t1	M	-	-	-	-	-	-	-	-	-
Cre01.g030986	0	0	0	0	-	-	-	g702.t1	-	-	-	-	-	-	-	-	-	-
Cre01.g031004	374	560	293	1648	-	-	-	g703.t1,Cre01.g031004.t1.1	O	-	PTHR14493,PTHR14493:SF7	-	-	-	-	AT5G12850.1	-	CCCH-type zinc finger protein with ARM repeat domain
Cre01.g031050	201	113	225	328	-	-	-	g704.t1,Cre01.g031050.t1.1, g704.t2	O	PF11942,PF03439	PTHR11125	KOG1999	-	-	-	AT4G08350.1	GTA02,GTA2	global transcription factor group A2
Cre01.g031100	2850	3106	2870	2568	TEF30	Predicted protein	Contains a PDZ domain; present in thylakoid-enriched fraction based on mass spectrometric peptide identification [PMID: 17078018]; similar to Glycine max. SHOOT1 protein (AAK37555); conserved in Viridiplantae	g705.t1,Cre01.g031100.t1.1	C	PF00595	PTHR17130:SF11,PTHR17130	-	-	-	GO:0005515	AT1G55480.1	ZKT	protein containing PDZ domain, a K-box domain, and a TPR region
Cre01.g031200	1725	3077	932	1326	SRP14	Subunit of the Signal Recognition Particle	Expressed Protein. Similar to the SRP14 subunit of the Signal Recognition Particle. Involved in ER protein translocation.	g706.t1,Cre01.g031200.t1.1,SRP14	O	PF02290	PTHR12013	KOG1761	-	K03104	GO:0005786,GO:0006614,GO:0008312,GO:0030942	AT2G43640.1	-	Signal recognition particle, SRP9/SRP14 subunit
Cre01.g031250	849	1989	1319	1382	-	-	-	g707.t1,Cre01.g031250.t1.1	O	PF06916	PTHR21377	-	-	-	-	AT2G20940.1	-	Protein of unknown function (DUF1279)
Cre01.g031300	34	87	128	287	CDPK4	-	-	g708.t1,CDPK4	O	PF00069	PTHR24347,PTHR24347:SF13	KOG0032	-	-	GO:0004672,GO:0005524,GO:0006468	AT5G04870.1	ATCPK1,CPK1	calcium dependent protein kinase 1
Cre01.g031350	7	0	4	18	-	-	-	g709.t1,Cre01.g031350.t1.1	O	-	-	-	-	-	-	-	-	-
Cre01.g031400	0	0	0	0	-	-	-	g710.t1,Cre01.g031400.t1.1	O	-	-	-	-	-	-	-	-	-
Cre01.g031450	0	2	2	112	-	-	-	g711.t1,Cre01.g031450.t1.1	O	-	-	-	-	-	-	-	-	-
Cre01.g031500	93	157	103	134	-	-	-	g712.t1,Cre01.g031500.t1.1	SP	PF00394,PF07731,PF07732	PTHR11709,PTHR11709:SF15	KOG1263	-	-	GO:0016491,GO:0055114,GO:0005507	AT4G39830.1	-	Cupredoxin superfamily protein
Cre01.g031550	27	49	67	28	-	-	-	g713.t1	SP	PF07282,PF00149	PTHR23257,PTHR23257:SF99	KOG0371	-	-	GO:0016787	-	-	-
Cre01.g031600	968	464	911	189	-	-	-	g714.t1,Cre01.g031600.t1.1	SP	PF05915	PTHR15664	KOG4753	-	-	-	AT2G19350.1	-	Eukaryotic protein of unknown function (DUF872)
Cre01.g031650	264	76	108	411	CGLD12	Protein with potential galactosyl transferase activity	Def transferase/ transferase, transferring glycosyl groups - pfam05637, Glyco_transf_34, galactosyl transferase GMA12/MNN10 family. This family contains a number of glycosyltransferase enzymes that contain a DXD motif. This family includes a number of C.	g715.t1	C	PF05637	-	-	-	-	GO:0016021,GO:0016758	AT4G37690.1	-	Galactosyl transferase GMA12/MNN10 family protein
Cre01.g031700	6	30	10	26	FKM1	-	-	g716.t1,FKM1, g716.t3,FKM1, g716.t2,FKM1	O	-	-	-	-	-	-	-	-	-
Cre01.g031726	0	4	6	6	-	-	-	g717.t1	SP	-	-	-	-	-	-	-	-	-
Cre01.g031750	304	345	482	890	-	-	-	g718.t1,Cre01.g031750.t1.1	C	PF08772	PTHR12814	-	-	K11883	-	AT5G41190.1	-	-
Cre01.g031800	2	49	8	159	-	-	-	g719.t1	SP	PF08409	PTHR23083,PTHR23083:SF85	-	-	-	-	-	-	-
Cre01.g031850	106	331	268	259	ACD1	-	-	g720.t1,ACD1	C	-	PTHR10314,PTHR10314:SF29	-	-	-	-	AT3G26115.1	-	Pyridoxal-5\'-phosphate-dependent enzyme family protein
Cre01.g031875	0	0	44	0	-	-	-	g721.t1,Cre01.g031900.t1.3	-	-	-	-	-	-	-	-	-	-
Cre01.g031900	5	29	166	22	-	-	-	g722.t1	SP	PF03109	PTHR10566:SF23,PTHR10566	KOG1236	-	K08869	-	AT1G11390.1	-	Protein kinase superfamily protein
Cre01.g031951	6	0	13	58	-	-	-	g723.t1,Cre01.g031950.t1.3	O	-	-	-	-	-	-	-	-	-
Cre01.g032000	32	76	239	414	-	-	-	g724.t1	O	-	PTHR23315	-	-	-	-	AT5G19330.1	ARIA	ARM repeat protein interacting with ABF2
Cre01.g032050	254	246	338	170	UAA1	-	-	g725.t1,Cre01.g032050.t1.1,UAA1	SP	PF08449	PTHR10778,PTHR10778:SF10	KOG1581	-	-	GO:0055085	AT2G02810.1	ATUTR1,UTR1	UDP-galactose transporter 1
Cre01.g032100	69	143	16	155	-	-	-	g726.t1	O	PF00400	PTHR22850:SF2,PTHR22850	KOG1446	-	K10570	-	AT1G27840.1	ATCSA-1	Transducin/WD40 repeat-like superfamily protein
Cre01.g032139	162	86	165	104	-	-	-	g727.t1,Cre01.g032139.t1.1	O	PF00400	PTHR22850:SF2,PTHR22850	-	-	-	-	AT1G19750.1	-	Transducin/WD40 repeat-like superfamily protein
Cre01.g032150	325	318	1048	418	FAP187	Flagellar Associated Protein	Conserved uncharacterized Flagellar Associated Protein; found in the flagellar proteome [PMID: 15998802]	g728.t1	O	PF00400	PTHR22847:SF146,PTHR22847	KOG0643	-	-	-	AT3G49660.1	-	Transducin/WD40 repeat-like superfamily protein
Cre01.g032200	0	0	0	0	FAL3	Similar to Flagellar Associated Protein FAP187	Similart to conserved uncharacterized Flagellar Associated Protein FAP187 that is found in the flagellar proteome [PMID: 15998802]. This gene model overlaps FAP187 from v3	g729.t1,Cre01.g032200.t1.1,FAL3	M	-	-	-	-	-	-	-	-	-
Cre01.g032250	207	186	373	173	-	-	-	g730.t1	C	PF06047	PTHR13087	-	-	-	-	AT4G02720.1	-	-
Cre01.g032300	8506	20372	34257	31181	GBP1	G-strand telomere binding protein	[PMID: 8062839]	g731.t1,Cre01.g032300.t1.1,GBP1	O	PF00076	PTHR23003	KOG0105	-	-	GO:0003676	AT2G36660.1	PAB7	poly(A) binding protein 7
Cre01.g032350	148	102	324	329	PIG8	p53-induced protein/etoposide-induced protein 2.4	Induced by p53 in etoposide-treated mammalian cells, also known as Ei24 etoposide-induced protein 2.4 (PMID: 8649819); candidate tumor suppressor gene coding for an apoptosis factor that is an ER-localized Bcl-2 binding protein (PMID: 15781622); in C. rei	g732.t1,Cre01.g032350.t1.1,PIG8	SP	PF07264	PTHR21389	-	-	K10134	-	AT4G06676.1	-	-
Cre01.g032400	598	256	240	440	-	-	-	g733.t1,Cre01.g032400.t1.1	C	-	-	-	-	-	-	-	-	-
Cre01.g032450	152	80	184	343	-	-	-	g734.t1,Cre01.g032450.t1.1	SP	PF00839	PTHR11884	-	-	-	GO:0016020	-	-	-
Cre01.g032500	218	104	200	26	DNJ8	DnaJ-like protein	DnaJ-like protein; might be targeted to ER, as judged from homology with tomato Q7XYV1, Arabidopsis Q9LYW9, and rice Q6H7Q3, which by TargetP are all predicted to secretory pathway; contains C-terminal J-domain (pfam00226) and N-terminal TPR domain (cd001	g735.t1,Cre01.g032500.t1.1	SP	PF07719,PF00226,PF00515	PTHR24078:SF56,PTHR24078	KOG0550	-	-	GO:0031072,GO:0005515	AT5G03160.1	ATP58IPK,P58IPK	homolog of mamallian P58IPK
Cre01.g032550	4	18	0	61	CGL127	-	-	g736.t1	C	-	PTHR12663	-	-	-	-	AT1G77600.2	-	ARM repeat superfamily protein
Cre01.g032600	408	764	613	563	CGL25	Hypothetical protein	Conserved hypothetical protein	g737.t1	SP	-	-	-	-	-	-	AT5G13500.1	-	-
Cre01.g032650	3506	10967	6782	12686	TAL1	Transaldolase	Putative Transaldolase (EC 2.2.1.2); possible cytosolic isoform, although weak predicted organelle targeting by Target-P; catalyzes the reversible transfer of a three-carbon ketol unit from sedoheptulose 7-phosphate to glyceraldehyde 3-phosphate to form e	g738.t1, g738.t2,Cre01.g032650.t1.1	C	PF00923	PTHR10683	KOG2772	2.2.1.2	K00616	GO:0005975	AT1G12230.1	-	Aldolase superfamily protein
Cre01.g032700	684	1418	1106	1088	GLK1	Glucokinase	Glucokinase; EC:2.7.1.2; Glucose Kinase; similar to Nostoc glucokinase (GenBank BAB74672); Target-P weakly predicts an organelle target sequence	g739.t1,Cre01.g032700.t1.1	C	PF02685	-	-	-	-	GO:0004340,GO:0005524,GO:0006096,GO:0051156	-	-	-
Cre01.g032750	66	207	55	190	-	-	-	g740.t1,Cre01.g032750.t1.1	C	-	-	-	-	-	-	AT4G13200.1	-	-
Cre01.g032800	171	84	112	146	MRS2	-	-	g741.t1,Cre01.g032800.t1.1,MRS2	O	-	PTHR13890	KOG2662	-	-	-	AT5G64560.1	ATMGT9,MGT9,MRS2-2	magnesium transporter 9
Cre01.g032850	6	0	4	32	PTK23	Protein tyrosine kinase, serine/threonine protein kinase	Putative protein tyrosine kinase identified through multi-level HMM library for kinase classification (PMID: 17557329)	g742.t1,PTK23	O	PF00069	PTHR23257,PTHR23257:SF335	KOG0192	-	-	GO:0004672,GO:0005524,GO:0006468	AT3G63260.1	ATMRK1	Protein kinase superfamily protein
Cre01.g032900	94	23	53	100	-	-	-	g743.t2, g743.t3, g743.t1	C	-	-	-	-	-	-	-	-	-
Cre01.g032950	999	544	1155	716	-	-	-	g744.t1,Cre01.g032950.t1.1	O	-	-	-	-	-	-	-	-	-
Cre01.g033000	252	299	694	785	-	-	-	g745.t1,Cre01.g033000.t1.1	O	-	-	-	-	-	-	-	-	-
Cre01.g033050	5	191	28	73	-	-	-	g746.t1	O	-	PTHR21290:SF13,PTHR21290	-	-	-	-	AT1G43580.1	-	Sphingomyelin synthetase family protein
Cre01.g033071	0	0	0	0	-	-	-	g747.t1	-	-	-	-	-	-	-	-	-	-
Cre01.g033091	72	144	157	423	-	-	-	g748.t3, g748.t2, g748.t1	O	PF01042,PF01902	PTHR12196	KOG2316	-	-	-	AT3G04480.1	-	endoribonucleases
Cre01.g033150	225	445	100	267	-	-	-	g749.t1,Cre01.g033150.t1.1	O	-	-	-	-	-	-	AT1G70480.1	-	Domain of unknown function (DUF220)
Cre01.g033200	1	0	10	52	-	-	-	g750.t1,Cre01.g033200.t1.1	O	-	-	-	-	-	-	-	-	-
Cre01.g033250	5	33	420	640	-	-	-	g751.t1,Cre01.g033250.t1.1	M	-	-	-	-	-	-	-	-	-
Cre01.g033300	0	0	0	0	-	-	-	g752.t2,Cre01.g033300.t1.1, g752.t1	SP	-	-	-	-	-	-	AT3G62730.1	-	-
Cre01.g033350	55	117	70	533	ALD2	-	-	g753.t1,Cre01.g033350.t1.1,ALD2	SP	PF00171	PTHR11699:SF25,PTHR11699	KOG2454	-	-	GO:0008152,GO:0016491,GO:0055114	AT3G66658.2	ALDH22A1	aldehyde dehydrogenase 22A1
Cre01.g033400	286	527	590	398	TIM9	Mitochondrial inner membrane translocase	Mitochondrial import inner membrane translocase subunit Tim9. Mitochondrial intermembrane chaperone that participates in the import and insertion of multi-pass transmembrane proteins into the mitochondrial inner membrane.	g754.t1,Cre01.g033400.t1.1	O	PF02953	PTHR10898	KOG3479	-	-	GO:0006626,GO:0042719,GO:0045039	AT3G46560.1	emb2474,TIM9	Tim10/DDP family zinc finger protein
Cre01.g033450	0	59	0	0	-	-	-	g755.t1,Cre01.g033450.t1.1	M	-	-	-	-	-	-	-	-	-
Cre01.g033500	0	2	0	0	-	-	-	g756.t1,Cre01.g033500.t1.1	O	-	-	-	-	-	-	-	-	-
Cre01.g033516	0	16	2	116	-	-	-	g757.t1,Cre01.g033524.t1.2	O	PF01063	-	-	-	-	GO:0003824,GO:0008152	AT3G54970.1	-	D-aminoacid aminotransferase-like PLP-dependent enzymes superfamily protein
Cre01.g033532	0	0	0	0	-	-	-	g758.t1	O	-	-	-	-	-	-	-	-	-
Cre01.g033550	1247	882	1026	1000	PDI2	Protein disulfide isomerase	Protein Disulfide Isomerase 2 (CrPDI2), PDI-D subfamily, PMID: 16143836, circadian expressed, possible targeting to the ER.	g759.t1,Cre01.g033550.t1.1	SP	PF07749,PF00085	PTHR18929	-	-	-	GO:0005783,GO:0045454	AT2G47470.1	ATPDI11,ATPDIL2-1,MEE30,PDI11,UNE5	thioredoxin family protein
Cre01.g033700	70	14	82	120	-	-	-	g761.t1,Cre01.g033700.t1.1	O	PF01933	-	-	-	-	-	AT2G34090.2	MEE18	maternal effect embryo arrest 18
Cre01.g033750	0	11	0	0	-	-	-	g762.t1	C	-	-	-	-	-	-	-	-	-
Cre01.g033763	0	0	0	0	-	-	-	g763.t1,Cre01.g033763.t1.1	C	-	-	-	-	-	-	AT3G54970.1	-	D-aminoacid aminotransferase-like PLP-dependent enzymes superfamily protein
Cre01.g033832	112	178	332	696	-	-	-	g764.t1	C	PF00271,PF00270	PTHR24031,PTHR24031:SF103	KOG0331	-	-	GO:0003676,GO:0004386,GO:0005524,GO:0008026	AT4G09730.1	RH39	RH39
Cre01.g033900	201	42	152	30	-	-	-	g765.t2, g765.t1	O	PF03110	-	-	-	-	GO:0003677,GO:0005634	AT5G43270.1	SPL2	squamosa promoter binding protein-like 2
Cre01.g033950	4	87	134	48	EXN2	-	-	g766.t1,EXN2	C	PF06839,PF00929	PTHR23044	KOG0542	-	-	GO:0008270	AT3G15140.1	-	Polynucleotidyl transferase, ribonuclease H-like superfamily protein
Cre01.g034000	1212	1861	1018	5309	IPB1	Importin beta	Importin beta-1 homolog	g767.t1,Cre01.g034000.t1.1,IPB1	SP	PF03810,PF02985	PTHR10527:SF1,PTHR10527	KOG1241	-	K14293	GO:0006886,GO:0008565,GO:0005515	AT5G53480.1	-	ARM repeat superfamily protein
Cre01.g034050	391	281	173	348	-	-	-	g768.t1,Cre01.g034050.t1.1	O	PF00155	PTHR11751,PTHR11751:SF125	KOG0257	-	-	GO:0009058,GO:0016769,GO:0030170	AT1G77670.1	-	Pyridoxal phosphate (PLP)-dependent transferases superfamily protein
Cre01.g034100	7	94	52	94	-	-	-	g769.t2, g769.t1	C	PF00675	PTHR11851:SF64,PTHR11851	KOG0959	-	-	GO:0004222,GO:0006508	AT2G41790.1	-	Insulinase (Peptidase family M16) family protein
Cre01.g034150	425	260	652	2359	-	-	-	g770.t1	O	PF00999	PTHR10110:SF7,PTHR10110	KOG1965	-	-	GO:0006812,GO:0015299,GO:0016021,GO:0055085	AT1G14660.1	ATNHX8,NHX8	Na+/H+ exchanger 8
Cre01.g034200	207	399	638	327	-	-	-	g771.t1	SP	PF01547,PF00211	PTHR11017	-	-	-	GO:0005215,GO:0006810,GO:0009190,GO:0016849,GO:0035556	-	-	-
Cre01.g034250	130	211	2	258	-	-	-	g772.t1	SP	-	-	-	-	-	-	-	-	-
Cre01.g034300	2	0	2	174	-	-	-	g773.t1,Cre01.g034300.t1.1	O	-	-	-	-	-	-	-	-	-
Cre01.g034325	130	21	18	113	-	-	-	g774.t1,Cre01.g034342.t1.2	C	-	-	-	-	-	-	-	-	-
Cre01.g034350	2	2	0	0	-	-	-	g775.t1	O	PF00249	PTHR10641	-	-	K09422	-	AT5G02320.1	ATMYB3R5,MYB3R-5	myb domain protein 3r-5
Cre01.g034380	0	68	12	67	-	-	-	g776.t1,Cre01.g034380.t1.1	M	-	-	-	-	-	-	AT1G70650.2	-	Ran BP2/NZF zinc finger-like superfamily protein
Cre01.g034400	800	1177	2354	1635	PGL1	-	-	g777.t1,PGL1	C	-	PTHR11054	KOG3147	3.1.1.31	K01057	-	AT5G24400.1	EMB2024,PGL3	NagB/RpiA/CoA transferase-like superfamily protein
Cre01.g034451	182	124	19	186	-	-	-	g778.t1	O	PF08059,PF00789	PTHR23333,PTHR23333:SF6	KOG2086	-	K14012	GO:0005515	AT4G04210.1	PUX4	plant UBX domain containing protein 4
Cre01.g034500	170	24	524	235	-	-	-	g779.t1,Cre01.g034500.t1.1	O	-	-	-	-	-	-	-	-	-
Cre01.g034550	521	470	699	682	FAP109	Flagellar Associated Protein	Flagellar Associated Protein, found in the flagellar proteome [PMID: 15998802]	g780.t1,Cre01.g034550.t1.1	O	-	-	-	-	-	-	-	-	-
Cre01.g034600	156	244	126	233	-	-	-	g781.t1,Cre01.g034600.t1.1	C	PF00400	PTHR22847,PTHR22847:SF10	KOG1036	-	-	-	AT3G09080.1	-	Transducin/WD40 repeat-like superfamily protein
Cre01.g034650	80	84	70	236	-	-	-	g782.t1,Cre01.g034650.t1.1	O	-	-	-	-	-	-	AT1G06590.1	-	-
Cre01.g034700	41	116	313	156	-	-	-	g783.t1	SP	-	-	-	-	-	-	-	-	-
Cre01.g034750	0	0	0	0	-	-	-	g784.t1	O	-	-	-	-	-	-	-	-	-
Cre01.g034800	610	392	1274	1273	-	-	-	g785.t1	O	-	PTHR21477,PTHR21477:SF8	-	-	-	-	AT3G49790.1	-	Carbohydrate-binding protein
Cre01.g034850	64	216	195	434	-	-	-	g786.t1	O	-	-	-	-	-	-	-	-	-
Cre01.g034875	0	2	0	0	-	-	-	g787.t1	C	-	-	-	-	-	-	-	-	-
Cre01.g034900	2	38	0	16	CDPK5	-	-	g788.t1,Cre01.g034900.t1.1,CDPK5	O	PF00069	PTHR24351,PTHR24351:SF123	KOG0032	-	-	GO:0004672,GO:0005524,GO:0006468	AT2G38910.1	CPK20	calcium-dependent protein kinase 20
Cre01.g034950	1413	1751	2290	2364	-	-	-	g789.t1,Cre01.g034950.t1.1	O	PF00005	PTHR19211:SF14,PTHR19211	KOG0066	-	K06184	GO:0005524,GO:0016887	AT3G54540.1	ATGCN4,GCN4	general control non-repressible 4
Cre01.g035000	39	200	380	773	-	-	-	g790.t1,Cre01.g035000.t1.1	O	PF00400	PTHR14091	KOG0270	-	-	-	AT4G18905.1	-	Transducin/WD40 repeat-like superfamily protein
Cre01.g035050	0	0	2	1	-	-	-	g791.t1,Cre01.g035050.t1.1, g791.t2	O	-	-	-	-	-	-	-	-	-
Cre01.g035100	174	356	154	669	-	-	-	g792.t1,Cre01.g035100.t1.1	C	PF00731	-	-	-	-	GO:0004638,GO:0006189	-	-	-
Cre01.g035150	0	32	2	41	-	-	-	g793.t1	O	PF00642	-	KOG1040	-	-	GO:0003676,GO:0008270	AT3G19360.1	-	Zinc finger (CCCH-type) family protein
Cre01.g035200	9	0	0	18	-	-	-	g794.t1,Cre01.g035200.t1.1	SP	PF01529	PTHR22883	-	-	-	GO:0008270	AT3G56930.1	-	DHHC-type zinc finger family protein
Cre01.g035250	0	0	0	0	-	-	-	g795.t1,Cre01.g035250.t1.1	M	-	-	-	-	-	-	-	-	-
Cre01.g035300	0	32	0	0	CPA2	N-carbamoylputrescine amidase	Highly similar to plant N-carbamoylputrescine amidase (amidohydrolase), last step in the agmatinase pathway of polyamine (putrescine) biosynthesis	g796.t1,Cre01.g035300.t1.1,CPA2	C	PF00795	PTHR23088	KOG0806	-	-	GO:0006807,GO:0016810	AT2G27450.1	ATNLP1,CPA,NLP1	nitrilase-like protein 1
Cre01.g035350	192	312	322	186	-	-	-	g797.t1,Cre01.g035350.t1.1	O	PF00107,PF08240	PTHR11695,PTHR11695:SF15	KOG0025	1.3.1.38	K07512	GO:0008270,GO:0016491,GO:0055114	AT3G45770.1	-	Polyketide synthase, enoylreductase family protein
Cre01.g035400	299	380	546	449	-	-	-	g798.t1	O	PF00097	PTHR15898:SF4,PTHR15898	KOG4172	-	-	-	AT1G18660.4	-	zinc finger (C3HC4-type RING finger) family protein
Cre01.g035450	298	68	214	321	-	-	-	g799.t1,Cre01.g035450.t1.1	O	PF01027	PTHR23291,PTHR23291:SF15	KOG2322	-	K06890	-	AT1G03070.1	-	Bax inhibitor-1 family protein
Cre01.g035500	106	72	210	222	VPS34	Phosphatidylinositol-3-kinase, probably vacuolar	Phosphatidylinositol-3-kinase, probably vacuolar. Expressed Protein. Similar to VPS34, a phosphatidylinositol-3-kinase, involved in vacuolar transport and lipid metabolism; identical to partial cDNA sequence gi|2109288|gb|U97662.1|CRU97662. Previously a	g800.t1,Cre01.g035500.t1.1,VPS34	M	PF00792,PF00454,PF00613	PTHR10048,PTHR10048:SF7	KOG0906	2.7.1.137	K00914	GO:0004428,GO:0046854,GO:0048015,GO:0005942,GO:0016303,GO:0016773	AT1G60490.1	ATVPS34,PI3K,VPS34	vacuolar protein sorting 34
Cre01.g035550	0	14	0	0	-	-	-	g801.t1	M	-	-	-	-	-	-	-	-	-
Cre01.g035600	0	0	0	0	MSC2	Mechanosensitive ion channel	Sequence similarity with bacterial (E. coli) mechanosensitive ion channel MscS	g802.t1,MSC2	C	PF00924	-	-	-	-	GO:0016020,GO:0055085	AT4G00290.1	-	Mechanosensitive ion channel protein
Cre01.g035650	4	0	0	50	-	-	-	g803.t1,Cre01.g035650.t1.1	O	-	-	-	-	-	-	-	-	-
Cre01.g035700	8	6	10	180	-	-	-	g804.t1,Cre01.g035700.t1.1	O	-	-	-	-	-	-	-	-	-
Cre01.g035750	93	134	411	306	MSC3	Mechanosensitive ion channel	Sequence similarity with bacterial (E. coli) mechanosensitive ion channel MscS	g805.t1,Cre01.g035750.t1.1,MSC3	SP	PF00924	-	-	-	-	GO:0016020,GO:0055085	AT4G00290.1	-	Mechanosensitive ion channel protein
Cre01.g035800	2	36	20	32	IRK2	Inwardly-rectifying potassium channel	Putative inward rectifier K+ channel	g806.t1,Cre01.g035800.t1.1,IRK2	O	PF01007	PTHR11767:SF34,PTHR11767	KOG3827	-	-	GO:0005242,GO:0006813,GO:0016020	-	-	-
Cre01.g035850	259	198	365	777	SEC24B	COP-II coat subunit	Conserved Protein. SEC24 component of COP-II vesicle coat complex involved in ER-to-Golgi transport. Part of Sec23/24 sub-complex.	g807.t1,Cre01.g035850.t1.1	O	PF04810,PF04811,PF08033,PF04815	PTHR13803	KOG1984	-	-	GO:0006886,GO:0006888,GO:0008270,GO:0030127	AT3G44340.1	CEF	clone eighty-four
Cre01.g035900	0	0	90	40	-	-	-	g808.t1	O	-	-	-	-	-	-	-	-	-
Cre01.g035950	61	192	94	596	-	-	-	g809.t1	M	PF01740,PF00027,PF00916	-	-	-	-	GO:0005215,GO:0006810,GO:0016021,GO:0055085	-	-	-
Cre01.g036000	259	174	101	195	-	-	-	g810.t1	O	PF00069	PTHR24349,PTHR24349:SF128	KOG0032	-	-	GO:0004672,GO:0005524,GO:0006468	AT1G76040.2	CPK29	calcium-dependent protein kinase 29
Cre01.g036050	67	66	2	29	MLH1	DNA mismatch repair protein	MutL homolog; involved in DNA mismatch repair, together with MSH proteins [PMID: 17992532]. Forms a complex with MutS (see MSH genes)	g811.t1	M	PF01119,PF02518	PTHR10073,PTHR10073:SF11	KOG1979	-	K08734	GO:0005524,GO:0006298,GO:0030983,GO:0005634	AT4G09140.1	ATMLH1,MLH1	MUTL-homologue 1
Cre01.g036100	3	208	63	171	-	-	-	g812.t1	M	PF00400	PTHR22852	KOG0271	-	K11790	-	AT3G27640.1	-	Transducin/WD40 repeat-like superfamily protein
Cre01.g036150	380	712	849	169	-	-	-	g813.t1,Cre01.g036150.t1.1	C	-	-	-	-	-	-	AT5G44090.1	-	Calcium-binding EF-hand family protein
Cre01.g036200	55	102	346	113	-	-	-	g814.t1,Cre01.g036200.t1.1	M	PF07228,PF01477	PTHR12320	KOG1379	-	-	GO:0003824,GO:0005515	AT4G16580.1	-	Protein phosphatase 2C family protein
Cre01.g036250	128	86	31	133	-	-	-	g815.t1,Cre01.g036250.t1.1	O	PF00069	PTHR24349:SF67,PTHR24349	KOG0032	-	-	GO:0004672,GO:0005524,GO:0006468	AT5G39440.1	SnRK1.3	SNF1-related protein kinase 1.3
Cre01.g036300	3	154	394	229	-	-	-	g816.t1	O	PF01753	PTHR13244	-	-	-	GO:0008270	AT2G24640.1	UBP19	ubiquitin-specific protease 19
Cre01.g036350	0	8	16	74	PMA1	-	-	g817.t1,PMA1	M	PF00689,PF00702,PF00690,PF00122	PTHR24093,PTHR24093:SF73	KOG0204	-	-	GO:0006754,GO:0006812,GO:0015662,GO:0016020,GO:0003824,GO:0008152,GO:0000166,GO:0046872	AT5G57110.1	ACA8,AT-ACA8	autoinhibited Ca2+ -ATPase, isoform 8
Cre01.g036400	236	471	150	655	SDR3	-	-	g818.t1,Cre01.g036400.t1.1,SDR3	O	PF00106	PTHR24322:SF42,PTHR24322	KOG1205	1.-.-.-	K00540	GO:0008152,GO:0016491	AT3G03330.1	-	NAD(P)-binding Rossmann-fold superfamily protein
Cre01.g036451	15	83	134	31	SMM2	-	-	g819.t1,SMM2	O	-	-	-	-	-	-	-	-	-
Cre01.g036500	36	0	0	0	-	-	-	g820.t2, g820.t1,Cre01.g036500.t1.1	SP	-	-	-	-	-	-	-	-	-
Cre01.g036550	34	238	153	271	ERV14	Cornichon-like protein	Expressed Protein. Similar to Erv14p/cornichon, an ER vesicle integral membrane protein involved in establishing cell polarity, signaling and protein degradation	g821.t1,Cre01.g036550.t1.1,ERV14	SP	PF03311	PTHR12290:SF8,PTHR12290	KOG2729	-	-	GO:0016020,GO:0035556	AT1G12340.1	-	Cornichon family protein
Cre01.g036600	56	257	82	146	EXN3	-	-	g822.t1,Cre01.g036600.t1.1,EXN3	O	PF00929	PTHR12801	-	-	-	-	AT5G67240.1	SDN3	small RNA degrading nuclease 3
Cre01.g036650	3	100	2	83	-	-	-	g823.t1	O	PF00069	PTHR24351,PTHR24351:SF123	KOG0032	-	-	GO:0004672,GO:0005524,GO:0006468	AT3G53930.2	-	Protein kinase superfamily protein
Cre01.g036700	613	540	485	1258	-	-	-	g824.t1,Cre01.g036700.t1.1	O	PF00069	PTHR24351,PTHR24351:SF123	KOG0032	-	-	GO:0004672,GO:0005524,GO:0006468	AT1G54960.1	ANP2,MAPKKK2,NP2	NPK1-related protein kinase 2
Cre01.g036750	58	170	74	174	DMA1	-	-	g825.t1,Cre01.g036750.t1.1,DMA1	O	PF05175	PTHR18895:SF8,PTHR18895	KOG3191	-	-	GO:0008168	AT3G13440.1	-	S-adenosyl-L-methionine-dependent methyltransferases superfamily protein
Cre01.g036800	137	48	116	297	KIN9-1	-	-	g826.t1,KIN9-1	O	PF00225	PTHR24115,PTHR24115:SF181	-	-	K10397	GO:0003777,GO:0005524,GO:0007018	AT2G28620.1	-	P-loop containing nucleoside triphosphate hydrolases superfamily protein
Cre01.g036850	794	1149	1175	1332	PDY1	-	-	g827.t1,Cre01.g036850.t1.1,PDY1	C	PF01619	PTHR13914	KOG0186	1.5.99.8	K00318	GO:0004657,GO:0006537,GO:0006562,GO:0055114	AT5G38710.1	-	Methylenetetrahydrofolate reductase family protein
Cre01.g036900	332	317	131	789	-	-	-	g828.t1	SP	PF00069	PTHR23257:SF279,PTHR23257	KOG0192	-	-	GO:0004672,GO:0005524,GO:0006468	AT5G49470.3	-	PAS domain-containing protein tyrosine kinase family protein
Cre01.g036950	686	737	424	1416	CBA1	-	-	g829.t1,Cre01.g036950.t1.1,CBA1	C	PF02654	-	-	-	-	GO:0008818,GO:0009236	-	-	-
Cre01.g037000	0	100	92	50	CPY,SCPL49	-	-	g830.t2,CPY, g830.t1,CPY	M	PF00450	PTHR11802,PTHR11802:SF6	KOG1282	-	-	GO:0004185,GO:0006508	AT3G10410.1	CPY,SCPL49	SERINE CARBOXYPEPTIDASE-LIKE 49
Cre01.g037050	34	0	0	16	-	-	-	g831.t1,Cre01.g037050.t1.1	O	PF00645	PTHR15447	-	-	-	GO:0003677,GO:0008270	-	-	-
Cre01.g037100	4	4	52	12	-	-	-	g832.t1	O	PF00069	PTHR24347,PTHR24347:SF65	KOG0032	-	-	GO:0004672,GO:0005524,GO:0006468	AT5G24430.1	-	Calcium-dependent protein kinase (CDPK) family protein
Cre01.g037150	37	46	59	235	CLV6	-	-	g833.t1,CLV6	C	PF00654	PTHR11689:SF49,PTHR11689	-	-	-	GO:0005247,GO:0006821,GO:0016020,GO:0055085	AT4G35440.1	ATCLC-E,CLC-E,CLCE	chloride channel E
Cre01.g037200	12	319	112	134	-	-	-	g834.t1,Cre01.g037200.t1.1	C	-	-	-	-	-	-	-	-	-
Cre01.g037250	3252	3871	3730	12040	-	-	-	g835.t1,Cre01.g037250.t1.1	M	-	-	-	-	-	-	-	-	-
Cre01.g037300	8	12	0	1	-	-	-	g836.t3, g836.t2, g836.t1,Cre01.g037300.t1.1	C	-	-	-	-	-	-	-	-	-
Cre01.g037350	56	24	6	158	CGLD2,TEH2	Thioesterase-like protein	Conserved protein, related to thioesterase family. Previously annotated as CGLD2	g837.t1,CGLD2,TEH2	M	-	PTHR12655	KOG2763	-	-	-	AT2G30720.1	-	Thioesterase/thiol ester dehydrase-isomerase superfamily protein
Cre01.g037400	28	108	0	307	CYN19-1,CYN3	Peptidyl-prolyl cis-trans isomerase, cyclophilin-type, possible splicing factor	Peptidyl-prolyl cis-trans isomerase (rotamase), cyclophilin type [PMID: 15051864, PMID: 15047905] similar to At2g16600 (AtCYP19-1) and other cytosolic cyclophilins. Previously annotated as CYN19-1. Has homology to mRNA splicing factor SYF2	g838.t1,CYN3	O	PF08231,PF00160	PTHR11071:SF157,PTHR11071	KOG0865	5.2.1.8	K01802	GO:0003755,GO:0006457	AT5G58710.1	ROC7	rotamase CYP 7
Cre01.g037450	0	0	0	0	-	-	-	g839.t1	SP	-	-	-	-	-	-	-	-	-
Cre01.g037476	0	0	0	0	-	-	-	g840.t1	C	-	-	-	-	-	-	-	-	-
Cre01.g037500	0	0	0	0	-	-	-	g841.t1,Cre01.g037500.t1.1	C	PF00240	-	-	-	-	GO:0005515	AT1G55060.1	UBQ12	ubiquitin 12
Cre01.g037550	20	8	0	286	-	-	-	g842.t1	O	-	-	-	-	-	-	-	-	-
Cre01.g037600	0	0	0	0	-	-	-	g843.t1	M	-	PTHR19353,PTHR19353:SF7	-	-	-	-	-	-	-
Cre01.g037650	105	204	116	141	-	-	-	g844.t1,Cre01.g037650.t1.1	O	-	PTHR19353,PTHR19353:SF7	-	-	-	-	AT3G25545.1	-	-
Cre01.g037700	534	747	491	657	FAD3	Fatty acid desaturase; Linoleate desaturase	Partial sequence of a fatty acid desaturase/linoleate desaturase; enzymes of this family catalyze the insertion of a double bond at the delta position of fatty acids; Vol 2 Chapter 2, table 1 Riekhof	g845.t1,Cre01.g037700.t1.1,FAD3	C	PF00173,PF00487	PTHR19353,PTHR19353:SF7	KOG4232	-	-	GO:0020037,GO:0006629,GO:0016491,GO:0055114	AT2G46210.1	-	Fatty acid/sphingolipid desaturase
Cre01.g037751	54	2	0	32	-	-	-	g846.t1,Cre01.g037750.t1.3	O	-	-	-	-	-	-	-	-	-
Cre01.g037800	84	92	2	248	TRX21	-	-	g847.t1,Cre01.g037800.t1.1,TRX21	O	PF00085	PTHR21148,PTHR21148:SF11	KOG1672	-	-	GO:0045454	AT2G18990.1	TXND9	thioredoxin domain-containing protein 9 homolog
Cre01.g037850	2484	3409	4021	5294	BXP2,BCC2	Acetyl-CoA biotin carboxyl carrier	Biotin-containing subunit of the chloroplastic acetyl-coenzyme A carboxylase	g848.t1,BCC2,BXP2	C	PF00364	-	-	-	-	-	AT3G15690.2	-	Single hybrid motif superfamily protein
Cre01.g037900	4	79	72	72	-	-	-	g849.t1	SP	-	PTHR24772,PTHR24772:SF96	-	-	-	-	AT4G37020.1	-	-
Cre01.g037950	25	2	188	116	-	-	-	g850.t1	O	-	-	-	-	-	-	-	-	-
Cre01.g038000	66	97	60	567	-	-	-	g851.t1	O	PF05773,PF03129,PF00069	PTHR11042,PTHR11042:SF9	KOG1936	2.7.11.1	K08282	GO:0005515,GO:0004812,GO:0005524,GO:0006412,GO:0004672,GO:0006468	AT3G59410.1	GCN2	protein kinase family protein
Cre01.g038050	10	170	360	751	COP	-	-	g852.t1,COP	SP	PF00512,PF00072,PF01036,PF02518	PTHR24423	-	-	-	GO:0000155,GO:0007165,GO:0016020,GO:0000156,GO:0000160,GO:0006355,GO:0005216,GO:0006811,GO:0005524	AT2G17820.1	AHK1,ATHK1,HK1	histidine kinase 1
Cre01.g038100	1727	1766	1499	2593	-	-	-	g853.t1,Cre01.g038100.t1.1	C	PF01062	-	-	-	-	-	AT2G45870.1	-	Bestrophin-like protein
Cre01.g038151	4	50	0	85	-	-	-	g854.t1,Cre01.g038150.t1.3	O	PF00439,PF00004	PTHR23069	KOG0737	-	-	GO:0005515,GO:0005524	AT1G05910.1	-	cell division cycle protein 48-related / CDC48-related
Cre01.g038200	735	214	294	333	-	-	-	g855.t1,Cre01.g038200.t1.1	M	-	-	-	-	-	-	-	-	-
Cre01.g038250	3734	2955	1974	1984	SDC1	Serine decarboxylase	Serine decarboxylase involved in ethanolamine production for PtdEtn biosynthesis	g856.t1,Cre01.g038250.t1.1,SDC1	C	PF00282	PTHR11999,PTHR11999:SF4	KOG0629	4.1.1.22	K01590	GO:0016831,GO:0019752,GO:0030170	AT1G43710.1	emb1075	Pyridoxal phosphate (PLP)-dependent transferases superfamily protein
Cre01.g038300	470	695	56	139	-	-	-	g857.t1,Cre01.g038300.t1.1	M	-	-	-	-	-	-	-	-	-
Cre01.g038350	0	8	22	0	-	-	-	g858.t1	C	-	-	-	-	-	-	-	-	-
Cre01.g038376	0	0	0	0	-	-	-	g859.t1	-	-	-	-	-	-	-	-	-	-
Cre01.g038400	6007	6868	2858	6384	CRT2	Calreticulin 2, calcium-binding protein	Calreticulin 2. Calreticulin (CRT) is a high-capacity calcium-binding protein mainly localized to the endoplasmic reticulum in eukaryotic cells. Higher plants contain two distinct groups of CRTs: a CRT1/CRT2 group and a CRT3 group. Similar to Arabidopsis	g860.t1,Cre01.g038400.t1.1,CRT2	SP	PF00262	PTHR11073	KOG0674	-	K08057	GO:0005509	AT1G09210.1	AtCRT1b,CRT1b	calreticulin 1b
Cre01.g038450	2	10	0	34	-	-	-	g861.t1,Cre01.g038450.t1.1	C	-	-	-	-	-	-	-	-	-
Cre01.g038500	4	44	28	13	CYP746A1,CYP3	Cytochrome P450, CYP197 superfamily, CYP197B family	Cytochrome P450, CYP97 superfamily, CYP197B family. CYP746B1 is found in moss Physcomitrella patens. Previously annotated as CYP746A1	g862.t1,Cre01.g038500.t1.1,CYP3	C	PF00067	PTHR24305	KOG0157	-	-	GO:0005506,GO:0009055,GO:0016705,GO:0020037	AT1G31800.1	CYP97A3,LUT5	cytochrome P450, family 97, subfamily A, polypeptide 3
Cre01.g038550	180	183	29	290	SQD2	Sulfolipid synthase	Sulfolipid synthase, adds sulfoquinovose to diacylglycerol to produce the plant sulfolipid sulfoquinovosyldiacylglycerol	g863.t1	C	PF00534	PTHR12526,PTHR12526:SF168	KOG1111	2.4.1.-	K06119	GO:0009058	AT5G01220.1	SQD2	sulfoquinovosyldiacylglycerol 2
Cre01.g038600	3062	4602	3697	6148	FAD7	Chloroplast glycerolipid omega-3-fatty acid desaturase	-	g864.t1,Cre01.g038600.t1.1	C	PF00487,PF11960	PTHR19353,PTHR19353:SF7	-	1.14.19.-	K10257	GO:0006629,GO:0016491,GO:0055114,GO:0016717	AT3G11170.1	FAD7,FADD	fatty acid desaturase 7
Cre01.g038650	182	315	972	828	SRS2	-	-	g865.t1,Cre01.g038650.t1.1,SRS2	C	PF00076	PTHR23147	KOG0113	-	-	GO:0003676	AT3G13570.1	SCL30A	SC35-like splicing factor 30A
Cre01.g038700	110	376	119	564	CLV5	-	-	g866.t1,Cre01.g038700.t1.1,CLV5	M	PF00571,PF00654	PTHR11689:SF11,PTHR11689	KOG0474	-	-	GO:0005515,GO:0005247,GO:0006821,GO:0016020,GO:0055085	AT5G26240.1	ATCLC-D,CLC-D	chloride channel D
Cre01.g038750	483	570	824	512	MOT7	Predicted protein	Identified by comparative genomics as being present only in organisms having motile (MOT) cilia	g867.t1,Cre01.g038750.t1.1	O	-	-	-	-	-	-	-	-	-
Cre01.g038800	43	19	18	160	MIP3	-	-	g868.t1,Cre01.g038800.t1.1,MIP3	O	PF00230	PTHR19139,PTHR19139:SF3	KOG0223	-	-	GO:0005215,GO:0006810,GO:0016020	AT5G18290.1	SIP1;2,SIP1B	Aquaporin-like superfamily protein
Cre01.g038850	189	252	573	722	-	-	-	g869.t1	O	PF00076,PF02037	PTHR24012:SF260,PTHR24012	KOG4211	-	-	GO:0003676	AT4G34110.1	ATPAB2,PAB2,PABP2	poly(A) binding protein 2
Cre01.g038900	34	0	0	12	-	-	-	g870.t1	O	PF12146	PTHR11614,PTHR11614:SF28	KOG1455	-	-	-	AT1G73480.1	-	alpha/beta-Hydrolases superfamily protein
Cre01.g038950	269	68	151	50	-	-	-	g871.t1,Cre01.g038950.t1.1	SP	PF08806	PTHR13077,PTHR13077:SF5	KOG3384	-	-	-	AT1G05720.1	-	selenoprotein family protein
Cre01.g039000	0	0	0	0	-	-	-	g872.t1	O	-	-	-	-	-	-	-	-	-
Cre01.g039050	0	20	0	0	-	-	-	g873.t1	M	-	-	-	-	-	-	-	-	-
Cre01.g039101	28	19	40	26	TNP6	-	-	g874.t1,Cre01.g039100.t1.3,TNP6	O	PF07282	PTHR23257,PTHR23257:SF99	-	-	-	-	-	-	-
Cre01.g039150	468	704	1242	968	CPLD5,TIC21	Tic20-like chloroplast import component protein	Tic20-like chloroplast import component protein; plays a role in chloroplast protein import (PMID: 16092526), Conserved expressed protein, probably chloroplast targeted; present in thylakoid-enriched fraction based on mass spectrometric peptide identifica	g875.t1,Cre01.g039150.t1.1,TIC21	O	PF09685	-	-	-	-	-	AT2G47840.1	-	Uncharacterised conserved protein ycf60
Cre01.g039200	1690	1885	2798	1564	IFT22,FAP9	Intraflagellar transport protein 22	Intraflagellar transport (IFT)-particle proteinm, complex B. Flagellar Associated Protein, found in the Chlamydomonas flagellar proteome [PMID: 15998802]. Orthologs in most flagellated eukaryotes (RABL5 in human), a member of the Ras superfamily of GTPas	g876.t1,Cre01.g039200.t1.1,FAP9	O	PF00025	PTHR24073,PTHR24073:SF492	-	-	K07935	GO:0005525	AT4G09720.1	ATRABG3A,RABG3A	RAB GTPase homolog G3A
Cre01.g039250	42476	48063	80110	53129	RPS2	Ribosomal protein S2, component of cytosolic 80S ribosome and 40S small subunit	Cytosolic 80S ribosomal protein S2; Cytosolic 40S small ribosomal subunit protein S2	g877.t1, g877.t2	O	PF03719,PF00333	PTHR13718,PTHR13718:SF4	KOG0877	-	K02981	GO:0003735,GO:0005622,GO:0005840,GO:0006412,GO:0003723	AT2G41840.1	-	Ribosomal protein S5 family protein
Cre01.g039300	26049	35269	77438	140748	RB47	Polyadenylate-binding protein RB47	Almost identical to T07933, polyadenylate-binding protein RB47 precursor, chloroplast-targeted [PMID: 9482869]; regulates translation of psbA; possibly controlled by RB60, a protein disulfide isomerase whose Volvox homolog is controlled by regA (regulator	g878.t1,Cre01.g039300.t1.1	O	PF00076,PF00658	PTHR24011,PTHR24011:SF69	KOG0123	-	K13126	GO:0003676,GO:0003723	AT4G34110.1	ATPAB2,PAB2,PABP2	poly(A) binding protein 2
Cre01.g039350	534	404	611	659	NCR2	Cytochrome P450 reductase, possibly CYP505 family	Cytochrome P450 reductase, possibly CYP505B family. In the cytochrome P450 CYP102 family. Previously annotated as NCR2 for NADPH-cytochrome P450 reductase (NADPH-ferrihemoprotein reductase). This is probably alternatively spliced	g879.t1,Cre01.g039350.t1.1,NCR2	SP	PF00667,PF00175,PF00258	PTHR19384,PTHR19384:SF17	KOG1158	1.6.2.4	K00327	GO:0016491,GO:0055114,GO:0010181	AT4G24520.1	AR1,ATR1	P450 reductase 1
Cre01.g039400	124	443	314	519	-	-	-	g880.t1	O	PF00561	PTHR10992,PTHR10992:SF52	KOG4178	-	-	-	AT1G80280.1	-	alpha/beta-Hydrolases superfamily protein
Cre01.g039450	6	82	1	0	-	-	-	g881.t1	C	PF12263	-	-	-	-	-	-	-	-
Cre01.g039500	124	10	388	336	FAP89	Flagellar Associated Protein	Conserved uncharacterized Flagellar Associated Protein, similar to Notchless; found in the flagellar proteome [PMID: 15998802]. Possible histone acetyltransferase or myosin-heavy-chain kinase	g882.t1,Cre01.g039500.t1.1	O	PF00400,PF05729	PTHR22847:SF185,PTHR22847	KOG0319	-	-	-	AT5G16750.1	TOZ	Transducin family protein / WD-40 repeat family protein
Cre01.g039550	401	138	199	205	PLAP1,PLP1	Plastid lipid associated protein	Conserved expressed protein; Arabidopsis homologue is in plastoglobuli (PMID: 16461379). Previously annotated as PLAP1	g883.t1,PLP1	C	PF04755	-	-	-	-	GO:0005198,GO:0009507	AT2G46910.1	-	Plastid-lipid associated protein PAP / fibrillin family protein
Cre01.g039600	0	0	0	104	-	-	-	g884.t1	M	-	PTHR18460:SF3,PTHR18460	-	-	-	-	AT1G79190.1	-	ARM repeat superfamily protein
Cre01.g039626	0	16	0	217	-	-	-	g885.t1	O	-	-	-	-	-	-	-	-	-
Cre01.g039650	0	18	16	10	PDF1C	-	-	g886.t1,Cre01.g039650.t1.1	O	PF01327	PTHR10458	-	-	-	GO:0005506,GO:0006412,GO:0042586	AT5G14660.1	ATDEF2,DEF2,PDF1B	peptide deformylase 1B
Cre01.g039702	11	75	253	129	-	-	-	g887.t1	O	-	-	-	-	-	-	-	-	-
Cre01.g039750	151	75	169	116	PDF1B	Peptide deformylase	Peptide deformylase (PDF) (Polypeptide deformylase); [EC:3.5.1.88] (DEFM); Arabidopsis ortholgue is directed to both chloroplast and mitochondria (PMID: 11060042); removes formyl-group from initiator fMet of organelle-encoded proteins	g888.t1,Cre01.g039750.t1.1	C	PF01327	PTHR10458	-	3.5.1.88	K01462	GO:0005506,GO:0006412,GO:0042586	AT5G14660.1	ATDEF2,DEF2,PDF1B	peptide deformylase 1B
Cre01.g039800	0	14	216	2	-	-	-	g889.t1	O	-	-	-	-	-	-	-	-	-
Cre01.g039850	14	41	134	86	CPK5,CGL48	Carbohydrate/purine kinase, possible lysine decarboxylase	Carbohydrate/purine kinase, possible lysine decarboxylase. Conserved in Green lineage. Previously annotated as CGL48	g890.t1,CPK5	M	PF00294,PF03641	PTHR10584:SF26,PTHR10584	KOG2854	-	-	-	AT1G50575.1	-	Putative lysine decarboxylase family protein
Cre01.g039900	6	98	156	266	TRZ4	RNase Z-like protein	Similarity to RNase Z, beta-lactamase family protein	g891.t1,Cre01.g039900.t1.1,TRZ4	O	PF00753	PTHR12553:SF3,PTHR12553	KOG2121	3.1.26.11	K00784	GO:0016787	AT3G16260.1	TRZ4	tRNAse Z4
Cre01.g039950	2	90	62	325	-	-	-	g892.t1,Cre01.g039950.t1.1	M	PF06813	PTHR21576	KOG2504	-	-	-	AT5G50520.1	-	Major facilitator superfamily protein
Cre01.g040000	47428	83017	127404	59369	RPL26	Ribosomal protein L26, component of cytosolic 80S ribosome and 60S large subunit	Cytosolic 80S ribosomal protein L26; Cytosolic 60S large ribosomal subunit protein L26	g893.t1,Cre01.g040000.t1.1	C	PF00467	PTHR11143	KOG3401	-	K02898	GO:0003735,GO:0006412,GO:0015934	AT3G49910.1	-	Translation protein SH3-like family protein
Cre01.g040050	14	42	296	246	TPK1	Thiamine pyrophosphokinase	Thiamine pyrophosphokinase. Generates co-enzyme form of thiamine, thiamine pyrophosphate (TPP). Not involved in the direct biosynthesis of thiamine.	g894.t1,TPK1	O	PF04263,PF04265	PTHR13622	KOG3153	2.7.6.2	K00949	GO:0004788,GO:0005524,GO:0009229	AT1G02880.3	TPK1	thiamin pyrophosphokinase1
Cre01.g040100	106	70	202	4	-	-	-	g895.t1,Cre01.g040100.t1.1	O	-	-	-	-	-	-	AT1G03250.1	-	-
Cre01.g040150	15	32	0	0	-	-	-	g896.t1,Cre01.g040150.t1.1	O	PF00069	PTHR13902,PTHR13902:SF12	KOG0198	-	-	GO:0004672,GO:0005524,GO:0006468	AT1G64630.1	ATWNK10,WNK10	with no lysine (K) kinase 10
Cre01.g040200	1521	1521	2639	3233	WNK2	WNK protein kinase	WNK (With No Lysine) protein kinase homolog	g897.t1,Cre01.g040200.t1.1,WNK2	O	PF00069	PTHR13902	KOG0198	-	-	GO:0004672,GO:0005524,GO:0006468	AT5G41990.1	ATWNK8,WNK8	with no lysine (K) kinase 8
Cre01.g040250	38	45	46	135	DNJ9	DnaJ-like protein	DnaJ-like protein; might be targeted to chloroplast, as judged from homology to rice Q5QMD6 and to Arabidopsis O80799 predicted (weakly) by TargetP to be chloroplast-targeted; contains O-methyltransferase in N-terminus (pfam01596) (but not the higher plan	g898.t1,Cre01.g040250.t1.1	O	PF12572,PF00226	PTHR10509,PTHR10509:SF0	KOG4188	-	-	GO:0031072,GO:0008171	AT1G65280.1	-	DNAJ heat shock N-terminal domain-containing protein
Cre01.g040300	2	63	0	108	DNJ9	-	-	g899.t1,Cre01.g040300.t1.1	M	PF01596,PF11998	PTHR10509,PTHR10509:SF0	-	-	-	GO:0008171	AT3G62000.2	-	S-adenosyl-L-methionine-dependent methyltransferases superfamily protein
Cre01.g040350	0	10	42	60	MSH8	-	-	g900.t1,MSH8	C	PF00488	PTHR11361,PTHR11361:SF67	-	-	-	GO:0005524,GO:0006298,GO:0030983	AT5G54090.1	-	DNA mismatch repair protein MutS, type 2
Cre01.g040379	0	12	0	2	-	-	-	g901.t1,Cre01.g040379.t1.1	O	-	PTHR10887	-	-	-	-	AT5G47010.1	ATUPF1,LBA1,UPF1	RNA helicase, putative
Cre01.g040400	103	498	202	255	-	-	-	g902.t1,Cre01.g040400.t1.1	O	-	-	-	-	-	-	-	-	-
Cre01.g040450	246	621	1345	1247	HDPT1,HDT1	Histidine-aspartic acid phosphotransferase	Histidine-Aspartic Acid Phosphotransferase 1; Intermediate in Histidine phosphorylation cascade; Contains H residue that accepts phosphate group from histidine kinase and transfers to a receiver protein. Previously annotated HDPT1	g903.t1,Cre01.g040450.t1.1,HDPT1,HDT1	O	PF01627	-	KOG4747	-	K14490	GO:0000160,GO:0004871	AT1G03430.1	AHP5	histidine-containing phosphotransfer factor 5
Cre01.g040476	198	214	836	239	-	-	-	g904.t1	-	-	-	-	-	-	-	-	-	-
Cre01.g040500	233	170	244	292	-	-	-	g905.t1,Cre01.g040500.t1.1	C	-	PTHR12603	-	6.3.2.19	K10643	-	AT3G48070.1	-	RING/U-box superfamily protein
Cre01.g040517	0	0	0	0	-	-	-	g906.t1	O	-	-	-	-	-	-	-	-	-
Cre01.g040533	0	0	8	54	-	-	-	g908.t1	-	-	-	-	-	-	-	-	-	-
Cre01.g040550	167	60	41	178	-	-	-	g909.t1	O	-	-	-	-	-	-	-	-	-
Cre01.g040600	6	32	232	141	-	-	-	g910.t1	M	-	-	-	-	-	-	-	-	-
Cre01.g040650	17	18	6	108	-	-	-	g911.t3, g911.t2, g911.t1	O	PF06011	-	-	-	-	-	-	-	-
Cre01.g040701	1510	3177	1987	1633	-	-	-	g912.t1,Cre01.g040700.t1.3	SP	-	-	-	-	-	-	-	-	-
Cre01.g040750	893	912	1970	549	-	-	-	g913.t1	O	-	-	-	-	-	-	-	-	-
Cre01.g040801	0	0	0	0	-	-	-	g914.t1,Cre01.g040800.t1.3	C	-	-	-	-	-	-	-	-	-
Cre01.g040850	286	276	71	124	-	-	-	g915.t2,Cre01.g040850.t1.1, g915.t1	O	PF06011	-	-	-	-	-	-	-	-
Cre01.g040900	1	4	22	0	-	-	-	g916.t1	SP	-	-	-	-	-	-	-	-	-
Cre01.g040950	0	0	0	0	-	-	-	g917.t1,Cre01.g040950.t1.1	O	PF02816	PTHR14187,PTHR14187:SF3	-	-	-	GO:0004674,GO:0005524,GO:0006468	-	-	-
Cre01.g041000	319	556	390	792	-	-	-	g918.t1	O	-	-	KOG3450	-	-	-	AT3G06610.1	-	DNA-binding enhancer protein-related
Cre01.g041050	8	80	36	293	AOC6	Cationic amino acid transporter, probably mitochondrial	Related to human SLC7A family of solute carriers, involved in cationic amino acid transport (arginine, lysine, ornithine); this is probably the gene mutated in the L-MSX resistant mutant msr1, mapped to a compatible position on LG I. Probably mitochondri	g919.t1,AOC6, g919.t2,AOC6	O	PF00324	PTHR11785,PTHR11785:SF53	KOG1286	-	-	GO:0006810,GO:0016020,GO:0055085,GO:0003333,GO:0015171	AT4G21120.1	AAT1,CAT1	amino acid transporter 1
Cre01.g041100	74	410	270	291	HLM3	-	-	g920.t1,HLM3	O	PF00856	PTHR12197:SF88,PTHR12197	-	-	-	GO:0005515	AT3G21820.1	ATXR2,SDG36	histone-lysine N-methyltransferase ATXR2
Cre01.g041150	264	169	140	396	-	-	-	g921.t1	O	-	-	-	-	-	-	-	-	-
Cre01.g041200	82	130	210	233	-	-	-	g922.t1	O	-	-	KOG1003	-	-	-	-	-	-
Cre01.g041256	148	116	246	256	-	-	-	g923.t2, g923.t1,Cre01.g041256.t1.1	M	-	-	-	-	-	-	-	-	-
Cre01.g041300	49	100	10	26	-	-	-	g924.t1,Cre01.g041300.t1.1	O	PF04922	PTHR12989,PTHR12989:SF10	KOG2642	2.4.1.-	K03850	GO:0016021,GO:0016758	AT5G02410.1	-	DIE2/ALG10 family
Cre01.g041351	136	38	6	32	-	-	-	g925.t1,Cre01.g041350.t1.2	O	PF10238	PTHR15967	-	-	-	-	AT5G08320.1	-	-
Cre01.g041400	71	146	116	295	-	-	-	g926.t1	C	-	-	-	-	-	-	-	-	-
Cre01.g041426	0	0	2	52	-	-	-	g927.t1	O	-	-	-	-	-	-	-	-	-
Cre01.g041450	98	180	431	692	PPP4	-	-	g928.t1,PPP4	O	PF00481	PTHR13832,PTHR13832:SF116	KOG0698	-	-	GO:0003824	AT2G20050.1	-	protein serine/threonine phosphatases;protein kinases;catalytics;cAMP-dependent protein kinase regulators;ATP binding;protein serine/threonine phosphatases
Cre01.g041500	16	68	0	44	-	-	-	g929.t1	O	-	-	KOG2186	-	-	-	-	-	-
Cre01.g041550	4	138	203	527	-	-	-	g930.t1	C	PF07714	PTHR23257	-	-	-	GO:0004672,GO:0006468	AT3G46920.1	-	Protein kinase superfamily protein with octicosapeptide/Phox/Bem1p domain
Cre01.g041583	0	0	0	0	-	-	-	g931.t1, g931.t2	O	PF03366	PTHR23195	-	-	-	GO:0005634,GO:0006355	AT2G18000.2	TAF14	TBP-associated factor 14
Cre01.g041650	196	83	56	69	-	-	-	g932.t1, g932.t2	C	-	-	-	-	-	-	-	-	-
Cre01.g041667	0	0	0	0	-	-	-	g933.t2, g933.t1	M	-	-	-	-	-	-	-	-	-
Cre01.g041700	0	0	0	0	-	-	-	g934.t1,Cre01.g041700.t1.1	O	-	-	-	-	-	-	-	-	-
Cre01.g041752	13	45	10	7	-	-	-	g936.t1	C	-	PTHR11584:SF253,PTHR11584	-	-	-	-	-	-	-
Cre01.g041800	559	425	637	417	-	-	-	g937.t1, g937.t2,Cre01.g041800.t1.1	SP	PF00069	PTHR26263,PTHR26263:SF9	-	-	-	GO:0004672,GO:0005524,GO:0006468	AT5G51800.1	-	Protein kinase superfamily protein
Cre01.g041850	2	3	128	78	-	-	-	g938.t1	SP	-	PTHR12270,PTHR12270:SF7	KOG3765	-	K09668	-	-	-	-
Cre01.g041855	3	23	130	206	-	-	-	g939.t1,Cre01.g041855.t1.1	C	PF00675	PTHR11851:SF64,PTHR11851	-	-	-	GO:0004222,GO:0006508	AT3G57470.1	-	Insulinase (Peptidase family M16) family protein
Cre01.g041900	0	37	20	68	-	-	-	g940.t1	O	PF09749	PTHR13522	-	-	-	-	AT5G51170.1	-	-
Cre01.g041950	85	37	95	262	-	-	-	g941.t1,Cre01.g041950.t1.1	C	-	-	-	-	-	-	-	-	-
Cre01.g042000	8	0	0	8	-	-	-	g942.t1,Cre01.g042000.t1.1	O	PF00612,PF00023	-	KOG4214	-	-	GO:0005515	-	-	-
Cre01.g042050	14	64	0	12	-	-	-	g943.t1,Cre01.g042050.t1.1	C	PF01641	PTHR10173:SF0,PTHR10173	KOG0856	-	-	GO:0008113,GO:0055114	AT1G53670.1	ATMSRB1,MSRB1	methionine sulfoxide reductase B 1
Cre01.g042100	15	60	37	79	-	-	-	g944.t1,Cre01.g042100.t1.1	O	-	-	KOG3671	-	-	-	-	-	-
Cre01.g042150	107	105	820	318	-	-	-	g945.t1	SP	PF02517	PTHR13046	KOG4130	3.4.22.-	K08658	GO:0016020	AT2G36305.1	ATFACE-2,ATFACE2,FACE2,RCE1	farnesylated protein-converting enzyme 2
Cre01.g042200	2724	6345	2945	3096	-	-	-	g946.t1	C	-	-	-	-	-	-	-	-	-
Cre01.g042250	39	46	11	290	-	-	-	g947.t1	SP	-	-	-	-	-	-	-	-	-
Cre01.g042300	1250	929	3059	1249	SRR6	Scavenger receptor cysteine rich (SRCR) protein	Scavenger receptor cysteine-rich protein; contains ligand-binding SRCR domain found in speract/scavenger receptor (PMID: 14995912)	g948.t1,SRR6	C	PF00530	PTHR19331,PTHR19331:SF365	-	-	-	GO:0005044,GO:0016020	-	-	-
Cre01.g042352	2	24	6	152	-	-	-	g949.t1	SP	PF00089,PF00530	PTHR19331,PTHR19331:SF418	KOG3592	-	-	GO:0004252,GO:0006508,GO:0005044,GO:0016020	-	-	-
Cre01.g042402	0	0	0	0	-	-	-	g950.t1	O	-	-	-	-	-	-	-	-	-
Cre01.g042450	144	389	647	1454	-	-	-	g951.t1	O	-	-	-	-	-	-	-	-	-
Cre01.g042502	0	0	0	0	-	-	-	g952.t1	O	PF00089,PF00530	PTHR19331,PTHR19331:SF418	KOG2748	-	-	GO:0004252,GO:0006508,GO:0005044,GO:0016020	-	-	-
Cre01.g042550	918	698	2025	2378	-	-	-	g953.t1	SP	PF07774	PTHR21573	KOG2103	-	-	-	AT5G11560.1	-	catalytics
Cre01.g042600	92	4	55	4	-	-	-	g954.t1,Cre01.g042600.t1.1	O	-	-	-	-	-	-	-	-	-
Cre01.g042650	0	0	0	0	-	-	-	g955.t1,Cre01.g042650.t1.1	O	-	-	-	-	-	-	-	-	-
Cre01.g042700	0	0	91	0	-	-	-	g956.t1,Cre01.g042700.t1.1	O	-	-	-	-	-	-	-	-	-
Cre01.g042750	6048	14224	14011	17671	ACH1	Aconitate hydratase	Aconitate hydratase (EC 4.2.1.3), mitochondrial; citrate hydro-lyase; aconitase	g957.t1,Cre01.g042750.t1.1	C	PF00694,PF00330	PTHR11670,PTHR11670:SF5	KOG0453	4.2.1.3	K01681	GO:0008152,GO:0003994,GO:0006099,GO:0051539	AT4G26970.1	ACO2	aconitase 2
Cre01.g042800	3492	1990	3857	4094	DVR1	3,8-divinyl protochlorophyllide a 8-vinyl reductase	3,8-divinyl protochlorophyllide a 8-vinyl reductase, chloroplast precursor [PMID: 15849308]; predicted chloroplast transit peptide 1-58; [PMID: 15695432; PMID: 15849308]	g958.t1,Cre01.g042800.t1.1	C	PF05368	PTHR14194,PTHR14194:SF15	KOG1203	-	-	-	AT5G18660.1	PCB2	NAD(P)-binding Rossmann-fold superfamily protein
Cre01.g042850	0	97	132	36	-	-	-	g959.t1,Cre01.g042850.t1.1	SP	PF00173	PTHR10281	-	-	-	GO:0020037	AT3G48890.1	ATMAPR3,ATMP2,MAPR3,MSBP2	membrane-associated progesterone binding protein 3
Cre01.g042900	80	205	497	714	RRM1	-	-	g960.t1,Cre01.g042900.t1.1,RRM1	O	PF00398	PTHR11727	KOG0820	2.1.1.183	K14191	GO:0000154,GO:0000179,GO:0008649	AT2G47420.1	-	Ribosomal RNA adenine dimethylase family protein
Cre01.g042950	780	501	577	1126	-	-	-	g961.t1,Cre01.g042950.t1.1	O	PF05255	PTHR13180	KOG3393	-	-	-	AT1G36980.1	-	-
Cre01.g043000	58	76	234	380	-	-	-	g962.t1	M	PF04055	-	-	-	-	GO:0003824,GO:0051536	AT2G39670.1	-	Radical SAM superfamily protein
Cre01.g043050	206	192	172	455	SNR2	-	-	g963.t1,Cre01.g043050.t1.1,SNR2	M	PF09335	PTHR12677	-	-	-	-	AT1G22850.1	-	SNARE associated Golgi protein family
Cre01.g043100	39	99	18	125	-	-	-	g964.t1,Cre01.g043100.t1.1	C	PF01894	-	KOG3267	-	-	-	AT1G21065.1	-	-
Cre01.g043150	290	594	233	216	BLZ15	-	-	g965.t1,Cre01.g043150.t1.1,BLZ15	O	-	-	-	-	-	-	AT4G36730.2	GBF1	G-box binding factor 1
Cre01.g043200	5088	4353	5744	4393	CGLD6	Predicted protein	Conserved expressed protein	g966.t1,Cre01.g043200.t1.1	C	-	-	-	-	-	-	AT3G50685.1	-	-
Cre01.g043250	0	0	14	101	-	-	-	g967.t1	O	-	-	-	-	-	-	-	-	-
Cre01.g043300	2	6	104	24	-	-	-	g968.t1,Cre01.g043300.t1.1	M	-	-	-	-	-	-	-	-	-
Cre01.g043350	2494	3039	3460	5421	CAO1,CAO	Chlorophyllide a oxygenase	Chlorophyllide a oxygenase; chlorophyll b synthase [GI:61742125; PMID: 15849308]; Predicted chloroplast transit peptide 1-29. Previously annotated as CAO. The cbn1 mutants are alleles at this locus [PMID: 10982457].	g970.t1,Cre01.g043350.t1.1,CAO	C	PF08417,PF00355	PTHR21266,PTHR21266:SF19	-	1.13.12.14	K13600	GO:0010277,GO:0055114,GO:0016491,GO:0051537	AT1G44446.1	ATCAO,CAO,CH1	Pheophorbide a oxygenase family protein with Rieske [2Fe-2S] domain
Cre01.g043400	217	510	154	253	-	-	-	g971.t1,Cre01.g043400.t1.1	O	-	-	-	-	-	-	AT5G59210.1	-	myosin heavy chain-related
Cre01.g043450	364	270	334	242	-	-	-	g972.t1,Cre01.g043450.t1.1	C	-	-	-	-	-	-	-	-	-
Cre01.g043500	155	19	88	230	-	-	-	g973.t1	O	PF10288	PTHR20882	-	-	-	-	AT4G35910.1	-	Adenine nucleotide alpha hydrolases-like superfamily protein
Cre01.g043550	24	119	301	598	-	-	-	g974.t1	SP	PF03110	-	-	-	-	GO:0003677,GO:0005634	AT1G27370.1	SPL10	squamosa promoter binding protein-like 10
Cre01.g043600	0	16	16	0	-	-	-	g975.t1	C	-	-	-	-	-	-	-	-	-
Cre01.g043650	124	19	253	293	DLU2,MOT37	Outer arm dynein light chain, ODA8	Identified by comparative genomics as being present only in organisms having motile (MOT) cilia. Identified by Desai et al. as the locus for the outer arm dynein light chain, ODA8 (Chlamy meeting, 2010). Previously annotated a MOT37	g976.t1,MOT37	O	-	PTHR22708	-	-	-	-	AT4G03260.1	-	Outer arm dynein light chain 1 protein
Cre01.g043700	0	78	71	29	-	-	-	g977.t1,Cre01.g043700.t1.1	O	PF10644	PTHR13391	KOG2530	-	-	-	AT4G37190.1	-	-
Cre01.g043750	52	191	314	396	BBS7	Bardet-Biedl syndrome-7 associated protein	Similar to Bardet-Biedl syndrome 7	g978.t1	O	-	PTHR16074,PTHR16074:SF4	-	-	-	-	-	-	-
Cre01.g043800	190	90	268	202	-	-	-	g979.t1	O	-	-	-	-	-	-	-	-	-
Cre01.g043817	0	34	2	7	-	-	-	g980.t1, g980.t2	C	-	-	-	-	-	-	-	-	-
Cre01.g043850	127	154	415	488	-	-	-	g981.t1	O	PF00069	PTHR23257:SF280,PTHR23257	KOG0192	-	-	GO:0004672,GO:0005524,GO:0006468	AT5G49470.3	-	PAS domain-containing protein tyrosine kinase family protein
Cre01.g043901	0	0	0	0	-	-	-	g982.t1	-	-	-	-	-	-	-	-	-	-
Cre01.g043950	8	60	286	8	-	-	-	g983.t1, g983.t2	M	PF00069	PTHR26392,PTHR26392:SF98	-	-	-	GO:0004672,GO:0005524,GO:0006468	-	-	-
Cre01.g044000	1409	1478	1206	1612	-	-	-	g984.t1	C	-	PTHR13093	KOG3362	-	-	-	AT5G37055.1	ATSWC6,SEF	HIT-type Zinc finger family protein
Cre01.g044050	7381	7776	851	2329	-	-	-	g985.t1,Cre01.g044050.t1.1	-	PF05493	-	KOG3500	-	-	GO:0015078,GO:0015991,GO:0033179	AT5G55290.1	-	ATPase, V0 complex, subunit E
Cre01.g044100	230	304	1006	616	AMYB3,AMB3	Beta-amylase	Beta-Amylase (alpha 1,4-glucan maltohydrolase; EC 3.2.1.2) hydrolyzes the alpha 1,4-glucosidic linkages of starch from the nonreducing ends. Previously annotated as AMYB3	g986.t1,Cre01.g044100.t1.1,AMB3	O	PF01373	-	-	-	-	GO:0000272,GO:0016161	AT2G32290.1	BAM6,BMY5	beta-amylase 6
Cre01.g044150	0	66	2	14	-	-	-	g987.t1	O	PF05971	PTHR13393	-	2.1.1.181	K06970	GO:0008168	AT2G21070.1	FIO1	methyltransferases
Cre01.g044200	0	0	1	181	-	-	-	g988.t1,Cre01.g044200.t1.1	O	-	-	-	-	-	-	-	-	-
Cre01.g044250	81	246	167	277	CAM4	-	-	g989.t1,CAM4	O	-	PTHR23050:SF89,PTHR23050	-	-	-	-	AT4G37010.2	CEN2	centrin 2
Cre01.g044276	0	0	0	0	-	-	-	g990.t1	SP	-	-	-	-	-	-	-	-	-
Cre01.g044300	0	0	0	1	-	-	-	g991.t1,Cre01.g044300.t1.1	M	-	-	-	-	-	-	-	-	-
Cre01.g044350	4	10	34	242	-	-	-	g992.t1	SP	PF07699	-	-	-	-	-	-	-	-
Cre01.g044400	158	375	786	541	-	-	-	g993.t1,Cre01.g044400.t1.1	C	-	-	-	-	-	-	-	-	-
Cre01.g044450	0	24	0	28	-	-	-	g994.t1	M	PF01694	-	-	-	-	GO:0004252,GO:0016021	-	-	-
Cre01.g044550	156	519	93	137	-	-	-	g996.t1,Cre01.g044550.t1.1	C	-	-	-	-	-	-	-	-	-
Cre01.g044600	284	552	678	933	-	-	-	g997.t1,Cre01.g044600.t1.1	O	-	PTHR10774:SF28,PTHR10774	KOG4744	-	-	-	AT1G20080.1	ATSYTB,NTMC2T1.2,NTMC2TYPE1.2,SYT2,SYTB	Calcium-dependent lipid-binding (CaLB domain) family protein
Cre01.g044650	154	236	504	516	-	-	-	g998.t1,Cre01.g044650.t1.1	M	-	PTHR10774:SF28,PTHR10774	-	-	-	-	AT1G20080.1	ATSYTB,NTMC2T1.2,NTMC2TYPE1.2,SYT2,SYTB	Calcium-dependent lipid-binding (CaLB domain) family protein
Cre01.g044700	6	280	0	26	GST4	-	-	g999.t1,Cre01.g044700.t1.1,GST4	O	PF02798,PF00043	PTHR11260,PTHR11260:SF79	KOG0406	-	-	GO:0005515	AT5G16710.1	DHAR3	dehydroascorbate reductase 1
Cre01.g044750	1	73	98	90	-	-	-	g1000.t1	SP	-	-	-	-	-	-	-	-	-
Cre01.g044800	13906	14803	19147	21125	PFL1	Pyruvate-formate lyase	Pyruvate-formate lyase; may contain organelle targeting peptide; corresponds to GI:585666 (a C-terminal fragment), induced under phosphate deprivation; also known as formate acetyltransferase. Genbank AJ620191, GI:92084841; PMID: 16452484. Characterized	g1001.t1,Cre01.g044800.t1.1	C	PF01228,PF02901	-	-	-	-	GO:0003824,GO:0008152,GO:0005737,GO:0006006,GO:0008861	-	-	-
Cre01.g044850	118	137	110	488	-	-	-	g1002.t1,Cre01.g044850.t1.1	O	-	PTHR15600:SF1,PTHR15600	KOG4172	-	-	-	AT5G23110.1	-	Zinc finger, C3HC4 type (RING finger) family protein
Cre01.g044900	8	58	104	92	-	-	-	g1003.t2,Cre01.g044900.t1.1, g1003.t1	M	-	-	-	-	-	-	-	-	-
Cre01.g044950	0	0	0	0	-	-	-	g1004.t1,Cre01.g044950.t1.1	C	-	-	-	-	-	-	-	-	-
Cre01.g045000	2	0	52	0	PRL9	Predicted extracellular protein	Similar to pathogenesis-related protein 1, extracellular	g1005.t1,Cre01.g045000.t1.1,PRL9	SP	PF00188	PTHR10334,PTHR10334:SF60	-	-	-	-	AT4G31470.1	-	CAP (Cysteine-rich secretory proteins, Antigen 5, and Pathogenesis-related 1 protein) superfamily protein
Cre01.g045050	0	0	10	0	-	-	-	g1006.t1,Cre01.g045050.t1.1	M	-	-	-	-	-	-	-	-	-
Cre01.g045100	273	275	208	525	-	-	-	g1007.t1,Cre01.g045100.t1.1	SP	-	-	-	-	-	-	-	-	-
Cre01.g045150	4	38	190	213	-	-	-	g1008.t1,Cre01.g045150.t1.1	O	-	-	-	-	-	-	-	-	-
Cre01.g045200	88	113	0	34	-	-	-	g1009.t1	SP	PF06351	-	-	-	-	GO:0009507,GO:0016853	AT3G25770.1	AOC2	allene oxide cyclase 2
Cre01.g045350	284	365	1022	1030	DRC5,FAP155	Flagellar Associated Protein	Flagellar Associated Protein, found in the flagellar proteome [PMID: 15998802]	g1014.t1,Cre01.g045350.t1.1,FAP155	O	PF00560	PTHR24107,PTHR24107:SF9	-	-	-	GO:0005515	AT1G10510.1	emb2004	RNI-like superfamily protein
Cre01.g045400	52	45	199	128	TNP7	-	-	g1015.t3,TNP7, g1015.t1,TNP7, g1015.t2,TNP7	O	PF07282	PTHR23257,PTHR23257:SF99	-	-	-	-	-	-	-
Cre01.g045426	9	24	38	12	-	-	-	g1016.t1	C	-	-	-	-	-	-	-	-	-
Cre01.g045450	81	92	53	232	-	-	-	g1017.t1,Cre01.g045450.t1.1	O	-	-	-	-	-	-	-	-	-
Cre01.g045500	145	204	104	339	-	-	-	g1018.t1,Cre01.g045500.t1.1	O	-	-	KOG0845	-	-	-	-	-	-
Cre01.g045550	3376	5286	6849	6394	APE2,TPT3	Triose phosphate transporter	Triose-phosphate transporter. Located in zones of contact between the inner and outer membrane of the chloroplast (By similarity). Belongs to the TPT transporter family. TPT (TC2.A.7.9.1) subfamily transporter. Previously annotated as APE2	g1019.t1,Cre01.g045550.t1.1,TPT3	C	PF03151	PTHR11132	KOG1441	-	-	-	AT5G46110.4	APE2,TPT	Glucose-6-phosphate/phosphate translocator-related
Cre01.g045600	111	146	30	78	SRR12	Speract/scavenger receptor, transmembrane glycoprotein	Speract/scavenger receptor cysteine-rich (SRCR) family protein, transmembrane glycoprotein. Homolog of yeast ATG20 gene [PMID: 18670193]	g1020.t1,SRR12	C	PF00069	PTHR24363	KOG0595	-	-	GO:0004672,GO:0005524,GO:0006468	AT1G50240.2	FU	Protein kinase family protein with ARM repeat domain
Cre01.g045601	4	45	456	65	-	-	-	g1021.t1,Cre01.g045601.t1.1	C	PF00089,PF00530	PTHR19331:SF16,PTHR19331	KOG3627	-	K13912	GO:0004252,GO:0006508,GO:0005044,GO:0016020	-	-	-
Cre01.g045640	18	22	90	36	-	-	-	g1022.t1,Cre01.g045640.t1.1	O	PF00294	PTHR10584:SF21,PTHR10584	KOG2947	-	-	-	AT4G28706.4	-	pfkB-like carbohydrate kinase family protein
Cre01.g045650	270	300	488	517	ZNJ3	DnaJ-like zinc-finger protein	Contains a Zn-finger domain with CXXCXGXG motif, also found in DnaJ co-chaperones; probably organelle-targeted	g1023.t1,Cre01.g045650.t1.1,ZNJ3	M	-	-	-	-	-	-	AT2G24860.1	-	DnaJ/Hsp40 cysteine-rich domain superfamily protein
Cre01.g045700	0	55	92	346	CAT2	Catalase/peroxidase	Haem-containing catalase-peroxidases, a bifunctional antioxidant enzyme that exhibit both catalase (EC:1.11.1.6) and peroxidase (EC:1.11.1.7) activity; functions as an oligomer; the primary structure of the subunit can be divided into two similar halves,	g1024.t1,CAT2	SP	PF00141	-	-	-	-	GO:0004601,GO:0006979,GO:0020037,GO:0055114	AT4G35970.1	APX5	ascorbate peroxidase 5
Cre01.g045752	83	79	264	291	-	-	-	g1026.t1	-	-	-	-	-	-	-	-	-	-
Cre01.g045800	65	186	194	132	-	-	-	g1027.t1	O	-	-	-	-	-	-	-	-	-
Cre01.g045825	0	58	347	63	-	-	-	g1028.t1,Cre01.g045850.t1.3	C	-	-	-	-	-	-	-	-	-
Cre01.g045850	135	32	184	80	-	-	-	g1029.t1	O	PF00665,PF07727	PTHR11439	-	-	-	GO:0003677,GO:0015074	AT4G23160.1	CRK8	cysteine-rich RLK (RECEPTOR-like protein kinase) 8
Cre01.g045902	147	24	142	453	-	-	-	g1010.t1	C	PF10609,PF01883,PF06155	PTHR23264,PTHR23264:SF3	KOG3022	-	-	GO:0055114	AT3G24430.1	HCF101	ATP binding
Cre01.g045903	36	16	96	58	DGAT1	-	-	g1030.t1	C	PF03062	PTHR10408	-	2.3.1.20,2.3.1.75,2.3.1.76	K11155	-	AT2G19450.1	ABX45,AS11,ATDGAT,DGAT1,RDS1,TAG1	membrane bound O-acyl transferase (MBOAT) family protein
Cre01.g045950	18	180	467	417	-	-	-	g1031.t1	O	-	-	-	-	-	-	-	-	-
Cre01.g046052	582	388	640	533	-	-	-	g1032.t1	SP	PF00069	PTHR24347,PTHR24347:SF65	-	-	-	GO:0004672,GO:0005524,GO:0006468	-	-	-
Cre01.g046150	287	244	315	681	XPA1	-	-	g1033.t1,XPA1	C	PF00557,PF05195	PTHR10804:SF8,PTHR10804	KOG2414	3.4.11.9	K01262	GO:0009987,GO:0004177,GO:0030145	AT1G09300.1	-	Metallopeptidase M24 family protein
Cre01.g046237	134	186	62	118	-	-	-	g1034.t1, g1034.t2	M	PF00176,PF00271	PTHR10799,PTHR10799:SF133	KOG1002	-	-	GO:0003677,GO:0005524,GO:0003676,GO:0004386	AT3G20010.1	-	SNF2 domain-containing protein / helicase domain-containing protein / zinc finger protein-related
Cre01.g046250	10	26	8	135	-	-	-	g1039.t1,Cre01.g046250.t1.1	SP	-	-	-	-	-	-	-	-	-
Cre01.g046324	19	40	316	452	-	-	-	g1035.t1	O	-	-	-	-	-	-	-	-	-
Cre01.g046450	0	30	30	88	-	-	-	g1047.t1,Cre01.g046450.t1.1	C	-	-	-	-	-	-	-	-	-
Cre01.g046500	4	20	38	52	-	-	-	g1036.t1,Cre01.g046500.t1.1	C	-	-	-	-	-	-	-	-	-
Cre01.g046501	0	12	22	86	-	-	-	g1037.t1	C	-	-	-	-	-	-	-	-	-
Cre01.g046502	0	8	16	50	-	-	-	g1038.t1	C	-	-	-	-	-	-	-	-	-
Cre01.g046600	0	4	0	42	-	-	-	g1011.t1	O	-	-	-	-	-	-	-	-	-
Cre01.g046650	0	0	0	0	-	-	-	g1012.t1,Cre01.g046650.t1.1	O	-	-	-	-	-	-	-	-	-
Cre01.g046652	163	353	157	487	-	-	-	g1013.t1	C	PF01588	PTHR11586,PTHR11586:SF4	-	-	-	GO:0000049	AT3G59980.1	-	Nucleic acid-binding, OB-fold-like protein
Cre01.g046800	4841	4434	8398	6107	-	-	-	g1040.t1	C	-	-	-	-	-	-	-	-	-
Cre01.g046850	156	424	518	474	UBC13	-	-	g1041.t1,Cre01.g046850.t1.1,UBC13	O	PF00179,PF00627	PTHR24067:SF28,PTHR24067	KOG0418	6.3.2.19	K04649	GO:0016881,GO:0005515	AT5G50870.1	UBC27	ubiquitin-conjugating enzyme 27
Cre01.g046950	0	0	0	0	-	-	-	g1043.t1,Cre01.g046950.t1.1	M	-	-	-	-	-	-	-	-	-
Cre01.g047001	16	100	0	26	-	-	-	g1044.t1,Cre01.g047000.t1.2	C	-	-	-	-	-	-	-	-	-
Cre01.g047050	14	37	28	24	-	-	-	g1045.t1,Cre01.g047050.t1.1	M	-	-	-	-	-	-	-	-	-
Cre01.g047100	0	0	0	0	-	-	-	g1046.t1	C	-	-	-	-	-	-	-	-	-
Cre01.g047200	0	0	14	20	-	-	-	g1048.t2, g1048.t1	C	-	-	-	-	-	-	-	-	-
Cre01.g047218	0	0	0	0	-	-	-	g1049.t1,Cre01.g047218.t1.1	C	PF10184	-	-	-	-	-	AT1G16320.1	-	Uncharacterized conserved protein (DUF2358)
Cre01.g047229	106	25	143	56	-	-	-	g1050.t1,Cre01.g047229.t1.1	O	PF05600	PTHR14894	KOG2607	-	-	-	AT5G06830.1	-	-
Cre01.g047265	474	805	329	430	-	-	-	g1051.t1	SP	PF12499	-	KOG0487	-	-	-	-	-	-
Cre01.g047300	5	122	115	23	-	-	-	g1052.t1,Cre01.g047300.t1.1	O	-	-	-	-	-	-	-	-	-
Cre01.g047350	10	30	0	56	-	-	-	g1053.t1	C	-	-	-	-	-	-	-	-	-
Cre01.g047400	0	52	0	56	-	-	-	g1054.t1	O	-	-	-	-	-	-	-	-	-
Cre01.g047450	4	10	0	40	CPDL17,OTU2,CPLD17	Otubain cysteine protease	Otubain cysteine protease. Conserved expressed organelle-targeted protein. Family is comprised of a group of predicted cysteine proteases, homologous to the Ovarian Tumour (OTU) gene in Drosophila, contains OTU-domain.	g1055.t1,CPLD17,OTU2	O	PF02338	PTHR12419	-	-	-	-	AT3G57810.2	-	Cysteine proteinases superfamily protein
Cre01.g047500	14	8	181	353	-	-	-	g1056.t1,Cre01.g047500.t1.1	C	PF00560	PTHR23155:SF251,PTHR23155	KOG0472	-	-	GO:0005515	AT3G26500.1	PIRL2	plant intracellular ras group-related LRR 2
Cre01.g047550	196	401	465	955	RABH1,RAB6	Small Rab-related GTPase	Hypothetical Conserved Protein. Similar to the RabH/Rab6 type of small GTPase, involved in intra-Golgi vesicle trafficking. Previously annotated as RABH1	g1057.t1,Cre01.g047550.t1.1,RAB6,RABH1	O	PF00071	PTHR24073,PTHR24073:SF256	KOG0094	-	K07893	-	AT2G44610.1	ATRAB6A,ATRABH1B,RAB6,RAB6A	Ras-related small GTP-binding family protein
Cre01.g047600	0	78	0	36	SDR4	-	-	g1058.t1,Cre01.g047600.t1.1,SDR4	O	PF00106	PTHR24314,PTHR24314:SF85	KOG0725	-	-	GO:0008152,GO:0016491	AT1G24360.1	-	NAD(P)-binding Rossmann-fold superfamily protein
Cre01.g047650	3	10	0	32	-	-	-	g1059.t1,Cre01.g047650.t1.1	SP	-	PTHR23125	-	-	-	-	AT4G15475.1	-	F-box/RNI-like superfamily protein
Cre01.g047700	237	512	730	365	CYN40	Peptidyl-prolyl cis-trans isomerase, cyclophilin-type	Peptidyl-prolyl cis-trans isomerase (rotamase), cyclophilin type [PMID: 15051864, PMID: 15047905]. TPR domain involved in HSP90 interaction; cytosolic; similar to At2g15790 (AtCYP40, CYP40) and AT2G38730 (AtCYP22)	g1060.t1,Cre01.g047700.t1.1	O	PF00160	PTHR11071,PTHR11071:SF98	KOG0546	5.2.1.8	K05864	GO:0003755,GO:0006457	AT2G15790.1	CYP40,SQN	peptidyl-prolyl cis-trans isomerase / cyclophilin-40 (CYP40) / rotamase
Cre01.g047750	194035	311386	454604	361253	RPL18A,RPL18a	Ribosomal protein L18a, component of cytosolic 80S ribosome and 60S large subunit	Cytosolic 80S ribosomal protein L18a; Cytosolic 60S large ribosomal subunit protein L18a	g1061.t1,Cre01.g047750.t1.1,RPL18a	O	PF01775	PTHR10052,PTHR10052:SF1	KOG0829	-	K02882	GO:0003735,GO:0005840,GO:0006412	AT2G34480.1	-	Ribosomal protein L18ae/LX family protein
Cre01.g047800	333	679	2910	1857	GRX6	Glutaredoxin, CGFS type	Glutaredoxin 6, CGFS type glutaredoxin, probably chloroplastic. GRX domain on C-terminal part. N-terminal part: no homology with proteins of known function but strong homology with synechocystis slr1035. PMID: 16328797	g1062.t1	C	PF00462	PTHR10293,PTHR10293:SF15	KOG1752	-	-	GO:0009055,GO:0015035,GO:0045454	AT2G38270.1	ATGRX2,CXIP2	CAX-interacting protein 2
Cre01.g047850	0	73	39	33	-	-	-	g1063.t1,Cre01.g047850.t1.1	M	PF00155	PTHR11751,PTHR11751:SF25	KOG0259	-	-	GO:0009058,GO:0016769,GO:0030170	AT1G77670.1	-	Pyridoxal phosphate (PLP)-dependent transferases superfamily protein
Cre01.g047900	304	359	1771	1159	-	-	-	g1064.t1	O	-	PTHR12085	KOG2562	-	K11583	-	AT5G18580.1	EMB40,FASS,FASS 2,FS1,GDO,TON2	tonneau 2 (TON2)
Cre01.g047950	19924	18488	15530	5879	FAP156,IFT27	Intraflagellar transport protein 27	Small GTPase distantly related to Rab-like proteins from mammals. Found in the flagellar proteome [PMID: 15998802]. Previously annotated as FAP156. Involved in cell-cycle control: see Qin et al. (2007) [PMID: 17276912]. See also Engel et al. (2009) [PM	g1065.t1,FAP156	O	PF00071	PTHR24073:SF481,PTHR24073	KOG0079	-	K07934	-	AT3G12160.1	ATRABA4D,RABA4D	RAB GTPase homolog A4D
Cre01.g048000	201	110	71	147	-	-	-	g1066.t1	O	-	-	KOG0977	-	-	-	AT1G03290.1	-	-
Cre01.g048050	5	33	24	157	COA3	-	-	g1067.t1,Cre01.g048050.t1.1,COA3	O	PF04127	PTHR12290,PTHR12290:SF2	KOG2728	6.3.2.5	K01922	-	AT5G02080.1	-	DNA / pantothenate metabolism flavoprotein
Cre01.g048100	0	34	84	246	-	-	-	g1068.t1	O	-	-	-	-	-	-	-	-	-
Cre01.g048102	0	0	0	74	-	-	-	g1069.t1,Cre01.g048102.t1.1	O	-	-	-	-	-	-	-	-	-
Cre01.g048150	628	1452	62	1269	HLA8	Transcriptional co-activator/nuclease induced by high light	Putative transcriptional co-activator. High light-induced nuclease, staphylococcal nuclease homolog. Thermonuclease family. Induced under high light condition [PMID: 12000678]. A part of post-transcriptional gene silencing machinery [PMID: 11782532]. Si	g1070.t1,Cre01.g048150.t1.1	C	PF00565	-	-	-	-	GO:0003676,GO:0016788	AT2G40410.2	-	Staphylococcal nuclease homologue
Cre01.g048200	2	90	0	51	-	-	-	g1071.t1	M	-	PTHR10887,PTHR10887:SF127	-	-	-	-	AT5G47010.1	ATUPF1,LBA1,UPF1	RNA helicase, putative
Cre01.g048250	220	436	90	231	-	-	-	g1072.t1,Cre01.g048250.t1.1	O	-	-	-	-	-	-	-	-	-
Cre01.g048300	4	16	0	54	-	-	-	g1073.t1	O	-	-	-	-	-	-	-	-	-
Cre01.g048350	40	24	0	2	CGL53,EBM1	Mannan endo-1,4-beta-mannosidase	Mannan endo-1,4-beta-mannosidase. Green-lineage conserved protein related to carbohydrate hydrolase. Previously annotated as CGL53	g1074.t1,Cre01.g048350.t1.1,EBM1	C	PF00150	-	-	-	-	GO:0004553,GO:0005975	AT4G28320.1	-	Glycosyl hydrolase superfamily protein
Cre01.g048400	19	161	413	116	-	-	-	g1075.t1	M	-	PTHR12042,PTHR12042:SF3	KOG0982	-	-	-	-	-	-
Cre01.g048450	121	20	557	581	-	-	-	g1076.t1	O	PF03448	-	-	-	-	-	-	-	-
Cre01.g048501	106	20	0	8	-	-	-	g1077.t1,Cre01.g048500.t1.2	O	PF00651	PTHR24413	-	-	-	GO:0005515	AT1G01640.1	-	BTB/POZ domain-containing protein
Cre01.g048550	185	39	134	230	-	-	-	g1078.t1	M	-	-	-	-	-	-	-	-	-
Cre01.g048600	130	410	443	476	-	-	-	g1079.t1	M	-	-	-	-	-	-	AT2G39910.1	-	ARM repeat superfamily protein
Cre01.g048650	864	1305	1576	3048	-	-	-	g1080.t1	M	PF00069	PTHR24347	KOG0032	-	-	GO:0004672,GO:0005524,GO:0006468	AT5G12180.1	CPK17	calcium-dependent protein kinase 17
Cre01.g048701	0	0	0	0	-	-	-	g1081.t1	C	-	-	KOG2761	-	-	-	AT1G64720.1	CP5	Polyketide cyclase/dehydrase and lipid transport superfamily protein
Cre01.g048750	55	301	154	359	PPR7	Pentatrichopeptide repeat protein	-	g1082.t1,Cre01.g048750.t1.1	C	PF01535	PTHR24015	-	-	-	-	AT1G63230.1	-	Tetratricopeptide repeat (TPR)-like superfamily protein
Cre01.g048800	8	119	386	291	NAT8	-	-	g1083.t1,NAT8	O	PF00583	-	-	-	-	GO:0008080,GO:0008152	-	-	-
Cre01.g048850	135	147	422	741	-	-	-	g1084.t1,Cre01.g048850.t1.1	O	PF01388,PF01342	-	-	-	-	GO:0003677,GO:0005622,GO:0005634	AT3G61740.1	ATX3,SDG14	SET domain protein 14
Cre01.g048900	42	44	10	138	GTF1	-	-	g1085.t1,GTF1	O	PF00439	PTHR22880:SF79,PTHR22880	-	-	-	GO:0005515	AT3G01770.1	ATBET10,BET10	bromodomain and extraterminal domain protein 10
Cre01.g048950	437	558	1657	1470	PYR5	Uridine 5\'- monophosphate synthase	Uridine 5\'- monophosphate synthase. Bi-functional enzyme in the pyrimidine biosynthesis pathway consisting of orotate phosphoribosyltransferase and orotidine-5\'-phosphate decarboxylase, that catalyzes orotate to oridine 5\'-phosphate/monophosphate (OMP) t	g1086.t1,Cre01.g048950.t1.1,PYR5	C	PF00215,PF00156	PTHR19278,PTHR19278:SF21	KOG1377	2.4.2.10,4.1.1.23	K13421	GO:0004590,GO:0006207,GO:0009116	AT3G54470.1	-	uridine 5\'-monophosphate synthase / UMP synthase (PYRE-F) (UMPS)
Cre01.g049000	3758	5039	8848	8077	PTD1,CGL31	Pterin dehydratase	4a-hydroxytetrahydrobiopterin dehydratase. Green-lineage conserved expressed protein. Previously annotated as CGL31	g1087.t1,Cre01.g049000.t1.1,PTD1	C	PF01329	PTHR12599	KOG4073	-	-	GO:0006729,GO:0008124	AT5G51110.1	-	Transcriptional coactivator/pterin dehydratase
Cre01.g049050	114	256	503	704	-	-	-	g1088.t1,Cre01.g049050.t1.1	O	-	-	-	-	-	-	AT3G27050.1	-	-
Cre01.g049100	65	25	74	179	-	-	-	g1089.t1	SP	-	-	-	-	-	-	AT3G14590.1	NTMC2T6.2,NTMC2TYPE6.2	Calcium-dependent lipid-binding (CaLB domain) family protein
Cre01.g049117	0	0	0	0	-	-	-	g1090.t1	O	-	-	-	-	-	-	-	-	-
Cre01.g049132	579	605	421	618	-	-	-	g1091.t1, g1091.t2,Cre01.g049132.t1.1	C	PF01582,PF07647	PTHR23315	KOG4224	-	-	GO:0004888,GO:0007165,GO:0031224,GO:0045087,GO:0005515	AT2G44900.1	ARABIDILLO-1	ARABIDILLO-1
Cre01.g049200	12	54	0	0	-	-	-	g1092.t1	O	PF00188	PTHR10334,PTHR10334:SF59	KOG3017	-	-	-	AT2G19990.1	PR-1-LIKE	pathogenesis-related protein-1-like
Cre01.g049250	4	53	121	103	-	-	-	g1093.t1,Cre01.g049250.t1.1	O	-	-	-	-	-	-	-	-	-
Cre01.g049300	21	70	178	30	-	-	-	g1094.t1	M	-	-	-	-	-	-	-	-	-
Cre01.g049350	10	116	7	779	-	-	-	g1095.t1	C	-	-	-	-	-	-	AT5G05740.1	ATEGY2,EGY2	ethylene-dependent gravitropism-deficient and yellow-green-like 2
Cre01.g049400	40	159	645	355	-	-	-	g1096.t1,Cre01.g049400.t1.1	O	PF04438	PTHR13483	-	-	-	-	AT1G04945.2	-	HIT-type Zinc finger family protein
Cre01.g049450	392	1175	2003	961	-	-	-	g1097.t1,Cre01.g049450.t1.1	SP	-	-	-	-	-	-	AT3G51610.1	-	-
Cre01.g049500	13420	18659	27145	12005	COX2B	Cytochrome c oxidase subunit II, protein IIb of split subunit	Cytochrome c oxidase subunit IIb (2b). In C. reinhardtii, subunit II is nuclear encoded with the N-terminal and C-terminal parts of the protein encoded by separate genes - N-terminus by COX2A and C-terminus by COX2B; respiratory complex IV; terminal oxida	g1098.t1,Cre01.g049500.t1.1	O	PF00116	PTHR22888	-	1.9.3.1	K02261	GO:0004129,GO:0005507,GO:0016020	ATMG00160.1	-	cytochrome oxidase 2
Cre01.g049550	51	437	317	279	-	-	-	g1099.t1,Cre01.g049550.t1.1	M	-	-	-	-	-	-	AT4G11790.1	-	Pleckstrin homology (PH) domain superfamily protein
Cre01.g049600	122	269	1399	876	CGLD22	Expressed protein similar to ATP synthase I	Conserved expressed protein with similarity to ATP synthase, F0 complex, subunit I	g1100.t1,Cre01.g049600.t1.1	C	-	-	-	-	K02116	-	AT2G31040.1	-	ATP synthase protein I -related
Cre01.g049650	332	195	322	550	-	-	-	g1101.t1	O	PF00225	PTHR24115:SF261,PTHR24115	-	-	-	GO:0003777,GO:0005524,GO:0007018	AT1G12430.2	ARK3,PAK	armadillo repeat kinesin 3
Cre01.g049750	17	82	608	182	-	-	-	g1102.t1,Cre01.g049750.t1.1	O	PF04140	-	-	-	-	GO:0004671,GO:0006481,GO:0016021	AT5G59500.1	-	protein C-terminal S-isoprenylcysteine carboxyl O-methyltransferases
Cre01.g049826	523	395	123	988	-	-	-	g1103.t1	C	PF12499	-	-	-	-	-	-	-	-
Cre01.g049900	1040	1140	2035	1988	-	-	-	g1104.t1	O	-	-	-	-	-	-	AT2G43235.1	-	-
Cre01.g049950	3583	3888	2068	2563	VLE1,SPO	-	-	g1105.t1,SPO,VLE1	SP	PF00082	PTHR10795,PTHR10795:SF75	-	-	-	GO:0004252,GO:0006508	-	-	-
Cre01.g050000	803	842	218	592	-	-	-	g1106.t1,Cre01.g050000.t1.1	SP	PF10914	-	-	-	-	-	AT2G32380.1	-	Transmembrane protein 97, predicted
Cre01.g050050	100	69	196	98	GUM1	-	-	g1107.t1,Cre01.g050050.t1.1,GUM1	O	PF00023	PTHR15047	KOG1709	-	-	GO:0005515	AT5G65860.1	-	ankyrin repeat family protein
Cre01.g050100	961	966	2216	2315	DPD1	Diaminopimelate decarboxylase	Putative diaminopimelate (DAP) decarboxylase (EC:4.1.1.20); lysine synthesis enzyme (LysA); organelle (mitochondria) targeting predicted by Target-P; plastid location expected based on homology	g1108.t1,Cre01.g050100.t1.1,DPD1	C	PF00278,PF02784	PTHR11482,PTHR11482:SF5	KOG0622	4.1.1.20	K01586	GO:0003824	AT3G14390.1	-	Pyridoxal-dependent decarboxylase family protein
Cre01.g050150	153	101	25	70	NFO1	-	-	g1109.t1,NFO1	C	PF00724	PTHR22893,PTHR22893:SF7	KOG0134	-	-	GO:0010181,GO:0016491	AT1G09400.1	-	FMN-linked oxidoreductases superfamily protein
Cre01.g050200	62	36	89	17	TNP8	-	-	g1110.t1,Cre01.g050200.t1.1,TNP8	M	PF07282	PTHR23257,PTHR23257:SF99	-	-	-	-	-	-	-
Cre01.g050300	0	0	0	102	-	-	-	g1111.t1	O	-	-	-	-	-	-	-	-	-
Cre01.g050316	1402	2066	2173	1446	-	-	-	g1112.t1,Cre01.g050308.t2.1, g1112.t2,Cre01.g050308.t1.2	-	PF00297	PTHR11229	-	-	-	GO:0003735,GO:0005622,GO:0005840,GO:0006412	AT2G43030.1	-	Ribosomal protein L3 family protein
Cre01.g050350	56	36	146	153	RBL6	Rhomboid-like protease	Similar to rhomboid intramembrane proteases, involved in signaling, mitochondrial morphogenesis and apoptosis (PMID: 17114579)	g1113.t1,RBL6	O	PF01694	PTHR22790:SF7,PTHR22790	KOG2632	-	-	GO:0004252,GO:0016021	AT3G58460.2	ATRBL15,RBL15	RHOMBOID-like protein 15
Cre01.g050400	183	309	224	351	TIM22C	Mitochondrial inner membrane translocase	Similar to mitochondrial import inner membrane translocase TIM22, belongs to theTIM17/TIM22/TIM23 family. Four TIM22-related proteins are present in Arabidopsis, three in Chlamydomonas	g1114.t2, g1114.t1,Cre01.g050400.t1.1	C	PF02466	-	KOG3225	-	-	GO:0005743,GO:0008565,GO:0015031	AT5G55510.1	-	Mitochondrial import inner membrane translocase subunit Tim17/Tim22/Tim23 family protein
Cre01.g050451	1	103	0	4	TTL6	-	-	g1115.t1,Cre01.g050450.t1.3,TTL6	O	PF03133	PTHR12241,PTHR12241:SF11	-	-	-	GO:0004835,GO:0006464	AT1G77550.1	-	tubulin-tyrosine ligases;tubulin-tyrosine ligases
Cre01.g050500	27	88	270	94	PPR1	Pentatrichopeptide repeat protein	Pentatrichopeptide repeat protein (contains 3 PPR repeats)	g1116.t1	M	PF01535	PTHR24015,PTHR24015:SF207	-	-	-	-	AT3G04760.1	-	Pentatricopeptide repeat (PPR-like) superfamily protein
Cre01.g050550	8002	14774	11383	6278	-	-	-	g1117.t1,Cre01.g050550.t1.1	C	PF09360	PTHR13680,PTHR13680:SF10	-	-	-	GO:0043231,GO:0051537	AT5G51720.1	-	2 iron, 2 sulfur cluster binding
Cre01.g050600	98	183	130	367	-	-	-	g1118.t1	O	PF05063	PTHR13107	KOG2097	-	-	GO:0006139,GO:0008168	AT4G09980.1	EMB1691	Methyltransferase MT-A70 family protein
Cre01.g050608	0	36	302	341	-	-	-	g1119.t2, g1119.t1	O	-	-	-	-	-	-	-	-	-
Cre01.g050616	0	0	3	0	-	-	-	g1120.t1	O	-	-	-	-	-	-	-	-	-
Cre01.g050624	0	0	0	0	-	-	-	g1121.t1, g1121.t2	SP	-	-	-	-	-	-	-	-	-
Cre01.g050650	129	80	569	564	-	-	-	g1122.t1,Cre01.g050650.t1.1	O	-	-	-	-	-	-	-	-	-
Cre01.g050700	0	62	8	12	-	-	-	g1123.t2, g1123.t1	O	-	-	-	-	-	-	-	-	-
Cre01.g050750	6	48	60	208	-	-	-	g1124.t1	O	-	-	-	-	-	-	-	-	-
Cre01.g050800	180	54	17	80	-	-	-	g1125.t1	M	-	-	-	-	-	-	-	-	-
Cre01.g050850	1375	1236	1275	2839	PKL1	Protein Phosphatase 1 beta	Serine/threonine protein phosphatase 1 Beta (PP1b); has a Kelch repeat at the N-terminus; found in the flagellar proteome [PMID: 15998802]. This is a calcineurin-like phosphoesterase. Previously annotated as PKL1	g1126.t1,PKL1, g1126.t2,Cre01.g050850.t1.1,PKL1	O	PF00149	PTHR11668,PTHR11668:SF17	KOG0374	3.1.3.16	K01090	GO:0016787	AT2G27210.1	BSL3	BRI1 suppressor 1 (BSU1)-like 3
Cre01.g050900	34	41	91	56	GTR	-	-	g1127.t1,GTR	M	PF00535	-	-	-	-	-	-	-	-
Cre01.g050950	2884	5395	7346	14165	-	-	-	g1128.t1,Cre01.g050950.t1.1	C	PF01494	PTHR10617:SF9,PTHR10617	-	1.3.1.83	K10960	GO:0004497,GO:0055114	AT1G74470.1	-	Pyridine nucleotide-disulphide oxidoreductase family protein
Cre01.g051000	47	169	104	245	PRM	-	-	g1129.t1,PRM	C	PF06325	PTHR11006:SF35,PTHR11006	KOG1499	-	-	GO:0005737,GO:0006479,GO:0008276	AT4G29510.1	ATPRMT11,ATPRMT1B,PRMT11,PRMT1B	arginine methyltransferase 11
Cre01.g051050	409	568	655	570	FAP225	Flagellar Associated Protein	Flagellar Associated Protein, found in the flagellar proteome [PMID: 15998802]	g1130.t1,Cre01.g051050.t1.1	C	PF10591	PTHR10891:SF81,PTHR10891	KOG0027	-	-	GO:0005509,GO:0005578,GO:0007165	AT4G04740.2	ATCPK23,CPK23	calcium-dependent protein kinase 23
Cre01.g051100	89	148	526	228	-	-	-	g1131.t1,Cre01.g051100.t1.1	O	PF02731	PTHR12096	KOG2441	-	K06063	GO:0000398,GO:0005681	AT1G77180.1	SKIP	chromatin protein family
Cre01.g051137	0	0	0	0	-	-	-	g1132.t1	O	-	-	-	-	-	-	-	-	-
Cre01.g051174	8	32	130	42	BLZ1	-	-	g1133.t1,Cre01.g051150.t1.3,BLZ1	M	PF07716	-	KOG4005	-	-	GO:0003700,GO:0006355,GO:0043565,GO:0046983	-	-	-
Cre01.g051211	0	0	0	0	MAE9	-	-	g1134.t1,MAE9	M	PF01554	PTHR11206:SF39,PTHR11206	KOG1347	-	-	GO:0006855,GO:0015238,GO:0015297,GO:0016020,GO:0055085	AT4G29140.1	-	MATE efflux family protein
Cre01.g051250	259	458	706	734	DLC4,DLE1	Flagellar outer dynein arm 18 kDa light chain LC4	Outer dynein arm light chain 4. Contains calcium-binding EF-hand. Previously annotated as DLC4	g1135.t1,Cre01.g051250.t1.1,DLC4	O	PF00036	PTHR10891	KOG0027	-	-	-	AT5G37780.1	ACAM-1,CAM1,TCH1	calmodulin 1
Cre01.g051300	120	144	135	616	-	-	-	g1136.t1	O	PF05572	-	-	-	-	-	-	-	-
Cre01.g051350	11	240	112	211	-	-	-	g1137.t1	C	-	-	-	-	-	-	-	-	-
Cre01.g051400	5854	5000	1889	4868	ERD2A	KDEL Receptor A	Expressed Protein. Conserved protein similar to KDEL receptor involved in ER retention of lumenal proteins.	g1138.t2,ERD2A, g1138.t1,Cre01.g051400.t1.1,ERD2A	SP	PF00810	PTHR10585	KOG3106	-	K10949	GO:0006621,GO:0016021,GO:0046923	AT3G25040.1	ERD2B	endoplasmic reticulum retention defective 2B
Cre01.g051450	1061	625	524	1900	-	-	-	g1139.t1, g1139.t2	C	-	PTHR13286,PTHR13286:SF3	-	-	-	-	AT1G75060.1	-	-
Cre01.g051466	256	94	186	159	-	-	-	g1140.t1,Cre01.g051461.t1.2	SP	-	-	-	-	-	-	-	-	-
Cre01.g051482	0	3	4	4	-	-	-	g1142.t1	-	-	-	-	-	-	-	-	-	-
Cre01.g051500	34528	66454	32578	38078	LUP1,ULP1	Uncharacterized thykaloid lumenal polypeptide	Present in thylakoid proteome based on mass spectrometric peptide identification [PMID: 17078018]; described as reduced in the non-photosynthetic mutant cen [PMID: 8879236]; similarity to PSBQ is limited to transit peptide. Previously annotated as ULP1 b	g1143.t1,Cre01.g051500.t1.1,LUP1	C	PF05757	-	-	-	-	GO:0005509,GO:0009523,GO:0009654,GO:0015979,GO:0019898	-	-	-
Cre01.g051550	142	76	118	220	HEL8	DEAD/DEAH box helicase	Contains a conserved C-terminal C2H2 Zn-finger domain; this particular helicase has been identified by comparative genomics as being present only in organisms having cilia, including non-motile cilia. Previously annotated as SSA9	g1144.t1,HEL8	O	PF00271,PF07717,PF04408	PTHR18934	KOG0922	-	-	GO:0003676,GO:0004386,GO:0005524	AT3G26560.1	-	ATP-dependent RNA helicase, putative
Cre01.g051625	581	1124	941	580	-	-	-	g1145.t1,Cre01.g051600.t1.3	O	-	-	-	-	-	-	-	-	-
Cre01.g051700	11	2	16	514	-	-	-	g1146.t2, g1146.t1	O	PF00097	PTHR14155:SF10,PTHR14155	-	-	-	-	AT1G04790.1	-	RING/U-box superfamily protein
Cre01.g051750	315	146	694	474	-	-	-	g1147.t1, g1147.t2	O	-	PTHR14155:SF10,PTHR14155	-	-	-	-	-	-	-
Cre01.g051800	2	28	1	21	AST2	Aspartate aminotransferase	Transaminase A; Target-P gives weak prediction of mitochondrial targeting	g1148.t1,AST2	C	PF00155	PTHR11751:SF31,PTHR11751	KOG0257	-	-	GO:0009058,GO:0016769,GO:0030170	AT1G80360.1	-	Pyridoxal phosphate (PLP)-dependent transferases superfamily protein
Cre01.g051850	0	0	65	0	-	-	-	g1149.t1	C	-	-	-	-	-	-	-	-	-
Cre01.g051875	0	0	0	0	-	-	-	g1150.t1,Cre01.g051885.t1.2	M	-	-	-	-	-	-	-	-	-
Cre01.g051900	1905	3827	4876	4250	RIP1	Rieske iron-sulfur protein of mitochondrial ubiquinol-cytochrome c reductase	Rieske iron-sulfur protein of mitochondrial ubiquinol-cytochrome c reductase (complex III). GI:27525857 PMID: 12589438; PMID: 12589438; PMID: 15710684; homolog to yeast RIP1, human UQCRFS1/RISP, bovine subunit IX; (= UCR4 = UCR5).	g1151.t1,Cre01.g051900.t1.1	M	PF02921,PF00355	PTHR10134	KOG1671	1.10.2.2	K00411	GO:0008121,GO:0055114,GO:0016679,GO:0016491,GO:0051537	AT5G13440.1	-	Ubiquinol-cytochrome C reductase iron-sulfur subunit
Cre01.g051950	361	305	332	327	ASP2	Pepsin-type aspartyl protease	Aspartic peptidase, pepsin (A1) family; similar to chloroplast nucleoid DNA binding protein (CND41) identified in tobacco (PMID: 10683432); its reported chloroplast localization is uncertain, and it usually shows a typical signal peptide; could be secrete	g1152.t1,Cre01.g051950.t1.1,ASP2	O	PF00026	PTHR13683	KOG1339	-	-	GO:0004190,GO:0006508	AT5G43100.1	-	Eukaryotic aspartyl protease family protein
Cre01.g052000	229	744	139	728	-	-	-	g1153.t1,Cre01.g052000.t1.1	O	PF07683,PF02492	PTHR13748	-	-	-	-	AT1G26520.1	-	Cobalamin biosynthesis CobW-like protein
Cre01.g052050	116	228	234	180	UCC1,CBP3	Ubiquinol-cytochrome C chaperone	Ubiquinol-cytochrome C chaperone family protein [PMID: 15710684]; [= human QCRAF3 subunit], probably mitochondrial. Previously annotated CBP3	g1154.t1,Cre01.g052050.t1.1,UCC1	M	PF03981	PTHR12184	KOG2873	-	-	-	AT5G51220.1	-	ubiquinol-cytochrome C chaperone family protein
Cre01.g052100	5472	5543	6624	10325	PRPL18	Plastid ribosomal protein L18	Chloroplast ribosomal protein L18, imported to chloroplast; Chloroplast large ribosomal subunit protein L18	g1155.t1,Cre01.g052100.t1.1	C	PF00861	PTHR12899	-	-	K02881	GO:0003735,GO:0005622,GO:0005840,GO:0006412	AT1G48350.1	-	Ribosomal L18p/L5e family protein
Cre01.g052150	77	29	215	116	ANK2,FAP87	Flagellar Associated Protein with ankyrin repeats	Flagellar protein with ankyrin repeats; found in the flagellar proteome, where it was designated FAP87 [PMID: 15998802]	g1156.t1,ANK2	O	PF00023	PTHR24198:SF303,PTHR24198	KOG4412	-	-	GO:0005515	AT5G14230.1	-	-
Cre01.g052200	81	10	178	209	-	-	-	g1157.t1,Cre01.g052200.t1.1	O	PF00076	PTHR13191	-	-	K14545	GO:0003676	AT5G38720.1	-	-
Cre01.g052250	405	783	1917	2322	TRXx,TRX1	Thioredoxin x	Thioredoxin x, chloroplast precursor [PMID: 12753911]. Chloroplastic localization confirmed experimentally in Arabidopsis. TRXx could be involved in oxidative stress responses as it is the most efficient chloroplastic TRX for reduction of 2-cys Peroxiredo	g1158.t1,Cre01.g052250.t1.1,TRX1	C	PF00085	PTHR10438:SF82,PTHR10438	KOG0910	-	-	GO:0045454,GO:0006662,GO:0009055,GO:0015035	AT1G50320.1	ATHX,ATX,THX	thioredoxin X
Cre01.g052300	2	18	0	234	E2F1	E2F family transcription factor	E2F family transcription factor. Putative function in G1/S and S/M. Positive regulator that controls commitment and S/M size checkpoints. Mutations at this locus suppress the small-cell phenotype of mutants in the MAT3 gene encoding a retinoblastoma-lik	g1159.t1	O	PF02319	PTHR12081,PTHR12081:SF18	KOG2577	-	-	GO:0003700,GO:0005667,GO:0006355	AT5G22220.2	ATE2FB,E2F1,E2FB	E2F transcription factor 1
Cre01.g052350	12	227	28	46	MRPL20	Mitochondrial ribosomal protein L20	Putative mitochondrial ribosomal protein L20, imported to mitochondria	g1160.t1	C	PF00453	PTHR10986	KOG4707	-	-	GO:0003735,GO:0005622,GO:0005840,GO:0006412,GO:0019843	AT1G16740.1	-	Ribosomal protein L20
Cre01.g052400	125	502	434	618	CPLD43	CPLD43 protein, required for cyt b6 assembly	CPLD43, involved in covalent heme binding to cyt b6; Conserved in plant lineage and diatoms (organisms performing oxygenic photosynthesis). Localized to chloroplast. Member of the YGGT protein family. PMID: 17535914. Previously annotated as CCB3	g1161.t1,Cre01.g052400.t1.1	C	PF02325	-	-	-	-	GO:0016020	AT5G36120.1	atylmg3,CCB3,YLMG3	cofactor assembly, complex C (B6F)
Cre01.g052450	255	267	430	582	-	-	-	g1162.t1	C	-	-	-	-	-	-	-	-	-
Cre01.g052500	6	20	339	40	-	-	-	g1163.t1	SP	-	-	-	-	-	-	-	-	-
Cre01.g052550	727	356	742	694	-	-	-	g1164.t1	O	PF01753	PTHR12298	-	-	-	GO:0008270	AT4G24560.1	UBP16	ubiquitin-specific protease 16
Cre01.g052601	2	2	29	26	-	-	-	g1165.t1	C	PF01136,PF12392	-	-	-	-	GO:0006508,GO:0008233	-	-	-
Cre01.g052650	15	58	4	26	APT2	-	-	g1166.t1,APT2	M	PF00328	PTHR12750,PTHR12750:SF9	-	-	-	GO:0003993	AT3G01310.2	-	Phosphoglycerate mutase-like family protein
Cre01.g052750	137	249	28	290	-	-	-	g1167.t1	SP	PF06011	-	KOG3903	-	-	-	-	-	-
Cre01.g052800	0	0	0	0	-	-	-	g1168.t2, g1168.t1	O	PF00069	PTHR24055,PTHR24055:SF163	KOG0594, KOG0593	-	-	GO:0004672,GO:0005524,GO:0006468	AT5G64960.1	CDKC2,CDKC;2	cyclin dependent kinase group C2
Cre01.g052850	0	0	0	0	-	-	-	g1169.t1	O	PF00069	PTHR24055,PTHR24055:SF170	KOG0594	-	-	GO:0004672,GO:0005524,GO:0006468	AT3G14720.1	ATMPK19,MPK19	MAP kinase 19
Cre01.g052950	0	0	70	0	PSO2	Artemis-related DNA-crosslink repair exonuclease	Homolog of SNM1 (SENSITIVE TO NITROGEN MUSTARD 1); phosphorylated Artemis associates with DNA-PKcs and Ku to cleave DNA hairpins at double-strand breaks; lacks the additional DNA ligase I domain found in some higher plant PSO2 proteins like Arabidopsis NP	g1170.t1	O	-	PTHR23240	-	-	-	-	AT1G19025.1	-	DNA repair metallo-beta-lactamase family protein
Cre01.g053000	71	15	1101	14	GPD1,GPD2	Glycerol-3-phosphate dehydrogenase/dihydroxyacetone-3-phosphate reductase	-	g1171.t1,Cre01.g053000.t1.1,GPD1	C	PF07479,PF00702,PF01210	PTHR11728	KOG2711	-	-	GO:0005975,GO:0016614,GO:0055114,GO:0003824,GO:0008152,GO:0004367,GO:0006072,GO:0009331,GO:0005737,GO:0016616,GO:0046168,GO:0051287	AT5G40610.1	-	NAD-dependent glycerol-3-phosphate dehydrogenase family protein
Cre01.g053050	0	0	0	0	-	-	-	g1172.t1,Cre01.g053050.t1.1	M	-	-	-	-	-	-	-	-	-
Cre01.g053100	62	51	80	114	-	-	-	g1173.t1	O	-	-	-	-	-	-	-	-	-
Cre01.g053150	1	0	35	1	GPD3	Glycerol-3-phosphate dehydrogenase/dihydroxyacetone-3-phosphate reductase	-	g1174.t2,Cre01.g053150.t1.1, g1174.t1	O	PF07479,PF00702,PF01210	PTHR11728	KOG2711	-	-	GO:0005975,GO:0016614,GO:0055114,GO:0003824,GO:0008152,GO:0004367,GO:0006072,GO:0009331,GO:0005737,GO:0016616,GO:0046168,GO:0051287	AT5G40610.1	-	NAD-dependent glycerol-3-phosphate dehydrogenase family protein
Cre01.g053200	1	0	14	128	-	-	-	g1175.t1	C	PF06087	PTHR12415	-	3.1.4.-	K10862	GO:0005634,GO:0006281,GO:0008081	AT5G15170.1	TDP1	tyrosyl-DNA phosphodiesterase-related
Cre01.g053250	224	332	92	358	-	-	-	g1176.t1	M	-	PTHR12706	KOG1513	-	-	-	AT1G79350.1	EMB1135	RING/FYVE/PHD zinc finger superfamily protein
Cre01.g053288	53	48	24	23	-	-	-	g1177.t1,Cre01.g053288.t1.1, g1177.t2	SP	PF05189,PF01137	PTHR11096	KOG3980	6.5.1.4	K01974	GO:0006396	AT5G22100.1	-	RNA cyclase family protein
Cre01.g053300	0	6	16	62	AIH1	Agmatine iminohydrolase	Converts agmatin to N-carbamoyl-putrescine; involved in agmatine pathway of polyamine (putrescine) biosynthesis; could be organelle-targeted	g1178.t1,AIH1	M	PF04371	-	-	-	-	-	AT5G08170.1	ATAIH,EMB1873	porphyromonas-type peptidyl-arginine deiminase family protein
Cre01.g053350	8	12	64	73	-	-	-	g1179.t1	M	-	-	-	-	-	-	-	-	-
Cre01.g053360	11	105	8	66	-	-	-	g1180.t1,Cre01.g053360.t1.1	O	-	PTHR24106	KOG4308	-	-	-	AT1G10510.1	emb2004	RNI-like superfamily protein
Cre01.g053450	107	322	447	1080	CYA1	-	-	g1182.t1	O	PF00211	PTHR16305:SF7,PTHR16305	-	-	-	GO:0009190,GO:0016849,GO:0035556	-	-	-
Cre01.g053500	351	306	755	683	-	-	-	g1183.t1	O	PF00432	PTHR11774:SF5,PTHR11774	KOG0366	2.5.1.60	K05956	GO:0003824	AT3G12070.1	AtRGTB2,RGTB2	RAB geranylgeranyl transferase beta subunit 2
Cre01.g053550	102	10	40	176	-	-	-	g1184.t1	SP	-	-	-	-	-	-	-	-	-
Cre01.g053600	76	228	85	400	-	-	-	g1185.t1,Cre01.g053600.t1.1	O	PF01016	PTHR15893	-	-	-	GO:0003735,GO:0005622,GO:0005840,GO:0006412	AT5G40950.1	RPL27	ribosomal protein large subunit 27
Cre01.g053700	0	0	0	0	-	-	-	g1187.t1	O	PF00027	PTHR10217:SF393,PTHR10217	KOG0500	-	-	-	AT3G02850.1	SKOR	STELAR K+ outward rectifier
Cre01.g053750	10	16	103	99	LPL3	-	-	g1188.t1,Cre01.g053750.t1.1,LPL3	SP	PF03099	PTHR12561	-	-	-	GO:0003824,GO:0006464	AT3G29010.1	-	Biotin/lipoate A/B protein ligase family
Cre01.g053800	2	64	0	117	-	-	-	g1189.t1	C	-	-	-	-	-	-	-	-	-
Cre01.g053850	90	74	108	120	-	-	-	g1190.t1,Cre01.g053850.t1.1	M	PF00400	PTHR22847:SF99,PTHR22847	KOG0315	-	-	-	AT5G52250.1	-	Transducin/WD40 repeat-like superfamily protein
Cre01.g053900	14	106	119	79	-	-	-	g1191.t1	M	PF01841	PTHR12143	-	3.5.1.52	K01456	-	AT5G49570.1	AtPNG1,PNG1	peptide-N-glycanase 1
Cre01.g053950	4	96	34	84	-	-	-	g1192.t1	C	-	-	-	-	-	-	-	-	-
Cre01.g054000	0	32	373	275	-	-	-	g1193.t1,Cre01.g054000.t1.1	O	PF01585	PTHR23149,PTHR23149:SF1	-	-	-	GO:0003676,GO:0005622	AT1G63980.1	-	D111/G-patch domain-containing protein
Cre01.g054050	1330	1150	877	3208	-	-	-	g1194.t1,Cre01.g054050.t1.1	C	PF09834	-	-	-	-	-	-	-	-
Cre01.g054100	82	153	82	302	-	-	-	g1195.t1	M	PF00560	PTHR23155,PTHR23155:SF81	KOG0617	-	-	GO:0005515	AT3G15410.1	-	Leucine-rich repeat (LRR) family protein
Cre01.g054150	242	330	106	882	NTR4,NTRC1	NADPH-dependent thioredoxin reductase	NADPH-dependent thioredoxin reductase C type (NTR/thioredoxin fusion); NTRC is a two domain protein containing an NADPH dependent thioredoxin reductase (N-terminal part) and a thioredoxin (C-terminal part). The protein was shown to be localized in chlorop	g1196.t1,Cre01.g054150.t1.1,NTR4	C	PF07992,PF00070,PF00085	PTHR22912,PTHR22912:SF51	KOG0404	1.8.1.9	K00384	GO:0016491,GO:0050660,GO:0055114,GO:0045454	AT2G41680.1	NTRC	NADPH-dependent thioredoxin reductase C
Cre01.g054200	2409	1656	1784	2982	-	-	-	g1197.t1,Cre01.g054200.t1.1	O	-	-	-	-	-	-	-	-	-
Cre01.g054250	0	0	0	0	CYP4,CYP743A1	Cytochrome P450, CYP5 superfamily, CYP5A family	Cytochrome P450, CYP5 superfamily, CYP5A family. Previously annotated as CYP743A1. The CYP711 clan includes CYP711A1 of Arabidopsis (MAX1). This gene product makes a carotenoid-derived branch inhibiting hormone. The CYP743 family has best BLAST hits to	g1198.t1,Cre01.g054250.t1.1,CYP4	SP	PF00067	PTHR24301,PTHR24301:SF127	KOG0158	1.14.14.1	K07424	GO:0005506,GO:0009055,GO:0016705,GO:0020037	AT2G26170.1	CYP711A1,MAX1	cytochrome P450, family 711, subfamily A, polypeptide 1
Cre01.g054300	12	212	627	757	-	-	-	g1199.t1	M	-	-	-	-	-	-	-	-	-
Cre01.g054350	111	35	0	53	-	-	-	g1200.t1	O	-	-	-	-	-	-	-	-	-
Cre01.g054400	2086	1079	381	1423	-	-	-	g1201.t1	O	-	-	-	-	-	-	-	-	-
Cre01.g054433	20	42	40	39	-	-	-	g1202.t2, g1202.t1	O	-	PTHR13078,PTHR13078:SF14	-	-	-	-	-	-	-
Cre01.g054500	4271	6033	2655	4064	-	-	-	g1203.t1,Cre01.g054500.t1.1	M	PF02233,PF05222,PF01262	PTHR10160,PTHR10160:SF14	-	1.6.1.2	K00323	GO:0008746,GO:0055114,GO:0016491	-	-	-
Cre01.g054550	10	116	77	78	-	-	-	g1204.t1,Cre01.g054550.t1.1	O	-	-	-	-	-	-	-	-	-
Cre01.g054600	6	54	0	32	-	-	-	g1205.t1	O	-	-	-	-	-	-	-	-	-
Cre01.g054650	85	66	23	120	-	-	-	g1206.t1	O	-	-	-	-	-	-	AT4G26980.1	-	RNI-like superfamily protein
Cre01.g054700	17	177	44	212	-	-	-	g1207.t1,Cre01.g054700.t1.1	M	-	-	-	-	-	-	-	-	-
Cre01.g054750	160	88	2180	275	-	-	-	g1208.t1,Cre01.g054750.t1.1	SP	PF00069	PTHR24347,PTHR24347:SF65	KOG0583	-	-	GO:0004672,GO:0005524,GO:0006468	AT4G04740.2	ATCPK23,CPK23	calcium-dependent protein kinase 23
Cre01.g054800	75	181	71	383	-	-	-	g1209.t1,Cre01.g054800.t1.1	O	-	-	-	-	-	-	AT3G62010.1	-	-
Cre01.g054850	1456	1885	1505	1447	-	-	-	g1210.t1,Cre01.g054850.t1.1	C	-	-	-	-	-	-	-	-	-
Cre01.g054900	47	154	55	707	-	-	-	g1211.t1,Cre01.g054900.t1.1	O	-	-	-	-	-	-	-	-	-
Cre01.g054950	60	30	32	201	-	-	-	g1212.t1,Cre01.g054950.t1.1	M	PF02466	-	-	-	-	GO:0005743,GO:0008565,GO:0015031	-	-	-
Cre01.g055000	200	149	42	487	-	-	-	g1213.t1	M	PF00293	-	-	-	-	GO:0016787	-	-	-
Cre01.g055050	2	54	22	0	-	-	-	g1214.t1,Cre01.g055050.t1.1	O	-	PTHR22875	KOG3246	-	-	-	AT5G60190.1	-	Cysteine proteinases superfamily protein
Cre01.g055100	488	95	223	237	-	-	-	g1215.t1	O	PF00097	-	-	-	-	-	-	-	-
Cre01.g055151	0	2	0	0	-	-	-	g1216.t1,Cre01.g055150.t1.2	M	-	-	-	-	-	-	-	-	-
Cre01.g055200	4	154	8	126	CPL7	GIF3-like protein	Conserved expressed protein related to GIF3, GRF-interacting factor of A. thaliani	g1217.t1,Cre01.g055200.t1.1	O	PF05030	PTHR23107	-	-	-	-	AT4G00850.1	GIF3	GRF1-interacting factor 3
Cre01.g055250	0	10	56	17	-	-	-	g1218.t1,Cre01.g055250.t1.1	C	-	PTHR10108,PTHR10108:SF383	-	-	-	-	-	-	-
Cre01.g055300	257	831	1811	425	-	-	-	g1219.t1	M	-	-	-	-	-	-	-	-	-
Cre01.g055316	0	3	136	63	-	-	-	g1220.t1,Cre01.g055314.t2.1, g1220.t2,Cre01.g055314.t1.2	SP	-	-	-	-	-	-	-	-	-
Cre01.g055350	2	16	2	168	-	-	-	g1221.t1,Cre01.g055350.t1.1	C	-	-	-	-	-	-	-	-	-
Cre01.g055400	77	75	131	258	-	-	-	g1222.t1,Cre01.g055400.t1.1	O	PF05022	PTHR23216	-	-	-	-	AT5G57120.1	-	-
Cre01.g055404	0	27	71	3	-	-	-	g1223.t1,Cre01.g055450.t1.3	O	-	-	-	-	-	-	-	-	-
Cre01.g055408	11085	12121	13704	16590	-	-	-	g1224.t1	C	PF00501,PF11930	PTHR24095:SF42,PTHR24095	KOG1175	6.2.1.1	K01895	GO:0003824,GO:0008152	AT5G36880.2	ACS	acetyl-CoA synthetase
Cre01.g055412	1	137	0	29	-	-	-	g1225.t1	O	-	-	-	-	-	-	AT5G27290.1	-	-
Cre01.g055416	24	124	98	92	-	-	-	g1226.t1,Cre23.g768400.t1.1	O	PF02966	PTHR12052	KOG3414	-	K12859	GO:0005681,GO:0007067	AT5G08290.1	YLS8	mRNA splicing factor, thioredoxin-like U5 snRNP
Cre01.g055420	3236	3440	5286	7182	-	Ser/Thr specific protein phosphatase 2A, regulatory subunit B	Ser/Thr specific protein phosphatase 2A ,regulatory subunit B (beta isoform); homolog in Drosophila it is involved in the circadian clock. Contains WD domain and G-beta repeat. Previously annotated as PP2A1 and PP2Ab.	g1227.t1,Cre23.g768350.t1.1,Cre23.g768350.t1.2	O	PF00400	PTHR11871	KOG1354	-	K04354	GO:0000159,GO:0007165,GO:0008601	AT1G17720.2	ATB BETA	Protein phosphatase 2A, regulatory subunit PR55
Cre01.g055424	0	0	0	0	-	-	-	g1228.t1,Cre23.g768300.t1.1	SP	PF08510	PTHR21726:SF5,PTHR21726	-	-	K03861	-	AT2G39445.1	-	Phosphatidylinositol N-acetylglucosaminyltransferase, GPI19/PIG-P subunit
Cre01.g055428	375	213	222	151	-	-	-	g1229.t1,Cre23.g768250.t1.1	O	-	PTHR10891,PTHR10891:SF41	-	-	-	-	AT3G50360.1	ATCEN2,CEN1,CEN2	centrin2
Cre01.g055432	213	190	141	271	-	Protein with mechanosensitive ion channel domain	Protein of unknown function with mechanosensitive ion channel (MSC) like domain. Previously annotated as MSCL4	g1230.t1,Cre23.g768200.t1.1	M	PF00924	-	KOG0487	-	-	GO:0016020,GO:0055085	AT1G58200.1	MSL3	MSCS-like 3
Cre01.g055436	0	12	0	79	-	-	-	g1231.t1,Cre23.g768150.t1.1	C	-	-	-	-	-	-	-	-	-
Cre01.g055440	0	0	0	0	-	-	-	g1232.t1,Cre23.g768100.t1.1	O	-	PTHR10605,PTHR10605:SF3	-	-	-	-	-	-	-
Cre01.g055444	0	0	0	0	-	-	-	g1233.t1,Cre23.g768050.t1.1,Cre23.g768050.t1.2	M	-	-	-	-	-	-	-	-	-
Cre01.g055448	0	0	0	0	-	-	-	g1234.t1	C	-	-	-	-	-	-	-	-	-
Cre01.g055453	454	988	1707	2189	ALS2	Acetolactate synthase, small subunit	Acetolactate synthase, small subunit (EC 2.2.1.6); (acetohydroxy acid synthase, small subunit); precursor; expected plastidic by homology, although predicted as mitochondrial by Target-P. Previously annotated as ALSS1	g1235.t1,Cre23.g768000.t1.1,ALS2	C	PF10369,PF01842	-	KOG2663	2.2.1.6	K01653	GO:0008152,GO:0016597	AT5G16290.1	VAT1	VALINE-TOLERANT 1
Cre01.g055457	1	4	22	0	-	-	-	g1236.t2,Cre23.g767950.t1.1, g1236.t1,Cre23.g767950.t2.1	SP	PF00069	PTHR24347,PTHR24347:SF65	KOG0583	-	-	GO:0004672,GO:0005524,GO:0006468	AT4G04740.2	ATCPK23,CPK23	calcium-dependent protein kinase 23
Cre01.g055461	0	0	0	0	-	-	-	g1237.t1,Cre23.g767900.t1.1,Cre23.g767900.t1.2	C	-	-	-	-	-	-	-	-	-
Cre01.g055465	71	8	0	54	-	-	-	g1238.t1,Cre23.g767850.t1.1,Cre23.g767850.t1.2	O	PF00650	PTHR10174:SF78,PTHR10174	KOG1470	-	-	-	AT1G01630.1	-	Sec14p-like phosphatidylinositol transfer family protein
Cre01.g055469	93	4	203	313	-	-	-	g1239.t1,Cre23.g767800.t1.1	O	PF04072	-	-	-	-	GO:0008168	AT4G02405.1	-	S-adenosyl-L-methionine-dependent methyltransferases superfamily protein
Cre01.g055473	8	0	0	0	-	-	-	g1240.t1	O	-	-	-	-	-	-	-	-	-
Cre01.g055477	174	104	86	245	-	-	-	g1241.t1	M	PF00069	-	-	-	-	GO:0004672,GO:0005524,GO:0006468	-	-	-
Cre01.g055500	0	0	76	198	-	-	-	g1242.t1	M	-	-	-	-	-	-	-	-	-
Cre01.g055550	602	388	610	408	COX11	Cytochrome c oxidase assembly protein	Protein involved in assembly of copper in mitochondrial cytochrome c oxidase; (= yeast COX11) PMID: 15710684	g1243.t1,Cre01.g055550.t1.1,COX11	M	PF04442	PTHR21320	KOG2540	-	K02258	GO:0005507	AT1G02410.1	-	cytochrome c oxidase assembly protein CtaG / Cox11 family
Cre01.g055600	226	523	322	688	KIL15	-	-	g1244.t1,KIL15	O	PF00225	PTHR24115	KOG0240	-	-	GO:0003777,GO:0005524,GO:0007018	AT3G44050.1	-	P-loop containing nucleoside triphosphate hydrolases superfamily protein
Cre01.g055966	6	18	0	68	-	-	-	g1245.t1	O	-	-	-	-	-	-	-	-	-
Cre01.g056331	1881	1256	539	603	-	-	-	g1246.t1,Cre23.g767650.t1.1,Cre23.g767650.t1.2	O	PF01965	PTHR11019,PTHR11019:SF4	KOG2764	-	K03152	-	AT4G34020.1	-	Class I glutamine amidotransferase-like superfamily protein
Cre01.g056696	4	30	0	58	-	-	-	g1247.t1,Cre23.g767600.t1.1, g1247.t2,Cre23.g767600.t2.1	M	-	-	-	-	-	-	-	-	-
Cre01.g057061	192	78	56	518	-	-	-	g1248.t1,Cre23.g767550.t1.1,Cre23.g767550.t1.2	M	-	-	-	-	-	-	-	-	-
Cre01.g057426	0	11	5	2	-	-	-	g1249.t1	O	-	-	-	-	-	-	-	-	-
Cre01.g057791	44	70	258	111	-	-	-	g1250.t1,Cre23.g767450.t1.1	O	-	-	-	-	-	-	-	-	-
Cre01.g058156	5	17	4	33	-	-	-	g1251.t1	O	-	-	-	-	-	-	-	-	-
Cre01.g058521	13	270	126	151	GTR6	Glycosyltransferase	Glycosyltransferase; group 1; mannosyltransferase	g1252.t1,Cre23.g767350.t1.1,GTR6	SP	PF00534	PTHR12526,PTHR12526:SF23	KOG1387	2.4.1.-	K03844	GO:0009058	AT2G40190.1	LEW3	UDP-Glycosyltransferase superfamily protein
Cre01.g058886	18	188	70	286	-	-	-	g1253.t1,Cre23.g767300.t1.1,Cre23.g767300.t1.2	O	PF01926,PF02824	PTHR11702,PTHR11702:SF7	KOG1486	-	-	GO:0005525,GO:0005622	AT1G72660.1	-	P-loop containing nucleoside triphosphate hydrolases superfamily protein
Cre01.g059252	10	19	100	416	-	-	-	g1254.t1,Cre23.g767250.t1.1	C	-	-	-	-	-	-	-	-	-
Cre01.g059617	3	62	1	171	-	-	-	g1255.t1,Cre23.g767200.t1.1	C	-	-	-	-	-	-	-	-	-
Cre01.g059982	66	193	266	493	-	-	-	g1256.t1,Cre23.g767150.t1.1	M	-	-	-	-	-	-	-	-	-
Cre01.g060347	170	609	1044	1147	-	-	-	g1257.t1,Cre23.g767107.t1.1,Cre23.g767107.t1.2	M	-	-	-	-	-	-	-	-	-
Cre01.g060712	0	0	2	0	-	-	-	g1258.t1,Cre23.g767100.t1.1	M	PF01485	PTHR24985,PTHR24985:SF5	-	-	-	GO:0008270	AT4G19670.1	-	RING/U-box superfamily protein
Cre01.g061077	2519	2068	1594	4181	-	-	-	g1259.t1,Cre23.g767050.t1.1	C	PF01842	-	-	-	-	GO:0008152,GO:0016597	AT5G04740.1	-	ACT domain-containing protein
Cre01.g061442	144	151	234	318	-	-	-	g1260.t1,Cre23.g767000.t1.1,Cre23.g767000.t1.2	O	PF03931	PTHR20648	KOG3473	-	K03872	GO:0006511	AT5G59140.1	-	BTB/POZ domain-containing protein
Cre01.g061807	574	466	482	609	-	-	-	g1261.t1,Cre23.g766950.t1.1,Cre23.g766950.t1.2	SP	PF01027	PTHR23291,PTHR23291:SF4	KOG1629	-	-	-	AT5G47120.1	ATBI-1,ATBI1,BI-1,BI1	BAX inhibitor 1
Cre01.g062172	22	4	0	50	HBV1	Histone H2B variant	Histone H2B variant. ChromoDB HTB3404	g1262.t1,Cre23.g766900.t1.1,Cre23.g766900.t1.2,HBV1	O	PF00125	PTHR23428	KOG1744	-	K11252	GO:0003677,GO:0000786,GO:0005634,GO:0006334	AT1G07790.1	HTB1	Histone superfamily protein
Cre01.g062537	304	460	301	292	-	-	-	g1263.t1,Cre23.g766850.t1.1,Cre23.g766850.t1.2	O	PF10601	PTHR23292	-	-	-	-	-	-	-
Cre01.g062902	4	7	118	0	-	-	-	g1264.t1,Cre23.g766800.t1.1,Cre23.g766800.t1.2	O	PF05983	PTHR21428,PTHR21428:SF6	-	-	-	GO:0016455,GO:0006357,GO:0016592	AT5G03500.1	-	Mediator complex, subunit Med7
Cre01.g063267	201	202	552	874	BLP1	Bystin-like protein	-	g1265.t1,Cre23.g766750.t1.1,BLP1	O	PF05291	PTHR12821	KOG3871	-	-	-	AT1G31660.1	-	-
Cre01.g063632	0	64	0	110	-	-	-	g1266.t1,Cre23.g766700.t1.1	O	PF00730,PF07934	PTHR10242	KOG2875	3.2.2.-,4.2.99.18	K03660	GO:0006284,GO:0003684,GO:0006289,GO:0008534	AT1G21710.1	ATOGG1,OGG1	8-oxoguanine-DNA glycosylase 1
Cre01.g063997	721	294	838	805	-	-	-	g1267.t2,Cre23.g766650.t2.1, g1267.t1,Cre23.g766650.t1.1,Cre23.g766650.t1.2	C	PF06741	PTHR22968	-	-	-	GO:0004697,GO:0005524,GO:0006468	AT3G14010.1	CID4	CTC-interacting domain 4
Cre01.g064362	352	249	79	1258	-	-	-	g1268.t1,Cre23.g766600.t1.1	O	PF00069	PTHR23257:SF365,PTHR23257	KOG0580	-	-	GO:0004672,GO:0005524,GO:0006468	AT3G46920.1	-	Protein kinase superfamily protein with octicosapeptide/Phox/Bem1p domain
Cre01.g064727	3	26	0	8	-	-	-	g1269.t1	O	PF00069	PTHR23257:SF365,PTHR23257	KOG0192	-	-	GO:0004672,GO:0005524,GO:0006468	AT3G46920.1	-	Protein kinase superfamily protein with octicosapeptide/Phox/Bem1p domain
Cre01.g065092	0	0	0	0	-	-	-	g1270.t1,Cre23.g766500.t1.1,Cre23.g766500.t1.2	M	-	-	-	-	-	-	-	-	-
Cre01.g065457	15	7	18	142	-	-	-	g1271.t1,Cre23.g766450.t1.1,Cre23.g766450.t1.2	O	-	-	-	-	-	-	-	-	-
Cre01.g065822	610	797	3272	906	-	-	-	g1272.t1,Cre23.g766400.t1.1,Cre23.g766400.t1.2	O	PF00400	PTHR12764	KOG1538	-	-	-	AT5G56130.1	AtTEX1,TEX1,THO3	Transducin/WD40 repeat-like superfamily protein
Cre01.g066187	633	1264	2189	1974	ZRT4	Zinc-nutrition responsive transporter	Related to bacterial zupT homologs; appears as CrZIP9 in PMID: 15710683; PMID: 16766055	g1273.t1,Cre23.g766350.t1.1,Cre23.g766350.t1.2,ZRT4	SP	PF02535	PTHR11065	-	-	-	GO:0016020,GO:0030001,GO:0046873,GO:0055085	AT3G20870.1	ZTP29	ZIP metal ion transporter family
Cre01.g066552	1268	1700	992	1482	-	Thioredoxin f1	Thioredoxin f1, chloroplast precursor [Lemaire et al (2003) Plant Physiol. Biochem. 41, 513-521]. Involved in the activation by light of carbon metabolism enzymes, including calvin cycle enzymes. Probably regulated by glutathionylation [PMID: 16263928].	g1274.t1,Cre23.g766300.t1.1,Cre23.g766300.t1.2	C	PF00085	PTHR10438:SF15,PTHR10438	KOG0907	-	-	GO:0045454,GO:0006662,GO:0009055,GO:0015035	AT3G02730.1	ATF1,TRXF1	thioredoxin F-type 1
Cre01.g066917	148281	266747	438312	118868	LHCBM1	Chlorophyll a/b binding protein of LHCII	Chlorophyll a-b binding protein of LHCII	g1276.t1,Cre23.g766250.t1.1,Cre23.g766250.t1.2,LHCBM1	C	PF00504	PTHR21649	-	-	K08913	GO:0009765,GO:0016020	AT2G05070.1	LHCB2,LHCB2.2	photosystem II light harvesting complex gene 2.2
Cre01.g067282	4	17	5	89	-	-	-	g1278.t1	O	-	-	-	-	-	-	-	-	-
Cre01.g067647	0	0	0	0	-	-	-	g1279.t1	C	-	-	-	-	-	-	-	-	-
Cre01.g068012	88	83	602	100	PPR5	Pentatrichopeptide repeat protein	Hypothetical protein, containing 3 PPR repeats	g1280.t1,Cre23.g766200.t1.1,Cre23.g766200.t1.2,PPR5	M	PF01535	PTHR24633:SF14,PTHR24633	-	-	-	-	AT2G31400.1	GUN1	genomes uncoupled 1
Cre01.g068377	62	87	333	242	-	-	-	g1281.t1,Cre23.g766150.t1.1	M	PF03914	PTHR12455	-	-	-	-	AT2G17250.1	EMB2762	CCAAT-binding factor
Cre01.g068742	236	249	325	336	-	-	-	g1282.t1,Cre23.g766100.t1.1,Cre23.g766100.t1.2	M	-	-	-	-	-	-	AT3G10770.1	-	Single-stranded nucleic acid binding R3H protein
Cre01.g069107	69	209	136	185	COX191	Cytochrome c oxidase assembly protein	Putative protein required for assembly of cytochrome c oxidase; similar to PET191 of Saccharomyces cerevisiae; PMID: 15710684. Previously annotated as PET191	g1283.t1,Cre23.g766050.t1.1,Cre23.g766050.t1.2,COX191	-	PF10203	-	KOG4114	-	-	-	AT1G10865.1	-	-
Cre01.g069472	14	99	70	227	-	-	-	g1284.t1,Cre23.g766000.t1.1	C	PF01406	PTHR10890	KOG2007	6.1.1.16	K01883	GO:0000166,GO:0004817,GO:0005524,GO:0005737,GO:0006412,GO:0006423	AT2G31170.1	SYCO ARATH	Cysteinyl-tRNA synthetase, class Ia family protein
Cre01.g069837	122	38	212	279	-	-	-	g1285.t1,Cre23.g765950.t1.1	O	PF00027	-	-	-	-	-	-	-	-
Cre01.g070202	194	153	62	228	-	-	-	g1286.t1,Cre23.g765900.t1.1,Cre23.g765900.t1.2	O	-	-	-	-	-	-	-	-	-
Cre01.g070567	945	843	729	908	-	-	-	g1287.t1,Cre23.g765850.t1.1,Cre23.g765850.t1.2	O	PF06870	-	KOG4183	-	-	GO:0003677,GO:0003899,GO:0005634,GO:0006351	AT3G13940.1	-	DNA binding;DNA-directed RNA polymerases
Cre01.g070932	43	74	338	970	-	-	-	g1288.t1,Cre23.g765800.t1.1	O	PF03110	-	-	-	-	GO:0003677,GO:0005634	AT1G76580.1	-	Squamosa promoter-binding protein-like (SBP domain) transcription factor family protein
Cre01.g071297	4	0	3	2	-	-	-	g1289.t1,Cre23.g765750.t1.1,Cre23.g765750.t1.2	O	-	-	-	-	-	-	-	-	-
Cre01.g071662	181	112	48	86	ACS1	Acetyl-CoA synthetase/ligase	Acetyl-CoA synthetase (EC 6.2.1.1); Acetate-CoA ligase; Not in mitochondrion or plastid based on Target-P prediction (predicted as other with high reliability); similar to rice ACS (GenBank XP_466041)	g1290.t1,Cre23.g765700.t1.1,Cre23.g765700.t1.2,ACS1	O	PF00501,PF11930	PTHR24095:SF42,PTHR24095	KOG1175	6.2.1.1	K01895	GO:0003824,GO:0008152	AT5G36880.2	ACS	acetyl-CoA synthetase
Cre01.g072027	0	2	68	107	-	-	-	g1292.t1	O	-	PTHR13078,PTHR13078:SF14	-	-	-	-	-	-	-
Cre02.g073150	105	120	328	204	-	-	-	g1293.t1,Cre02.g073150.t1.1	SP	-	-	-	-	-	-	-	-	-
Cre02.g073176	46	87	349	207	-	-	-	g1294.t1	O	PF07282	PTHR23257,PTHR23257:SF99	-	-	-	-	-	-	-
Cre02.g073200	1159	1360	2130	2015	THD1	Threonine deaminase	Threonine deaminase; threonine ammonia-lyase; threonine dehydratase (EC:4.3.1.19); organelle (mitochondria) targeting predicted by Target-P; plastid localization expected based on homology	g1295.t1,Cre02.g073200.t1.1,THD1	C	PF00585,PF00291	PTHR10314,PTHR10314:SF30	KOG1250	4.3.1.19	K01754	GO:0004794,GO:0009097,GO:0003824,GO:0008152,GO:0030170	AT3G10050.1	OMR1	L-O-methylthreonine resistant 1
Cre02.g073250	388	411	633	619	-	-	-	g1296.t1	O	PF07500	PTHR11477	-	-	-	GO:0006351	AT5G25520.2	-	SPOC domain / Transcription elongation factor S-II protein
Cre02.g073300	57	31	4	0	-	-	-	g1297.t1	M	-	PTHR11804,PTHR11804:SF5	-	-	-	-	AT5G51540.1	-	Zincin-like metalloproteases family protein
Cre02.g073350	534	208	602	306	-	-	-	g1298.t1,Cre02.g073350.t1.1	O	-	-	-	-	-	-	-	-	-
Cre02.g073400	342	161	350	580	-	-	-	g1299.t1	M	PF01432	PTHR11804,PTHR11804:SF5	KOG2090	3.4.24.59	K01410	GO:0004222,GO:0006508	AT5G51540.1	-	Zincin-like metalloproteases family protein
Cre02.g073450	2	20	11	92	-	-	-	g1300.t1	O	-	-	-	-	-	-	-	-	-
Cre02.g073500	75	138	222	146	FAP241	Flagellar Associated Protein	Flagellar Associated Protein, found in the flagellar proteome [PMID: 15998802]	g1301.t1	C	-	-	-	-	-	-	-	-	-
Cre02.g073550	1397	1345	1212	1525	-	-	-	g1302.t1,Cre02.g073550.t1.1	C	PF00956	PTHR11875,PTHR11875:SF7	KOG1507	-	-	GO:0005634,GO:0006334	AT4G26110.1	ATNAP1;1,NAP1;1	nucleosome assembly protein1;1
Cre02.g073600	148	11	170	99	-	-	-	g1303.t1	C	-	-	-	-	-	-	-	-	-
Cre02.g073650	1223	787	1276	1878	PRP19	Spliceosome Component, nuclear pre-mRNA splicing factor	Homologue of S. cerevisiae Prp19, which is required prior to Catalytic Step 1 of nuclear pre-mRNA splicing. Contains WD-40 repeats. Transducin family protein / WD-40 repeat family protein	g1304.t1,Cre02.g073650.t1.1,PRP19, g1304.t2,PRP19	O	PF00400,PF11789,PF08606	PTHR13889,PTHR13889:SF11	KOG0289	6.3.2.19	K10599	-	AT2G33340.1	MAC3B	MOS4-associated complex 3B
Cre02.g073700	896	1256	1521	1184	UROD3,UPD3	Uroporphyrinogen decarboxylase	Uroporphyrinogen decarboxylase (URO-D);Uroporphyrinogen decarboxylase (URO-D) (UPD) (Hem3). Previously annotated as UROD3	g1305.t2,Cre02.g073700.t1.1,UPD3, g1305.t1,UPD3	C	PF01208	PTHR21091,PTHR21091:SF2	KOG2872	-	-	GO:0004853,GO:0006779	AT2G40490.1	HEME2	Uroporphyrinogen decarboxylase
Cre02.g073750	571	288	730	273	KIN9-2,KLP1	Kinesin motor protein, kinesin-9 (Kif9) family	Kinesin motor protein, kinesin-9 (Kif9) family. Associated with one of the central pair microtubules of the flagellar axoneme. Previously annotated as KLP1 for kinesin-like protein 1 to match genetic marker locus.	g1306.t1,Cre02.g073750.t1.1,KIN9-2,KLP1	O	PF00225	PTHR24115,PTHR24115:SF333	KOG4280	-	K10397	GO:0003777,GO:0005524,GO:0007018	AT1G59540.1	ZCF125	P-loop containing nucleoside triphosphate hydrolases superfamily protein
Cre02.g073800	186	226	0	2	-	-	-	g1307.t1,Cre02.g073800.t1.1	-	PF07896	-	-	-	-	-	AT5G67490.1	-	-
Cre02.g073826	0	12	1	41	-	-	-	g1308.t1	O	-	-	-	-	-	-	-	-	-
Cre02.g073850	178	605	100	208	CGL54	Predicted protein	Conserved expressed protein of unknown function, related to Photosystem II 11 kDa protein precursor	g1309.t1,Cre02.g073850.t1.1	C	-	-	-	-	-	-	AT1G05385.1	LPA19,Psb27-H1	photosystem II 11 kDa protein-related
Cre02.g073900	44	229	329	309	-	-	-	g1310.t1	C	PF03055	PTHR10543,PTHR10543:SF6	KOG1285	-	-	-	AT4G32810.1	ATCCD8,CCD8,MAX4	carotenoid cleavage dioxygenase 8
Cre02.g073950	104	17	172	60	-	-	-	g1311.t1,Cre02.g073950.t1.1	M	PF03055	PTHR10543,PTHR10543:SF6	KOG1285	-	-	-	AT4G32810.1	ATCCD8,CCD8,MAX4	carotenoid cleavage dioxygenase 8
Cre02.g074000	46	78	0	99	POC18	Centriole proteome protein	Found in basal body proteome [PMID: 15964273]	g1312.t2,POC18, g1312.t1,POC18	O	-	PTHR22847	KOG0977	-	-	-	AT5G66030.2	ATGRIP,GRIP	Golgi-localized GRIP domain-containing protein
Cre02.g074050	42	249	147	288	-	-	-	g1313.t1	SP	PF04080	PTHR13148	KOG2970	-	-	-	AT1G16560.1	-	Per1-like family protein
Cre02.g074100	622	1135	820	302	-	-	-	g1314.t1,Cre02.g074100.t1.1	C	-	-	-	-	-	-	AT5G42070.1	-	-
Cre02.g074150	797	733	1191	1411	COP5	Chlamoypsin, light-gated proton channel rhodopsin	Chlamyopsin 5, sensory rhodopsin with histidine kinase domain; has histidine kinase, response regulator receiver domains like a two-component hybrid sensor and regulator [PMID: 15143209]	g1315.t1,COP5, g1315.t2,COP5	O	PF00512,PF00072,PF01036,PF02518,PF00211	PTHR24423	KOG0519	2.7.13.3	K02486	GO:0000155,GO:0007165,GO:0016020,GO:0000156,GO:0000160,GO:0006355,GO:0005216,GO:0006811,GO:0005524,GO:0009190,GO:0016849,GO:0035556	AT2G17820.1	AHK1,ATHK1,HK1	histidine kinase 1
Cre02.g074200	76	132	82	6	-	-	-	g1316.t1,Cre02.g074200.t1.1	M	-	-	-	-	-	-	-	-	-
Cre02.g074217	0	0	0	0	-	-	-	g1317.t1,Cre02.g074217.t1.1	M	-	-	-	-	-	-	-	-	-
Cre02.g074250	88	62	46	320	-	-	-	g1318.t1	C	-	-	-	-	-	-	-	-	-
Cre02.g074300	314	128	120	729	-	-	-	g1319.t1	SP	PF11707	-	-	-	-	-	AT4G27010.2	-	-
Cre02.g074350	2	0	0	34	-	-	-	g1320.t1	SP	-	-	KOG2945	-	-	-	-	-	-
Cre02.g074370	0	0	107	77	-	-	-	g1321.t1,Cre02.g074370.t1.1	O	PF00069,PF00036	PTHR24349	KOG0032	-	-	GO:0004672,GO:0005524,GO:0006468	AT5G12180.1	CPK17	calcium-dependent protein kinase 17
Cre02.g074400	10	192	12	250	-	-	-	g1322.t1	M	-	-	-	-	-	-	-	-	-
Cre02.g074437	0	0	56	72	-	-	-	g1323.t1	SP	-	-	-	-	-	-	-	-	-
Cre02.g074474	1	22	2	2	-	-	-	g1325.t1	-	-	-	-	-	-	-	-	-	-
Cre02.g074511	2464	3009	5339	4951	-	-	-	g1326.t1,Cre02.g074450.t1.3	C	PF00013	PTHR10288	-	-	-	GO:0003723	AT2G25970.1	-	KH domain-containing protein
Cre02.g074550	5720	5243	2781	2506	-	-	-	g1328.t1,Cre02.g074550.t1.1	O	-	-	-	-	-	-	-	-	-
Cre02.g074600	156	89	519	210	CGL60	Predicted protein	Conserved expressed protein of unknown function. Contains a PPPDE putative peptidase domain	g1329.t1	O	PF05903	PTHR12378,PTHR12378:SF2	KOG0324	-	-	-	AT4G25660.1	-	PPPDE putative thiol peptidase family protein
Cre02.g074626	17	29	48	12	-	-	-	g1330.t1	O	-	-	-	-	-	-	-	-	-
Cre02.g074650	304	58	482	374	-	-	-	g1331.t1,Cre02.g074650.t1.1	O	PF00887,PF01344	PTHR23244,PTHR23244:SF29	KOG0379	-	-	GO:0000062,GO:0005515	AT3G05420.2	ACBP4	acyl-CoA binding protein 4
Cre02.g074700	855	840	635	745	-	-	-	g1332.t1,Cre02.g074700.t1.1	C	PF04359	-	-	-	-	-	AT1G27385.1	-	-
Cre02.g074720	10	13	44	173	-	-	-	g1333.t1	O	-	-	-	-	-	-	-	-	-
Cre02.g074737	665	741	971	1078	-	-	-	g1334.t1,Cre02.g074737.t1.1	C	-	-	-	-	-	-	-	-	-
Cre02.g074758	309	154	156	286	CYG8	-	-	g1335.t1,Cre02.g074750.t2.1,CYG8, g1335.t2,Cre02.g074750.t1.3,CYG8	O	PF00211	PTHR11920:SF147,PTHR11920	-	-	-	GO:0009190,GO:0016849,GO:0035556	-	-	-
Cre02.g074800	626	376	664	2403	CYG9	Adenylate/guanylate cyclase	Similar to guanylate cyclase 1 (GCYB2) from Homo sapiens	g1336.t1,CYG9, g1336.t2,CYG9	C	PF00211	PTHR11920:SF147,PTHR11920	KOG0845	-	-	GO:0009190,GO:0016849,GO:0035556	-	-	-
Cre02.g074850	114	103	210	753	-	-	-	g1337.t1	M	PF00069	PTHR24349:SF99,PTHR24349	KOG0580	-	-	GO:0004672,GO:0005524,GO:0006468	AT2G45490.1	AtAUR3,AUR3	ataurora3
Cre02.g074900	89	388	351	733	-	-	-	g1338.t1	M	PF00168	PTHR10774:SF2,PTHR10774	-	-	-	GO:0005515	AT3G19830.1	NTMC2T5.2,NTMC2TYPE5.2	Calcium-dependent lipid-binding (CaLB domain) family protein
Cre02.g074950	3	172	238	328	-	-	-	g1339.t1	O	-	-	-	-	-	-	-	-	-
Cre02.g074976	3	2	0	0	-	-	-	g1340.t1	-	-	-	-	-	-	-	-	-	-
Cre02.g075000	11030	11213	13633	6901	-	-	-	g1341.t4, g1341.t5, g1341.t1, g1341.t2, g1341.t3	O	PF04749	PTHR15907,PTHR15907:SF14	-	-	-	-	AT1G49030.1	-	PLAC8 family protein
Cre02.g075050	910	608	961	1843	PTA1	Proton/phosphate symporter	Gi|21218039|gb|AB074874.1: Putative phosphate transporter homolog type A-1, similar to yeast Pho84 proton/phosphate symporter.	g1342.t1,Cre02.g075050.t1.1,PTA1	O	PF00083	PTHR24064:SF16,PTHR24064	KOG0252	-	K08176	GO:0016021,GO:0022857,GO:0055085	AT5G43340.1	PHT1;6,PHT6	phosphate transporter 1;6
Cre02.g075100	252	204	134	281	TPR3	-	-	g1343.t2,TPR3, g1343.t1,Cre02.g075100.t1.1,TPR3	M	-	PTHR22904:SF60,PTHR22904	KOG4234	-	-	-	AT4G30480.2	-	Tetratricopeptide repeat (TPR)-like superfamily protein
Cre02.g075150	456	495	518	1045	RPB2	DNA-directed RNA polymerase II, 135 kDa polypeptide	DNA-directed RNA polymerase II 135 kDa polypeptide; RPOB373aa RPB373aa; contains an intein spliced out post-translationally [see PMID: 97248673]. Acclimation to changing CO2 concentrations and light intensities was studied by Yamano et al. 2008 [PMID: 183	g1344.t2,RPB2, g1344.t1,Cre02.g075150.t1.1,RPB2	O	PF04567,PF04566,PF04561,PF04565,PF04563,PF04560,PF00562	PTHR20856:SF7,PTHR20856	KOG0214	2.7.7.6	K03010	GO:0003677,GO:0003899,GO:0006351,GO:0032549	AT4G21710.1	EMB1989,NRPB2,RPB2	DNA-directed RNA polymerase family protein
Cre02.g075200	6	61	30	62	-	-	-	g1345.t1	C	-	-	-	-	-	-	-	-	-
Cre02.g075250	46	87	1	249	-	-	-	g1346.t1, g1346.t2	C	-	-	-	-	-	-	AT2G38000.1	-	chaperone protein dnaJ-related
Cre02.g075301	0	23	176	47	-	-	-	g1347.t1,Cre02.g075300.t1.3	C	-	-	-	-	-	-	-	-	-
Cre02.g075350	267	33	63	128	CNK1	NimA-related protein kinase	NimA (never-in-mitosis) related kinase homolog 1 [gi:34334391, PMID: 15068267]	g1348.t1,CNK1, g1348.t3,Cre02.g075350.t1.1,CNK1, g1348.t2,CNK1	O	PF00069	PTHR24362,PTHR24362:SF98	KOG0591	-	-	GO:0004672,GO:0005524,GO:0006468	AT3G04810.1	ATNEK2,NEK2	NIMA-related kinase 2
Cre02.g075400	872	1242	988	443	-	-	-	g1349.t1, g1349.t2	O	PF04749	PTHR15907,PTHR15907:SF13	-	-	-	-	AT5G35525.1	-	PLAC8 family protein
Cre02.g075500	1442	1652	3124	1419	-	-	-	g1351.t1	M	-	-	-	-	-	-	-	-	-
Cre02.g075550	234	58	144	256	-	-	-	g1352.t1,Cre02.g075550.t1.1	O	PF09811	-	KOG4595	-	-	-	AT2G20830.2	-	transferases;folic acid binding
Cre02.g075600	16	87	490	238	-	-	-	g1353.t1	SP	PF00940	PTHR10102	KOG4462	2.7.7.6	K10908	GO:0003677,GO:0003899,GO:0006351	AT5G15700.1	-	DNA/RNA polymerases superfamily protein
Cre02.g075650	575	627	489	733	-	-	-	g1354.t1,Cre02.g075650.t1.1	O	PF00076	PTHR14089:SF6,PTHR14089	KOG0153	-	K12872	GO:0003676	AT1G07360.1	-	CCCH-type zinc fingerfamily protein with RNA-binding domain
Cre02.g075676	0	0	0	0	-	-	-	g1355.t1	C	-	-	-	-	-	-	-	-	-
Cre02.g075700	34584	66674	73684	40565	RPL19	Ribosomal protein L19, component of cytosolic 80S ribosome and 60S large subunit	Cytosolic 80S ribosomal protein L19; Cytosolic 60S large ribosomal subunit protein L19	g1356.t1,Cre02.g075700.t1.1	O	PF01280	PTHR10722	KOG1696	-	K02885	GO:0003735,GO:0005622,GO:0005840,GO:0006412	AT3G16780.1	-	Ribosomal protein L19e family protein
Cre02.g075750	6	122	45	91	-	-	-	g1357.t1	C	-	-	-	-	-	-	-	-	-
Cre02.g075800	322	165	369	558	-	-	-	g1358.t1,Cre02.g075800.t1.1	M	-	-	-	-	-	-	-	-	-
Cre02.g075850	128	326	240	579	STK12,SNRK2,STPK12	Serine/threonine protein kinase	Serine/Threonine protein kinase. Previously annotated as STPK12 and SNRK2 (for SNF-1 related kinase)	g1359.t2,SNRK2,STK12,STPK12, g1359.t1,SNRK2,STK12,STPK12	O	PF00069	PTHR24343,PTHR24343:SF124	KOG0662, KOG0580	-	-	GO:0004672,GO:0005524,GO:0006468	AT4G33950.1	ATOST1,OST1,P44,SNRK2-6,SNRK2.6,SRK2E	Protein kinase superfamily protein
Cre02.g075900	0	0	112	22	STK9,STPK9	Serine/threonine protein kinase	Serine/Threonine protein kinase. Previously annotated as STPK9	g1360.t1,STK9,STPK9	O	PF00069	PTHR24344:SF58,PTHR24344	KOG0583	-	-	GO:0004672,GO:0005524,GO:0006468	AT5G66880.1	SNRK2-3,SNRK2.3,SRK2I	sucrose nonfermenting 1(SNF1)-related protein kinase 2.3
Cre02.g075950	40	126	63	118	-	-	-	g1361.t1	C	-	-	KOG4462	-	-	-	-	-	-
Cre02.g075994	0	0	0	0	-	-	-	g1362.t1,Cre02.g075994.t1.1	C	-	-	-	-	-	-	-	-	-
Cre02.g076000	94	44	30	110	STK1,STPK1	Serine/threonine protein kinase	Serine/Threonine protein kinase. Previously annotated as STPK1	g1363.t1,Cre02.g076000.t1.1,STK1,STPK1	O	PF00069	PTHR24343,PTHR24343:SF120	KOG0583	-	-	GO:0004672,GO:0005524,GO:0006468	AT4G33950.1	ATOST1,OST1,P44,SNRK2-6,SNRK2.6,SRK2E	Protein kinase superfamily protein
Cre02.g076050	3	40	92	107	-	-	-	g1364.t1,Cre02.g076050.t1.1	O	PF00168	-	-	-	-	GO:0005515	AT1G63220.1	-	Calcium-dependent lipid-binding (CaLB domain) family protein
Cre02.g076100	8	112	292	136	-	-	-	g1365.t1	C	PF01465	-	-	-	-	GO:0005515	-	-	-
Cre02.g076150	141	121	154	314	-	-	-	g1366.t1,Cre02.g076150.t1.1	SP	PF09752	PTHR13617,PTHR13617:SF1	-	-	-	-	AT3G12150.1	-	-
Cre02.g076200	20	4	90	14	-	-	-	g1367.t1	O	PF01433	PTHR11533:SF96,PTHR11533	KOG1046	3.4.11.3	K01257	GO:0006508,GO:0008237,GO:0008270	AT4G33090.1	APM1,ATAPM1	aminopeptidase M1
Cre02.g076250	7162	9337	32957	22830	EFG1	Chloroplast elongation factor G	Putative chloroplast elongation factor G, (fusA), GTP binding; likely locus for previously described C. reinhardtii fsr1 (fus-1) mutant resistant to fusidic acid (Carbonera et al. 1981, FEBS Lett. 132, 227-230)	g1368.t1	C	PF03144,PF00679,PF03764,PF00009	PTHR23115,PTHR23115:SF84	KOG0465	3.6.5.3	K02355	GO:0005525,GO:0003924	AT1G62750.1	ATSCO1,ATSCO1/CPEF-G,SCO1	Translation elongation factor EFG/EF2 protein
Cre02.g076300	1097	792	1351	2855	UROD2,UPD2	Uroporphyrinogen decarboxylase	Uroporphyrinogen decarboxylase, chloroplast precursor (URO-D) (UPD) (HemE). Previously annotated as UROD2	g1369.t1,UPD2	C	PF01208	PTHR21091,PTHR21091:SF2	KOG2872	-	-	GO:0004853,GO:0006779	AT3G14930.1	HEME1	Uroporphyrinogen decarboxylase
Cre02.g076350	3717	3711	5198	5344	ATPvB,ATPVB	Vacuolar ATP synthase subunit B	Vacuolar ATP synthase subunit B, V-ATPase B, ATP synthase V-type alpha subunit	g1370.t1,Cre02.g076350.t1.1,ATPVB,ATPvB	O	PF02874,PF00306,PF00006	PTHR15184:SF11,PTHR15184	KOG1351	3.6.3.14	K02147	GO:0015992,GO:0016469,GO:0046034,GO:0046933,GO:0046961,GO:0015991,GO:0016820,GO:0033178,GO:0005524	AT4G38510.5	-	ATPase, V1 complex, subunit B protein
Cre02.g076400	72	233	0	56	VPS25	Subunit of ESCRT-II complex	Expressed Protein. Similar to VPS25-like proteins, components of the ESCRT-II complex involved in protein sorting at the MVB.	g1371.t1,Cre02.g076400.t1.1,VPS25	O	PF05871	PTHR13149	KOG4068	-	K12189	-	AT4G19003.1	VPS25	E2F/DP family winged-helix DNA-binding domain
Cre02.g076433	0	0	0	0	-	-	-	g1372.t1	O	-	-	-	-	-	-	-	-	-
Cre02.g076466	438	1164	676	1237	-	-	-	g1373.t1,Cre02.g076450.t1.2	C	-	-	-	-	-	-	-	-	-
Cre02.g076500	132	117	163	160	-	-	-	g1374.t1,Cre02.g076500.t1.1	O	-	-	-	-	-	-	-	-	-
Cre02.g076550	58	24	36	100	-	-	-	g1375.t1,Cre02.g076550.t1.1	M	-	-	-	-	-	-	-	-	-
Cre02.g076600	631	310	6	92	-	-	-	g1376.t1,Cre02.g076600.t1.1	C	PF01195	PTHR17224	KOG2255	3.1.1.29	K01056	GO:0004045,GO:0006412	AT1G18440.1	-	Peptidyl-tRNA hydrolase family protein
Cre02.g076625	20812	23328	52662	56883	-	-	-	g1377.t1	M	PF07282	-	-	-	-	-	-	-	-
Cre02.g076650	41	46	80	174	-	-	-	g1378.t1,Cre02.g076650.t1.1	C	-	-	-	-	-	-	-	-	-
Cre02.g076663	22	15	5	20	-	-	-	g1379.t1,Cre02.g076663.t1.1	O	-	-	-	-	-	-	-	-	-
Cre02.g076700	4	23	8	56	-	-	-	g1380.t1	C	-	-	-	-	-	-	-	-	-
Cre02.g076750	322	70	127	162	NUOAF1	Complex I intermediate-associated CIA30 protein, mitochondrial	Similar to Complex I intermediate-associated CIA30 protein [PMID: 15450959; PMID: 15710684]; mitochondrial	g1381.t1	C	PF08547	PTHR13194,PTHR13194:SF10	-	-	-	-	AT1G72420.1	-	NADH:ubiquinone oxidoreductase intermediate-associated protein 30
Cre02.g076800	751	574	576	288	ERG4	Delta14-sterol reductase, mitochondrial	Delta14-sterol reductase, membrane protein involved in ergosterol biosynthesis and related to the ERG4/ERG24 protein family. Has homology to the lamin B receptor	g1382.t1,Cre02.g076800.t1.1	SP	PF01222	PTHR21257,PTHR21257:SF26	KOG1435	1.3.1.70	K00222	GO:0016020	AT3G52940.1	ELL1,FK,HYD2	Ergosterol biosynthesis ERG4/ERG24 family
Cre02.g076850	578	351	1103	564	-	-	-	g1383.t1,Cre02.g076850.t1.1	O	PF00400	PTHR22847,PTHR22847:SF104	KOG0322	-	-	-	AT4G29860.1	EMB2757,TAN	Transducin/WD40 repeat-like superfamily protein
Cre02.g076900	4705	2562	5823	5878	CGK2	cGMP-dependent protein kinase	Involved in signal transduction initiated by flagellar agglutination during mating [PMID: 16678098]; found in the flagellar proteome [PMID: 15998802]	g1384.t1,CGK2	O	PF00069,PF00027	PTHR24353:SF84,PTHR24353	KOG0614	2.7.11.11	K04345	GO:0004672,GO:0005524,GO:0006468	AT3G08720.1	ATPK19,ATPK2,ATS6K2,S6K2	serine/threonine protein kinase 2
Cre02.g076950	665	692	7853	1451	SUB4	-	-	g1385.t1,SUB4	SP	PF00082,PF02225	PTHR10795,PTHR10795:SF84	-	-	-	GO:0004252,GO:0006508	AT5G59120.1	ATSBT4.13,SBT4.13	subtilase 4.13
Cre02.g076987	7	0	0	2	-	-	-	g1386.t1,Cre02.g077000.t1.3	O	PF03330	-	-	-	-	-	AT2G03090.1	ATEXP15,ATEXPA15,ATHEXP ALPHA 1.3,EXP15,EXPA15	expansin A15
Cre02.g077024	0	0	0	0	-	-	-	g1387.t1	M	-	-	KOG4462	-	-	-	-	-	-
Cre02.g077061	95	159	290	42	-	-	-	g1388.t1,Cre02.g077050.t1.3	SP	PF00892	-	-	-	-	GO:0016020	-	-	-
Cre02.g077100	552	541	472	1128	GSH1	Glutathione synthetase	Gamma-glutamylcysteine synthetase, chloroplast precursor (Glutamate-cysteine ligase) (Gamma-ECS) (GCS) [EC:6.3.2.2]	g1389.t1,Cre02.g077100.t1.1,GSH1	C	PF04107	-	-	6.3.2.2	K01919	GO:0004357,GO:0006750	AT4G23100.1	ATECS1,CAD2,GSH1,GSHA,PAD2,RML1	glutamate-cysteine ligase
Cre02.g077150	137	298	52	124	CPLD14	Predicted protein	Conserved protein	g1390.t1,CPLD14	C	PF05684	-	-	-	-	-	AT5G52540.1	-	Protein of unknown function (DUF819)
Cre02.g077200	6	4	14	18	-	-	-	g1391.t1,Cre02.g077200.t1.1	O	-	-	-	-	-	-	-	-	-
Cre02.g077250	28	26	20	111	EEP	-	-	g1392.t1,EEP	O	PF03372	-	-	-	-	-	-	-	-
Cre02.g077300	4226	4839	11245	11335	NOP1	Nucleolar protein, Component of C/D snoRNPs	Homologue of Fibrillarin; required for pre-ribosomal RNA processing. Likely carries the methyltransferase activity that modifies the C/D snoRNA-guided 2\'OH methylation of pre-rRNA; Gene has no introns	g1393.t1,Cre02.g077300.t1.1,NOP1	O	PF01269	PTHR10335	KOG1596	2.1.1.-	K14563	GO:0003723,GO:0006364,GO:0008033,GO:0008168	AT4G25630.1	ATFIB2,FIB2	fibrillarin 2
Cre02.g077350	273	336	744	721	HDH1	Histidinol dehydrogenase	Histidinol dehydrogenase (EC 1.1.1.23); Target-P predicted organelle targeting; histidine biosynthesis pathway	g1394.t1,Cre02.g077350.t1.1,HDH1	O	PF00815	PTHR21256:SF2,PTHR21256	KOG2697	1.1.1.23	K00013	GO:0000105,GO:0004399,GO:0008270,GO:0051287,GO:0055114	AT5G63890.1	ATHDH,HDH,HISN8	histidinol dehydrogenase
Cre02.g077401	344	709	629	450	-	-	-	g1395.t1,Cre02.g077400.t1.3	O	-	-	-	-	-	-	-	-	-
Cre02.g077451	2	74	4	90	-	-	-	g1396.t1,Cre02.g077450.t1.3	M	PF00561	PTHR10992,PTHR10992:SF228	KOG4178	-	-	-	AT5G53050.2	-	alpha/beta-Hydrolases superfamily protein
Cre02.g077500	497	704	139	518	TRS23	Component of TRAPP complex	Expressed Protein. Conserved protein similar to TRS23, a component of the TRAPP complex, involved in ER to Golgi trafficking.	g1397.t1,Cre02.g077500.t1.1,TRS23	SP	PF04099	PTHR23249,PTHR23249:SF2	KOG3368	-	-	GO:0005801,GO:0006888	AT5G02280.1	-	SNARE-like superfamily protein
Cre02.g077550	956	1323	5931	1362	-	-	-	g1398.t1,Cre02.g077550.t1.1, g1398.t2	SP	-	-	-	-	-	-	-	-	-
Cre02.g077600	182	134	766	745	FAP51	Flagellar Associated Protein	Flagellar Associated Coiled-Coil Protein, found in the flagellar proteome [PMID: 15998802]	g1399.t1,Cre02.g077600.t1.1	M	-	-	KOG4787	-	-	-	-	-	-
Cre02.g077650	3511	2453	1107	1104	-	-	-	g1400.t1,Cre02.g077650.t1.1	O	PF00782	PTHR23339,PTHR23339:SF35	-	-	-	GO:0006470,GO:0008138	-	-	-
Cre02.g077700	19	108	14	464	-	-	-	g1401.t1	O	PF00566	PTHR22957:SF51,PTHR22957	KOG2058	-	-	GO:0005097,GO:0005622,GO:0032313	AT3G55020.1	-	Ypt/Rab-GAP domain of gyp1p superfamily protein
Cre02.g077750	3846	2042	2597	315	FAP211	Flagellar Associated Protein	Flagellar Associated Protein, found in the flagellar proteome [PMID: 15998802]	g1402.t1,Cre02.g077750.t1.1	SP	-	-	-	-	-	-	-	-	-
Cre02.g077800	16365	16276	22370	28186	-	-	-	g1404.t1,Cre02.g077800.t1.1	SP	-	-	-	-	-	-	-	-	-
Cre02.g077850	23070	15070	59424	11348	FAP212	Flagellar Associated Protein	Flagellar Associated Protein, found in the flagellar proteome [PMID: 15998802]	g1405.t1,Cre02.g077850.t1.1	SP	-	-	-	-	-	-	-	-	-
Cre02.g077900	4	148	251	345	-	-	-	g1406.t1	O	-	-	-	-	-	-	-	-	-
Cre02.g077925	80	0	200	16	-	-	-	g1407.t1,Cre02.g077950.t1.3	M	-	-	-	-	-	-	-	-	-
Cre02.g077951	4	42	62	50	-	-	-	g1408.t1	C	PF00005	PTHR19229	-	-	-	GO:0005524,GO:0016887	AT3G47780.1	ATATH6,ATH6	ABC2 homolog 6
Cre02.g077976	0	0	0	0	-	-	-	g1409.t1	O	-	PTHR23050:SF89,PTHR23050	-	-	-	-	-	-	-
Cre02.g078000	231	185	54	444	-	-	-	g1410.t1	SP	-	-	-	-	-	-	-	-	-
Cre02.g078050	9	81	38	364	CAM5	-	-	g1411.t1,Cre02.g078050.t1.1,CAM5	C	-	PTHR23050:SF89,PTHR23050	-	-	-	-	-	-	-
Cre02.g078100	408	510	1321	2631	EIF5Ba,EIF5B1	Eukaryotic initiation factor, eIF-5B	Eukaryotic initiation factor, eIF-5B, similar to human EIF5B. Homolog of prokaryotic IF2. Factors eIF1A (homolog of prokaryotic IF1) and eIF5B interact on the ribosome along with other initiation factors and GTP to position the initiation methionine tRN	g1412.t1,EIF5B1,EIF5Ba	O	PF01588,PF03144,PF11987,PF00009	PTHR23115:SF41,PTHR23115	KOG1144	-	K03243	GO:0000049,GO:0005525,GO:0003924	AT1G76810.1	-	eukaryotic translation initiation factor 2 (eIF-2) family protein
Cre02.g078150	8	13	22	275	-	-	-	g1413.t1	O	PF00400,PF00439	PTHR16266,PTHR16266:SF17	KOG0644	-	-	GO:0005515	AT5G49430.1	-	WD40/YVTN repeat-like-containing domain;Bromodomain
Cre02.g078200	15	89	381	8	-	-	-	g1414.t3, g1414.t2, g1414.t1	O	-	-	-	-	-	-	-	-	-
Cre02.g078226	194	390	264	552	-	-	-	g1415.t1, g1415.t2	O	-	-	-	-	-	-	-	-	-
Cre02.g078251	0	0	0	2	-	-	-	g1416.t1	M	-	-	-	-	-	-	-	-	-
Cre02.g078300	53322	73886	86234	64693	GPX1,PHGPx1	Glutathione peroxidase, selenoprotein	Glutathione peroxidase. Contains a selenocysteine in position 75; most similar to plant homologues, which have a Cys at the corresponding position. Previously annotated as PHGPx1. This is the protein sequenced by Fu et al. 2002, accession AY051144 [PMI	g1417.t1,PHGPx1	-	-	PTHR11592	-	-	-	GO:0004602,GO:0006979,GO:0055114	AT4G11600.1	ATGPX6,GPX6,LSC803,PHGPX	glutathione peroxidase 6
Cre02.g078316	4	88	248	60	-	-	-	g1418.t1,Cre02.g078316.t1.1	O	-	-	-	-	-	-	-	-	-
Cre02.g078350	1	0	0	29	-	-	-	g1419.t1,Cre02.g078350.t1.1	C	-	-	-	-	-	-	-	-	-
Cre02.g078400	0	0	0	16	-	-	-	g1420.t1	O	PF01062	-	KOG1073	-	-	-	-	-	-
Cre02.g078450	83	114	12	260	-	-	-	g1421.t1	O	-	-	-	-	-	-	-	-	-
Cre02.g078476	7344	8507	9358	2064	-	-	-	g1422.t1	M	-	-	-	-	-	-	-	-	-
Cre02.g078500	514	831	620	1127	-	-	-	g1423.t1,Cre02.g078500.t1.1	O	-	-	-	-	-	-	-	-	-
Cre02.g078507	1148	802	1803	587	-	-	-	g1424.t1,Cre02.g078507.t1.1	C	-	-	-	-	-	-	-	-	-
Cre02.g078550	459	313	840	241	FAP210	Flagellar Associated Protein	Flagellar Associated Protein, found in the flagellar proteome [PMID: 15998802]	g1425.t1,Cre02.g078550.t1.1	O	-	-	-	-	-	-	-	-	-
Cre02.g078600	48	116	538	103	RSP8	Radial spoke protein 8	An armadillo repeat protein in the radial spoke stalk [PMID: 16507594; GI:83284711]	g1426.t1,Cre02.g078600.t1.1	O	-	-	-	-	-	-	-	-	-
Cre02.g078650	2	45	48	60	-	-	-	g1427.t1	SP	PF07687,PF01546	PTHR11014:SF15,PTHR11014	KOG2276	-	-	GO:0016787,GO:0008152	AT1G44820.1	-	Peptidase M20/M25/M40 family protein
Cre02.g078700	169	311	163	46	-	-	-	g1428.t1	O	PF02373	PTHR10694,PTHR10694:SF7	KOG0958	1.14.11.-	K06709	-	AT1G63490.1	-	transcription factor jumonji (jmjC) domain-containing protein
Cre02.g078750	4	107	178	182	PUS3	tRNA-pseudouridine synthase	RNA pseudouridine synthase, mitochondrial precursor	g1429.t1,PUS3	C	PF01479,PF00849	PTHR10436	-	-	-	GO:0003723,GO:0001522,GO:0009451,GO:0009982	AT1G76050.2	-	Pseudouridine synthase family protein
Cre02.g078777	0	0	0	0	PHC16	-	-	g1430.t1,Cre02.g078800.t1.2,PHC16	SP	PF12499	-	-	-	-	-	-	-	-
Cre02.g078804	0	24	0	0	-	-	-	g1431.t1	C	PF12499	-	-	-	-	-	-	-	-
Cre02.g078831	2	0	0	8	-	-	-	g1432.t1,Cre64.g793150.t1.1	O	PF00313	-	-	-	-	GO:0003677,GO:0006355	-	-	-
Cre02.g078858	14	89	186	274	PSN1	Presenilin protease	Aspartic protease (A22 family), catalytic subunit of the gamma-secretase complex; carries out intramembrane cleavage of type I monotopic membrane proteins like beta-Amyloid Precursor Protein (PMID: 17047369); presenilin is activated by cleavage in the non	g1433.t1,Cre64.g793100.t1.1,Cre64.g793100.t1.2,PSN1	SP	PF01080	PTHR10202	KOG2736	3.4.23.-	K04505	GO:0004190,GO:0016021	AT1G08700.1	PS1	Presenilin-1
Cre02.g078885	40	108	27	378	-	-	-	g1434.t1,Cre64.g793058.t1.1,Cre64.g793058.t1.2	M	PF03810	PTHR10997:SF7,PTHR10997	KOG1993	-	-	GO:0006886,GO:0008565	AT3G08960.1	-	ARM repeat superfamily protein
Cre02.g078912	66	44	109	199	-	-	-	g1435.t1,Cre64.g793050.t1.1	M	-	-	-	-	-	-	-	-	-
Cre02.g078939	168	109	0	38	-	-	-	g1436.t1,Cre64.g793000.t1.1,Cre64.g793000.t1.2	C	PF03441,PF00875	PTHR11455	KOG0133	4.1.99.3	K01669	GO:0003913,GO:0006281	AT5G24850.1	CRY3	cryptochrome 3
Cre02.g078950	21	64	225	18	MMP17	-	-	g1441.t1,MMP17	SP	PF05548	-	-	-	-	-	-	-	-
Cre02.g078966	36	69	2	224	-	-	-	g1437.t1	C	PF01434,PF00004	PTHR23076:SF6,PTHR23076	KOG0734	3.4.24.-	K03798	GO:0004222,GO:0005524,GO:0006508	AT3G47060.1	ftsh7	FTSH protease 7
Cre02.g079000	0	16	265	48	-	-	-	g1438.t1,Cre02.g079000.t1.1	O	-	-	-	-	-	-	-	-	-
Cre02.g079003	0	0	0	0	-	-	-	g1439.t1	M	-	-	-	-	-	-	-	-	-
Cre02.g079004	69	205	26	214	-	-	-	g1440.t1	O	-	-	-	-	-	-	-	-	-
Cre02.g079005	1	30	259	80	-	-	-	g1442.t1,Cre02.g079000.t1.2	O	-	-	-	-	-	-	-	-	-
Cre02.g079050	0	0	0	0	DGTT5	-	-	g1443.t1	M	PF03982	PTHR12317	KOG0831	-	-	GO:0016747	AT3G51520.1	-	diacylglycerol acyltransferase family
Cre02.g079100	33	14	1	20	XPA1	-	-	g1444.t2,XPA1, g1444.t1,XPA1	O	-	-	-	-	-	-	-	-	-
Cre02.g079150	3	36	68	6	-	-	-	g1445.t1	O	PF03031	PTHR12083,PTHR12083:SF5	-	-	-	GO:0005515	AT5G01310.1	APTX	APRATAXIN-like
Cre02.g079200	156	440	508	180	-	-	-	g1446.t1,Cre02.g079200.t1.1	O	PF00808	PTHR11064,PTHR11064:SF9	KOG0871	-	-	GO:0005622,GO:0043565,GO:0003677	AT4G14540.1	NF-YB3	nuclear factor Y, subunit B3
Cre02.g079250	107	93	32	126	-	-	-	g1447.t1	C	-	-	-	-	-	-	AT1G15660.1	CENP-C	centromere protein C
Cre02.g079300	499	718	1076	1572	VPS4	AAA-ATPase of VPS4/SKD1 family	Expressed Protein. Similar to VPS4/SKD1 AAA-ATPase, involved in vacuolar protein transport	g1448.t1,Cre02.g079300.t1.1,VPS4	O	PF04212,PF09336,PF00004	PTHR23074:SF3,PTHR23074	KOG0739	-	K12196	GO:0005524	AT2G27600.1	ATSKD1,SKD1,VPS4	AAA-type ATPase family protein
Cre02.g079351	0	5	100	2	-	-	-	g1449.t1	SP	-	-	-	-	-	-	-	-	-
Cre02.g079400	747	1898	53	1212	-	-	-	g1450.t1,Cre02.g079400.t1.1	M	PF00076	PTHR24012	-	-	-	GO:0003676	AT4G19610.1	-	nucleotide binding;nucleic acid binding;RNA binding
Cre02.g079450	1441	440	72	293	-	-	-	g1451.t1	SP	-	-	-	-	-	-	-	-	-
Cre02.g079500	0	23	0	46	-	-	-	g1452.t1	SP	-	PTHR24420	-	-	-	-	-	-	-
Cre02.g079550	1089	1945	2799	1669	DRP2,ROC110	Dynamin-related GTPase, involved in circadian rhythms	Expressed Protein. Similar to the DRP2 (ADL3/ADL6) class of Dynamin GTPases involved in many vesicle trafficking events at the Golgi, Plasma membrane, etc.; is missing GTPase domain from N-terminus, with no VISTA or cDNA support. Matsuo et al.\'s (2008) r	g1453.t1,Cre02.g079550.t1.1,ROC110	O	PF01031,PF02212	PTHR11566:SF64,PTHR11566	-	-	-	GO:0005525,GO:0003924	AT1G59610.1	ADL3,CF1,DL3,DRP2B	dynamin-like 3
Cre02.g079600	431	466	227	2329	TSF2	-	-	g1454.t1,Cre02.g079600.t1.1,TSF2	C	PF01409,PF03147	PTHR11538,PTHR11538:SF16	KOG2783	6.1.1.20	K01889	GO:0000049,GO:0004812,GO:0005524,GO:0005737,GO:0043039,GO:0000287,GO:0004826,GO:0006432,GO:0008033	AT3G58140.1	-	phenylalanyl-tRNA synthetase class IIc family protein
Cre02.g079650	98	185	48	104	-	-	-	g1455.t1	SP	PF00892	PTHR22911:SF6,PTHR22911	KOG4510	-	-	GO:0016020	-	-	-
Cre02.g079700	986	1249	3459	3607	PYR2	Aspartate carbamoyltransferase	Aspartate carbamoyltransferase (PYRB)[EC:2.1.3.2]	g1456.t1,Cre02.g079700.t1.1,PYR2	C	PF00185,PF02729	PTHR11405	KOG1504	2.1.3.2	K00609	GO:0006520,GO:0016597,GO:0016743	AT3G20330.1	PYRB	PYRIMIDINE B
Cre02.g079750	88	126	103	418	HIK	-	-	g1457.t1,HIK	O	PF00512,PF00072,PF02518	PTHR24423	-	-	-	GO:0000155,GO:0007165,GO:0016020,GO:0000156,GO:0000160,GO:0006355,GO:0005524	AT5G10720.1	AHK5,CKI2,HK5	histidine kinase 5
Cre02.g079800	9670	11769	12465	6462	ASA6	Mitochondrial F1F0 ATP synthase associated 13.3 kDa protein	Mitochondrial ATP synthase associated protein 6; unknown evolutionary origin [PMID: 11744727, PMID: 15710684]	g1458.t1,Cre02.g079800.t1.1,ASA6	M	-	-	-	-	-	-	-	-	-
Cre02.g079850	12	128	97	368	POLK1	DNA polymerase kappa	Homologous to eukaryotic DNA polymerase kappa. Involved in DNA damage bypass/translesion synthesis (TLS); a class Y polymerase. See Burgers et al. (2001) (PMID: 11579108). Previously annotated as POLK1	g1459.t1,POLK1	O	PF00817,PF11799	PTHR11076,PTHR11076:SF12	KOG2094	2.7.7.7	K03511	GO:0003684,GO:0003887,GO:0006281	AT1G49980.1	-	DNA/RNA polymerases superfamily protein
Cre02.g079926	0	0	63	0	-	-	-	g1460.t1	C	PF12499	-	KOG2992	-	-	-	AT2G10940.1	-	Bifunctional inhibitor/lipid-transfer protein/seed storage 2S albumin superfamily protein
Cre02.g080000	39	2	0	0	-	-	-	g1461.t1,Cre02.g080000.t1.1	SP	-	-	-	-	-	-	-	-	-
Cre02.g080050	0	0	0	0	-	-	-	g1462.t1,Cre02.g080050.t1.1	O	PF00645	-	-	-	-	GO:0003677,GO:0008270	-	-	-
Cre02.g080100	12	49	94	22	CPS	Putative polyadenylation cleavage/specificity factor	-	g1463.t1,CPS	O	PF00753,PF07521,PF10996	PTHR11203:SF8,PTHR11203	KOG1136	3.1.27.-	K13148	GO:0016787	AT2G01730.1	ATCPSF73-II,CPSF73-II,EDA26	cleavage and polyadenylation specificity factor 73 kDa subunit-II
Cre02.g080150	92	50	400	15	-	-	-	g1464.t1	SP	-	-	-	-	-	-	-	-	-
Cre02.g080200	13049	21077	35165	45148	TRK1	Transketolase	Transketolase (EC 2.2.1.1), possible plastid precursor, based on predicted organelle targeting sequence and similarity to potato transketolase plastid precursor (GenBank CAA90427)	g1465.t1,Cre02.g080200.t1.1	C	PF02779,PF02780,PF00456	PTHR11624:SF1,PTHR11624	KOG0523	2.2.1.1	K00615	GO:0003824,GO:0008152	AT3G60750.1	-	Transketolase
Cre02.g080250	454	1459	1009	1704	YLMG1	-	-	g1466.t1,Cre02.g080250.t1.1	C	PF02325	-	-	-	-	GO:0016020	AT4G27990.1	ATYLMG1-2,YLMG1-2	YGGT family protein
Cre02.g080300	105	76	207	391	-	-	-	g1467.t1,Cre02.g080300.t1.1	M	-	PTHR12950,PTHR12950:SF17	-	-	-	-	AT1G55325.2	GCT	RNA polymerase II transcription mediators
Cre02.g080350	164	303	244	412	-	-	-	g1468.t1	O	PF02148,PF00443,PF00627	PTHR24006,PTHR24006:SF260	-	3.1.2.15	K11836	GO:0008270,GO:0004221,GO:0006511,GO:0005515	AT3G20630.1	ATUBP14,PER1,TTN6,UBP14	ubiquitin-specific protease 14
Cre02.g080400	47	2	0	0	-	-	-	g1469.t1	C	-	-	-	-	-	-	-	-	-
Cre02.g080450	440	292	1	551	-	-	-	g1470.t1,Cre02.g080450.t1.1	M	-	-	-	-	-	-	-	-	-
Cre02.g080500	17	70	189	88	-	-	-	g1471.t1,Cre02.g080500.t1.1	SP	PF00201	PTHR11926,PTHR11926:SF16	KOG1192	-	-	GO:0008152,GO:0016758	-	-	-
Cre02.g080550	3	42	0	0	PDE26	-	-	g1472.t1,PDE26	C	PF00012,PF00233	PTHR11347:SF75,PTHR11347	-	-	-	GO:0004114,GO:0007165	AT3G09440.1	-	Heat shock protein 70 (Hsp 70) family protein
Cre02.g080600	288	224	452	125	BIP2	-	-	g1473.t1,Cre02.g080600.t1.1,BIP2	SP	PF00012	PTHR19375	KOG0100	-	K09490	GO:0005524	AT5G42020.1	BIP,BIP2	Heat shock protein 70 (Hsp 70) family protein
Cre02.g080650	978	1154	628	1765	HSP90B	Endoplasmic reticulum associated heat shock protein 90B	HSP90B is one of 3 HSP90 genes in Chlamydomonas; HSP90B is localized to the ER; PMID: 16143837 and 15995001. Acclimation to changing CO2 concentrations and light intensities was studied by Yamano et al. 2008 [PMID: 18322145].	g1474.t1,Cre02.g080650.t1.1	SP	PF02518,PF00183	PTHR11528:SF36,PTHR11528	KOG0020	-	K04079	GO:0005524,GO:0006457,GO:0006950,GO:0051082	AT2G04030.1	AtHsp90.5,CR88,EMB1956,Hsp88.1,HSP90.5	Chaperone protein htpG family protein
Cre02.g080700	6977	6515	7742	4969	BIP1	Endoplasmic reticulum associated Hsp70 protein	HSP70-like protein containing an ER retention motif, an ER-targeting sequence; it forms a cluster with ER-targeted chaperones HSP90B and BIP2 [PMID: 16143837]; similar to ER-HSP70s from other organisms including BIP proteins in Arabidopsis. Acclimation	g1475.t1,Cre02.g080700.t1.1,BIP1	SP	PF00012	PTHR19375	KOG0100	-	K09490	GO:0005524	AT5G42020.1	BIP,BIP2	Heat shock protein 70 (Hsp 70) family protein
Cre02.g080750	467	569	1102	1822	-	-	-	g1476.t1,Cre02.g080750.t1.1	O	-	-	-	-	-	-	AT2G47070.1	SPL1	squamosa promoter binding protein-like 1
Cre02.g080800	24	0	134	0	-	-	-	g1477.t1,Cre02.g080800.t1.1	M	-	-	-	-	-	-	-	-	-
Cre02.g080850	4	14	54	22	CYN47,CYN11	-	-	g1478.t1,Cre02.g080850.t1.1,CYN11	O	PF01549	-	-	-	-	-	AT4G17070.1	-	peptidyl-prolyl cis-trans isomerases
Cre02.g080900	1356	1785	2009	1179	PRX4	Peroxiredoxin, type II	Peroxiredoxin Type II, thioredoxin dependent peroxidase, N-terminal sequence predicted as a chloroplast targeting signal BUT the protein is more closely related to mitochondrial type II PRX from Arabidopsis (AtPRXIIF)	g1479.t1,Cre02.g080900.t1.1,PRX4	M	PF08534	PTHR10430	KOG0541	-	-	GO:0016491	AT3G06050.1	ATPRXIIF,PRXIIF	peroxiredoxin IIF
Cre02.g080950	355	367	199	132	-	-	-	g1480.t1,Cre02.g080950.t1.1	C	-	-	-	-	-	-	-	-	-
Cre02.g081000	670	507	560	201	EXN4	-	-	g1481.t1,Cre02.g081000.t1.1,EXN4	O	PF00929	-	-	-	-	-	AT5G25800.1	-	Polynucleotidyl transferase, ribonuclease H-like superfamily protein
Cre02.g081050	12330	10794	9908	17642	FAP24	Flagellar Associated Protein	Conserved uncharacterized Flagellar Associated Protein; found in the flagellar proteome [PMID: 15998802]	g1482.t1,Cre02.g081050.t1.1	SP	-	-	-	-	-	-	AT1G65900.1	-	-
Cre02.g081100	310	324	198	743	-	-	-	g1483.t1,Cre02.g081100.t1.1	O	PF02893	-	-	-	-	-	-	-	-
Cre02.g081150	2	0	26	0	-	-	-	g1484.t1	O	-	-	-	-	-	-	-	-	-
Cre02.g081176	1	18	0	28	-	-	-	g1485.t1, g1485.t2,Cre02.g081176.t1.1	O	PF00588	PTHR12029,PTHR12029:SF27	-	-	-	GO:0003723,GO:0006396,GO:0008173	-	-	-
Cre02.g081200	2	60	50	97	-	-	-	g1486.t1,Cre02.g081200.t1.1	O	PF03029	PTHR21231,PTHR21231:SF3	KOG1533	-	K06883	GO:0000166	AT5G22370.1	EMB1705,QQT1	P-loop containing nucleoside triphosphate hydrolases superfamily protein
Cre02.g081250	269	1014	549	1199	-	-	-	g1487.t1,Cre02.g081250.t1.1	C	-	-	-	-	-	-	AT3G46780.1	PTAC16	plastid transcriptionally active 16
Cre02.g081300	138	115	190	578	-	-	-	g1488.t1	M	PF00293	PTHR12992	-	-	-	GO:0016787	AT1G28960.2	ATNUDT15,ATNUDX15,NUDX15	nudix hydrolase homolog 15
Cre02.g081350	0	0	0	87	-	-	-	g1489.t1	M	PF00857	PTHR11080	-	-	-	GO:0003824,GO:0008152	-	-	-
Cre02.g081400	7	31	38	274	BCA1	Branched chain amino acid aminotransferase	Plastidic branched chain amino acid aminotransferase (BCAT) (EC:2.6.1.42); class IV aminotransferase.	g1490.t1,Cre02.g081400.t1.1,BCA1	C	PF01063	PTHR11825:SF2,PTHR11825	KOG0975	-	-	GO:0004084,GO:0009081,GO:0003824,GO:0008152	AT1G50090.1	-	D-aminoacid aminotransferase-like PLP-dependent enzymes superfamily protein
Cre02.g081450	65	229	38	34	CGL123	-	-	g1491.t1,Cre02.g081450.t1.1	M	-	-	-	-	-	-	AT4G23620.2	-	Ribosomal protein L25/Gln-tRNA synthetase, anti-codon-binding domain
Cre02.g081500	0	16	12	46	UAA2	-	-	g1492.t1,Cre02.g081500.t1.1,UAA2	O	PF08449	PTHR10778:SF8,PTHR10778	KOG1582	-	-	GO:0055085	AT4G23010.1	ATUTR2,UTR2	UDP-galactose transporter 2
Cre02.g081550	1265	1022	837	5190	-	-	-	g1493.t1,Cre02.g081550.t1.1	O	PF00004	PTHR12595	KOG3347	2.7.4.3	K14535	GO:0005524	AT5G60340.1	-	P-loop containing nucleoside triphosphate hydrolases superfamily protein
Cre02.g081600	513	256	613	516	PHX3	-	-	g1494.t1,PHX3	SP	PF03171	PTHR10869	-	-	-	GO:0016491	AT5G18900.1	-	2-oxoglutarate (2OG) and Fe(II)-dependent oxygenase superfamily protein
Cre02.g081650	231	403	85	583	-	-	-	g1495.t1,Cre02.g081650.t1.1	SP	-	-	-	-	-	-	AT3G28720.1	-	-
Cre02.g081700	471	158	440	0	-	-	-	g1496.t1	O	PF12499	-	-	-	-	-	-	-	-
Cre02.g081750	250	162	173	588	-	-	-	g1497.t1	O	-	-	-	-	-	-	-	-	-
Cre02.g081800	102	56	129	144	-	-	-	g1498.t1,Cre02.g081800.t1.1	O	PF00211	PTHR11017	-	-	-	GO:0009190,GO:0016849,GO:0035556	-	-	-
Cre02.g081850	0	0	0	0	-	-	-	g1499.t1	O	-	-	-	-	-	-	-	-	-
Cre02.g081900	0	0	0	0	-	-	-	g1500.t1,Cre02.g081900.t1.1	SP	-	-	-	-	-	-	-	-	-
Cre02.g081950	8	44	194	582	-	-	-	g1501.t1	M	PF00069	PTHR24347,PTHR24347:SF121	-	-	-	GO:0004672,GO:0005524,GO:0006468	AT3G63260.1	ATMRK1	Protein kinase superfamily protein
Cre02.g082000	5	1	2	2	AGE1	-	-	g1502.t1,Cre02.g082000.t1.1,AGE1	C	PF00730	PTHR10359,PTHR10359:SF1	-	3.2.2.-	K03575	GO:0006284	AT4G12740.1	-	HhH-GPD base excision DNA repair family protein
Cre02.g082050	0	10	24	14	-	-	-	g1503.t1	O	PF04502	PTHR12111	KOG2990	-	K13115	-	AT1G25682.1	-	Family of unknown function (DUF572)
Cre02.g082100	26	527	712	999	-	-	-	g1504.t1	O	-	-	-	-	-	-	-	-	-
Cre02.g082150	24	73	226	86	-	-	-	g1505.t1	M	-	PTHR20861:SF1,PTHR20861	-	-	-	-	AT2G17265.1	DMR1,HSK	homoserine kinase
Cre02.g082200	111	346	212	127	HSK1	Homoserine kinase	Putative homoserine kinase (EC:2.7.1.39), based on similarity to Arabidopsis homoserine kinase (GenBank AAD33097); Target-P predicts mitochondrial targeting sequence; predicted as plastidic based on homology	g1506.t1,HSK1	M	PF08544,PF00288	PTHR20861:SF1,PTHR20861	-	-	-	GO:0005524,GO:0016301,GO:0016310	AT2G17265.1	DMR1,HSK	homoserine kinase
Cre02.g082250	529	784	842	524	HSK2	-	-	g1507.t1,HSK2	C	PF08544,PF00288	PTHR20861:SF1,PTHR20861	KOG1537	2.7.1.39	K00872	GO:0005524,GO:0016301,GO:0016310	AT2G17265.1	DMR1,HSK	homoserine kinase
Cre02.g082300	63	99	349	226	SUR6	-	-	g1508.t1,Cre02.g082300.t1.1,SUR6	O	PF04935	PTHR14369	-	-	-	-	AT5G05210.1	-	Surfeit locus protein 6
Cre02.g082350	231	299	466	407	CUT1,CUTA1	Copper-binding protein CutA	Related to copper binding protein CutA found in chloroplasts of Arabidopsis and ubiquitously distributed in other organisms. Previously annotated as CUTA1	g1509.t2,CUT1, g1509.t1,CUT1	C	PF03091	PTHR23419	KOG3338	-	K03926	GO:0010038	AT2G33740.2	CUTA	Nitrogen regulatory PII-like, alpha/beta
Cre02.g082400	10	16	126	227	-	-	-	g1510.t1	O	PF00443	-	-	-	-	GO:0004221,GO:0006511	-	-	-
Cre02.g082450	0	30	2	196	-	-	-	g1511.t1,Cre02.g082450.t1.1	M	-	-	-	-	-	-	-	-	-
Cre02.g082500	157106	107626	141165	152572	PSAN	Photosystem I reaction center subunit N, chloroplastic	-	g1512.t1	C	PF05479	-	-	-	K02701	GO:0005516,GO:0009522,GO:0015979,GO:0042651	AT5G64040.1	PSAN	photosystem I reaction center subunit PSI-N, chloroplast, putative / PSI-N, putative (PSAN)
Cre02.g082550	364	1230	995	1683	ZEP,ZEP1	Zeaxanthin epoxidase	Zeaxanthin epoxidase, chloroplast precursor (ABA1) (NPQ2) [PMID: 12671093]. Previously annotated as ZEP	g1513.t1,Cre02.g082550.t1.1,ZEP	C	PF00498,PF01494	PTHR13789:SF10,PTHR13789	KOG2614	1.14.13.90	K09838	GO:0005515,GO:0004497,GO:0055114	AT5G67030.1	ABA1,ATABA1,ATZEP,IBS3,LOS6,NPQ2,ZEP	zeaxanthin epoxidase (ZEP) (ABA1)
Cre02.g082576	1	0	0	0	-	-	-	g1514.t1	C	-	-	-	-	-	-	-	-	-
Cre02.g082600	54	249	319	535	-	-	-	g1515.t1	C	-	-	-	-	-	-	-	-	-
Cre02.g082651	0	0	0	0	-	-	-	g1516.t1,Cre02.g082650.t1.2	O	-	-	-	-	-	-	-	-	-
Cre02.g082700	941	643	54	99	COX15	Cytochrome c oxidase assembly factor, mitochondrial	Cytochrome c oxidase (complex IV) assembly factor, mitochondrial respiratory chain	g1517.t1,Cre02.g082700.t1.1,COX15	M	PF02628	PTHR23289	KOG2725	-	K02259	GO:0006461,GO:0016020	AT5G56090.1	COX15	cytochrome c oxidase 15
Cre02.g082750	57212	108796	47739	27702	PSBX	4.1 kDa photosystem II subunit	Encoding a 4.1 kDa subunit for PS2 with a single TMH [PMID: 16143838].	g1518.t1,Cre02.g082750.t1.1	C	PF06596	-	-	-	-	GO:0009523,GO:0015979,GO:0016020	AT2G06520.1	PSBX	photosystem II subunit X
Cre02.g082800	0	2	0	10	-	-	-	g1519.t1,Cre02.g082800.t1.1	SP	PF07460	-	-	-	-	GO:0004519	-	-	-
Cre02.g082825	12	53	99	159	SERRS1,TSS1	-	-	g1520.t1,Cre02.g082850.t1.2,SERRS1,TSS1	O	PF00587	PTHR11778	-	-	-	GO:0000166,GO:0004828,GO:0005524,GO:0005737,GO:0006412,GO:0006434,GO:0004812,GO:0006418	AT1G11870.2	ATSRS,OVA7,SRS	Seryl-tRNA synthetase
Cre02.g082852	29986	57984	26930	14633	-	-	-	g1521.t1	C	PF06596	-	-	-	-	GO:0009523,GO:0015979,GO:0016020	AT2G06520.1	PSBX	photosystem II subunit X
Cre02.g082877	29	52	32	456	SERRS1,TSS1	-	-	g1522.t1,SERRS1,TSS1	O	PF07460,PF00587,PF02403	PTHR11778	KOG2509	6.1.1.11	K01875	GO:0004519,GO:0000166,GO:0004828,GO:0005524,GO:0005737,GO:0006412,GO:0006434,GO:0004812,GO:0006418	AT1G11870.2	ATSRS,OVA7,SRS	Seryl-tRNA synthetase
Cre02.g082900	0	102	77	305	-	-	-	g1523.t1	O	PF01733	PTHR10332,PTHR10332:SF3	-	-	-	GO:0005337,GO:0006810,GO:0016020	AT1G02630.1	-	Nucleoside transporter family protein
Cre02.g082950	86	157	109	193	-	-	-	g1524.t1	O	PF03407	PTHR24633:SF6,PTHR24633	-	-	-	-	-	-	-
Cre02.g083000	0	0	123	0	-	-	-	g1525.t1,Cre02.g083000.t1.1	O	-	-	-	-	-	-	-	-	-
Cre02.g083050	13	32	0	227	-	-	-	g1526.t1	O	PF00023	PTHR24198:SF302,PTHR24198	-	-	-	GO:0005515	AT4G19150.1	-	Ankyrin repeat family protein
Cre02.g083065	4	0	166	116	-	-	-	g1527.t1,Cre02.g083065.t1.1	M	PF00557,PF05195	PTHR10804,PTHR10804:SF17	KOG2737	-	-	GO:0009987,GO:0004177,GO:0030145	AT4G29490.1	-	Metallopeptidase M24 family protein
Cre02.g083100	0	0	0	47	PRL1	Predicted extracellular protein	Similar to pathogenesis-related protein 1, extracellular	g1528.t1,Cre02.g083100.t1.1,PRL1	SP	PF00188	PTHR10334	KOG3017	-	-	-	AT5G57625.1	-	CAP (Cysteine-rich secretory proteins, Antigen 5, and Pathogenesis-related 1 protein) superfamily protein
Cre02.g083180	0	20	0	0	-	-	-	g1529.t1	SP	-	-	-	-	-	-	-	-	-
Cre02.g083259	5	44	2	94	-	-	-	g1530.t1,Cre02.g083259.t1.1	C	-	-	-	-	-	-	-	-	-
Cre02.g083273	0	0	0	0	-	-	-	g1531.t1,Cre02.g083273.t1.1	SP	-	-	-	-	-	-	-	-	-
Cre02.g083300	126	99	22	86	-	-	-	g1532.t1	O	-	-	-	-	-	-	-	-	-
Cre02.g083350	6	2	0	14	-	-	-	g1533.t1	SP	PF07460	-	-	-	-	GO:0004519	-	-	-
Cre02.g083354	0	20	4	58	-	-	-	g1534.t2,Cre02.g083354.t1.1, g1534.t1	SP	PF00664,PF00005	PTHR24221,PTHR24221:SF119	KOG0058	-	K05656	GO:0005524,GO:0006810,GO:0016021,GO:0042626,GO:0055085,GO:0016887	AT1G70610.1	ATTAP1,TAP1	transporter associated with antigen processing protein 1
Cre02.g083400	0	180	102	105	-	-	-	g1535.t1	O	PF07000	PTHR13379	KOG4529	-	-	-	AT1G73380.1	-	-
Cre02.g083450	0	40	70	0	-	-	-	g1536.t1	M	PF01494	PTHR13789:SF70,PTHR13789	-	-	-	GO:0004497,GO:0055114	-	-	-
Cre02.g083500	0	12	0	0	FAO2	-	-	g1537.t1,Cre02.g083500.t1.1,FAO2	M	PF01494	PTHR13789,PTHR13789:SF71	-	-	-	GO:0004497,GO:0055114	-	-	-
Cre02.g083550	28	93	0	216	-	-	-	g1538.t1	C	PF01494	PTHR13789,PTHR13789:SF72	KOG2614	-	-	GO:0004497,GO:0055114	-	-	-
Cre02.g083600	564	1280	1905	3497	-	-	-	g1539.t1, g1539.t2,Cre02.g083600.t1.1	O	PF06071,PF01926	PTHR23305	KOG1491	-	-	GO:0005525,GO:0005622	AT1G30580.1	-	GTP binding
Cre02.g083650	2058	2589	4261	3434	-	-	-	g1540.t1	SP	-	-	-	-	-	-	-	-	-
Cre02.g083700	0	21	2	5	LSP1	Signal transducer for phototaxis	Putative signal transducer for phototaxis; essential for normal phototaxis behavior [PMID: 15657081, independent sequence: AB194902]	g1541.t1,LSP1	C	-	-	-	-	-	-	-	-	-
Cre02.g083750	2097	1088	311	785	ROC75	-	-	g1542.t1,ROC75, g1542.t2,ROC75	O	PF00249	-	-	-	-	-	AT3G46640.1	LUX,PCL1	Homeodomain-like superfamily protein
Cre02.g083800	767	1276	339	1095	SNE5	dTDP-glucose 4,6-dehydratase	dTDP-glucose 4,6-dehydratase. NAD-dependent epimerase/dehydratase; belongs to a family of proteins which utilise NAD as a cofactor and use nucleotide-sugar substrates for a variety of chemical reactions. Previously annotated as SNE5	g1543.t2,SNE5, g1543.t1,Cre02.g083800.t1.1,SNE5	O	PF01370	PTHR10366,PTHR10366:SF2	KOG0747	4.2.1.76	K12450	GO:0003824,GO:0044237,GO:0050662	AT1G78570.1	ATRHM1,RHM1,ROL1	rhamnose biosynthesis 1
Cre02.g083850	6	86	36	136	-	-	-	g1544.t1, g1544.t2	SP	-	-	-	-	-	-	AT1G74530.3	-	-
Cre02.g083900	177	227	37	342	EXN5	-	-	g1545.t1,EXN5, g1545.t2,EXN5	O	PF01612,PF04073,PF01927	PTHR12124,PTHR12124:SF14	-	-	-	GO:0003676,GO:0005622,GO:0006139,GO:0008408	AT1G56310.1	-	Polynucleotidyl transferase, ribonuclease H-like superfamily protein
Cre02.g083935	0	7	0	2	-	-	-	g1546.t1,Cre02.g083935.t1.1	O	-	-	-	-	-	-	-	-	-
Cre02.g083950	1803	1523	6596	5467	PSRP3	Plastid-specific ribosomal protein 3	Plastid-specific ribosomal protein 3, imported to chloroplast; Chloroplast small ribosomal subunit protein Plastid-Specific Ribosomal Protein 3. This is not the same as plastid ribosomal protein S3, which is encoded by the chloroplast rps3 gene in C. rein	g1547.t1	C	PF04839	-	-	-	-	GO:0003735,GO:0005622,GO:0005840,GO:0006412,GO:0009536	AT5G15760.1	-	Ribosomal protein PSRP-3/Ycf65
Cre02.g084000	1289	3452	4364	3457	-	-	-	g1548.t1,Cre02.g084000.t1.1	C	-	-	-	-	-	-	-	-	-
Cre02.g084050	20	298	216	134	SEC62	SEC62-subunit of ER-translocon	Expressed Protein. Similar to SEC62 component of the ER translocation apparatus.	g1549.t1,Cre02.g084050.t1.1	O	PF03839	PTHR12443:SF9,PTHR12443	-	-	K12275	GO:0008565,GO:0015031,GO:0016021	AT3G20920.1	-	translocation protein-related
Cre02.g084100	416	876	794	1594	-	-	-	g1550.t1,Cre02.g084100.t1.1	C	-	PTHR23125	-	-	-	-	AT1G80630.1	-	RNI-like superfamily protein
Cre02.g084150	23	135	241	594	-	-	-	g1551.t1	SP	-	PTHR24420,PTHR24420:SF496	-	-	-	-	AT1G58190.1	AtRLP9,RLP9	receptor like protein 9
Cre02.g084176	40	83	0	0	-	-	-	g1552.t1	-	-	-	-	-	-	-	-	-	-
Cre02.g084200	8	113	0	219	-	-	-	g1553.t1,Cre02.g084200.t1.1	C	-	-	-	-	-	-	-	-	-
Cre02.g084250	506	824	1079	593	PPP7	-	-	g1554.t2,PPP7, g1554.t1,Cre02.g084250.t1.1,PPP7	O	PF00481	PTHR13832,PTHR13832:SF143	KOG0698	-	-	GO:0003824	AT5G53140.1	-	Protein phosphatase 2C family protein
Cre02.g084300	131	168	232	235	COQ5C,UMM2	Ubiquinone/menaquinone biosynthesis methyltransferase	UbiE/COQ5 methyltransferase family. Previously annotated as COQ5C	g1555.t1,Cre02.g084300.t1.1,UMM2	C	PF01209	PTHR10108,PTHR10108:SF236	KOG1540	2.1.1.-	K06127	GO:0008168	AT1G23360.1	MENG	S-adenosyl-L-methionine-dependent methyltransferases superfamily protein
Cre02.g084350	86	817	773	617	CGLD1	Predicted protein	Putative plastid protein	g1556.t1,Cre02.g084350.t1.1	SP	PF01169	PTHR12608	KOG2881	-	-	GO:0016020	AT1G64150.1	-	Uncharacterized protein family (UPF0016)
Cre02.g084400	3585	828	1599	963	PHX4	-	-	g1557.t1,Cre02.g084400.t1.1,PHX4	SP	PF03171	PTHR10869	KOG1591	-	-	GO:0016491	AT3G06300.1	AT-P4H-2	P4H isoform 2
Cre02.g084450	1544	1322	2603	1481	PHX5	-	-	g1558.t1,Cre02.g084450.t1.1,PHX5	SP	PF03171	PTHR10869	-	-	-	GO:0016491	AT5G18900.1	-	2-oxoglutarate (2OG) and Fe(II)-dependent oxygenase superfamily protein
Cre02.g084500	4	10	78	44	CGL134	-	-	g1559.t1	SP	PF01753	PTHR13244	-	-	-	GO:0008270	-	-	-
Cre02.g084550	216	103	24	106	NAT10	-	-	g1560.t1,Cre02.g084550.t1.1,NAT10	C	PF00583	PTHR23091:SF34,PTHR23091	-	-	-	GO:0008080,GO:0008152	AT4G28030.1	-	Acyl-CoA N-acyltransferases (NAT) superfamily protein
Cre02.g084600	165	196	105	263	-	-	-	g1561.t1,Cre02.g084600.t1.1	O	-	-	-	-	-	-	-	-	-
Cre02.g084650	6	156	0	445	-	-	-	g1562.t1,Cre02.g084650.t1.1	O	PF03810	PTHR10997:SF7,PTHR10997	KOG1993	-	-	GO:0006886,GO:0008565	AT3G08960.1	-	ARM repeat superfamily protein
Cre02.g084700	0	0	0	0	-	-	-	g1563.t1,Cre02.g084700.t1.1	O	-	-	-	-	-	-	-	-	-
Cre02.g084750	64	70	0	4	-	-	-	g1564.t2, g1564.t1	O	PF00076	PTHR24622,PTHR24622:SF229	KOG0105	-	-	GO:0003676	AT3G13224.2	-	RNA-binding (RRM/RBD/RNP motifs) family protein
Cre02.g084800	8	104	0	175	SPO11A	DNA topoisomerase VI subunit A (type IIB)	DNA topoisomerase VI subunit A (type IIB), involved in meiosis; homolog of eukaryotic SPO11; Chlamydomonas has at least two homologues.	g1565.t1,Cre02.g084800.t1.1,SPO11A	O	PF04406	PTHR10848	KOG2795	-	K10878	GO:0003677,GO:0003824,GO:0005524,GO:0005694,GO:0006259	AT5G02820.1	BIN5,RHL2	Spo11/DNA topoisomerase VI, subunit A protein
Cre02.g084850	67	92	46	323	-	-	-	g1566.t1	O	-	-	-	-	-	-	-	-	-
Cre02.g084873	0	12	5	260	-	-	-	g1567.t1,Cre02.g084873.t1.1	M	-	-	-	-	-	-	-	-	-
Cre02.g084900	178	50	18	123	-	-	-	g1568.t1,Cre02.g084900.t1.1	O	PF00515	PTHR22904,PTHR22904:SF166	-	-	-	GO:0005515	AT1G56440.1	-	Tetratricopeptide repeat (TPR)-like superfamily protein
Cre02.g084950	37	164	56	137	CYG71	-	-	g1569.t1,Cre02.g084950.t1.1	C	PF00625	PTHR23117,PTHR23117:SF5	KOG0707	2.7.4.8	K00942	GO:0005515	AT3G06200.1	-	P-loop containing nucleoside triphosphate hydrolases superfamily protein
Cre02.g085000	284	293	970	604	-	-	-	g1570.t1	C	PF00400	PTHR22847:SF135,PTHR22847	-	-	-	-	AT2G33340.1	MAC3B	MOS4-associated complex 3B
Cre02.g085050	116	50	166	115	-	-	-	g1571.t1,Cre02.g085050.t1.1	O	PF00400,PF00097	PTHR22847:SF121,PTHR22847	KOG0266	-	-	-	AT2G32950.1	ATCOP1,COP1,DET340,EMB168,FUS1	Transducin/WD40 repeat-like superfamily protein
Cre02.g085100	0	51	0	103	CYG59	-	-	g1572.t1,Cre02.g085100.t1.1	M	PF00211	PTHR11920:SF112,PTHR11920	-	4.6.1.2	K12323	GO:0009190,GO:0016849,GO:0035556	-	-	-
Cre02.g085150	0	66	154	0	-	-	-	g1573.t2, g1573.t1	C	PF03110	-	-	-	-	GO:0003677,GO:0005634	AT2G47070.1, AT5G18830.3	SPL1, ATSPL7,SPL7	squamosa promoter binding protein-like 7, squamosa promoter binding protein-like 1
Cre02.g085200	1055	2097	2473	2403	-	-	-	g1574.t1	O	PF01585	PTHR13948,PTHR13948:SF19	-	-	-	GO:0003676,GO:0005622	AT5G08535.1	-	D111/G-patch domain-containing protein
Cre02.g085257	1067	485	1246	749	-	-	-	g1575.t1,Cre02.g085257.t1.1	O	PF01036	-	-	-	-	GO:0005216,GO:0006811,GO:0016020	-	-	-
Cre02.g085279	0	0	0	0	-	-	-	g1576.t1	M	-	-	-	-	-	-	-	-	-
Cre02.g085300	745	1197	6	368	-	-	-	g1577.t1,Cre02.g085300.t1.1	O	-	-	-	-	-	-	-	-	-
Cre02.g085326	0	20	0	0	-	-	-	g1578.t1	SP	-	-	-	-	-	-	-	-	-
Cre02.g085350	141	212	307	115	-	-	-	g1579.t1, g1579.t2	O	-	-	-	-	-	-	-	-	-
Cre02.g085400	25	18	494	210	-	-	-	g1580.t1	O	-	-	-	-	-	-	-	-	-
Cre02.g085450	5131	4330	3511	7360	CPX1	Coproporphyrinogen III oxidase	Coproporphyrinogen III oxidase, chloroplast precursor; GI:837299; CPO1; HEM13; HEM6 [PMID: 15849308]; Predicted chloroplast transit peptide 1-31	g1581.t1,Cre02.g085450.t1.1,CPX1	C	PF01218	PTHR10755	KOG1518	1.3.3.3	K00228	GO:0004109,GO:0006779,GO:0055114	AT1G03475.1	ATCPO-I,HEMF1,LIN2	Coproporphyrinogen III oxidase
Cre02.g085500	0	0	0	0	TNP10	-	-	g1582.t1,TNP10	C	PF07282	-	-	-	-	-	-	-	-
Cre02.g085550	101	410	756	555	-	-	-	g1583.t1,Cre02.g085550.t1.1	M	-	-	-	-	-	-	-	-	-
Cre02.g085600	28	93	14	94	-	-	-	g1584.t1,Cre02.g085600.t1.1	M	PF03959	PTHR22778	KOG2551	-	-	-	AT5G65400.1	-	alpha/beta-Hydrolases superfamily protein
Cre02.g085650	2	16	94	87	-	-	-	g1585.t1	O	PF01026	PTHR10060	KOG3020	3.1.21.-	K03424	GO:0016888	AT3G52390.1	-	TatD related DNase
Cre02.g085701	0	8	21	6	-	-	-	g1586.t1,Cre02.g085700.t1.3	O	PF00097	PTHR22766,PTHR22766:SF19	-	-	-	-	AT2G39100.1	-	RING/U-box superfamily protein
Cre02.g085750	4	3	2	4	-	-	-	g1587.t1	SP	PF01547	PTHR11017	-	-	-	GO:0005215,GO:0006810	-	-	-
Cre02.g085800	76	241	22	166	-	-	-	g1588.t1	O	-	-	-	-	-	-	-	-	-
Cre02.g085850	0	10	0	0	ARS6	Arylsulfatase	-	g1589.t1,ARS6	SP	PF00884	PTHR10342:SF2,PTHR10342	KOG3867	-	-	GO:0008152,GO:0008484	-	-	-
Cre02.g085900	328	416	580	1758	IPP1	-	-	g1590.t1,Cre02.g085900.t1.1,IPP1	C	PF00459	PTHR20854:SF10,PTHR20854	KOG2951	-	-	GO:0004437	AT1G31190.1	IMPL1	myo-inositol monophosphatase like 1
Cre02.g085950	3517	4785	4287	6199	-	-	-	g1591.t1,Cre02.g085950.t1.1	O	PF11523	-	-	-	-	-	AT5G62440.1	-	Protein of unknown function (DUF3223)
Cre02.g086000	0	56	0	4	ARS8	-	-	g1592.t1,ARS8	O	PF00884	PTHR10342:SF2,PTHR10342	-	-	-	GO:0008152,GO:0008484	-	-	-
Cre02.g086050	39	23	155	329	PUS4	tRNA-pseudouridine synthase	RNA pseudouridine synthase-like protein, with a putative mitochondrial targeting sequence	g1593.t1,PUS4	O	PF01416	PTHR11142	KOG2554	-	-	GO:0001522,GO:0003723,GO:0009451,GO:0009982	AT1G34150.1	-	Pseudouridine synthase family protein
Cre02.g086076	0	44	0	42	-	-	-	g1594.t1, g1594.t2,Cre02.g086076.t1.1	C	-	-	-	-	-	-	AT5G23200.1	-	-
Cre02.g086100	588	1043	497	734	CGL40	Predicted protein	Conserved expressed protein of unidentified function; some similarity to Arabidopsis protein gi|18402865|ref|NP_564561.1| - Also a domain COG0741: Soluble lytic murein transglycosylase and related regulatory proteins in Rickettsia	g1595.t1,Cre02.g086100.t1.1	C	-	-	-	-	-	-	AT1G49975.1	-	-
Cre02.g086150	55	42	0	72	-	-	-	g1596.t1,Cre02.g086150.t1.1	M	-	-	-	-	-	-	-	-	-
Cre02.g086200	218	242	48	331	-	-	-	g1597.t1,Cre02.g086200.t1.1	SP	-	-	-	-	-	-	-	-	-
Cre02.g086250	242	327	264	806	-	-	-	g1598.t1	O	-	-	-	-	-	-	-	-	-
Cre02.g086300	2030	3098	4093	4775	-	-	-	g1599.t2, g1599.t1	O	-	-	-	-	-	-	-	-	-
Cre02.g086326	0	0	8	0	-	-	-	g1600.t1	SP	-	-	-	-	-	-	-	-	-
Cre02.g086350	8	139	177	150	-	-	-	g1601.t1	O	-	-	-	-	-	-	-	-	-
Cre02.g086400	477	765	957	1585	-	-	-	g1602.t1,Cre02.g086400.t1.1	C	-	-	-	-	-	-	-	-	-
Cre02.g086428	0	0	0	0	-	-	-	g1603.t1	O	-	-	-	-	-	-	-	-	-
Cre02.g086456	320	198	70	155	-	-	-	g1604.t3,Cre02.g086456.t1.1,Cre02.g086450.t2.1, g1604.t1,Cre02.g086450.t3.1, g1604.t2,Cre02.g086450.t1.3	O	-	-	-	-	-	-	-	-	-
Cre02.g086500	29	36	42	252	PGM10	-	-	g1605.t1,Cre02.g086500.t1.1,PGM10	C	PF00300	PTHR23029	KOG4754	-	-	-	AT1G09935.1	-	Phosphoglycerate mutase family protein
Cre02.g086550	4	58	20	56	CGL122	-	-	g1606.t1	C	PF04055	-	-	-	-	GO:0003824,GO:0051536	AT1G60230.1	-	Radical SAM superfamily protein
Cre02.g086600	230	417	558	679	-	-	-	g1607.t1,Cre02.g086600.t1.1	M	PF07366	-	-	-	-	-	-	-	-
Cre02.g086650	113	251	8	112	SMC2	Structural Maintenance of Chromosomes protein	Subunit of the condensin complex, which reorganizes chromosomes during cell division; coiled-coil protein of the SMC family involved in chromosome condensation and segregation. Forms heterodimers with SMC4. ChromoDB CPC3402	g1608.t1,Cre02.g086650.t1.1,SMC2	O	PF02463,PF06470	PTHR18937,PTHR18937:SF9	KOG0933	-	K06674	GO:0005524,GO:0005694,GO:0005515,GO:0051276	AT5G62410.1	ATCAP-E1,ATSMC4,SMC2,TTN3	structural maintenance of chromosomes 2
Cre02.g086700	63	188	28	180	COG7	Component of oligomeric golgi complex	Expressed protein. Similar to COG7, component of oligomeric golgi complex 7, involved in vesicle tethering and other Golgi functions	g1609.t1,Cre02.g086700.t1.1,COG7	O	PF10191	PTHR21443	KOG4182	-	-	-	AT5G51430.1	EYE	conserved oligomeric Golgi complex component-related / COG complex component-related
Cre02.g086750	502	396	658	1579	-	-	-	g1610.t1, g1610.t2	O	PF03876	-	-	-	-	GO:0003899,GO:0006351	AT1G75670.1	-	DNA-directed RNA polymerases
Cre02.g086800	0	0	0	42	-	-	-	g1611.t1,Cre02.g086800.t1.1	C	-	-	-	-	-	-	-	-	-
Cre02.g086850	193	346	164	492	-	-	-	g1612.t1	C	-	-	-	-	-	-	-	-	-
Cre02.g086887	135	292	146	701	-	-	-	g1613.t3,Cre02.g086950.t3.1, g1613.t1,Cre02.g086950.t1.2, g1613.t2,Cre02.g086950.t2.1	M	PF04096, PF12110,PF04096, PF12110	PTHR12347,PTHR12347:SF13	-	-	K14297	GO:0005643,GO:0006810	AT1G10390.1, AT1G80680.1	MOS3,NUP96,PRE,SAR3	Nucleoporin autopeptidase, SUPPRESSOR OF AUXIN RESISTANCE 3
Cre02.g087000	68	262	448	474	-	-	-	g1614.t1	SP	PF01753	-	-	-	-	GO:0008270	-	-	-
Cre02.g087050	0	38	0	0	-	-	-	g1615.t1	C	-	-	-	-	-	-	-	-	-
Cre02.g087100	100	542	68	430	-	-	-	g1616.t1,Cre02.g087100.t1.1	C	-	-	-	-	-	-	-	-	-
Cre02.g087150	0	85	88	62	-	-	-	g1617.t1,Cre02.g087150.t1.1	C	-	-	-	-	-	-	-	-	-
Cre02.g087200	8	187	50	780	-	-	-	g1618.t1	O	-	-	KOG4462	-	-	-	AT2G41960.1	-	-
Cre02.g087250	5828	10117	4500	3440	-	-	-	g1619.t1	SP	-	-	-	-	-	-	-	-	-
Cre02.g087300	75	232	184	382	-	-	-	g1620.t1	O	PF02826	PTHR10996:SF3,PTHR10996	KOG0069	-	-	GO:0016616,GO:0048037	AT1G12550.1	-	D-isomer specific 2-hydroxyacid dehydrogenase family protein
Cre02.g087324	26	6	0	48	-	-	-	g1621.t1	O	-	-	-	-	-	-	-	-	-
Cre02.g087350	54	112	603	82	-	-	-	g1622.t1	O	-	-	-	-	-	-	-	-	-
Cre02.g087400	0	0	6	0	ZIP14,ZIL1	Putative ZIP transporter	Putative ZIP transporter. Possible vacuolar proteinase B, cerevisin homolog. Functional evidence suggesting this is a ZIP transporter seems to be lacking. Mapping of v3 ZIP1 gene model fails to map to the coding regions of this gene, but the sequence f	g1623.t1,Cre02.g087400.t1.1,ZIL1,ZIP14	C	-	-	-	-	-	-	-	-	-
Cre02.g087450	431	457	243	532	-	-	-	g1624.t1,Cre02.g087450.t1.1	O	PF02582	PTHR16255	KOG2861	-	-	-	AT1G69380.1	-	Protein of unknown function (DUF155)
Cre02.g087500	0	4	0	8	-	-	-	g1625.t1	M	-	-	-	-	-	-	-	-	-
Cre02.g087551	134	48	159	556	-	-	-	g1626.t1,Cre02.g087550.t1.3	M	PF07928,PF10475	PTHR12965	-	-	-	GO:0042147	AT4G19490.1	ATVPS54,VPS54	VPS54
Cre02.g087600	430	717	1213	1347	SRH2	-	-	g1627.t1,SRH2	O	PF00176,PF00271	PTHR10799,PTHR10799:SF92	-	3.6.4.12	K14439	GO:0003677,GO:0005524,GO:0003676,GO:0004386	AT2G02090.1	CHA19,CHR19,ETL1	SNF2 domain-containing protein / helicase domain-containing protein
Cre02.g087633	0	1	24	0	-	-	-	g1628.t1,Cre02.g087629.t1.2	SP	-	-	-	-	-	-	-	-	-
Cre02.g087666	0	0	0	0	-	-	-	g1629.t1	C	PF00014	PTHR10083:SF39,PTHR10083	-	-	-	GO:0004867	-	-	-
Cre02.g087700	491	1103	358	673	APX1	Ascorbate peroxidase	L-ascorbate peroxidase, possibly localized to plastid	g1630.t1,Cre02.g087700.t1.1	C	PF00141	-	-	1.11.1.11	K00434	GO:0004601,GO:0006979,GO:0020037,GO:0055114	AT4G08390.1	SAPX	stromal ascorbate peroxidase
Cre02.g087750	6	92	38	48	-	-	-	g1631.t1,Cre02.g087750.t1.1	O	PF00069	PTHR23257	KOG0192	-	-	GO:0004672,GO:0005524,GO:0006468	AT2G35050.1	-	Protein kinase superfamily protein with octicosapeptide/Phox/Bem1p domain
Cre02.g087800	114	136	425	147	PTK10	Protein tyrosine kinase	Putative protein tyrosine kinase identified through multi-level HMM library for kinase classification (PMID: 17557329)	g1633.t1,PTK10	O	PF00069	PTHR23257	KOG0192	-	-	GO:0004672,GO:0005524,GO:0006468	AT3G63260.1	ATMRK1	Protein kinase superfamily protein
Cre02.g087850	58	50	43	37	PTK19	Protein tyrosine kinase	Putative protein tyrosine kinase identified through multi-level HMM library for kinase classification (PMID: 17557329)	g1634.t1,PTK19	SP	PF00069	PTHR23257	KOG0192	-	-	GO:0004672,GO:0005524,GO:0006468	AT5G38210.1	-	Protein kinase family protein
Cre02.g087900	0	0	0	0	-	-	-	g1635.t1	SP	PF00069	PTHR23257	KOG0192	-	-	GO:0004672,GO:0005524,GO:0006468	AT1G79570.1	-	Protein kinase superfamily protein with octicosapeptide/Phox/Bem1p domain
Cre02.g087950	52	206	314	490	TSM1	-	-	g1636.t1,Cre02.g087950.t1.1,TSM1	O	PF01588,PF09334	PTHR11946,PTHR11946:SF20	KOG1247	6.1.1.10	K01874	GO:0000049,GO:0000166,GO:0004812,GO:0005524,GO:0005737,GO:0006412,GO:0006418	AT4G13780.1	-	methionine--tRNA ligase, putative / methionyl-tRNA synthetase, putative / MetRS, putative
Cre02.g088000	1363	2577	3322	2889	PHB1	Prohibitin	Prohibitin. Possibly mitochondrial; (POC17), found in basal body proteome [PMID: 15964273]	g1637.t1,Cre02.g088000.t1.1,PHB1	M	PF01145	PTHR23222	KOG3090	-	-	GO:0016020	AT4G28510.1	ATPHB1,PHB1	prohibitin 1
Cre02.g088050	62	122	13	153	-	-	-	g1638.t1,Cre02.g088050.t1.1	SP	PF01876	PTHR13031	-	3.1.26.5	K03539	GO:0004540,GO:0008033	AT5G59980.2	-	Polymerase/histidinol phosphatase-like
Cre02.g088100	2	29	0	66	-	-	-	g1639.t1,Cre02.g088100.t1.1	O	-	-	-	-	-	-	-	-	-
Cre02.g088151	247	1949	847	953	-	-	-	g1640.t1	SP	-	-	-	-	-	-	-	-	-
Cre02.g088200	4475	4925	5139	6486	RB60	Protein disulfide isomerase 1	Protein disulfide isomerase 1 (CrPDI1 [PMID: 16143836]. Located in the chloroplast and the endoplasmic reticulum. The Rb60 protein is part of a complex involved in the control of psbA mRNA translation by light [PMID: 1721866, PMID: 7798310, PMID: 8668172,	g1642.t1,Cre02.g088200.t1.1	SP	PF00085	PTHR18929,PTHR18929:SF32	KOG0190	5.3.4.1	K09580	GO:0045454	AT5G60640.1	ATPDI2,ATPDIL1-4,PDI2,PDIL1-4	PDI-like 1-4
Cre02.g088250	103	24	267	242	MCT2	-	-	g1643.t1,Cre02.g088250.t1.1,MCT2	O	PF00698	PTHR10982	KOG2926	-	-	-	AT2G30200.1	-	catalytics;transferases;[acyl-carrier-protein] S-malonyltransferases;binding
Cre02.g088300	4	59	36	28	CPK6	-	-	g1644.t1,CPK6	O	PF00294	PTHR10584:SF21,PTHR10584	-	-	-	-	-	-	-
Cre02.g088350	124	116	481	509	SNR3	Putative Golgi membrane protein, SNARE-associated	Putative Golgi membrane protein, SNARE-associated. Previously annotated as DEG1A	g1645.t1,SNR3	O	PF09335	-	-	-	-	-	AT2G02370.1	-	SNARE associated Golgi protein family
Cre02.g088400	476	522	146	114	DEG1,DEG1A	DegP-type protease	(HtrA), similar to DegP protease; serine protease, trypsin family, DegP type (HtrA) (protease Do) most similar to At3g27925 (DegP1) and to degP5, localized in thylakoid membrane, lumen side [PMID: 15137941]; probably results from a recent duplication of D	g1646.t2,DEG1A, g1646.t1,Cre02.g088400.t1.1,DEG1A	M	PF00089	PTHR22939:SF21,PTHR22939	KOG1320	-	-	GO:0004252,GO:0006508	AT3G27925.1	Deg1,DEGP1	DegP protease 1
Cre02.g088450	12	124	0	56	CPLD29	Conserved expressed protein	-	g1647.t1,CPLD29	SP	PF02194,PF00787,PF08628	PTHR22999	KOG2527	-	-	GO:0005515,GO:0007154,GO:0035091	AT1G15240.2	-	Phox-associated domain;Phox-like;Sorting nexin, C-terminal
Cre02.g088500	6	80	0	20	CPLD29	Conserved expressed protein	-	g1648.t1	M	PF07366	-	-	-	-	-	AT1G71480.1	-	Nuclear transport factor 2 (NTF2) family protein
Cre02.g088551	97	400	669	411	-	-	-	g1649.t1	SP	-	-	-	-	-	-	-	-	-
Cre02.g088600	384	652	331	774	ACL2,ACLB1	ATP citrate lyase, subunit B	ATP Citrate Lyase (ACL), subunit B (EC 2.3.3.8); ATP-citrate synthase, subunit B; location uncertain, but likely to be cytosol; Similar to Arabidopsis ATP citrate lyase subunit B (GenBank NP_187317), which is similar to the carboxy half of the human ACL [	g1650.t1,Cre02.g088600.t1.1,ACL2,ACLB1	O	PF00285,PF00549	PTHR26330	KOG1254	2.3.3.8	K01648	GO:0044262,GO:0046912,GO:0003824,GO:0008152	AT3G06650.1	ACLB-1	ATP-citrate lyase B-1
Cre02.g088650	0	16	82	4	-	-	-	g1651.t1,Cre02.g088650.t1.1	SP	-	-	-	-	-	-	-	-	-
Cre02.g088651	151	368	914	895	-	-	-	g1652.t1,Cre02.g088651.t1.1	O	-	-	-	-	-	-	-	-	-
Cre02.g088700	8	26	106	48	-	-	-	g1653.t1,Cre02.g088700.t1.1	O	-	-	-	-	-	-	-	-	-
Cre02.g088750	548	772	866	1691	ATR2	-	-	g1654.t1,Cre02.g088750.t1.1,ATR2	O	PF02260,PF02259,PF00454	PTHR11139,PTHR11139:SF1	KOG0889	-	K08874	GO:0005515,GO:0016773	AT4G36080.2	-	phosphotransferases, alcohol group as acceptor;binding;inositol or phosphatidylinositol kinases
Cre02.g088800	456	167	1251	373	-	-	-	g1655.t1,Cre02.g088800.t1.1	C	PF00076	PTHR24012,PTHR24012:SF28	-	-	-	GO:0003676	AT3G04500.1	-	RNA-binding (RRM/RBD/RNP motifs) family protein
Cre02.g088850	13678	19080	14535	9931	RFS2	-	-	g1656.t1,Cre02.g088850.t1.1,RFS2	C	PF00885	PTHR21058	KOG3243	2.5.1.78	K00794	GO:0009231,GO:0009349	AT2G44050.1	COS1	6,7-dimethyl-8-ribityllumazine synthase / DMRL synthase / lumazine synthase / riboflavin synthase
Cre02.g088900	2756	3695	7031	5284	PRPL1	Plastid ribosomal protein L1	Chloroplast ribosomal protein L1, imported to chloroplast; Chloroplast large ribosomal subunit protein L1	g1657.t1,Cre02.g088900.t1.1	C	PF00687	PTHR23105,PTHR23105:SF5	-	-	-	GO:0003723,GO:0003735,GO:0006412,GO:0015934	AT3G63490.1	-	Ribosomal protein L1p/L10e family
Cre02.g088950	90	5	135	40	-	-	-	g1658.t1,Cre02.g088950.t1.1	M	-	-	-	-	-	-	-	-	-
Cre02.g089000	0	0	22	112	-	-	-	g1659.t1	O	-	-	-	-	-	-	-	-	-
Cre02.g089050	94	121	98	204	-	-	-	g1660.t1	O	-	-	-	-	-	-	-	-	-
Cre02.g089100	525	1194	889	2366	COPD1	Delta subunit of COP-I complex	Expressed Protein. Delta-COP. Subunit of COP-I protein complex.	g1661.t1,Cre02.g089100.t1.1,COPD1	O	PF01217,PF00928	PTHR10121	KOG2635	-	-	GO:0005515,GO:0006886,GO:0016192,GO:0030131	AT5G05010.1	-	clathrin adaptor complexes medium subunit family protein
Cre02.g089150	76	54	0	132	-	-	-	g1662.t1	O	PF00569,PF04433,PF00249	PTHR12374,PTHR12374:SF1	KOG0457	-	K11314	GO:0008270,GO:0005515	AT3G07740.1	ADA2A,ATADA2A,HAC10,HXA02,HXA2	homolog of yeast ADA2 2A
Cre02.g089200	30	22	53	10	HLM4,SET3	Histone-lysine N-methyltransferase	SET domain containing protein, histone methyltransferase; Protein contains a SET domain with similarity to Arabidopsis thaliana SUVH4/KYP/SET33 (At5g13960); published Chlamydomonas cDNA (AY702654); [PMID: 16100335]. Previously annotated as SET3. ChromoD	g1663.t1,Cre02.g089200.t1.1,HLM4,SET3	SP	PF00856,PF02182	PTHR22884,PTHR22884:SF114	KOG1082	-	-	GO:0005515,GO:0042393	AT2G22740.1	SDG23,SUVH6	SU(VAR)3-9 homolog 6
Cre02.g089237	37	232	13	201	-	-	-	g1664.t1	M	PF02207	PTHR21497	-	6.3.2.19	K11978	GO:0004842,GO:0008270	AT5G02310.1	PRT6	proteolysis 6
Cre02.g089274	2	10	10	41	-	-	-	g1665.t1	O	PF00023,PF00415	PTHR22870,PTHR22870:SF6	-	-	-	GO:0005515	AT3G03790.2	-	ankyrin repeat family protein / regulator of chromosome condensation (RCC1) family protein
Cre02.g089311	4	33	253	37	-	-	-	g1666.t1	SP	PF00328	-	KOG3720	-	-	GO:0003993	-	-	-
Cre02.g089350	7	75	232	277	-	-	-	g1667.t1	O	-	-	-	-	-	-	-	-	-
Cre02.g089400	0	4	12	3	HRP2	-	-	g1668.t1,HRP2	SP	-	-	-	-	-	-	-	-	-
Cre02.g089450	37	217	634	133	HRP5	-	-	g1669.t1,Cre02.g089450.t1.1,HRP5	SP	-	-	-	-	-	-	-	-	-
Cre02.g089500	0	0	0	0	-	-	-	g1670.t1,Cre02.g089500.t1.1	SP	-	-	-	-	-	-	-	-	-
Cre02.g089550	0	0	0	0	-	-	-	g1671.t2, g1671.t1,Cre02.g089550.t1.1	SP	-	-	-	-	-	-	-	-	-
Cre02.g089600	0	14	0	46	RAD3	-	-	g1672.t1,RAD3	O	-	-	-	-	-	-	-	-	-
Cre02.g089608	4	18	4	179	-	-	-	g1673.t1,Cre02.g089608.t1.1	O	PF06733	PTHR11472:SF4,PTHR11472	KOG1132	-	K11136	GO:0003677,GO:0004003,GO:0005524	AT1G79950.1	-	RAD3-like DNA-binding helicase protein
Cre02.g089650	707	260	10694	415	-	-	-	g1674.t1	SP	-	-	KOG3454	-	-	-	-	-	-
Cre02.g089700	0	36	4	0	-	-	-	g1675.t1,Cre02.g089700.t1.1	O	-	-	-	-	-	-	-	-	-
Cre02.g089750	0	124	34	46	-	-	-	g1676.t1,Cre02.g089750.t1.1	C	-	-	-	-	-	-	-	-	-
Cre02.g089800	71	64	500	76	-	-	-	g1677.t1	M	-	-	-	-	-	-	-	-	-
Cre02.g089850	34	111	9	329	-	-	-	g1678.t1,Cre02.g089850.t1.1, g1678.t2	O	PF08512	-	-	-	-	-	AT3G28730.1	ATHMG,HMG,NFD,SSRP1	high mobility group
Cre02.g089900	232	346	383	369	SCAMP5,SCM1	-	-	g1679.t1,Cre02.g089900.t1.1,SCM1	O	PF04144	PTHR10687,PTHR10687:SF2	KOG3088	-	-	GO:0015031,GO:0016021	AT1G61250.1	SC3	secretory carrier 3
Cre02.g089950	4597	4019	1510	1243	IFT20	Intraflagellar transport protein 20	-	g1680.t1,Cre02.g089950.t1.1	O	-	-	-	-	-	-	-	-	-
Cre02.g090000	16	98	314	823	-	-	-	g1681.t1	M	PF00211	PTHR11017	-	-	-	GO:0009190,GO:0016849,GO:0035556	-	-	-
Cre02.g090050	965	448	1216	370	FAP285,FAP170	Flagellar Associated Protein	Flagellar Associated Protein; found in the flagellar proteome [PMID: 15998802]; transcript upregulated during flagellar regeneration [PMID: 15738400]. This gene model consolidates two v3 gene models: FAP170 and FAP285; unclear if this gene model should b	g1682.t1,FAP285	SP	-	-	-	-	-	-	-	-	-
Cre02.g090100	1	37	22	83	-	-	-	g1683.t1,Cre02.g090100.t1.1	O	PF01529	PTHR22883	-	-	-	GO:0008270	AT3G04970.1	-	DHHC-type zinc finger family protein
Cre02.g090150	111	168	4	330	PANC1,PAN3,PANC,CAF2	Pantothenate synthetase	Pantothenate synthetase; Pantoate-beta-alanine ligase. Previously annotated as PANC	g1684.t1,Cre02.g090150.t1.1,PAN3,CAF2,PANC	O	PF02569	PTHR21299,PTHR21299:SF1	-	6.3.2.1	K01918	GO:0004592,GO:0015940	AT5G48840.1	ATPTS,PANC,PTS	homolog of bacterial PANC
Cre02.g090200	1	1	17	0	-	-	-	g1685.t1	O	-	-	-	-	-	-	-	-	-
Cre02.g090276	2	61	12	24	-	-	-	g1686.t1	M	PF04857	PTHR15092,PTHR15092:SF17	-	-	-	GO:0005634	AT1G55870.1	AHG2,ATPARN	Polynucleotidyl transferase, ribonuclease H-like superfamily protein
Cre02.g090350	11	8	82	68	-	-	-	g1687.t1	SP	-	-	-	-	-	-	-	-	-
Cre02.g090400	0	36	68	4	-	-	-	g1688.t1,Cre02.g090400.t1.1	C	-	-	-	-	-	-	-	-	-
Cre02.g090451	0	46	0	74	-	-	-	g1689.t1,Cre02.g090450.t1.3	C	-	-	-	-	-	-	-	-	-
Cre02.g090500	0	68	2	202	HEL10	-	-	g1690.t1,HEL10	O	PF00271,PF00270	PTHR24772,PTHR24772:SF101	KOG0328	-	-	GO:0003676,GO:0004386,GO:0005524,GO:0008026	AT4G00660.1	ATRH8,RH8	RNAhelicase-like 8
Cre02.g090526	0	0	0	0	-	-	-	g1691.t1	M	-	-	-	-	-	-	-	-	-
Cre02.g090550	3	2	0	0	ARS9	-	-	g1692.t1,ARS9	SP	PF00884	PTHR10342:SF2,PTHR10342	KOG3867	-	-	GO:0008152,GO:0008484	-	-	-
Cre02.g090600	0	67	136	28	-	-	-	g1693.t1,Cre02.g090600.t1.1	O	PF00400	PTHR22652	-	-	-	-	AT4G30840.1	-	Transducin/WD40 repeat-like superfamily protein
Cre02.g090650	14	32	0	463	SEC20	Endoplasmic reticulum Qb-SNARE protein, Sec20-family (Qb.I)	Endoplasmic reticulum Qb-SNARE protein, Sec20-family (Qb.I). Conserved Protein. Class Qb.I SNARE, involved in Golgi-to-ER trafficking (PMID: 17596510). Previously annotated as SEC20	g1694.t1	O	PF03908	PTHR12825	-	-	-	-	AT3G24315.1	AtSec20	Sec20 family protein
Cre02.g090689	14	19	0	130	-	-	-	g1695.t1,Cre02.g090689.t1.1	O	-	-	-	-	-	-	-	-	-
Cre02.g090700	0	33	0	6	MAPKKK8	Mitogen-Activated Protein Kinase Kinase Kinase	Mitogen Activated Protein Kinase Kinase Kinase Homolog 8, putative	g1696.t1,MAPKKK8	M	PF07714	PTHR23257:SF167,PTHR23257	KOG0192	-	-	GO:0004672,GO:0006468	AT1G18160.1	-	Protein kinase superfamily protein
Cre02.g090750	0	40	2	44	-	-	-	g1697.t1,Cre02.g090750.t1.1	O	PF08574	-	-	-	-	-	-	-	-
Cre02.g090850	585	295	450	1025	CLPB3	ClpB chaperone, Hsp100 family	ClpB chaperone, Hsp100 family; probably chloroplastic or mitochondrial, by homology to At5g15450 and At2g25140 (PMID: 17144892)	g1698.t1	C	PF02861,PF00004,PF07724,PF10431	PTHR11638:SF18,PTHR11638	KOG1051	-	K03695	GO:0019538,GO:0005524	AT5G15450.1	APG6,CLPB-P,CLPB3	casein lytic proteinase B3
Cre02.g090900	52	2	35	6	-	-	-	g1699.t2, g1699.t1	O	PF00153	PTHR24089:SF139,PTHR24089	KOG0758, KOG0760	-	-	-	AT1G07030.1, AT5G15640.1	-	Mitochondrial substrate carrier family protein
Cre02.g090950	32	23	818	166	-	-	-	g1700.t1	C	-	PTHR13317:SF6,PTHR13317	-	-	-	-	-	-	-
Cre02.g091000	146	20	52	156	-	-	-	g1701.t1,Cre02.g091000.t1.1	C	PF05346	PTHR13317:SF6,PTHR13317	KOG0487	-	-	-	AT1G67960.1	-	-
Cre02.g091050	2609	2909	2627	6120	HEM2,ALAD1	Delta-aminolevulinic acid dehydratase	Delta-aminolevulinic acid dehydratase, chloroplast precursor (porphobilinogen synthase) (ALADH) (HEM2) [PMID: 7894023; PMID: 12228605]; predicted chloroplast targeting sequence amino acids 1-70 by ChloroP. Previously annotated as ALAD and ALAD1	g1702.t1,Cre02.g091050.t1.1,ALAD1,HEM2	C	PF00490	PTHR11458	KOG2794	4.2.1.24	K01698	GO:0004655,GO:0033014,GO:0046872	AT1G69740.1	HEMB1	Aldolase superfamily protein
Cre02.g091100	312516	382816	389393	307081	RPL15	Ribosomal protein L15, component of cytosolic 80S ribosome and 60S large subunit	Cytosolic 80S ribosomal protein L15; Cytosolic 60S large subunit ribosomal protein L15	g1703.t1,Cre02.g091100.t1.1	O	PF00827	PTHR11847	KOG1678	-	K02877	GO:0003735,GO:0005622,GO:0005840,GO:0006412	AT4G16720.1	-	Ribosomal protein L23/L15e family protein
Cre02.g091150	154	200	311	176	SEC24A	COP-II coat subunit	Expressed Protein. Component of COP-II vesicle coat complex involved in ER-to-Golgi transport. Part of Sec23/24 sub-complex.	g1704.t1	O	PF00626,PF04810,PF04811,PF08033,PF04815	PTHR13803	KOG1985	-	K14007	GO:0006886,GO:0006888,GO:0008270,GO:0030127	AT3G07100.1	ERMO2,SEC24A	Sec23/Sec24 protein transport family protein
Cre02.g091193	243	1004	268	263	-	-	-	g1705.t1,Cre02.g091193.t1.1	O	-	-	-	-	-	-	AT3G17668.1	ENA	DnaJ/Hsp40 cysteine-rich domain superfamily protein
Cre02.g091200	71	9	0	114	-	-	-	g1706.t1	O	PF04209	PTHR11056	KOG1417	-	-	GO:0004411,GO:0006559,GO:0006570,GO:0055114	AT5G54080.1	HGO	homogentisate 1,2-dioxygenase
Cre02.g091226	44	10	0	16	-	-	-	g1707.t1	SP	-	-	-	-	-	-	-	-	-
Cre02.g091250	67	16	201	42	-	-	-	g1708.t1,Cre02.g091250.t1.1	C	-	-	-	-	-	-	-	-	-
Cre02.g091300	2	15	234	59	-	-	-	g1709.t1	C	-	-	-	-	-	-	-	-	-
Cre02.g091350	3	16	48	155	-	-	-	g1710.t2, g1710.t1	C	-	-	-	-	-	-	-	-	-
Cre02.g091400	8	8	4	18	CLPB2	ClpB chaperone, Hsp100 family	Incomplete; localization unknown; could be inactive, as it lack the Walker B DE sequence in the second AAA domain	g1711.t1	M	PF00004,PF07724	PTHR11638:SF60,PTHR11638	-	-	-	GO:0005524	AT2G25140.1	CLPB-M,CLPB4,HSP98.7	casein lytic proteinase B4
Cre02.g091450	223	415	191	243	-	-	-	g1712.t1	M	-	-	-	-	-	-	-	-	-
Cre02.g091500	60	84	0	208	-	-	-	g1713.t1	O	-	-	-	-	-	-	-	-	-
Cre02.g091550	511	656	325	314	EZY18,PBF2	-	-	g1714.t1,Cre02.g091550.t1.1,EZY18,PBF2	M	PF08536	-	-	-	-	-	AT2G02740.2	ATWHY3,PTAC11,WHY3	ssDNA-binding transcriptional regulator
Cre02.g091567	0	0	0	132	-	-	-	g1715.t1, g1715.t2	O	-	-	-	-	-	-	-	-	-
Cre02.g091600	0	0	0	0	-	-	-	g1716.t1	-	-	-	-	-	-	-	-	-	-
Cre02.g091650	0	1	0	78	-	-	-	g1717.t1	C	-	-	-	-	-	-	-	-	-
Cre02.g091700	2036	1599	6008	2747	RIB72	Protofilament ribbon protein of flagellar microtubules	Rib72, a novel component of the ribbon compartment of flagellar microtubules.	g1718.t1,Cre02.g091700.t1.1	O	PF06565	PTHR12086	KOG0043	-	-	-	-	-	-
Cre02.g091750	403	270	435	584	-	-	-	g1719.t1, g1719.t3, g1719.t2,Cre02.g091750.t1.1	M	PF00686	-	-	-	-	GO:0003824,GO:0005975	AT5G26570.1, AT5G26570.2	ATGWD3,OK1,PWD	catalytics;carbohydrate kinases;phosphoglucan, water dikinases
Cre02.g091850	818	479	518	878	-	-	-	g1720.t1,Cre02.g091850.t1.1	M	PF00378	PTHR11941	KOG1679	4.2.1.18	K05607	GO:0003824,GO:0008152	AT4G16800.1	-	ATP-dependent caseinolytic (Clp) protease/crotonase family protein
Cre02.g091900	810	367	875	413	-	-	-	g1721.t1	O	-	-	KOG1003	-	-	-	-	-	-
Cre02.g091950	156	61	424	966	CYG45	Adenylate/guanylate cyclase	Probable domain of larger protein similar to guanylate cyclase 1 (GCYB2) from Homo sapiens	g1722.t1	SP	PF00211	PTHR11920	-	-	-	GO:0009190,GO:0016849,GO:0035556	-	-	-
Cre02.g092000	20	72	60	42	DEG2	DegP-type protease	Serine protease, trypsin family, DegP type (HtrA) (protease Do) most similar to At2g47940 (DegP2), At1g65630 (DegP3) and BAB08526 (cf At5g40560, DegP13) [PMID: 11299370, PMID: 12185496]; one C-terminal PDZ domain, probably involved in substrate recognitio	g1723.t1	M	PF00089	PTHR22939,PTHR22939:SF1	KOG1320	-	-	GO:0004252,GO:0006508	AT5G36950.1	DegP10	DegP protease 10
Cre02.g092050	101	150	44	252	MITC6	Mitochondrial substrate carrier protein	Mitochondrial substrate carrier protein. Previously annotated as MITC6	g1724.t1,MITC6	O	PF00153	PTHR24089:SF94,PTHR24089	KOG0752	-	-	-	AT5G15640.1	-	Mitochondrial substrate carrier family protein
Cre02.g092076	4	0	0	347	-	-	-	g1725.t1	SP	-	-	-	-	-	-	-	-	-
Cre02.g092100	201	343	304	428	-	-	-	g1726.t1,Cre02.g092100.t1.1	O	-	-	-	-	-	-	-	-	-
Cre02.g092150	40	361	627	841	-	-	-	g1727.t1,Cre02.g092150.t1.1	O	PF00560	PTHR23155:SF252,PTHR23155	KOG0617	-	-	GO:0005515	AT1G35710.1	-	Protein kinase family protein with leucine-rich repeat domain
Cre02.g092200	4	52	32	186	QAD1	Quinonprotein alcohol dehydrogenase-like protein	Quinonprotein alcohol dehydrogenase-like	g1728.t1,Cre02.g092200.t1.1,QAD1	SP	-	-	-	-	-	-	-	-	-
Cre02.g092250	87	53	2	55	FKB42,FKB22	Peptidyl-prolyl cis-trans isomerase, FKBP-type	Multi-domain protein, with a FKBP-type peptidyl-prolyl cis-trans isomerase (EC 5.2.1.8, PPIase, Rotamase), a TPR repeat, a calmodulin-binding site, a transmembrane region, a large unknown central domain and a C-terminal Leucine-repeat [PMID: 15701785]	g1729.t1,Cre02.g092250.t1.1,FKB22	O	PF07719,PF00254	PTHR10516	KOG0543	-	-	GO:0006457	AT3G21640.1	ATFKBP42,FKBP42,TWD1,UCU2	FKBP-type peptidyl-prolyl cis-trans isomerase family protein
Cre02.g092284	126	87	131	18	-	-	-	g1730.t1, g1730.t2	M	PF07847	PTHR22966	KOG4281	1.13.11.19	K10712	GO:0047800,GO:0055114	AT5G39890.1, AT2G42670.1	-	Protein of unknown function (DUF1637)
Cre02.g092350	1640	1252	797	1106	CYP51G1,CYP6	Cytochrome P450, CYP51 superfamily; sterol 14 desaturase	Cytochrome P450, CYP51 superfamily, CYP51G family. Similar to CYP51A (ABC59074), possible sterol 14-demethylase involved in sterol/ergosterol biosynthesis. CYP51G1 is the P450 nomenclature for sterol 14 alpha demethylases of green plants. ERG11 is a name	g1731.t1,Cre02.g092350.t1.1,CYP6	SP	PF00067	PTHR24286,PTHR24286:SF13	KOG0684	1.14.13.70	K05917	GO:0005506,GO:0009055,GO:0016705,GO:0020037	AT1G11680.1	CYP51,CYP51A2,CYP51G1,EMB1738	CYTOCHROME P450 51G1
Cre02.g092400	433	687	454	1598	-	-	-	g1732.t1	O	PF02136	PTHR10693	KOG0116	-	-	GO:0005622,GO:0006810	AT5G48650.1	-	Nuclear transport factor 2 (NTF2) family protein with RNA binding (RRM-RBD-RNP motifs) domain
Cre02.g092451	142	258	515	145	-	-	-	g1733.t1,Cre02.g092450.t1.3	O	-	-	-	-	-	-	-	-	-
Cre02.g092500	120	312	280	406	UPF1	UPF1-like RNA helicase, NMD protein	Putative regulator of nonsense transcripts 1 (UPF1). Part of a post-splicing multiprotein complex involved in both mRNA nuclear export and mRNA surveillance. Cytoplasmic localization. High homology to Arabidopsis thaliana accession.	g1734.t1,UPF1	O	PF09416,PF04851	PTHR10887:SF26,PTHR10887	KOG1802	3.6.4.-	K14326	GO:0000184,GO:0003677,GO:0004386,GO:0005524,GO:0005737,GO:0008270,GO:0016787	AT5G47010.1	ATUPF1,LBA1,UPF1	RNA helicase, putative
Cre02.g092550	122	109	380	635	TPR1	-	-	g1735.t1	O	-	PTHR10516,PTHR10516:SF27	KOG0553	-	-	-	AT5G21990.1	-	Tetratricopeptide repeat (TPR)-like superfamily protein
Cre02.g092600	220	548	137	841	CPX2	Coproporphyrinogen III oxidase	Coproporphyrinogen III oxidase, mitochondrial or chloroplast precursor; CPO2 [PMID: 15849308]; Predicted chloroplast transit peptide 1-32	g1736.t1,Cre02.g092600.t1.1,CPX2	C	PF01218	PTHR10755	KOG1518	-	-	GO:0004109,GO:0006779,GO:0055114	AT1G03475.1	ATCPO-I,HEMF1,LIN2	Coproporphyrinogen III oxidase
Cre02.g092650	208	259	258	5	-	-	-	g1737.t1	O	-	-	-	-	-	-	-	-	-
Cre02.g092700	861	716	1348	747	FAP45	Flagellar Associated Protein	Flagella Associated Protein, found in the flagellar proteome [PMID: 15998802]; in basal body proteome as BUG28 [PMID: 15964273]. Transcript highly upregulated during flagellar regeneration [PMID: 15738400]. Weakly similar to nasopharyngeal epithelium-spec	g1738.t1,Cre02.g092700.t1.1	O	-	PTHR15504	-	-	-	-	-	-	-
Cre02.g092750	116	100	489	1106	SSA18,RRM3	Putative ribosomal RNA methyltransferase	Putative ribosomal RNA methyltransferase; identified by comparative genomics as being present only in organisms having cilia, including non-motile cilia; may have role in sensing, structure and/or assembly (SSA). Previously annotated as SSA18	g1739.t1,RRM3,SSA18	O	PF01728,PF01585	PTHR16121	-	2.1.1.-	K14590	GO:0003676,GO:0008168,GO:0032259,GO:0005622	-	-	-
Cre02.g092800	171	218	693	94	FAP136	Flagellar Associated Protein	Flagellar Associated Protein, found in the flagellar proteome [PMID: 15998802]	g1740.t1,Cre02.g092800.t1.1	O	-	-	-	-	-	-	-	-	-
Cre02.g092850	7191	3259	6943	3885	DLU1,DLC1,LC1	Flagellar outer dynein arm light chain, LC1	Outer dynein arm light chain 1, LC1. Mutants in this gene were characterized by Patel-King and King, PMID: 19620633. Previously annotated as DLC1	g1741.t1,Cre02.g092850.t1.1,DLC1,LC1	O	PF00560	PTHR10588:SF28,PTHR10588	-	-	K10411	GO:0005515	AT1G48540.1	-	Outer arm dynein light chain 1 protein
Cre02.g092900	387	630	2192	1913	GUA1	GMP synthetase	Glutamine hydrolyzing	g1742.t1,Cre02.g092900.t1.1,GUA1	O	PF00733,PF00117,PF00958	PTHR11922:SF2,PTHR11922	KOG1622	6.3.5.2	K01951	GO:0004066,GO:0006529,GO:0003922,GO:0005524,GO:0006164,GO:0006177	AT1G63660.1	-	GMP synthase (glutamine-hydrolyzing), putative / glutamine amidotransferase, putative
Cre02.g092926	0	0	0	0	-	-	-	g1743.t1	-	-	-	-	-	-	-	-	-	-
Cre02.g092950	37	96	134	162	-	-	-	g1744.t1,Cre02.g092950.t1.1	SP	-	-	-	-	-	-	-	-	-
Cre02.g092983	6947	6736	6848	4205	-	-	-	g1745.t1	-	-	-	-	-	-	-	-	-	-
Cre02.g093017	3356	3148	3860	1869	-	-	-	g1746.t1	-	-	-	-	-	-	-	-	-	-
Cre02.g093051	1481	965	833	696	-	-	-	g1749.t1	O	PF00078	PTHR19446	-	-	-	GO:0003723,GO:0003964,GO:0006278	AT4G20520.1	-	RNA binding;RNA-directed DNA polymerases
Cre02.g093084	950	539	472	376	-	-	-	g1750.t1	C	-	-	-	-	-	-	-	-	-
Cre02.g093117	0	0	0	0	-	-	-	g1751.t1	C	-	-	-	-	-	-	-	-	-
Cre02.g093150	0	0	0	0	-	-	-	g1752.t2, g1752.t1,Cre02.g093150.t1.1	O	-	-	-	-	-	-	-	-	-
Cre02.g093202	0	4	2	16	-	-	-	g1755.t2	O	PF00078	PTHR19446	-	-	-	GO:0003723,GO:0003964,GO:0006278	-	-	-
Cre02.g093252	3607	1853	2354	1601	-	-	-	g1756.t1	M	-	-	-	-	-	-	-	-	-
Cre02.g093300	55	147	39	342	-	-	-	g1761.t1	M	PF08216	PTHR14978	KOG2734	-	K12864	-	AT3G02710.1	-	ARM repeat superfamily protein
Cre02.g093350	148	115	25	332	-	-	-	g1762.t2, g1762.t1	O	-	-	-	-	-	-	-	-	-
Cre02.g093401	1	36	0	2	-	-	-	g1763.t1	C	-	-	-	-	-	-	-	-	-
Cre02.g093450	119	119	36	171	FBA2	Fructose-1,6-bisphosphate aldolase	Fructose-1,6-bisphosphate aldolase [EC 4.1.2.13]; glycolytic enzyme that catalyses the reversible aldol cleavage or condensation of fructose-1,6-bisphosphate into dihydroxyacetone-phosphate and glyceraldehyde 3-phosphate. Originally annotated as ALD2.	g1764.t1,Cre02.g093450.t1.1	O	PF00274	PTHR11627	KOG1557	4.1.2.13	K01623	GO:0004332,GO:0006096	AT4G26530.1	-	Aldolase superfamily protein
Cre02.g093500	0	0	0	0	SSD1	Sterol sensing 5-transmembrane protein	Contains a sterol sensing 5-transmembrane domain similar to those in SCAP, Patched, NPC1 and HMGR	g1765.t1,Cre02.g093500.t1.1,SSD1, g1765.t2,SSD1	SP	PF02460	PTHR10796,PTHR10796:SF32	KOG1934	-	-	GO:0008158,GO:0016020	AT4G38350.1	-	Patched family protein
Cre02.g093550	147	120	337	503	CYG44	Adenylate/guanylate cyclase	C terminal domain similar to Guanylyl Cyclase family member (gcy-4) [Caenorhabditis elegans]	g1766.t1	O	PF00211	PTHR11920:SF149,PTHR11920	-	-	-	GO:0009190,GO:0016849,GO:0035556	-	-	-
Cre02.g093600	64	60	66	517	TEH3	-	-	g1768.t1,Cre02.g093600.t1.1,TEH3	O	PF03061	-	-	-	-	-	-	-	-
Cre02.g093650	33101	85718	24281	25308	-	-	-	g1769.t1,Cre02.g093650.t1.1	C	PF00355	-	-	-	-	GO:0016491,GO:0051537,GO:0055114	AT1G71500.1	-	Rieske (2Fe-2S) domain-containing protein
Cre02.g093700	182	143	130	898	-	-	-	g1770.t1, g1770.t2	O	PF12409,PF00702,PF00122	PTHR24093,PTHR24093:SF56	KOG0208	3.6.3.-	K13526	GO:0003824,GO:0008152,GO:0000166,GO:0046872	AT5G23630.1	MIA,PDR2	phosphate deficiency response 2
Cre02.g093750	212	254	113	230	NRX2	Nucleoredoxin 2	Nucleoredoxin, nuclear thioredoxin-like protein, contains two thioredoxin motifs with a WCPPC active site in each motif.	g1771.t1,Cre02.g093750.t1.1,NRX2	O	PF08534,PF00578	PTHR13871,PTHR13871:SF19	KOG2501	-	-	GO:0016491,GO:0016209	AT1G60420.1	-	DC1 domain-containing protein
Cre02.g093800	499	347	4	200	NRX3	Nucleoredoxin	Related to animal thioredoxin, nucleoredoxin	g1772.t2,NRX3, g1772.t1,Cre02.g093800.t1.1,NRX3	O	-	PTHR13871,PTHR13871:SF20	-	-	-	-	AT1G60420.1	-	DC1 domain-containing protein
Cre02.g093850	202	144	368	364	-	-	-	g1773.t1	M	PF00560	PTHR26343:SF50,PTHR26343	KOG0472	-	-	GO:0005515	AT3G15410.2	-	Leucine-rich repeat (LRR) family protein
Cre02.g093900	0	0	0	0	-	-	-	g1774.t1,Cre02.g093900.t1.1	O	-	-	-	-	-	-	-	-	-
Cre02.g093950	1575	999	1603	2222	-	-	-	g1775.t1,Cre02.g093950.t1.1	C	PF00696	PTHR26059,PTHR26059:SF1	-	2.7.4.22	K09903	GO:0008652	AT3G18680.1	-	Amino acid kinase family protein
Cre02.g093975	17	48	182	197	-	-	-	g1776.t2,Cre02.g094004.t3.1, g1776.t1,Cre02.g094004.t1.2, g1776.t3,Cre02.g094004.t2.1	O	PF00076	PTHR23139,PTHR23139:SF9	KOG0120	-	K12837	GO:0003676	AT4G36690.1, AT1G60900.1	ATU2AF65A	U2 snRNP auxilliary factor, large subunit, splicing factor
Cre02.g094050	0	0	0	44	-	-	-	g1777.t1	O	PF01663	PTHR23071	-	-	-	GO:0003824	AT5G17250.1	-	Alkaline-phosphatase-like family protein
Cre02.g094100	228	379	170	516	NRX1	Nucleoredoxin 1	Nucleoredoxin, nuclear thioredoxin-like protein, contains two thioredoxin motifs with a WCPPC active site in each motif; may be a redox regulator of nuclear protein, such as transcriptional factors, under stress conditions [PMID: 9119370]. Low-CO2 inducib	g1778.t1,Cre02.g094100.t1.1,NRX1	O	PF08534,PF00578	PTHR13871,PTHR13871:SF21	KOG2501	-	-	GO:0016491,GO:0016209	AT1G60420.1	-	DC1 domain-containing protein
Cre02.g094150	319	138	285	380	HIK	-	-	g1779.t1,Cre02.g094150.t1.1,HIK	O	PF06203,PF00072	PTHR26402:SF303,PTHR26402	-	-	K12128	GO:0005515,GO:0000156,GO:0000160,GO:0006355	AT2G46790.1	APRR9,PRR9,TL1	pseudo-response regulator 9
Cre02.g094200	0	0	0	107	-	-	-	g1780.t1	O	PF00083	PTHR24063,PTHR24063:SF155	KOG0253	-	-	GO:0016021,GO:0022857,GO:0055085	AT3G13050.1	-	Major facilitator superfamily protein
Cre02.g094250	6679	14266	17201	23685	-	-	-	g1781.t1	O	PF00153	PTHR24089:SF36,PTHR24089	KOG0769	-	-	-	AT2G39970.1	-	Mitochondrial substrate carrier family protein
Cre02.g094300	62	104	160	266	FUO1	Electron transfer flavoprotein-ubiquinone oxidoreductase	Putative electron-transferring-flavoprotein dehydrogenase (ETFDH); electron transfer flavoprotein ubiquinone oxidoreductase.	g1782.t1,Cre02.g094300.t1.1,FUO1	M	PF05187,PF00890	PTHR10617:SF1,PTHR10617	KOG2415	1.5.5.1	K00311	GO:0004174,GO:0055114,GO:0009055,GO:0016491	AT2G43400.1	ETFQO	electron-transfer flavoprotein:ubiquinone oxidoreductase
Cre02.g094350	138	279	527	372	-	-	-	g1783.t1	M	PF00514	PTHR23316	KOG0166	-	-	GO:0005515	AT1G02690.2	IMPA-6	importin alpha isoform 6
Cre02.g094400	968	353	591	534	-	-	-	g1784.t1,Cre02.g094400.t1.1	C	-	-	-	-	-	-	-	-	-
Cre02.g094426	0	0	0	0	-	-	-	g1785.t1	-	-	-	-	-	-	-	-	-	-
Cre02.g094450	14185	10080	26915	4664	PHC21	Cell wall protein pherophorin-C21	Pherophorin-C21 (PHC21) [PMID: 16367971]; partial sequence similar to extracellular matrix protein (cell wall protein) pherophorin-C5 [Genbank entry DQ196111], which belongs to the large pherophorin-family, a family of glycoproteins with a central hydroxy	g1786.t1,Cre02.g094450.t1.1,PHC21	SP	PF12499	-	KOG3454	-	-	-	-	-	-
Cre02.g094500	400	367	369	710	-	-	-	g1787.t1,Cre02.g094500.t1.1	O	PF01165	-	-	-	-	GO:0003735,GO:0005622,GO:0005840,GO:0006412	-	-	-
Cre02.g094551	0	0	0	0	-	-	-	g1788.t1	M	-	-	-	-	-	-	-	-	-
Cre02.g094600	26	237	585	1052	-	-	-	g1789.t1	C	PF03415,PF00431	PTHR10895	-	-	-	-	-	-	-
Cre02.g094650	6	30	0	122	-	-	-	g1790.t1,Cre02.g094650.t1.1	M	PF01926,PF01018	PTHR11702:SF3,PTHR11702	-	-	K03979	GO:0000287,GO:0003924,GO:0005525,GO:0005622	AT1G07615.1	-	GTP-binding protein Obg/CgtA
Cre02.g094700	41	0	0	24	-	-	-	g1791.t1,Cre02.g094700.t1.1	O	-	-	-	-	-	-	-	-	-
Cre02.g094750	264	361	491	395	-	-	-	g1792.t2, g1792.t1,Cre02.g094750.t1.1	O	-	-	-	-	-	-	-	-	-
Cre02.g094801	2	8	108	120	-	-	-	g1793.t1,Cre02.g094800.t1.3	C	-	-	-	-	-	-	-	-	-
Cre02.g094850	0	58	2	30	-	-	-	g1794.t1	C	-	-	KOG3262	-	-	-	-	-	-
Cre02.g094900	11	4	317	114	-	-	-	g1795.t1	O	PF00515	PTHR23083,PTHR23083:SF20	KOG0550	-	-	GO:0005515	AT4G37460.1	SRFR1	Tetratricopeptide repeat (TPR)-like superfamily protein
Cre02.g095000	52	32	30	0	PLA2	Phospholipase A2	Phospholipase A2 protein, similar to Arabidopsis thaliana At4g29460	g1928.t1,Cre02.g095000.t1.1,PLA2	SP	-	-	-	-	-	-	AT2G19690.2	PLA2-BETA	phospholipase A2-beta
Cre02.g095032	25	16	29	51	-	-	-	g1797.t1	O	PF03372,PF00078	PTHR19446	-	-	-	GO:0003723,GO:0003964,GO:0006278	-	-	-
Cre02.g095033	2	64	34	0	-	-	-	g1799.t1	O	-	-	-	-	-	-	-	-	-
Cre02.g095034	1	0	11	0	-	-	-	g1801.t1	O	-	-	-	-	-	-	-	-	-
Cre02.g095035	33	2	88	132	-	-	-	g1802.t1	O	-	-	-	-	-	-	-	-	-
Cre02.g095036	0	0	0	0	-	-	-	g1806.t1	C	-	-	-	-	-	-	-	-	-
Cre02.g095037	406	394	186	250	-	-	-	g1807.t1	M	-	-	-	-	-	-	-	-	-
Cre02.g095038	549	689	420	414	-	-	-	g1808.t1,Cre11.g470150.t1.1,Cre11.g470150.t1.2	M	-	-	-	-	-	-	-	-	-
Cre02.g095039	0	0	0	0	-	-	-	g1809.t1,Cre11.g470200.t1.1,Cre11.g470200.t1.2, g1809.t2,Cre11.g470200.t2.1	C	-	-	-	-	-	-	-	-	-
Cre02.g095040	0	0	0	0	-	-	-	g1810.t1	O	-	-	-	-	-	-	-	-	-
Cre02.g095041	0	0	0	0	-	-	-	g1813.t1	SP	-	-	-	-	-	-	-	-	-
Cre02.g095042	395	939	121	201	-	-	-	g1814.t1	O	-	-	-	-	-	-	-	-	-
Cre02.g095043	0	8	0	26	-	-	-	g1815.t1	O	-	-	-	-	-	-	-	-	-
Cre02.g095044	27001	20653	19103	7910	-	-	-	g1816.t1,Cre11.g470300.t1.1	O	-	PTHR11439,PTHR11439:SF127	-	-	-	-	-	-	-
Cre02.g095045	325	156	157	1213	-	-	-	g1819.t1,Cre11.g470350.t1.1	M	PF00628	PTHR12706	KOG1513	-	-	GO:0005515	AT1G79350.1	EMB1135	RING/FYVE/PHD zinc finger superfamily protein
Cre02.g095046	397	228	275	397	-	-	-	g1821.t1,Cre11.g470400.t1.1	C	-	-	-	-	-	-	-	-	-
Cre02.g095047	171954	196735	362665	132162	-	-	-	g1822.t1	O	-	-	-	-	-	-	-	-	-
Cre02.g095048	31	65	456	667	-	-	-	g1823.t1,Cre11.g470450.t1.1	C	-	-	-	-	-	-	-	-	-
Cre02.g095049	0	2	0	0	-	-	-	g1824.t1,Cre11.g470475.t1.1,Cre11.g470475.t1.2	C	-	-	-	-	-	-	-	-	-
Cre02.g095050	110	116	36	275	-	-	-	g1929.t1, g1929.t2	C	-	-	-	-	-	-	-	-	-
Cre02.g095051	0	0	0	6	-	-	-	g1825.t1,Cre11.g470480.t1.1,Cre11.g470480.t1.2	O	-	-	-	-	-	-	-	-	-
Cre02.g095052	0	0	0	0	-	-	-	g1826.t1,Cre11.g470486.t1.1,Cre11.g470486.t1.2	O	-	PTHR12706	-	-	-	-	AT1G79350.1	EMB1135	RING/FYVE/PHD zinc finger superfamily protein
Cre02.g095053	2	8	109	84	-	-	-	g1827.t2,Cre11.g470500.t2.1, g1827.t1,Cre11.g470500.t1.1	O	PF00069	-	-	-	-	GO:0004672,GO:0005524,GO:0006468	AT3G27560.1	ATN1	Protein kinase superfamily protein
Cre02.g095054	14	0	0	12	-	-	-	g1828.t1, g1828.t2, g1828.t3	M	-	-	-	-	-	-	-	-	-
Cre02.g095055	77	234	715	212	-	-	-	g1829.t1,Cre11.g470600.t1.1	M	-	-	KOG0487	-	-	-	-	-	-
Cre02.g095056	0	0	0	0	-	-	-	g1830.t1	C	-	-	-	-	-	-	-	-	-
Cre02.g095057	440	142	82	462	-	-	-	g1831.t1,Cre11.g470650.t1.1	M	PF07282	PTHR23257,PTHR23257:SF99	-	-	-	-	-	-	-
Cre02.g095058	154	146	310	585	-	-	-	g1832.t1,Cre11.g470700.t1.1	SP	-	-	KOG0487	-	-	-	-	-	-
Cre02.g095059	92	113	10	68	-	-	-	g1833.t1,Cre11.g470750.t1.1	O	-	-	-	-	-	-	-	-	-
Cre02.g095060	0	1	3	20	-	-	-	g1834.t1	O	-	-	-	-	-	-	-	-	-
Cre02.g095061	0	0	0	0	-	-	-	g1835.t1,Cre11.g470800.t1.1	O	-	PTHR15535,PTHR15535:SF1	-	-	-	-	-	-	-
Cre02.g095062	1	0	0	0	-	-	-	g1836.t1,Cre11.g470850.t1.1	SP	-	-	-	-	-	-	-	-	-
Cre02.g095063	156	132	487	192	-	-	-	g1837.t1,Cre11.g470900.t1.1	O	-	-	-	-	-	-	-	-	-
Cre02.g095064	0	0	0	0	-	-	-	g1838.t1	O	-	PTHR15535,PTHR15535:SF1	-	-	-	-	-	-	-
Cre02.g095065	3	0	1	0	-	-	-	g1839.t1,Cre11.g470950.t1.1	SP	-	-	-	-	-	-	-	-	-
Cre02.g095066	182	175	434	217	-	-	-	g1840.t1	O	-	PTHR15535,PTHR15535:SF1	-	-	-	-	-	-	-
Cre02.g095067	8	0	39	53	-	-	-	g1841.t1,Cre11.g471050.t1.1	SP	-	-	-	-	-	-	-	-	-
Cre02.g095068	0	60	0	4	-	-	-	g1842.t1	C	PF10162	PTHR15535,PTHR15535:SF1	KOG1217	-	-	-	-	-	-
Cre02.g095069	0	4	0	72	-	-	-	g1843.t1,Cre11.g471150.t1.1,Cre11.g471150.t1.2	O	PF00578	PTHR10681:SF5,PTHR10681	-	1.11.1.15	K03564	GO:0016209,GO:0016491	AT5G06290.1	2-Cys Prx B,2CPB	2-cysteine peroxiredoxin B
Cre02.g095070	9	224	74	295	SRP19	Subunit of the Signal Recognition Particle	Conserved Hypothetical Protein. Similar to the SRP19 subunit of the Signal Recognition Particle. Involved in ER protein translocation.	g1844.t1,Cre11.g471200.t1.1,SRP19	O	PF01922	PTHR17453	KOG3198	-	K03105	GO:0006614,GO:0008312,GO:0048500	AT1G48160.1	-	signal recognition particle 19 kDa protein, putative / SRP19, putative
Cre02.g095071	20	288	144	688	-	-	-	g1845.t1,Cre11.g471250.t1.1	C	PF04857	PTHR15092	-	-	-	GO:0005634	AT1G55870.1	AHG2,ATPARN	Polynucleotidyl transferase, ribonuclease H-like superfamily protein
Cre02.g095072	275	295	1772	654	FAP144	Flagellar Associated Protein	Flagellar Associated Protein, found in the flagellar proteome [PMID: 15998802]	g1846.t1,Cre11.g471300.t1.1	O	-	-	-	-	-	-	-	-	-
Cre02.g095073	1155	1178	776	494	-	-	-	g1847.t1,Cre11.g471350.t1.1	M	-	-	-	-	-	-	-	-	-
Cre02.g095074	121	168	186	1131	VPS11	Subunit of VPS-C complex	Hypothetical Conserved Protein. Similar to VPS11 (vacuolar protein sorting-associated protein 11)-type proteins. Matsuo et al.\'s (2008) roc12 (rhythm of chloroplast) circadian rhythm mutant locus maps here; this mutant exhibits a low-amplitude rhythm phe	g1848.t1,Cre11.g471400.t1.1,Cre11.g471400.t1.2,VPS11	O	PF12451	PTHR23323:SF37,PTHR23323	KOG2114	-	-	-	AT2G05170.1	ATVPS11,VPS11	vacuolar protein sorting 11
Cre02.g095075	186	456	601	1047	-	-	-	g1849.t1,Cre11.g471450.t1.1,Cre11.g471450.t1.2	O	-	-	-	-	-	-	-	-	-
Cre02.g095076	1097	1029	868	1167	MFT10	Major facilitator superfamily transporter, involved in circadian rhythm control	Major facilitator superfamily transporter. Matsuo et al.\'s (2008) roc39 (rhythm of chloroplast) circadian rhythm mutant locus maps here	g1850.t1,Cre11.g471500.t1.1,Cre11.g471500.t1.2,MFT10	M	PF07690	PTHR24004,PTHR24004:SF23	KOG0255	-	-	GO:0016021,GO:0055085	AT5G13740.1	ZIF1	zinc induced facilitator 1
Cre02.g095077	733	427	1671	2006	-	-	-	g1851.t1,Cre11.g471550.t1.1,Cre11.g471550.t1.2	C	PF04134,PF00571	PTHR11911	-	-	-	GO:0005515	AT5G50100.1	-	Putative thiol-disulphide oxidoreductase DCC
Cre02.g095078	31	194	6	94	-	-	-	g1852.t1,Cre11.g471600.t1.1,Cre11.g471600.t1.2	O	PF07707	-	-	-	-	-	-	-	-
Cre02.g095079	20	47	202	77	-	-	-	g1853.t1,Cre11.g471650.t1.1	O	PF07707	-	-	-	-	-	-	-	-
Cre02.g095080	136	123	37	150	-	-	-	g1854.t1,Cre11.g471700.t1.1,Cre11.g471700.t1.2	SP	PF01145	PTHR14165,PTHR14165:SF2	-	-	-	-	-	-	-
Cre02.g095081	32	198	300	462	-	-	-	g1855.t2,Cre11.g471750.t1.1,Cre11.g471750.t1.2, g1855.t1,Cre11.g471750.t2.1	O	PF09295	-	-	-	-	-	-	-	-
Cre02.g095082	96	285	945	1149	-	-	-	g1856.t1,Cre11.g471800.t1.1	O	PF00956	PTHR11875,PTHR11875:SF19	-	-	-	GO:0005634,GO:0006334	AT2G19480.3	NAP1;2,NFA02,NFA2	nucleosome assembly protein 1;2
Cre02.g095083	94	2	182	0	-	-	-	g1857.t1,Cre11.g471850.t1.1,Cre11.g471850.t1.2	M	-	-	-	-	-	-	-	-	-
Cre02.g095084	7607	10114	7431	2775	-	-	-	g1858.t1,Cre11.g471864.t1.1	C	-	-	-	-	-	-	-	-	-
Cre02.g095085	3841	6277	3327	1947	-	-	-	g1859.t1,Cre11.g471900.t1.1	O	-	PTHR18640,PTHR18640:SF5	KOG4821	-	K14347	-	AT3G56160.1	-	Sodium Bile acid symporter family
Cre02.g095086	426	567	112	557	-	-	-	g1860.t1	O	-	PTHR18640,PTHR18640:SF5	-	-	K14347	-	AT3G56160.1	-	Sodium Bile acid symporter family
Cre02.g095087	786	325	62	1796	-	Cysteine endopeptidase	Cysteine-type endopeptidase, papain type. Partial sequence similar to Volvox carteri clone B cysteine protease; belongs to the peptidase C1 family; [PMID:9596636]. Previously annotated as CPR1	g1861.t1,Cre11.g471950.t1.1,Cre11.g471950.t1.2	SP	PF00112	PTHR12411:SF148,PTHR12411	-	-	-	GO:0006508,GO:0008234	AT5G50260.1	-	Cysteine proteinases superfamily protein
Cre02.g095088	4	46	139	30	-	-	-	g1862.t1	C	-	-	-	-	-	-	-	-	-
Cre02.g095089	282	289	372	769	-	-	-	g1863.t1,Cre11.g472000.t1.1,Cre11.g472000.t1.2	O	PF01725	PTHR11067	KOG3222	3.6.1.19	K01519	GO:0016787	AT4G13720.1	-	Inosine triphosphate pyrophosphatase family protein
Cre02.g095090	517	858	181	574	-	-	-	g1864.t1,Cre11.g472050.t1.1	O	PF08241,PF05175	PTHR10108,PTHR10108:SF53	-	-	-	GO:0008152,GO:0008168	AT2G43940.1	ATHOL3,HOL3	S-adenosyl-L-methionine-dependent methyltransferases superfamily protein
Cre02.g095091	842	526	282	1681	-	-	-	g1865.t1,Cre11.g472100.t1.1	M	PF08242	PTHR10108,PTHR10108:SF53	KOG0956	-	-	-	-	-	-
Cre02.g095092	1240	1050	2256	2418	PSY1	Phytoene synthase	Phytoene synthase (prephytoene-diphosphate synthase) (geranylgeranyl-diphosphate geranylgeranyltransferase) [PMID:15579683], putative chloroplast precursor. Tran et al. 2009 [PMID: 19066941] included this in a comparison of PSY genes in various organisms	g1866.t1,Cre11.g472150.t1.1,Cre11.g472150.t1.2,PSY1	C	PF00494	-	KOG4411	2.5.1.32	K02291	GO:0009058,GO:0016740	AT5G17230.1	PSY	PHYTOENE SYNTHASE
Cre02.g095093	2222	3486	882	1921	-	-	-	g1867.t1,Cre11.g472200.t1.1,Cre11.g472200.t1.2	O	PF05160	PTHR16771	KOG4764	-	-	-	-	-	-
Cre02.g095094	0	0	0	0	-	-	-	g1868.t1	-	-	-	-	-	-	-	-	-	-
Cre02.g095095	1142	1004	13382	1441	PHC12	Cell wall protein pherophorin-C12	Pherophorin-C12 (PHC12) [PMID: 16367971]; very similar to extracellular matrix protein (cell wall protein) pherophorin-C6 [Genbank entry DQ196112], which belongs to the large pherophorin-family, a family of glycoproteins with a central hydroxyproline-rich	g1869.t1,PHC12	SP	PF12499	-	KOG1087	-	-	-	-	-	-
Cre02.g095096	118	14	0	12	-	-	-	g1870.t1,Cre11.g472279.t1.1,Cre11.g472279.t1.2	M	-	-	-	-	-	-	-	-	-
Cre02.g095097	541	351	692	303	FKB17-2	Peptidyl-prolyl cis-trans isomerase, FKBP-type	FKBP-type peptidyl-prolyl cis-trans isomerase (EC 5.2.1.8) (PPIase) (Rotamase); probably chloroplastic (by homology to At1g18170), anchored in the thylakoid membrane on lumenal surface (RR motif without SP cleavage site) [PMID: 15701785]	g1871.t1,Cre11.g472300.t1.1,FKB17-2, g1871.t2,Cre11.g472300.t2.1	C	PF00254	PTHR10516	KOG0552	-	-	GO:0006457	AT1G18170.1	-	FKBP-like peptidyl-prolyl cis-trans isomerase family protein
Cre02.g095098	236	402	490	257	-	-	-	g1872.t1,Cre11.g472350.t1.1,Cre11.g472350.t1.2	O	PF02221	-	KOG4680	-	-	-	AT3G44100.1	-	MD-2-related lipid recognition domain-containing protein
Cre02.g095099	66	79	0	220	-	-	-	g1873.t1,Cre11.g472400.t1.1	O	PF00069	PTHR24055:SF150,PTHR24055	KOG0984	-	-	GO:0004672,GO:0005524,GO:0006468	AT3G17750.1	-	Protein kinase superfamily protein
Cre02.g095100	166	177	58	4	CPLD26,PPO2	Pyridoxamine 5\'-phosphate oxidase-like protein	Pyridoxamine 5\'-phosphate oxidase-like protein. Plant-lineage-and-diatoms conserved expressed protein. Previously annotated as CPLD26. Enzymatic activity is unproven	g1930.t1,PPO2	O	-	PTHR10851	-	-	-	GO:0004733,GO:0008615,GO:0055114	AT2G46580.1	-	Pyridoxamine 5\'-phosphate oxidase family protein
Cre02.g095101	48	573	460	1376	-	-	-	g1874.t1,Cre11.g472450.t1.1,Cre11.g472450.t1.2	M	PF00400,PF00076	PTHR24012:SF186,PTHR24012	KOG4205	-	-	GO:0003676	AT5G51300.1	-	splicing factor-related
Cre02.g095102	100	395	61	290	VPS5C	Subunit of Retromer complex	Expressed Protein. Similar to VPS5/SNX1, component of Retromer Coat complex involved in endosomal to Golgi trafficking.	g1875.t1,Cre11.g472500.t1.1,Cre11.g472500.t1.2,VPS5C	O	PF00787	PTHR10555:SF73,PTHR10555	KOG2273	-	-	GO:0005515,GO:0007154,GO:0035091	AT5G58440.1	SNX2a	sorting nexin 2A
Cre02.g095103	2	0	0	0	-	-	-	g1876.t1,Cre11.g472550.t1.1,Cre11.g472550.t1.2	SP	PF05686	PTHR12203	KOG2458	-	-	-	-	-	-
Cre02.g095104	112	70	170	64	-	-	-	g1877.t1,Cre11.g472600.t1.1	C	PF08243	PTHR22691,PTHR22691:SF11	-	-	-	-	AT4G37860.1	-	SPT2 chromatin protein
Cre02.g095105	10	104	50	68	-	-	-	g1878.t1,Cre11.g472650.t1.1,Cre11.g472650.t1.2	C	PF10184	-	-	-	-	-	AT3G04890.1	-	Uncharacterized conserved protein (DUF2358)
Cre02.g095106	331	264	194	667	-	-	-	g1879.t1,Cre11.g472700.t1.1,Cre11.g472700.t1.2	O	PF01066	PTHR14269	-	-	-	GO:0008654,GO:0016020,GO:0016780	AT3G55030.1	PGPS2	phosphatidylglycerolphosphate synthase 2
Cre02.g095107	53	186	128	50	-	-	-	g1880.t1	O	PF04142	PTHR10231,PTHR10231:SF6	-	-	-	GO:0000139,GO:0005351,GO:0008643,GO:0016021	AT2G43240.1	-	Nucleotide-sugar transporter family protein
Cre02.g095108	1	1	0	0	-	-	-	g1881.t1	M	-	-	-	-	-	-	-	-	-
Cre02.g095109	92	69	2	4	-	-	-	g1882.t1	SP	-	PTHR10231,PTHR10231:SF6	-	-	-	GO:0000139,GO:0005351,GO:0008643,GO:0016021	AT2G43240.2	-	Nucleotide-sugar transporter family protein
Cre02.g095110	17569	19019	17713	20942	FAP255	Flagellar Associated Protein	Flagellar Associated Protein, found in the flagellar proteome [PMID: 15998802]	g1883.t1, g1883.t2,FAP255	O	PF07491	PTHR20835	-	-	-	-	AT2G31305.1	INH3	inhibitor-3
Cre02.g095111	387	608	498	455	VSR1	Vacuolar Sorting Receptor	Expressed protein, similar to vacuolar sorting receptor from land plants	g1884.t1,Cre11.g472850.t1.1,Cre11.g472850.t1.2,VSR1	SP	PF02225	PTHR24032,PTHR24032:SF22	-	-	-	-	AT2G14720.1	BP80-2;1,MTV4,VSR2;1,VSR4	vacuolar sorting receptor 4
Cre02.g095112	0	27	59	16	-	-	-	g1885.t1	O	-	-	-	-	-	-	-	-	-
Cre02.g095113	3	87	7	24	-	-	-	g1886.t1,Cre11.g472900.t1.1	O	PF01302	PTHR15140,PTHR15140:SF6	-	-	-	-	AT1G71440.1	PFI,TFC E	tubulin folding cofactor E / Pfifferling (PFI)
Cre02.g095114	357	773	110	363	-	-	-	g1887.t1,Cre11.g472950.t1.1	SP	-	-	-	-	-	-	-	-	-
Cre02.g095115	280	31	24	96	-	-	-	g1888.t1,Cre11.g473000.t1.1,Cre11.g473000.t1.2	C	PF10274	-	-	-	-	-	-	-	-
Cre02.g095116	23	0	16	0	-	-	-	g1889.t1,Cre11.g473050.t1.1	O	-	-	-	-	-	-	-	-	-
Cre02.g095117	93	114	99	360	-	-	-	g1890.t2,Cre11.g473100.t1.1, g1890.t1,Cre11.g473100.t2.1	O	PF00069	PTHR26263,PTHR26263:SF9	-	-	-	GO:0004672,GO:0005524,GO:0006468	AT4G13020.3	MHK	Protein kinase superfamily protein
Cre02.g095118	0	0	0	0	-	-	-	g1891.t1	C	-	-	-	-	-	-	-	-	-
Cre02.g095119	0	12	190	94	-	-	-	g1892.t1,Cre11.g473150.t1.1	O	PF01753	-	-	-	-	GO:0008270	-	-	-
Cre02.g095120	24	13	0	0	ANK18	Predicted protein with ankyrin repeats	Protein of unknown function with ankyrin repeats	g1893.t2,ANK18, g1893.t1	M	PF00023	PTHR24198:SF303,PTHR24198, PTHR24198:SF302,PTHR24198	KOG4412	-	-	GO:0005515	AT3G04710.3	-	ankyrin repeat family protein
Cre02.g095121	1	16	683	250	-	-	-	g1894.t1	C	PF01479,PF00849	PTHR21600	-	-	-	GO:0003723,GO:0001522,GO:0009451,GO:0009982	AT2G39140.1	SVR1	pseudouridine synthase family protein
Cre02.g095122	175	709	232	994	-	Peptidyl-prolyl cis-trans isomerase, FKBP-type	FKBP-type peptidyl-prolyl cis-trans isomerase (EC 5.2.1.8) (PPIase) (Rotamase); probably targeted to the chloroplast lumen (homology to At5g13410 and bipartite cTP with RR motif) [PMID: 15701785]	g1895.t1,Cre11.g473300.t1.1	O	PF00254	PTHR10516	KOG0544	-	-	GO:0006457	AT5G13410.1	-	FKBP-like peptidyl-prolyl cis-trans isomerase family protein
Cre02.g095123	7	66	0	40	-	-	-	g1896.t1,Cre11.g473350.t1.1,Cre11.g473350.t1.2	M	-	-	-	-	-	-	-	-	-
Cre02.g095124	5	50	0	68	-	-	-	g1897.t1,Cre11.g473400.t1.1,Cre11.g473400.t1.2	C	PF01753	PTHR13244	-	-	-	GO:0008270	AT5G65450.1	UBP17	ubiquitin-specific protease 17
Cre02.g095125	106	84	96	108	-	-	-	g1898.t1,Cre11.g473450.t1.1,Cre11.g473450.t1.2	SP	-	PTHR22870:SF117,PTHR22870	-	-	-	-	AT5G63860.1	UVR8	Regulator of chromosome condensation (RCC1) family protein
Cre02.g095126	588	570	916	910	DPE2	alpha-1,4-glucanotransferase	alpha-1,4-glucanotransferase; transfers mostly maltosyl residues from a donor oligosaccharide to the nonreducing end of an acceptor; probable cytosolic isoform. Previously incorrectly annotated as DPE1, which properly referred to the gene model/locus for	g1899.t1,Cre11.g473500.t1.1,DPE2	M	PF00686,PF02446	-	-	2.4.1.25	K00705	GO:0003824,GO:0005975,GO:0004134	AT2G40840.1	DPE2	disproportionating enzyme 2
Cre02.g095127	133	52	108	330	-	-	-	g1900.t1,Cre11.g473550.t1.1	C	PF00248	PTHR11732:SF90,PTHR11732	KOG1575	-	-	GO:0016491,GO:0055114	AT2G27680.1	-	NAD(P)-linked oxidoreductase superfamily protein
Cre02.g095128	0	1	11	154	-	-	-	g1901.t1	M	-	-	-	-	-	-	-	-	-
Cre02.g095129	9	78	256	42	-	-	-	g1902.t1,Cre11.g473650.t1.1,Cre11.g473650.t1.2	M	PF07714	PTHR23257:SF392,PTHR23257	KOG0192	-	-	GO:0004672,GO:0006468	AT1G79570.1	-	Protein kinase superfamily protein with octicosapeptide/Phox/Bem1p domain
Cre02.g095130	407	424	962	1726	-	-	-	g1903.t1,Cre11.g473700.t1.1	SP	PF02469	-	-	-	-	-	-	-	-
Cre02.g095131	0	28	138	28	-	-	-	g1904.t1,Cre11.g473750.t1.1	O	-	-	-	-	-	-	-	-	-
Cre02.g095132	16	28	128	79	-	-	-	g1905.t1,Cre11.g473753.t1.1,Cre11.g473753.t1.2	O	-	-	-	-	-	-	-	-	-
Cre02.g095133	16	64	0	34	-	-	-	g1906.t1,Cre11.g473800.t1.1,Cre11.g473800.t1.2	C	-	-	KOG1203	-	-	-	AT1G72640.1	-	NAD(P)-binding Rossmann-fold superfamily protein
Cre02.g095134	296	416	683	258	-	-	-	g1907.t1,Cre11.g473850.t1.1,Cre11.g473850.t1.2	O	PF08241	-	-	-	-	GO:0008152,GO:0008168	-	-	-
Cre02.g095135	32	116	0	27	-	-	-	g1908.t1,Cre11.g473900.t1.1	SP	-	-	-	-	-	-	-	-	-
Cre02.g095136	65	34	0	308	-	-	-	g1909.t1,Cre11.g473930.t1.1,Cre11.g473930.t1.2	C	PF04488	-	-	-	-	-	-	-	-
Cre02.g095137	478	40	187	52	-	Pyruvate-ferredoxin oxidoreductase	Pyruvate-ferredoxin oxidoreductase. COG0674, PorA, Pyruvate:ferredoxin oxidoreductase; pfam01855, Pyruvate flavodoxin/ferredoxin oxidoreductase (= NIFJ), thiamine diP-binding domain suggests it requires thiamine pyrophosphate (TPP) as a co-factor. Previ	g1910.t1,Cre11.g473950.t2.1, g1910.t2,Cre11.g473950.t1.1,Cre11.g473950.t1.2	C	PF01558,PF02775,PF01855,PF10371	PTHR19384,PTHR19384:SF15	-	-	-	GO:0016903,GO:0055114,GO:0003824,GO:0030976,GO:0016491	-	-	-
Cre02.g095138	83	38	670	232	-	-	-	g1911.t1,Cre11.g474000.t1.1	O	-	-	-	-	-	-	-	-	-
Cre02.g095139	0	0	0	0	-	-	-	g1912.t1,Cre11.g474050.t1.1	SP	-	-	-	-	-	-	-	-	-
Cre02.g095140	874	3416	1034	2193	-	-	-	g1913.t1,Cre11.g474100.t1.1	M	-	-	-	-	-	-	-	-	-
Cre02.g095141	2	14	2	0	-	-	-	g1914.t1,Cre11.g474150.t1.1	O	PF01494	PTHR13789	-	-	-	GO:0004497,GO:0055114	-	-	-
Cre02.g095142	0	78	10	46	-	-	-	g1915.t1,Cre11.g474200.t1.1	M	PF01753	PTHR13244	-	-	-	GO:0008270	AT4G24560.1	UBP16	ubiquitin-specific protease 16
Cre02.g095143	0	37	0	0	-	-	-	g1916.t1,Cre11.g474250.t1.1	O	PF01753	PTHR13244	-	-	-	GO:0008270	AT5G65450.1	UBP17	ubiquitin-specific protease 17
Cre02.g095144	235	249	152	279	-	-	-	g1917.t1,Cre11.g474300.t1.1	M	-	-	-	-	-	-	-	-	-
Cre02.g095145	120	1	85	79	-	-	-	g1918.t1,Cre11.g474350.t1.1,Cre11.g474350.t1.2	SP	-	-	-	-	-	-	-	-	-
Cre02.g095146	27	396	459	560	-	-	-	g1919.t1,Cre11.g474400.t1.1,Cre11.g474400.t1.2	O	-	-	-	-	-	-	-	-	-
Cre02.g095147	20	29	2	117	GTR5	Glycosyltransferase	Glycosyltransferase, group 1; mannosyltransferase	g1920.t1,Cre11.g474450.t1.1,Cre11.g474450.t1.2,GTR5	O	PF00534	PTHR12526,PTHR12526:SF22	KOG0853	2.4.1.-,2.4.1.132	K03843	GO:0009058	AT1G78800.1	-	UDP-Glycosyltransferase superfamily protein
Cre02.g095148	0	0	4	47	-	-	-	g1921.t1,Cre11.g474500.t1.1,Cre11.g474500.t1.2	C	-	-	-	-	-	-	-	-	-
Cre02.g095149	74	97	282	83	FAP143	Flagellar Associated Protein	Flagellar Associated Protein, found in the flagellar proteome [PMID: 15998802]; in basal body proteome as BUG9 [PMID: 15964273]. Transcript upregulated during flagellar regeneration [PMID: 15738400]	g1922.t1,Cre11.g474550.t1.1	O	-	-	-	-	-	-	-	-	-
Cre02.g095150	2130	1894	17638	2486	-	-	-	g1931.t1,Cre02.g095150.t1.1	SP	-	-	-	-	-	-	-	-	-
Cre02.g095151	112	116	146	122	-	-	-	g1923.t1,Cre11.g474600.t1.1,Cre11.g474600.t1.2	O	PF01061,PF00005	PTHR19241	KOG0061	-	-	GO:0016020,GO:0005524,GO:0016887	AT1G59870.1	ABCG36,ATABCG36,ATPDR8,PDR8,PEN3	ABC-2 and Plant PDR ABC-type transporter family protein
Cre02.g095152	3	40	104	204	-	-	-	g1924.t1	O	-	-	-	-	-	-	-	-	-
Cre02.g095153	0	0	0	0	-	-	-	g1925.t1	-	-	-	-	-	-	-	-	-	-
Cre02.g095154	0	0	0	0	-	-	-	g1927.t1	O	-	-	-	-	-	-	-	-	-
Cre02.g095200	858	248	1207	524	-	-	-	g1932.t1,Cre02.g095200.t1.1	O	PF00005	PTHR19211:SF30,PTHR19211	KOG0062	-	-	GO:0005524,GO:0016887	AT1G64550.1	ATGCN3,GCN3	general control non-repressible 3
Cre02.g095250	6	15	22	312	-	-	-	g1933.t1	M	PF00092,PF07728	PTHR14187:SF34,PTHR14187	-	-	-	GO:0005515,GO:0005524,GO:0016887	AT1G67120.1	-	ATPases;nucleotide binding;ATP binding;nucleoside-triphosphatases;transcription factor binding
Cre02.g095294	4	68	16	2	-	-	-	g1934.t1,Cre02.g095294.t1.1	O	PF00092	PTHR14187:SF34,PTHR14187	-	-	-	GO:0005515	AT2G38970.1	-	Zinc finger (C3HC4-type RING finger) family protein
Cre02.g095300	123	37	16	326	-	-	-	g1935.t1	O	PF00069	PTHR24055:SF162,PTHR24055	KOG0593	-	-	GO:0004672,GO:0005524,GO:0006468	AT1G67580.1	-	Protein kinase superfamily protein
Cre02.g095350	303	66	741	581	CGL116,DNK1	-	-	g1936.t1,DNK1	C	PF01712	PTHR10513	KOG4235	-	-	GO:0005524,GO:0006139,GO:0016773	AT1G72040.1	-	P-loop containing nucleoside triphosphate hydrolases superfamily protein
Cre02.g095400	75	140	495	431	-	-	-	g1937.t1, g1937.t2,Cre02.g095400.t1.1	C	PF04427	PTHR13634	KOG2971	-	-	-	AT3G15460.1	-	Ribosomal RNA processing Brix domain protein
Cre02.g095450	0	0	8	14	FKB16-6,FKB9	Peptidyl-prolyl cis-trans isomerase, FKBP-type	FKBP-type peptidyl-prolyl cis-trans isomerase (EC 5.2.1.8) (PPIase) (Rotamase); probably directed to thylakoid lumen (homology to AtFKBP16-1 and bipartite cTP: 51 + RR motif); [PMID: 15701785]	g1938.t1,Cre02.g095450.t1.1,FKB9	O	PF00254	PTHR10516,PTHR10516:SF119	-	-	-	GO:0006457	AT4G26555.1	-	FKBP-like peptidyl-prolyl cis-trans isomerase family protein
Cre02.g095500	0	1	0	0	-	-	-	g1939.t1	C	-	-	-	-	-	-	-	-	-
Cre02.g095550	140	62	152	220	-	-	-	g1940.t1	M	PF00092,PF07728	PTHR14187:SF34,PTHR14187	-	-	-	GO:0005515,GO:0005524,GO:0016887	AT1G67120.1	-	ATPases;nucleotide binding;ATP binding;nucleoside-triphosphatases;transcription factor binding
Cre02.g095600	1	0	0	0	-	-	-	g1941.t1,Cre02.g095600.t1.1	C	-	-	-	-	-	-	-	-	-
Cre02.g095650	2	75	0	12	-	-	-	g1942.t1	C	PF01494	PTHR13789,PTHR13789:SF68	KOG2614	-	-	GO:0004497,GO:0055114	AT5G11330.1	-	FAD/NAD(P)-binding oxidoreductase family protein
Cre02.g095700	0	0	0	0	-	-	-	g1943.t1,Cre02.g095700.t1.1	O	-	-	-	-	-	-	-	-	-
Cre02.g095750	2	0	0	0	ZXE1,ZEP1	-	-	g1944.t1,Cre02.g095750.t1.1,ZXE1	O	PF01494	PTHR13789	-	-	-	GO:0004497,GO:0055114	AT5G67030.1	ABA1,ATABA1,ATZEP,IBS3,LOS6,NPQ2,ZEP	zeaxanthin epoxidase (ZEP) (ABA1)
Cre02.g095800	33	98	146	204	-	-	-	g1945.t1,Cre02.g095800.t1.1	O	-	-	-	-	-	-	-	-	-
Cre02.g095850	6	56	6	182	-	-	-	g1946.t1	O	PF07890	-	-	-	-	-	AT5G48240.3	-	-
Cre02.g095900	1928	1209	4524	4139	ROC114,ROC108	-	-	g1947.t1,Cre02.g095900.t1.1,ROC108,ROC114	C	-	-	-	-	-	-	-	-	-
Cre02.g095950	9	60	0	101	-	-	-	g1948.t1	M	PF04640	-	-	-	-	-	AT1G76590.1	-	PLATZ transcription factor family protein
Cre02.g096000	76	92	50	161	-	-	-	g1949.t2, g1949.t1	O	PF01061,PF00005	PTHR19241,PTHR19241:SF20	KOG0061	-	-	GO:0016020,GO:0005524,GO:0016887	AT1G17840.1	ABCG11,ATWBC11,COF1,DSO,WBC11	white-brown complex homolog protein 11
Cre02.g096050	0	18	0	0	-	-	-	g1950.t1	O	PF03749	-	-	-	-	-	-	-	-
Cre02.g096100	41	166	418	105	-	-	-	g1951.t1,Cre02.g096100.t1.1	C	-	-	-	-	-	-	-	-	-
Cre02.g096150	4555	6352	4715	4300	MSD1	Mn superoxide dismutase	Superoxide dismutase [Mn], mitochondrial precursor; the name MSD1 replaces the previous designation SodA.	g1952.t1,Cre02.g096150.t1.1	O	PF02777,PF00081	PTHR11404,PTHR11404:SF9	KOG0876	-	-	GO:0004784,GO:0006801,GO:0046872,GO:0055114	AT3G10920.1	ATMSD1,MEE33,MSD1	manganese superoxide dismutase 1
Cre02.g096200	52	129	118	196	-	-	-	g1953.t1,Cre02.g096200.t1.1	O	PF01875	PTHR11060	KOG3086	-	K06990	-	AT2G25280.1	-	-
Cre02.g096250	10	1	41	8	FMO9	Flavin-containing monooxygenase	Flavin-containing monooxygenase. This family includes diverse enzymes that utilise FAD - 2-polyprenyl-6-methoxyphenol hydroxylase and related FAD-dependent oxidoreductases [Coenzyme metabolism/Energy production and conversion - this gene is about 20 kb aw	g1954.t1,Cre02.g096250.t1.1,FMO9	O	PF01494	PTHR13789,PTHR13789:SF67	KOG2614	-	-	GO:0004497,GO:0055114	AT5G11330.1	-	FAD/NAD(P)-binding oxidoreductase family protein
Cre02.g096300	336	325	847	1761	CCM1	Regulator of CO2-responsive genes	Master regulator of CO2-responsive genes including low-CO2 inducible genes necessary for carbon-concentrating mechanism; CCM1-A and CCM1-B, are generated by an alternative splicing between 3rd and 4th exons, CCM1B=CIA5=698aa, CCM1A=699aa, Zn-finger domain	g1955.t2,CCM1, g1955.t1,CCM1	O	-	-	-	-	-	-	-	-	-
Cre02.g096350	9	4	34	208	DAO1	-	-	g1956.t1,DAO1	C	PF01266	PTHR11530	KOG3923	1.4.3.3	K00273	GO:0016491	-	-	-
Cre02.g096400	28	62	10	42	-	-	-	g1957.t1,Cre02.g096400.t1.1	O	PF02636	PTHR12049	KOG2901	-	-	-	AT3G28700.1	-	Protein of unknown function (DUF185)
Cre02.g096450	9	0	4	2	-	-	-	g1958.t1	O	-	-	-	-	-	-	-	-	-
Cre02.g096455	0	2	0	0	-	-	-	g1959.t1,Cre02.g096455.t1.1	O	-	-	-	-	-	-	-	-	-
Cre02.g096500	120	148	61	245	-	-	-	g1960.t2, g1960.t1	O	PF00069	PTHR11795:SF313,PTHR11795	-	-	-	GO:0004672,GO:0005524,GO:0006468	AT2G40580.1	-	Protein kinase superfamily protein
Cre02.g096551	2	83	4	28	-	-	-	g1961.t1	C	-	-	KOG3032	-	-	-	-	-	-
Cre02.g096601	0	0	8	39	-	-	-	g1962.t1	O	PF00515	PTHR26224,PTHR26224:SF44	-	-	-	GO:0005515	AT1G62740.1	-	stress-inducible protein, putative
Cre02.g096650	0	0	0	2	-	-	-	g1963.t1,Cre02.g096650.t1.1	M	-	-	-	-	-	-	-	-	-
Cre02.g096700	162	106	39	795	-	-	-	g1964.t1	O	PF00651	PTHR26379,PTHR26379:SF178	-	-	-	GO:0005515	AT3G43700.1	ATBPM6,BPM6	BTB-POZ and MATH domain 6
Cre02.g096737	94	112	44	211	-	-	-	g1965.t1,Cre02.g096737.t1.1	O	-	-	-	-	-	-	-	-	-
Cre02.g096750	75	32	64	169	-	-	-	g1966.t1,Cre02.g096750.t1.1	SP	-	-	-	-	-	-	-	-	-
Cre02.g096800	10	32	16	8	-	-	-	g1967.t1,Cre02.g096800.t1.1	M	PF02410	-	-	-	-	-	-	-	-
Cre02.g096850	90	184	47	135	-	-	-	g1968.t1,Cre02.g096850.t1.1	SP	PF05620	PTHR13505,PTHR13505:SF7	KOG3269	-	-	-	AT2G23940.1	-	Protein of unknown function (DUF788)
Cre02.g096900	102	6	56	88	TIE1	-	-	g1969.t1,Cre02.g096900.t1.1,TIE1	SP	PF01974	PTHR21227	-	3.1.27.9	K01170	GO:0000213,GO:0006388	AT3G45590.1	ATSEN1,SEN1	splicing endonuclease 1
Cre02.g096950	2	162	0	315	-	-	-	g1970.t1,Cre02.g096950.t1.1	M	PF09444	-	-	-	-	-	-	-	-
Cre02.g097000	50	0	76	100	DHP1	-	-	g1971.t1,Cre02.g097000.t1.1,DHP1	SP	PF01979	PTHR11647,PTHR11647:SF1	KOG2584	3.5.2.2	K01464	GO:0016787	AT5G12200.1	PYD2	pyrimidine 2
Cre02.g097050	331	460	478	1230	-	-	-	g1972.t1,Cre02.g097050.t1.1	SP	PF01697	-	-	-	-	-	AT3G27330.1	-	zinc finger (C3HC4-type RING finger) family protein
Cre02.g097100	2	67	90	0	-	-	-	g1973.t1,Cre02.g097100.t1.1	M	PF01697	-	-	-	-	-	AT3G27330.1	-	zinc finger (C3HC4-type RING finger) family protein
Cre02.g097150	2	82	83	126	AGG5	-	-	g1974.t1,Cre02.g097150.t1.1,AGG5	O	PF04749	PTHR15907,PTHR15907:SF13	-	-	-	-	-	-	-
Cre02.g097200	0	0	50	0	SRR14	Scavenger receptor cysteine rich (SRCR) protein	Scavenger receptor cysteine-rich protein; contains ligand-binding SRCR domain found in speract/scavenger receptor (PMID: 14995912)	g1975.t1,SRR14	O	-	-	-	-	-	-	-	-	-
Cre02.g097213	0	14	0	11	-	-	-	g1976.t1,Cre02.g097213.t1.1	O	PF00530	PTHR19331,PTHR19331:SF369	-	-	-	GO:0005044,GO:0016020	-	-	-
Cre02.g097221	2	0	0	0	-	-	-	g1977.t1	SP	-	PTHR19331,PTHR19331:SF369	-	-	-	-	-	-	-
Cre02.g097227	200	38	452	116	-	-	-	g1978.t1,Cre02.g097227.t1.1	O	-	-	-	-	-	-	-	-	-
Cre02.g097250	105	304	329	577	-	-	-	g1979.t1	O	PF08389,PF03810	PTHR12363,PTHR12363:SF19	KOG2081	-	-	GO:0006886,GO:0008565	AT5G62600.1	-	ARM repeat superfamily protein
Cre02.g097300	104	6	77	217	-	-	-	g1980.t1, g1980.t2	M	-	-	-	-	-	-	AT1G16520.1	-	-
Cre02.g097334	0	2	36	3	-	-	-	g1981.t2, g1981.t1	O	PF10172,PF02037	-	-	-	-	GO:0003676	AT5G63460.2	-	SAP domain-containing protein
Cre02.g097400	42876	58599	53342	54362	EIF5A	Eukaryotic initiation factor, eIF-5A	Eukaryotic initiation factor, eIF-5A. Found in the flagellar proteome [PMID: 15998802]	g1982.t1,Cre02.g097400.t1.1,EIF5A	O	PF01287	PTHR11673	KOG3271	-	K03263	GO:0003723,GO:0003746,GO:0006452,GO:0043022,GO:0045901,GO:0045905,GO:0008612	AT1G13950.1	ATELF5A-1,EIF-5A,EIF5A,ELF5A-1	eukaryotic elongation factor 5A-1
Cre02.g097450	6	16	229	102	-	-	-	g1983.t1,Cre02.g097450.t1.1	O	PF02152	PTHR20941	-	-	-	GO:0004150,GO:0006760	AT3G11750.1	FOLB1	Dihydroneopterin aldolase
Cre02.g097500	171	251	317	421	-	-	-	g1984.t1	M	PF07714	PTHR23257	KOG0192	2.7.11.1	K04367	GO:0004672,GO:0006468	AT1G73660.1	-	protein tyrosine kinase family protein
Cre02.g097550	1319	1718	2282	2415	-	-	-	g1985.t1,Cre02.g097550.t1.1	C	PF01709	PTHR12532	KOG2972	-	-	-	AT2G25830.1	-	YebC-related
Cre02.g097600	2	20	1	42	FKM2	-	-	g1986.t1,FKM2	SP	-	-	-	-	-	-	-	-	-
Cre02.g097650	198	561	236	654	RPN6	26S proteasome regulatory subunit	26S proteasome regulatory complex, lid subcomplex, non-ATPase subunit RPN6 (subunit 9) (PSD11) (PSMD11)	g1987.t1,Cre02.g097650.t1.1,RPN6	O	PF01399	PTHR10678	KOG1463	-	K03036	GO:0005515	AT1G29150.1	ATS9,RPN6	non-ATPase subunit 9
Cre02.g097800	308	154	106	215	HLA3,MRP1	ABC transporter	Putative ABC transporter, high light-induced, requiring both high light and low CO2 (ambient) levels for activation [PMID: 12000678]; MRP subfamily of ABC transporters [PMID: 15710683]; MRP1 is regulated by CCM1 [PMID: 15235119]. Previously annotated as	g1989.t1,HLA3,MRP1	O	PF00664,PF00005	PTHR24223,PTHR24223:SF9	KOG0054	-	K05672	GO:0005524,GO:0006810,GO:0016021,GO:0042626,GO:0055085,GO:0016887	AT2G34660.1	ATMRP2,EST4,MRP2	multidrug resistance-associated protein 2
Cre02.g097850	2	6	72	80	-	-	-	g1990.t1	O	-	-	-	-	-	-	AT5G56930.1	emb1789	CCCH-type zinc finger family protein
Cre02.g097900	570	1009	1042	1840	AST3	Aspartate aminotransferase	Putative aspartate aminotransferase (EC 2.6.1.1); predicted by Target-P as mitochondrial; predicted as plastidic by homology, Found in proteomic survey of the mitochondrion	g1991.t1,Cre02.g097900.t1.1,AST3	C	PF00155	PTHR11879	KOG1411	2.6.1.1	K00813	GO:0006520,GO:0008483,GO:0009058,GO:0016769,GO:0030170	AT4G31990.1	AAT3,ASP5,ATAAT1	aspartate aminotransferase 5
Cre02.g097950	553	463	112	642	-	-	-	g1992.t1,Cre02.g097950.t1.1	O	-	-	-	-	-	-	-	-	-
Cre02.g098000	0	0	0	0	EBM2	-	-	g1993.t1,Cre02.g098000.t1.1,EBM2	SP	PF00150	-	-	-	-	GO:0004553,GO:0005975	AT5G66460.1	-	Glycosyl hydrolase superfamily protein
Cre02.g098050	10	0	0	26	-	-	-	g1994.t1,Cre02.g098050.t1.1	SP	-	-	-	-	-	-	AT3G51970.1	ASAT1,ATASAT1,ATSAT1	acyl-CoA sterol acyl transferase 1
Cre02.g098100	0	2	0	0	-	-	-	g1995.t1,Cre02.g098100.t1.1	M	PF00097	-	-	-	-	-	AT2G32950.1	ATCOP1,COP1,DET340,EMB168,FUS1	Transducin/WD40 repeat-like superfamily protein
Cre02.g098150	8	52	16	96	XYK1	-	-	g1996.t1,Cre02.g098150.t1.1,XYK1	O	PF02782	PTHR10196:SF1,PTHR10196	-	-	-	GO:0005975,GO:0016773	AT2G21370.1	XK-1,XK1	xylulose kinase-1
Cre02.g098200	204	32	0	95	PRT1	-	-	g1997.t1	O	PF00569	PTHR15898,PTHR15898:SF1	-	-	-	GO:0008270	AT3G24800.1	PRT1	proteolysis 1
Cre02.g098250	548	903	358	1085	PPO3	-	-	g1998.t1,Cre02.g098250.t1.1,PPO3	C	PF01243,PF10615	PTHR13343	KOG3374	-	-	GO:0010181	AT3G03890.1	-	FMN binding
Cre02.g098300	9	81	122	233	-	-	-	g1999.t1,Cre02.g098300.t1.1	C	PF03801	PTHR10643	KOG0995	-	K11547	-	AT3G54630.1	-	-
Cre02.g098350	0	0	0	74	-	-	-	g2000.t1	SP	PF00394,PF07731,PF07732	PTHR11709,PTHR11709:SF14	KOG1263	-	-	GO:0016491,GO:0055114,GO:0005507	AT5G01050.1	-	Laccase/Diphenol oxidase family protein
Cre02.g098400	56	241	115	272	-	-	-	g2001.t2, g2001.t1,Cre02.g098400.t1.1	C	-	-	-	-	-	-	-	-	-
Cre02.g098450	518	889	811	2060	EIF2G	Putative eukaryotic translation initiation factor 2 subunit 3, eIF2 gamma subunit	Putative eukaryotic translation initiation factor 2 subunit 3, eIF2 gamma subunit. Also known as EIF2S3 (eIF2 subunit 3)	g2002.t1,Cre02.g098450.t1.1,EIF2G	O	PF00009,PF09173,PF03144	PTHR23115:SF9,PTHR23115	KOG0466	-	K03242	GO:0003924,GO:0005525	AT1G04170.1	EIF2 GAMMA	eukaryotic translation initiation factor 2 gamma subunit
Cre02.g098500	538	176	420	605	-	-	-	g2003.t1,Cre02.g098500.t1.1	M	PF04749	PTHR15907,PTHR15907:SF13	-	-	-	-	AT1G68610.1	PCR11	PLANT CADMIUM RESISTANCE 11
Cre02.g098550	3	4	0	94	-	-	-	g2004.t1	SP	PF00069	PTHR23257:SF325,PTHR23257	KOG0192	-	-	GO:0004672,GO:0005524,GO:0006468	AT5G49470.3	-	PAS domain-containing protein tyrosine kinase family protein
Cre02.g098600	104	22	39	52	-	-	-	g2005.t2, g2005.t1	O	PF00069	PTHR23257:SF341,PTHR23257	-	-	-	GO:0004672,GO:0005524,GO:0006468	AT3G63260.1	ATMRK1	Protein kinase superfamily protein
Cre02.g098650	36	142	40	31	-	-	-	g2006.t1	C	-	-	-	-	-	-	-	-	-
Cre02.g098700	18	0	8	18	-	-	-	g2007.t1,Cre02.g098700.t1.1	M	PF01061,PF00005	PTHR19241	KOG0061	-	-	GO:0016020,GO:0005524,GO:0016887	AT2G01320.3	-	ABC-2 type transporter family protein
Cre02.g098750	9	152	154	219	-	-	-	g2008.t1	M	PF00520,PF00027	PTHR10217:SF393,PTHR10217	KOG0498	-	-	GO:0005216,GO:0006811,GO:0016020,GO:0055085	AT3G02850.1	SKOR	STELAR K+ outward rectifier
Cre02.g098800	275	371	77	182	-	-	-	g2009.t1,Cre02.g098800.t1.1	SP	PF07912,PF07749	PTHR12211	-	-	K09586	GO:0005788,GO:0009306,GO:0005783	AT2G47470.1	ATPDI11,ATPDIL2-1,MEE30,PDI11,UNE5	thioredoxin family protein
Cre02.g098850	138	643	127	312	NTR2	NADPH dependent thioredoxin reductase	NADPH-dependent thioredoxin reductase 2, similar to AtNTRA and AtNTRB targeted to cytosol and mitochondria in Arabidopsis due to alternative initiation of transcription. Apparently no alternative initiation of trancription for this NTR in chlamy but prese	g2010.t1	C	PF07992,PF00070	PTHR11493,PTHR11493:SF38	KOG0404	-	-	GO:0016491,GO:0050660,GO:0055114	AT2G17420.1	ATNTRA,NTR2,NTRA	NADPH-dependent thioredoxin reductase A
Cre02.g098900	0	44	0	149	-	-	-	g2011.t1	C	-	-	-	-	-	-	-	-	-
Cre02.g098950	6	90	4	119	SYP72	Late endosomal Qc-SNARE protein, Syx6/Tlg1/Syp5/6-family (Qc.III.b)	Late endosomal Qc-SNARE protein, Syx6/Tlg1/Syp5/6-family (Qc.III.b). Expressed Protein. Involved in endosomal/cell plate trafficking; part of 2-member gene family of tandemly repeated genes (<-71 <-72). Class Qc.III.b SNARE, targeted to late endosomes	g2012.t1,Cre02.g098950.t1.1	O	PF05739	PTHR12380	KOG3202	-	K08506	GO:0005515	AT3G09740.1	ATSYP71,SYP71	syntaxin of plants 71
Cre02.g099000	1658	1467	1628	2171	SYP71	Late endosomal Qc-SNARE protein, Syx6/Tlg1/Syp5/6-family (Qc.III.b)	Late endosomal Qc-SNARE protein, Syx6/Tlg1/Syp5/6-family (Qc.III.b). Expressed Protein. Involved in endosomal/cell plate trafficking; part of 2-member gene family of tandemly repeated genes (<-71 <-72). Class Qc.III.b SNARE, targeted to late endosomes	g2013.t1,Cre02.g099000.t1.1	O	PF05739	PTHR12380	KOG3202	-	K08506	GO:0005515	AT3G09740.1	ATSYP71,SYP71	syntaxin of plants 71
Cre02.g099050	1	1	29	6	-	-	-	g2014.t1	O	PF00530	PTHR19331,PTHR19331:SF369	-	-	-	GO:0005044,GO:0016020	-	-	-
Cre02.g099055	0	0	0	0	-	-	-	g2015.t1,Cre02.g099055.t1.1	SP	-	-	KOG0487	-	-	-	-	-	-
Cre02.g099100	0	50	0	117	-	-	-	g2016.t1	C	PF00632,PF00415,PF00627	PTHR11254,PTHR11254:SF123	KOG0941	-	-	GO:0005622,GO:0006464,GO:0016881,GO:0005515	AT1G55860.1	UPL1	ubiquitin-protein ligase 1
Cre02.g099150	249	423	664	407	SNAPA1	Alpha-SNAP, SNARE complex protein	Adaptor protein that connects NSF to cis-SNARE complexes. Expressed Protein. Found in the flagellar proteome [PMID: 15998802]. Required for vesicular transport between the endoplasmic reticulum and the Golgi apparatus. Previously annotates as SNAPA1	g2017.t1,Cre02.g099150.t1.1,SNAPA1	O	-	PTHR13768:SF8,PTHR13768	KOG1586	-	-	GO:0006886	AT3G56190.1	ALPHA-SNAP2,ASNAP	alpha-soluble NSF attachment protein 2
Cre02.g099200	241	141	220	433	-	-	-	g2018.t1	O	PF11935,PF12295	PTHR15245:SF10,PTHR15245	-	-	K06100	-	AT5G01400.1	ESP4	HEAT repeat-containing protein
Cre02.g099251	0	0	0	0	-	-	-	g2019.t1	C	PF02517	-	-	-	-	GO:0016020	-	-	-
Cre02.g099300	86	18	24	76	ANK21	Predicted protein with ankyrin repeats	Protein of unknown function with ankyrin repeats	g2020.t1,Cre02.g099300.t1.1,ANK21	O	PF00023	PTHR24198:SF302,PTHR24198	KOG4214	-	-	GO:0005515	AT2G03430.1	-	Ankyrin repeat family protein
Cre02.g099350	13	46	0	140	SRR8	Scavenger receptor cysteine rich (SRCR) protein	Scavenger receptor cysteine-rich protein; contains ligand-binding SRCR domain found in speract/scavenger receptor (PMID: 14995912)	g2021.t1,SRR8	SP	PF00530	PTHR19331,PTHR19331:SF418	-	-	-	GO:0005044,GO:0016020	-	-	-
Cre02.g099400	0	0	0	0	ELG31	Exostosin-like glycosyltransferase	Exostosin-like glycosyltransferases. Contains thiamine pyrophosphate binding conserved site	g2022.t1,ELG31	SP	PF03016	PTHR11062,PTHR11062:SF21	-	-	-	GO:0016020	AT3G57630.1	-	exostosin family protein
Cre02.g099452	35	18	0	72	-	-	-	g2024.t1	O	-	-	-	-	-	-	-	-	-
Cre02.g099500	256	437	1895	1184	CVL1	-	-	g2025.t1, g2025.t2	M	PF01988	-	KOG4473	-	-	-	AT3G25190.1	-	Vacuolar iron transporter (VIT) family protein
Cre02.g099550	354	692	1734	3332	-	-	-	g2026.t1	SP	PF00069	PTHR23257,PTHR23257:SF99	-	-	-	GO:0004672,GO:0005524,GO:0006468	AT5G49470.3	-	PAS domain-containing protein tyrosine kinase family protein
Cre02.g099601	38	8	6	92	-	-	-	g2027.t1	M	-	-	KOG1003	-	-	-	AT5G47690.3	-	binding
Cre02.g099650	815	340	342	490	-	-	-	g2028.t1,Cre02.g099650.t1.1	O	-	-	-	-	-	-	AT3G02420.1	-	-
Cre02.g099700	0	52	30	74	-	-	-	g2029.t1,Cre02.g099700.t1.1	O	-	-	-	-	-	-	-	-	-
Cre02.g099750	8	92	300	181	-	-	-	g2030.t1	O	PF00069	PTHR23257	KOG0192	-	-	GO:0004672,GO:0005524,GO:0006468	AT5G57610.1	-	Protein kinase superfamily protein with octicosapeptide/Phox/Bem1p domain
Cre02.g099800	116	149	38	142	-	-	-	g2031.t1	M	-	-	-	-	-	-	-	-	-
Cre02.g099850	1096	1144	2172	3088	PDC2	Pyruvate dehydrogenase, E1 component, alpha subunit	Pyruvate dehydrogenase (EC 1.2.4.1), E1 component alpha subunit (ODPA, PDC2_E1a). The pyruvate dehydrogenase complex catalyzes the overall conversion of pyruvate to acetyl-CoA and CO(2). It contains multiple copies of three enzymatic components: pyruvate	g2032.t1,PDC2	O	PF00676	PTHR11516,PTHR11516:SF5	KOG0225	1.2.4.1	K00161	GO:0008152,GO:0016624	AT1G01090.1	PDH-E1 ALPHA	pyruvate dehydrogenase E1 alpha
Cre02.g099879	1155	666	223	2886	-	-	-	g2033.t1,Cre02.g099879.t1.1	M	-	-	-	-	-	-	-	-	-
Cre02.g099900	0	18	28	42	-	-	-	g2034.t1,Cre02.g099900.t1.1	C	-	-	-	-	-	-	-	-	-
Cre02.g099950	8	26	308	20	-	-	-	g2035.t1,Cre02.g099950.t1.1	SP	-	-	-	-	-	-	-	-	-
Cre02.g100000	453	910	3	815	RPA30,RFA2	Replication protein A, 30 kDa subunit	Replication protein A 30 kDa DNA-binding subunit; homologous to eukaryotic RPA 30 kDa subunit; RP-A; RF-A; Replication factor-A protein 2. Previously annotated as RPA30	g2036.t1,Cre02.g100000.t1.1,RFA2,RPA30	O	PF01336,PF08784	PTHR13989	KOG3108	-	K10739	GO:0003676	AT3G02920.2	ATRPA32B,RPA32B	Replication protein A, subunit RPA32
Cre02.g100050	38	83	0	463	PHX6	-	-	g2037.t1,Cre02.g100050.t1.1,PHX6	C	-	PTHR10869	-	-	-	-	AT3G28490.1	-	Oxoglutarate/iron-dependent oxygenase
Cre02.g100100	5	38	1	29	-	-	-	g2038.t1	O	PF00847	-	-	-	-	GO:0003700,GO:0006355	AT5G57390.1	AIL5,CHO1,EMK	AINTEGUMENTA-like 5
Cre02.g100150	0	30	0	0	-	-	-	g2039.t1,Cre02.g100150.t1.1	C	-	-	-	-	-	-	-	-	-
Cre02.g100200	2355	2666	1411	2384	NUOP3	NADH:ubiquinone oxidoreductase 22 kDa subunit	Mitochondrial NADH:ubiquinone oxidoreductase (Complex I) 22 kDa subunit precursor, mitochondrial [AAS58502; PMID: 15710684, PMID: 15450959]; similar to At3g07480 gene product; unknown evolutionary origin	g2040.t1,Cre02.g100200.t1.1	M	-	-	-	-	-	-	-	-	-
Cre02.g100250	46	8	24	32	-	-	-	g2041.t2, g2041.t1,Cre02.g100250.t1.1	O	-	PTHR19305	KOG3065	-	-	-	AT1G13890.1	ATSNAP30,SNAP30	soluble N-ethylmaleimide-sensitive factor adaptor protein 30
Cre02.g100300	5313	5396	4198	12281	-	-	-	g2042.t1	O	PF00454	PTHR15245,PTHR15245:SF11	KOG2381	-	-	GO:0016773	AT1G13640.1	-	Phosphatidylinositol 3- and 4-kinase family protein
Cre02.g100350	15	4	86	134	-	-	-	g2043.t1,Cre02.g100350.t1.1	O	-	-	-	-	-	-	-	-	-
Cre02.g100400	145	295	209	885	-	-	-	g2044.t1,Cre02.g100400.t1.1	C	-	-	-	-	-	-	-	-	-
Cre02.g100450	55	115	170	279	CYG20	Adenylate/guanylate cyclase	Similar to guanylate cyclase 1 (GCYB2) from Homo sapiens, possible acid phosphatase	g2045.t1	M	PF00211	PTHR11920	-	-	-	GO:0009190,GO:0016849,GO:0035556	-	-	-
Cre02.g100500	74	9	72	178	CYG22	Adenylate/guanylate cyclase	Similar to guanylate cyclase 1 (GCYB2) from Homo sapiens	g2046.t2, g2046.t1	M	PF00211	PTHR11920	-	-	-	GO:0009190,GO:0016849,GO:0035556	-	-	-
Cre02.g100533	4	8	16	129	-	-	-	g2047.t1	C	-	-	-	-	-	-	-	-	-
Cre02.g100566	4	0	12	72	-	-	-	g2048.t1	-	-	-	-	-	-	-	-	-	-
Cre02.g100600	111	61	52	140	-	-	-	g2049.t1	SP	-	-	-	-	-	-	-	-	-
Cre02.g100633	28	14	642	496	-	-	-	g2050.t1	C	-	-	-	-	-	-	-	-	-
Cre02.g100666	0	4	21	2	-	-	-	g2051.t1	M	-	-	-	-	-	-	-	-	-
Cre02.g100700	4	18	114	85	-	-	-	g2052.t1	SP	-	-	-	-	-	-	-	-	-
Cre02.g100750	50	10	0	1	-	-	-	g2055.t1,Cre02.g100750.t1.1	SP	-	-	-	-	-	-	-	-	-
Cre02.g100800	41	32	0	210	-	-	-	g2056.t1	O	PF00400	PTHR22847:SF140,PTHR22847	KOG0266	-	-	-	AT5G25150.1	TAF5	TBP-associated factor 5
Cre02.g100850	0	0	20	94	-	-	-	g2057.t1	O	PF07690,PF00083	PTHR24064	KOG0255	-	-	GO:0016021,GO:0055085,GO:0022857	AT3G20660.1	4-Oct,AtOCT4	organic cation/carnitine transporter4
Cre02.g100876	12	19	54	77	-	-	-	g2058.t1	C	-	-	-	-	-	-	-	-	-
Cre02.g100900	6	0	0	184	-	-	-	g2059.t1,Cre02.g100900.t1.1	O	PF01753	-	-	-	-	GO:0008270	-	-	-
Cre02.g100950	0	32	66	74	-	-	-	g2060.t1	M	PF00023	-	-	-	-	GO:0005515	-	-	-
Cre02.g101000	92	26	59	0	URK1	-	-	g2061.t1,URK1	C	-	PTHR10285,PTHR10285:SF29	-	-	-	-	AT1G03030.1	-	P-loop containing nucleoside triphosphate hydrolases superfamily protein
Cre02.g101050	2	62	0	30	-	-	-	g2062.t1	SP	-	-	-	-	-	-	-	-	-
Cre02.g101100	0	6	130	0	-	-	-	g2063.t1	C	PF09756	PTHR13270	KOG3054	-	-	-	AT4G27120.1	-	-
Cre02.g101150	136	40	152	8	-	-	-	g2064.t2, g2064.t1,Cre02.g101150.t1.1	O	PF00651	PTHR26379,PTHR26379:SF178	-	-	-	GO:0005515	-	-	-
Cre02.g101200	21	6	10	32	-	-	-	g2065.t1,Cre02.g101200.t1.1	O	PF03765,PF00650	PTHR23324:SF4,PTHR23324	-	-	-	-	AT3G51670.1	-	SEC14 cytosolic factor family protein / phosphoglyceride transfer family protein
Cre02.g101250	3	60	2	108	-	-	-	g2066.t1,Cre02.g101250.t1.1	O	-	PTHR23125	-	-	-	-	AT4G33210.1	SLOMO	F-box family protein
Cre02.g101300	2	114	215	250	-	-	-	g2067.t1,Cre02.g101300.t1.1	O	PF00651	PTHR26379,PTHR26379:SF178	-	-	-	GO:0005515	AT3G43700.1	ATBPM6,BPM6	BTB-POZ and MATH domain 6
Cre02.g101350	145127	440787	391568	187826	RPL10A,RPL10a	Ribosomal protein L10a, component of cytosolic 80S ribosome and 60S large subunit	Cytosolic 80S ribosomal protein L10a; Cytosolic 60S large ribosomal subunit protein L10a	g2068.t1,Cre02.g101350.t1.1,RPL10a	O	PF00687	PTHR23105:SF4,PTHR23105	KOG1570	-	K02865	GO:0003723,GO:0003735,GO:0006412,GO:0015934	AT5G22440.1	-	Ribosomal protein L1p/L10e family
[truncated: 15,746 more rows]
[truncated: 7 more columns]
