# Supplementary material for: Systematic identification and characterization of genes in the regulation and biogenesis of photosynthetic machinery
Source: Cell. Author manuscript; Available in PMC 2024 Jan 2. (PMC10760936; doi:10.1016/j.cell.2023.11.007)
Supplement: MMC3 [file NIHMS1945839-supplement-MMC3.xlsx]

## Sheet: Table S3A
Table S3A - Genes represented in the proteomic experiments
Gene	Name in Figure 4	Was the gene a hit in our pooled backcrossing experiment? (1 if yes)	Was this gene's function in photosynthesis previously characterized? (1 if yes)	Was the photosynthesis-deficient phenotype of a mutant in this gene rescued by transformation with a wild-type copy of the gene in this work? (1 if yes)	Experiment 1 name	Experiment 2 name	Proteomic phenotype	Notes
Cre10.g420350	psae	1	1	0	R34	P11	local
Cre09.g412100	psaf	1	1	0	R31	P18	local
Cre02.g105650	lpa2	1	1	0	R26	P2	PSII depletion
Cre13.g578650	hcf173	1	1	1	R52	P48	PSII depletion
Cre16.g658950	piir1	1	0	0	R71	P52	PSII depletion
Cre10.g430150	lpa1	1	1	0	R91	P95	PSII depletion
Cre09.g416200	mbb1	0	1	0	R30	P17	PSII depletion	Was not a hit in our pooled backcrossing but was included because it was previously known to be required for photosynthesis, was a low-confidence hit in Li 2019, and had few reads in all our experiments
Cre06.g281800	piir2	0	0	0	R68	P61	PSII depletion	Was not a hit in our pooled backcrossing but was included because it was a high-confidence hit in Li 2019 and had few reads in all our experments
Cre01.g037800	trx21	1	0	0	H02	R2	PSII depletion
Cre12.g485850	cpld64	1	0	1	R50	P46	B6F depletion
Cre17.g702150	ccs5	1	1	0	R16	P30	B6F depletion
Cre09.g415500	tca1	1	1	0	R45	P38	B6F depletion
Cre12.g501550	cbr1	1	0	0	R110	P105	B6F depletion
Cre12.g524500	rmt2	1	0	0	R65	P57	PSI depletion
Cre09.g394150	raa1	1	1	0	C12	E10	PSI depletion
Cre12.g531050	raa3	1	1	0	R22	P9	PSI depletion
Cre09.g390060	raa4	0	1	0	R88	P79	PSI depletion	Was not a hit in our pooled backcrossing but was included because it was previously known to be required for photosynthesis, was a low-confidence hit in Li 2019, and had few reads in all our experiments
Cre10.g440000	raa8	1	1	0	E11	B07	PSI depletion
Cre07.g350700	raa6	1	1	1	R14	P28	PSI depletion
Cre17.g698750	raa12	1	0	0	R13	P26	PSI depletion
Cre17.g728850	raa15	1	0	1	R48	P41	PSI depletion
Cre01.g027150	hel5	1	0	0	R10	P23	PSI depletion
Cre13.g566400	raa17	1	0	1	R82	R132	PSI depletion
Cre07.g351825	raa18	1	0	0	R37	P14	PSI depletion
Cre01.g014000	pir1	1	0	1	R1	D07	PSI depletion
Cre06.g269200	cya7	1	0	0	R81	P77	PSI depletion
Cre12.g553800	pir2	1	0	0	R36	P13	PSI depletion
Cre01.g012200	pir3	1	0	0	R74	P67	PSI depletion
Cre09.g389615	mac1	1	1	0	R118	P81	PSI depletion
Cre02.g091750	pir4	1	0	0	R32	P19	PSI depletion
Cre15.g639550	pir5	1	0	0	R102	P88	PSI depletion
Cre06.g259900	atpc	1	1	0	R33	P20	ATP synthase depletion
Cre08.g358350	tda1	1	1	0	R11	P24	ATP synthase depletion
Cre06.g273700	hcf136	1	1	0	R123	R94	ATP synthase depletion
Cre02.g142266	lhr1	1	1	0	R76	P69	Light harvesting complex depletion
Cre14.g616700	lhr2	1	0	0	R73	P66	Light harvesting complex depletion
Cre10.g458350	srr16	1	0	0	R114	P109	Light harvesting complex depletion
Cre01.g016350	lhr4	1	0	0	R43	P36	Light harvesting complex depletion
Cre01.g001000	lhr5	1	0	0	R90	P84	Light harvesting complex depletion
Cre06.g298300	mrl1	0	1	0	R133	P4	robisco depletion	Li_High_conf
Cre50.g761497	psr26	1	0	0	R119	R78	ribosomal proteins depletion
Cre07.g349300	hel41	1	0	0	R15	P29	ribosomal proteins depletion
Cre02.g110500	psr8	1	0	0	R99	P97	ribosomal proteins depletion
Cre06.g307551	msr1	1	0	0	R112	P107	multi complexes depletion
Cre03.g185200	cpl3	1	1	0	C11	B10	multi complexes depletion
Cre16.g659050	mend	1	1	0	R131	P25	multi complexes depletion
Cre02.g090200	msr3	1	0	0	R111	P106	multi complexes depletion
Cre01.g015500	cgl91	1	0	0	R80	P76	multi complexes depletion
Cre12.g524250	msr5	1	0	0	R29	P16	multi complexes depletion
Cre11.g481115	msr6	1	0	0	R87	P85	multi complexes depletion
Cre01.g045902	hcf101	1	1	0	R69	P65	multi complexes depletion
Cre05.g242000	chld	1	1	0	R41	P34	multi complexes depletion
Cre12.g498550	chlm	1	1	1	R95	P92	multi complexes depletion
Cre12.g545101	xdh1	1	0	0	R115	P110	multi complexes depletion
Cre01.g009765	msr2	1	0	0	R93	P98	multi complexes depletion
Cre10.g423500	hmo1	1	1	0	A4	P21	multi complexes depletion
Cre02.g144750	ptb4	1	0	0	R96	P93	multi complexes depletion
Cre09.g400312	msr8	1	0	0	R135	R97	multi complexes depletion
Cre10.g448950	pmr1	1	0	1	R20	P7	multi complexes depletion
Cre07.g341850	cif2	1	1	0	R92/V4	P96	multi complexes depletion
Cre12.g560550	mtf1	1	0	1	R53	P42	multi complexes depletion
Cre06.g309000	lcia	1	1	0	R103	P99
Cre09.g394473	lci9	1	1	0	R98	R127
Cre10.g452800	lcib	1	1	0	R21	P8
Cre11.g467712	saga1	1	1	0	P5	R18
Cre06.g259100	saga3	0	1	0	P22	R9		Was not a hit in our pooled backcrossing but was included because it was a high-confidence hit in Li 2019
Cre12.g497300	cas1	1	1	0	R23	P10
Cre12.g514050	gsf1	1	1	0	R61	P50
Cre12.g510650	fbp2	1	1	0	R54	P45
Cre12.g524300	cgl71	1	1	0	R19	P6
Cre06.g256300	psr7	1	0	0	R116	P111
Cre16.g675246	psr6	1	0	0	R46	P39
Cre16.g666050	cpld49	1	1	0	R59	P58
Cre03.g188700	psr16	1	1	0	E09	R6
Cre16.g649433	psr17	1	0	0	R60	P60
Cre01.g008550	psr23	0	0	0	R66	P62		Was not a hit in our pooled backcrossing but was included because it was a high-confidence hit in Li 2019
Cre14.g616600	fzl	1	1	0	R51	P44
Cre03.g194200	pdh2	1	1	0	R40C	R40
Cre03.g153200	psr13	1	0	0	R105	P86
Cre17.g715801	psr15	1	0	0	R62	P75
Cre06.g294950	enr1	1	0	0	R106	P102
Cre09.g396920	psr22	1	0	0	R101	P89
Cre06.g260250	cem1	1	1	0	R134	R49
Cre09.g415700	cah3	1	1	0	R28	P15
Cre07.g316050	cdj2	1	0	0	R64	P55
Cre10.g433400	psr1	1	0	1	R120	P83
Cre01.g009500	cdpk3	1	0	0	R113	P108
Cre09.g388372	rat2	1	1	0	R129	P47
Cre10.g424775	ctp2	1	1	0	R38C	P31
Cre03.g158900	dla2	1	1	0	R39C	R39
Cre13.g572100	psr20	1	0	0	R55	P49
Cre16.g668700	psr24	0	0	0	R109	P104		Was not a hit in our pooled backcrossing but was included because it was almost a hit in our data, was a hit in Wakao 2021, and was a low-confidence hit in Li 2019
Cre05.g243800	psb27	1	1	1	R121	R72
Cre10.g466500	cpl12	1	0	1	R75	P68
Cre02.g073900	psr11	1	0	0	R25	P1
Cre06.g279500	cpl6	1	0	1	R57	P54
Cre09.g396250	vte5	1	0	0	R63	P53
Cre13.g608000	psr10	1	0	0	R84	P78
Cre01.g019550	psr18	1	0	0	R77	P72
Cre02.g073850	cgl54	1	0	1	R3	E07

## Sheet: Table S3B
Table S3B - Proteomic data		Gene →	Cre10.g420350	Cre10.g420350	Cre09.g412100	Cre09.g412100	Cre02.g105650	Cre02.g105650	Cre13.g578650	Cre13.g578650	Cre16.g658950	Cre16.g658950	Cre10.g430150	Cre10.g430150	Cre09.g416200	Cre09.g416200	Cre06.g281800	Cre06.g281800	Cre01.g037800	Cre01.g037800	Cre12.g485850	Cre12.g485850	Cre17.g702150	Cre17.g702150	Cre09.g415500	Cre09.g415500	Cre12.g501550	Cre12.g501550	Cre12.g524500	Cre12.g524500	Cre09.g394150	Cre09.g394150	Cre12.g531050	Cre12.g531050	Cre09.g390060	Cre09.g390060	Cre10.g440000	Cre10.g440000	Cre07.g350700	Cre07.g350700	Cre17.g698750	Cre17.g698750	Cre17.g728850	Cre17.g728850	Cre01.g027150	Cre01.g027150	Cre13.g566400	Cre13.g566400	Cre07.g351825
		Mutant ID →	LMJ.RY0402.054912	LMJ.RY0402.054912	LMJ.RY0402.129648	LMJ.RY0402.129648	LMJ.RY0402.141537	LMJ.RY0402.141537	LMJ.RY0402.048288	LMJ.RY0402.048288	LMJ.RY0402.232179	LMJ.RY0402.232179	LMJ.RY0402.189682	LMJ.RY0402.189682	LMJ.RY0402.067636	LMJ.RY0402.067636	LMJ.RY0402.051810	LMJ.RY0402.051810	LMJ.RY0402.067880	LMJ.RY0402.067880	LMJ.RY0402.234057	LMJ.RY0402.234057	LMJ.RY0402.042908	LMJ.RY0402.042908	LMJ.RY0402.091258	LMJ.RY0402.091258	LMJ.RY0402.097626	LMJ.RY0402.097626	LMJ.RY0402.218234	LMJ.RY0402.218234	LMJ.RY0402.229225	LMJ.RY0402.245355	LMJ.RY0402.184810	LMJ.RY0402.184810	LMJ.RY0402.155820	LMJ.RY0402.155820	LMJ.RY0402.145067	LMJ.RY0402.151298	LMJ.RY0402.208103	LMJ.RY0402.208103	LMJ.RY0402.172206	LMJ.RY0402.172206	LMJ.RY0402.254076	LMJ.RY0402.254076	LMJ.RY0402.127458	LMJ.RY0402.127458	LMJ.RY0402.133008	LMJ.RY0402.133008	LMJ.RY0402.208344
		Experiment name →	R34	P11	R31	P18	R26	P2	R52	P48	R71	P52	R91	P95	R30	P17	R68	P61	H02	R2	R50	P46	R16	P30	R45	P38	R110	P105	R65	P57	C12	E10	R22	P9	R88	P79	E11	B07	R14	P28	R13	P26	R48	P41	R10	P23	R82	R132	R37
		11plex name →	set6	set4	plex8	plex6	plex8	plex5	set5	set3	set9	set8	set12	set11	plex8	plex6	set7	set4	plex1	plex4	set2	set6	plex9	plex3	set2	plex7	set17	set16	set10	set3	plex1	plex2	plex9	plex5	set13	set9	plex1	plex2	plex9	plex3	plex9	plex3	set4	set3	plex4	plex3	set12	set18	set1
CreID	Name	Description
Cre06.g252000	182390p	182390p OS=Chlamydomonas reinhardtii OX=3055 GN=182390p PE=4 SV=1	-0.094942	-0.507288	NaN	NaN	NaN	NaN	0.204993	-0.00626047	NaN	NaN	NaN	NaN	NaN	NaN	NaN	0.846404	NaN	NaN	-0.461495	-0.0812555	NaN	-0.00378577	-0.0733908	NaN	0.042566	NaN	NaN	0.0696279	NaN	NaN	NaN	NaN	NaN	NaN	NaN	NaN	NaN	0.123025	NaN	0.112843	-0.302984	-0.205744	NaN	0.00378577	NaN	0.631984	0.237623
Cre08.g358526	AAA1	ADP,ATP carrier protein OS=Chlamydomonas reinhardtii OX=3055 GN=AAA1 PE=3 SV=1	0.00860399	0.0490219	-0.0806513	0.0386956	-0.18143	0.260712	0.0912514	0.209487	0.296455	-0.0380083	0.1307	-0.164865	0.429555	-0.226612	0.407548	0.0245671	-0.643454	-0.238741	-0.388424	-0.188636	-0.165048	0.0107912	0.186549	0.00146936	-0.214641	-0.148261	0.0201159	-0.047306	0.0359069	-0.108255	-0.00910432	-0.0630275	-0.332037	-0.115417	-0.0183883	0.0990357	0.315995	-0.0107912	0.175842	-0.608189	-0.14631	-0.127879	0.20144	0.145337	0.133484	0.328278	0.127437
Cre03.g206600	AAD1	Acetohydroxyacid dehydratase OS=Chlamydomonas reinhardtii OX=3055 GN=AAD1 PE=3 SV=1	0.518665	0.307114	0.115994	-9.42057e-05	-0.163804	0.102564	0.0294719	0.259283	0.547198	0.59688	-0.0529888	-0.316515	0.140093	0.20599	-0.0693715	-0.0262763	2.33353	0.0604581	-0.0299879	0.235207	-0.0965835	-0.0373091	0.182522	0.0813786	-0.00412018	-0.0903047	-0.107667	-0.0899729	0.174545	2.09344	-0.222195	0.0196123	0.202542	-0.569533	-0.259228	0.120618	0.217549	-0.0862753	0.149802	-0.155033	-0.0560729	-0.0514194	-1.28579	0.130921	-0.0875791	0.0894432	0.100803
Cre10.g434750	AAI1	Acetohydroxy acid isomeroreductase OS=Chlamydomonas reinhardtii OX=3055 GN=AAI1 PE=3 SV=1	-0.0841291	-0.0733206	-0.0694988	-0.0326644	-0.0205851	0.218682	-0.13693	0.0185916	0.192862	0.183261	-0.141129	-0.172046	-0.00600089	-0.0689134	0.172647	-0.128521	1.87052	0.016563	-0.175329	-0.0696084	-0.122372	0.00610173	0.145546	0.198912	-0.245991	-0.0549822	0.0207334	-0.142274	0.0661372	1.57127	-0.154324	-0.0476143	0.174074	-0.0681562	-0.363366	0.313332	0.157617	-0.13464	0.243195	-0.178217	-0.0155152	0.0952759	-0.63389	0.158528	-0.0391236	0.194677	0.0196366
Cre10.g451950	AAT1	Alanine aminotransferase OS=Chlamydomonas reinhardtii OX=3055 GN=AAT1 PE=4 SV=1	0.393299	0.454898	0.0951139	0.233407	-0.602582	-0.122217	-0.0111505	0.242907	-0.0920323	0.0215457	-0.198596	-0.47126	0.184502	0.194591	-0.0873554	-0.386988	1.67306	0.0723392	0.348433	0.440253	-0.0962476	0.0975157	-0.0031427	0.00594597	-0.0599102	-0.620097	0.505651	-0.114568	0.497949	2.18683	0.0263617	0.0476725	0.225814	0.154065	-0.00477939	0.650393	0.184886	-0.295661	0.3359	0.244802	-0.502481	0.0152763	-0.724455	0.0348385	-0.440109	-0.0202431	0.0567288
Cre16.g673109	ACP1	Acyl carrier protein OS=Chlamydomonas reinhardtii OX=3055 GN=ACP1 PE=2 SV=1	-0.00749701	NaN	0.137791	-0.575442	0.181216	NaN	0.126606	NaN	-0.0795459	0.0889416	NaN	-0.116608	-0.658646	0.129067	-0.850569	NaN	NaN	NaN	-0.037297	0.261308	0.332624	NaN	0.106939	-0.755387	0.156168	-0.0506193	-0.606788	NaN	NaN	0.142208	0.204554	NaN	0.0699953	-0.0364459	NaN	-0.982997	-1.33067	NaN	-0.329654	NaN	NaN	NaN	NaN	NaN	NaN	-0.0329699	-0.335474
Cre13.g577100	ACP2	Acyl carrier protein OS=Chlamydomonas reinhardtii OX=3055 GN=ACP2 PE=2 SV=1	-0.0793307	-0.301235	0.38817	-0.580428	0.565398	-0.82694	0.290273	0.265595	0.469683	0.399937	-0.286633	0.262301	-0.248611	0.569455	-1.22752	-0.358311	0.986293	0.852705	-0.0402763	0.0431262	0.774264	0.346831	0.181989	-0.230969	0.0282776	0.0175686	-0.815894	-0.0339316	0.0662037	0.966589	-0.0415002	0.540706	0.321497	-0.364721	-0.356995	-0.581484	-1.12989	0.654197	-0.387932	0.201055	0.501278	-0.453094	-1.87351	-0.0568635	0.295124	-0.23921	0.0482754
Cre01.g055408	ACS2	Acetyl CoA synthetase OS=Chlamydomonas reinhardtii OX=3055 GN=ACS2 PE=3 SV=1	0.372356	0.54287	0.108634	0.138716	0.00460448	0.167357	0.128349	0.252707	0.339285	0.119427	0.0251357	-0.113345	0.233037	0.0532112	0.294645	0.31423	2.15606	-0.396757	0.0196581	-0.116618	0.158248	0.154935	-0.0752043	-0.0442959	-0.106158	-0.342533	-0.908417	0.0894394	-0.022114	1.8094	-0.211753	0.159553	0.138309	-1.11694	-0.401193	0.627855	0.303816	-0.0278339	0.358826	-0.0237977	0.0512606	0.0216331	-1.13542	-0.0485344	-0.0404907	-0.193982	0.2388
Cre07.g353450	ACS3	Acetyl-coenzyme A synthetase OS=Chlamydomonas reinhardtii OX=3055 GN=ACS3 PE=3 SV=1	0.0490053	0.282032	-0.200177	0.13195	-0.00243179	0.0881543	-0.0721436	-0.0776375	-0.0189835	0.0811741	-0.00869897	-0.770984	0.00243179	-0.0162426	0.0799834	0.162549	1.42007	-0.181486	-0.122959	-0.0335171	-0.406255	-0.0325461	0.0521167	-0.000668459	-0.060643	-0.231816	-0.466647	-0.114073	-0.918098	1.83398	-0.395137	-0.231772	0.938461	1.15475	0.830165	0.301274	0.329761	0.105775	0.185285	0.0164264	0.0123094	0.0132924	-1.2923	0.0276884	0.0939811	-0.0708299	0.0247434
Cre03.g176833	ACT2	Actin-like protein OS=Chlamydomonas reinhardtii OX=3055 GN=ACT2 PE=3 SV=1	NaN	NaN	NaN	NaN	NaN	NaN	NaN	-0.0471837	NaN	NaN	NaN	NaN	NaN	NaN	NaN	NaN	NaN	NaN	NaN	NaN	NaN	NaN	NaN	NaN	NaN	NaN	NaN	-0.0349981	NaN	NaN	NaN	NaN	NaN	NaN	NaN	NaN	NaN	NaN	NaN	NaN	NaN	0.327452	NaN	NaN	NaN	NaN	NaN
Cre13.g576400	ADCL1	Aminotransferase OS=Chlamydomonas reinhardtii OX=3055 GN=ADCL1 PE=4 SV=1	0.0936859	0.0103666	-0.11688	0.126427	-0.500411	0.232311	-0.0563761	0.0799849	0.340025	0.0751039	0.147954	0.156185	0.419819	-0.125917	0.0563316	-0.118761	-0.1305	0.0765757	0.191721	-0.104809	NaN	0.0229121	0.30357	0.270119	-0.0471981	-0.0355792	-0.263951	-0.260919	-0.0905001	0.0863528	NaN	0.29011	0.0108132	-0.0105482	0.457529	0.0210998	NaN	0.0846065	NaN	-0.254677	0.0162325	0.016136	0.342161	-0.0229121	-0.0289936	0.0272244	0.087115
Cre17.g746997	ADH1	Dual function alcohol dehydrogenase / acetaldehyde dehydrogenase OS=Chlamydomonas reinhardtii OX=3055 GN=ADH1 PE=4 SV=1	-0.491616	-0.624373	0.00261653	0.203724	-0.0570228	-0.12121	0.209416	-0.187922	-0.54437	-0.203353	0.208419	0.114221	0.292299	0.291494	0.706327	0.00778398	-0.171157	-0.550379	-0.0686743	-0.0202445	0.159899	0.0522917	-1.01619	-0.769214	0.341157	0.0564689	0.659581	0.196662	0.106379	-0.0384545	0.24803	0.212953	-1.01373	0.431975	-0.281211	0.200794	-0.354699	-0.163701	-0.376125	-0.0440125	0.113957	0.167726	-0.870135	-0.24659	0.514892	-0.00631127	-0.0714727
Cre12.g494850	ADK3	Adenylate kinase 3 OS=Chlamydomonas reinhardtii OX=3055 GN=ADK3 PE=3 SV=1	-0.489723	0.00422265	-0.345679	0.0225351	0.214875	-0.355487	0.161309	0.159839	0.681018	0.00488625	-0.00335855	-0.0985958	-0.0812126	0.223163	0.00442392	-0.633213	1.29048	-0.133139	0.0727147	0.129534	0.442807	0.188072	-0.10902	-0.507071	0.0484266	-0.193779	NaN	-0.150201	-0.223125	1.33039	0.207287	0.214567	0.105682	-0.943591	0.0319255	0.367063	-0.135104	-0.0278781	-0.0476129	0.129466	-0.0225165	0.0789157	-1.99384	-0.365166	-0.402944	-0.141093	-0.00500799
Cre06.g262050	AEP1	Aldose 1-epimerase OS=Chlamydomonas reinhardtii OX=3055 GN=AEP1 PE=3 SV=1	-0.242962	-0.19923	NaN	NaN	NaN	-0.093417	0.208717	0.0674803	-0.629331	-0.429837	-0.0584716	-0.237247	NaN	NaN	-0.289068	-0.133782	-0.657924	NaN	-0.313888	-0.296874	NaN	0.216808	-0.19114	-0.357196	0.232272	NaN	0.773384	-0.00873723	0.123561	-0.647197	NaN	0.0371602	-0.567684	0.193197	0.455912	0.145828	NaN	-0.0668735	NaN	-0.0099384	-0.160126	-0.314342	NaN	0.0203134	0.0312068	0.0401632	0.0062366
Cre06.g278350	AGD1	Arogenate/prephenate dehydrogenase OS=Chlamydomonas reinhardtii OX=3055 GN=AGD1 PE=4 SV=1	0.521127	NaN	0.497631	0.0217268	-0.34332	NaN	NaN	NaN	0.386598	0.190348	-0.00615109	-0.535182	0.0587643	-0.0946318	NaN	NaN	0.373546	NaN	NaN	0.366765	0.0207916	-0.0488969	NaN	-0.123094	NaN	NaN	0.077305	NaN	0.0274857	0.381352	-0.0848598	NaN	0.0343285	-0.213336	-0.359355	0.603519	-0.197499	-0.0137927	0.482644	0.145119	NaN	NaN	NaN	-0.0561589	-0.380416	NaN	NaN
Cre10.g456100	AGG3	AGG3 OS=Chlamydomonas reinhardtii OX=3055 GN=AGG3 PE=2 SV=1	-0.105609	0.0233314	-0.447184	NaN	0.000604912	NaN	0.172521	-0.0521606	0.128711	-0.01996	-0.0387698	-0.147987	-0.000604912	NaN	-0.299294	0.461301	0.29027	NaN	NaN	-0.282388	-0.098495	NaN	NaN	-0.294502	NaN	NaN	0.136441	-0.070199	-0.15106	NaN	-0.101619	NaN	-0.404805	-0.095388	0.0287146	NaN	0.0126994	NaN	0.04924	NaN	-0.153296	0.132889	NaN	NaN	0.261429	0.0319814	0.0824571
Cre01.g015000	AGK1	Acetylglutamate kinase-like protein OS=Chlamydomonas reinhardtii OX=3055 GN=AGK1 PE=3 SV=1	0.613911	0.879656	-0.0653408	0.00487314	0.0309024	0.256712	-0.0282317	-0.0304101	0.0812625	0.135425	-0.00672426	-0.033211	-0.131761	-0.0290617	0.00683622	-0.0480891	-0.309179	-0.245855	-0.00126162	0.0182426	-0.158773	-0.0190994	0.0584614	-0.105187	-0.0145037	0.235274	-0.0852391	0.00897394	0.011576	0.0251617	-0.0631871	-0.0643885	0.0612409	-0.0759094	0.153013	-0.0251617	0.000679334	0.00091472	-0.102272	-0.0896031	0.00744677	-0.0819029	0.0544904	0.0764687	0.220127	-0.0516514	-0.00914875
Cre09.g416050	AGS1	Argininosuccinate synthase OS=Chlamydomonas reinhardtii OX=3055 GN=AGS1 PE=3 SV=1	0.191654	0.226172	0.065234	-0.0538652	-0.179544	-0.00684209	-0.089327	0.15865	0.0821859	0.002351	-0.0315766	-0.0228674	0.0410686	0.0501465	-0.00903861	-0.0866152	1.96087	0.216768	-0.121565	-0.013822	-0.0631931	0.111534	0.0795652	-0.0745607	0.00175841	0.139437	-0.157688	0.0771812	0.0910242	1.76244	0.00201522	0.00684209	0.166512	-0.0351724	-0.0910242	0.102195	0.0217338	-0.0985866	-0.0502835	-0.029181	-0.137832	-0.299568	-1.33672	0.0817653	-0.0236435	0.00300122	0.00375649
Cre06.g294650	AGT1	Alanine-glyoxylate transaminase OS=Chlamydomonas reinhardtii OX=3055 GN=AGT1 PE=3 SV=1	-0.110448	0.092237	-0.0261597	0.096997	0.00114586	-0.0167981	0.0355126	0.00400519	-0.00411571	-0.0460932	-0.0155028	-0.316863	0.0822781	-0.00836964	-0.232248	0.0985216	1.5732	0.0426598	-0.109787	0.0490605	0.153823	0.376329	0.0544917	-0.0500334	-0.0374976	0.0405136	0.607375	-0.162484	0.0336575	1.82192	0.122277	0.279573	0.146899	0.597439	-0.185084	-0.0310577	0.173727	0.0187778	-0.221052	-0.0897971	-0.240722	-0.20188	-1.24649	-0.0462704	-0.0259463	-0.279742	0.0239515
Cre02.g091050	ALAD	Delta-aminolevulinic acid dehydratase OS=Chlamydomonas reinhardtii OX=3055 GN=ALAD PE=3 SV=1	0.0124434	0.0110194	0.110928	0.0839811	-0.0140222	0.0569549	-0.172157	0.0307302	-0.127913	-0.154657	0.020537	-0.0829565	0.0278223	-0.0251575	0.00382989	-0.141065	1.54666	0.233579	-0.0866269	-0.0124434	-0.0675775	0.201306	-0.0305254	0.193435	-0.117226	-0.131652	-0.0458851	0.19479	0.0214642	0.709828	0.0840724	0.00256417	0.353386	-0.0412682	-1.65964	0.0101108	0.0499909	-0.129708	0.148715	-0.0654917	0.166411	-0.178263	-0.0569754	0.0305014	-0.265321	-0.0133154	0.0903218
Cre12.g520350	ALD1	Aldehyde dehydrogenase OS=Chlamydomonas reinhardtii OX=3055 GN=ALD1 PE=4 SV=1	-0.155139	-0.674274	NaN	NaN	NaN	NaN	-0.0478506	-0.334132	-1.06019	-0.549771	0.177658	-0.632647	NaN	NaN	0.482119	0.0128992	0.713598	-0.128977	0.367774	0.0861565	NaN	NaN	-0.694449	NaN	0.0431952	-0.176586	1.51489	-0.0317426	-0.27183	NaN	NaN	NaN	-0.0378669	0.592587	0.0291478	NaN	NaN	NaN	NaN	NaN	0.156295	-0.163026	-0.387033	NaN	-0.185398	-0.0370117	NaN
Cre09.g386650	ANT1	Adenine nucleotide translocator OS=Chlamydomonas reinhardtii OX=3055 GN=ANT1 PE=3 SV=1	-0.239517	-0.19853	-0.254848	0.0917272	-0.177898	0.0206765	0.0361361	-0.159002	-0.284439	-0.00917994	0.0535456	-0.0163988	-0.090931	-0.0898849	0.211461	0.0904326	-0.409396	-0.233575	-0.164425	-0.0606321	-0.087778	0.0507321	-0.161228	-0.132957	-0.0058373	0.109173	0.200557	-0.0495144	-0.0984862	-0.132791	0.000350844	-0.0680538	0.00223433	0.0339619	0.416785	0.476089	-0.152663	-0.0638835	-0.0246033	-0.00782713	-0.0178646	0.193301	0.317687	0.0405179	0.173189	-0.0837839	-0.0325015
Cre02.g105500	AOD1	Acetylornithine deacetylase OS=Chlamydomonas reinhardtii OX=3055 GN=AOD1 PE=4 SV=1	-0.0163518	-0.0356847	-0.0246499	0.0102536	-0.0789422	0.000608453	0.0443043	-0.0381084	-0.0260703	-0.0764841	0.0224329	-0.0447575	-0.334726	-0.0720583	0.200656	0.324617	1.3405	0.0544702	0.00868967	0.041614	-0.0171392	-0.0369582	0.265094	-0.0607241	-0.0300168	0.0132882	0.626154	0.0257811	0.096968	1.7792	0.143076	-0.0288859	-0.143334	0.636381	-0.132987	-0.246445	0.0449127	0.0787405	-0.305499	-0.0723947	-0.0690355	-0.00425016	-1.51883	-0.152493	-0.0484684	-0.293051	0.0116757
Cre03.g168550	AOT3	Amino acid permease OS=Chlamydomonas reinhardtii OX=3055 GN=AOT3 PE=4 SV=1	NaN	NaN	0.526798	NaN	-0.268845	0.0514301	NaN	NaN	NaN	NaN	NaN	NaN	0.255368	NaN	NaN	NaN	-0.433559	-0.251333	NaN	NaN	-0.318296	NaN	NaN	0.0517496	NaN	NaN	NaN	NaN	0.0886969	0.390166	-0.400491	-0.198662	NaN	NaN	0.216084	0.642827	-0.0376147	NaN	0.658731	NaN	NaN	NaN	0.364166	NaN	NaN	NaN	NaN
Cre09.g395950	AOX1	Ubiquinol oxidase OS=Chlamydomonas reinhardtii OX=3055 GN=AOX1 PE=2 SV=2	NaN	NaN	NaN	NaN	NaN	-0.0103132	-0.00202936	NaN	-1.5409	NaN	NaN	-0.45815	NaN	NaN	NaN	NaN	NaN	NaN	NaN	NaN	NaN	NaN	NaN	NaN	NaN	NaN	NaN	NaN	NaN	NaN	NaN	-0.0173309	NaN	1.89862	NaN	NaN	NaN	NaN	NaN	NaN	NaN	NaN	NaN	NaN	NaN	NaN	NaN
Cre06.g262250	AP1M1	Mu1-Adaptin OS=Chlamydomonas reinhardtii OX=3055 GN=AP1M1 PE=3 SV=1	0.0503466	-0.0750967	-0.00604108	-0.120886	0.122197	NaN	-0.0517863	-0.00117798	-0.124199	0.0104492	NaN	0.0908494	0.0830015	-0.0566168	-0.0298909	0.147122	-0.127701	NaN	-0.00206633	-0.197694	NaN	-0.145015	0.0283257	NaN	0.0944385	0.0192404	NaN	0.143867	0.0343911	-0.0450273	NaN	NaN	-0.426251	0.0478679	-0.246517	-0.0955803	NaN	0.311563	NaN	-0.291038	-0.0539423	0.125116	NaN	0.073811	NaN	-0.0229084	0.0549646
Cre09.g394100	AP1S1	AP complex subunit sigma OS=Chlamydomonas reinhardtii OX=3055 GN=AP1S1 PE=3 SV=1	NaN	NaN	NaN	NaN	NaN	NaN	NaN	NaN	NaN	NaN	NaN	NaN	NaN	NaN	NaN	NaN	-0.0567194	NaN	NaN	NaN	NaN	NaN	NaN	NaN	NaN	NaN	NaN	NaN	0.0567194	0.459088	NaN	NaN	-0.0774	NaN	-0.0786858	0.108684	NaN	NaN	NaN	NaN	NaN	NaN	NaN	NaN	NaN	NaN	0.298372
Cre16.g685277	AP2M2	Mu2-Adaptin OS=Chlamydomonas reinhardtii OX=3055 GN=AP2M2 PE=3 SV=1	NaN	-0.501444	-0.242565	0.0321799	-0.075937	0.0589356	0.00272906	NaN	-0.227323	NaN	NaN	-0.507214	0.0262263	-0.0321799	-0.155537	0.745755	NaN	0.0609072	NaN	NaN	NaN	-0.0442135	NaN	-0.235585	0.182446	-0.0410011	0.860838	NaN	NaN	-0.117208	NaN	-0.209017	-0.225587	0.344326	NaN	0.0157906	NaN	0.0442135	NaN	0.0774832	-0.175715	NaN	0.352843	-0.103057	NaN	0.0319446	NaN
Cre07.g324600	AP2S2	AP complex subunit sigma OS=Chlamydomonas reinhardtii OX=3055 GN=AP2S2 PE=3 SV=1	-0.0408173	-0.0102469	0.0481181	0.057751	0.0132781	-0.0779842	0.0924691	0.00223871	-0.292939	NaN	0.0413324	0.0341997	0.104047	0.021719	NaN	0.0193348	-0.105039	0.279337	-0.117022	-0.0921825	0.0933073	NaN	0.137673	-0.204703	0.208825	0.34848	0.357597	-0.00223871	0.235073	-0.0712074	-0.0117955	0.160323	-0.179445	0.38216	-0.125421	-0.239137	0.102195	NaN	0.0891881	NaN	0.0149783	-0.428322	0.218167	NaN	0.140921	-0.0384837	-0.231229
Cre16.g665250	APE1	Predicted protein OS=Chlamydomonas reinhardtii OX=3055 GN=APE1 PE=4 SV=1	-0.225692	-0.0120287	-0.0691963	-0.0861913	-0.0314858	-0.22641	0.223972	0.152797	-0.0685022	0.157604	-0.0115247	-0.0828134	-0.0293497	-0.0710502	-0.251821	-0.18715	-0.709048	-0.11106	0.181148	0.116008	-0.109799	-0.0835969	0.0186352	-0.056876	-0.0560162	0.0427068	0.467367	-0.0458751	0.159659	-0.2688	0.209303	0.0104174	0.00225791	-0.00379509	0.00429102	0.0784158	-0.108251	-0.327093	0.29377	0.127091	0.0120287	-0.173404	0.506398	0.174911	0.113567	0.0538184	-0.344126
Cre01.g045550	APE2	Triose phosphate translocator OS=Chlamydomonas reinhardtii OX=3055 GN=APE2 PE=4 SV=1	1.14869	0.95158	-0.201272	-0.0707546	-0.0906513	0.152955	-0.11188	-0.22802	0.0789493	0.132915	-0.0710139	-0.308627	0.166113	0.185577	0.276498	0.329631	-0.41561	-0.28518	-0.150026	-0.000945733	-0.577897	-0.0439902	0.334354	0.132617	0.173315	0.165643	0.314002	0.102183	0.464821	-0.26181	-0.342956	-0.382814	0.127465	0.162888	-0.092863	0.139112	-0.279157	-0.348446	0.0254562	0.11959	-0.33861	-0.198139	0.45659	0.37475	0.312581	0.0447727	-0.229043
Cre02.g102350	APG3	Autophagy-related protein 3 OS=Chlamydomonas reinhardtii OX=3055 GN=APG3 PE=3 SV=1	NaN	NaN	NaN	NaN	NaN	NaN	NaN	NaN	NaN	NaN	NaN	NaN	NaN	NaN	NaN	NaN	NaN	NaN	NaN	NaN	NaN	NaN	NaN	NaN	NaN	NaN	NaN	NaN	NaN	NaN	NaN	NaN	NaN	NaN	NaN	NaN	NaN	NaN	NaN	NaN	NaN	NaN	NaN	NaN	NaN	-0.0116383	NaN
Cre16.g689650	APG8	Autophagy-related protein OS=Chlamydomonas reinhardtii OX=3055 GN=APG8 PE=3 SV=1	0.89159	0.280591	0.731197	NaN	-0.19554	-0.540213	NaN	NaN	0.436299	0.327433	NaN	-0.903742	-0.0221758	NaN	NaN	-0.889894	0.726652	NaN	0.388614	0.118023	NaN	NaN	-0.0170023	-0.0728115	0.0520762	NaN	0.607701	NaN	0.0485598	1.06286	NaN	0.144303	NaN	0.0967397	0.973555	-0.449766	NaN	NaN	NaN	NaN	0.050432	NaN	NaN	NaN	NaN	-0.116939	-0.100063
Cre12.g542850	ARD1	1,2-dihydroxy-3-keto-5-methylthiopentene dioxygenase OS=Chlamydomonas reinhardtii OX=3055 GN=ARD1 PE=3 SV=1	0.463069	-0.0126716	-0.0254469	NaN	-0.139527	-0.345177	-0.18185	-0.0913797	NaN	0.154006	0.00347345	-0.0365348	0.0420783	NaN	-0.476906	-0.232909	NaN	0.135232	-0.214265	-0.0507103	NaN	0.663899	0.141999	0.130217	-0.303185	-0.603293	-0.967331	0.108854	NaN	NaN	NaN	0.206593	0.0122537	NaN	NaN	NaN	NaN	-0.46386	NaN	0.171986	0.0126716	-0.564981	-1.17956	-0.0500917	0.305743	0.201707	-0.0997056
Cre02.g142687	ARFA1A	Small ARF-related GTPase OS=Chlamydomonas reinhardtii OX=3055 GN=ARFA1A PE=3 SV=1	-0.254844	-0.0452733	-0.184641	-7.00841e-05	0.020158	0.109262	0.0823779	-0.0661236	0.13381	0.0659387	0.0113705	-0.0414533	0.0100292	7.00841e-05	0.106294	-0.0199921	0.682263	-0.155287	-0.187949	-0.0630486	-0.162747	-0.046773	-0.103707	-0.0785659	-0.0900341	-0.0775405	0.0782203	-0.0211967	0.00934399	0.913276	-0.146201	-0.00372724	0.000869504	-0.099866	-0.157368	0.108301	0.0150047	-0.215949	0.0763422	-0.00373919	0.172319	-0.23379	-0.724738	0.0670582	0.0622059	0.0346638	0.0109265
Cre06.g278163	ARG9	Acetylornithine aminotransferase OS=Chlamydomonas reinhardtii OX=3055 GN=ARG9 PE=2 SV=1	0.345986	0.169562	0.386815	-0.0637052	-0.307778	-0.0242315	-0.129209	-0.0578821	0.112984	0.337922	-0.176727	-0.172529	-0.0373609	-0.158125	-0.289332	0.00359201	2.52577	0.586638	0.0374124	0.0305495	-0.357617	-0.458811	0.276116	0.310953	-0.109919	-0.192193	0.546546	-0.00440346	0.277299	1.67402	-0.0310996	-0.157287	0.327238	-0.337655	-1.11925	0.069685	0.220466	-0.364627	0.407505	0.242306	-0.0670652	0.00440346	-0.523923	0.162061	-0.298049	-0.0499655	-0.0250758
Cre12.g535900	ARL1	ARF-like small GTPase OS=Chlamydomonas reinhardtii OX=3055 GN=ARL1 PE=3 SV=1	-0.0142324	0.315247	NaN	NaN	NaN	NaN	0.328802	-0.0152062	0.0038055	0.0896149	0.0235176	0.142357	NaN	NaN	NaN	0.030097	1.31798	NaN	0.081645	0.0865078	0.147804	0.00594037	-0.189532	NaN	NaN	0.0971842	-0.117246	0.0152062	-0.0552931	0.255343	0.00436786	NaN	NaN	-0.024033	0.0552931	-0.276908	-0.0409136	-0.173674	0.00409809	-0.0318885	-0.0653212	0.24473	NaN	0.0585635	-0.00464887	-0.0924368	0.112402
Cre17.g708250	ARL8	ARF-related small GTPase OS=Chlamydomonas reinhardtii OX=3055 GN=ARL8 PE=3 SV=1	-0.226809	0.0308265	NaN	0.00805475	NaN	0.0792077	0.00164158	NaN	-0.144208	0.122403	0.0723872	NaN	NaN	-0.161109	0.00436399	0.105619	-0.730855	-0.207371	-0.189739	-0.0103867	0.337457	0.0123205	0.121725	0.00989544	-0.0153137	-0.104344	-0.244487	NaN	0.137385	-0.312933	0.454861	-0.119071	NaN	0.155851	0.407291	0.0425525	-0.0549397	0.0993225	0.0257719	-0.186252	0.203906	NaN	0.283675	0.158725	0.190929	0.0955613	0.114929
Cre07.g340350	ASA1	Mitochondrial F1F0 ATP synthase associated 60.6 kDa protein OS=Chlamydomonas reinhardtii OX=3055 GN=ASA1 PE=4 SV=1	-0.141924	-0.0905423	-0.107312	-0.00495914	-0.00289165	-0.0504272	0.115139	-0.0910946	0.0973575	-0.207512	0.0383399	0.000583249	-0.114565	0.00495914	0.128041	0.0951541	-0.645304	-0.149436	-0.0379974	-0.0822157	0.140881	-0.00199725	-0.0688677	-0.0657284	0.201353	0.219122	0.230625	0.0166624	-0.127977	-0.215578	0.0317137	-0.192847	-0.0274421	-0.149805	0.498324	0.145636	0.0557201	-0.163362	-0.101436	0.0598089	-0.1862	0.101621	0.369773	-0.0426196	-0.134825	-0.203205	-0.0850039
Cre09.g415550	ASA2	Mitochondrial F1F0 ATP synthase associated 45.5 kDa protein OS=Chlamydomonas reinhardtii OX=3055 GN=ASA2 PE=4 SV=1	-0.181473	-0.169804	-0.0907766	-0.0134336	-0.0243093	-0.0942863	0.00234943	-0.110152	-0.133465	-0.151617	0.0702347	-0.0102626	-0.163167	0.0192772	0.372083	0.17841	-0.498227	-0.285813	-0.0820852	-0.0428022	-0.0120756	-0.056828	-0.142906	-0.108426	0.0149698	0.0892119	0.496169	-0.00530605	-0.0220185	-0.0757915	0.0293098	-0.126014	0.00962567	0.278767	0.60377	0.22854	-0.0440907	-0.0747752	-0.0994235	0.0629692	-0.114392	0.0324713	0.181274	-0.0384112	0.00782463	-0.141784	-0.0945976
Cre07.g338050	ASA3	Mitochondrial F1F0 ATP synthase associated 36.3 kDa protein OS=Chlamydomonas reinhardtii OX=3055 GN=ASA3 PE=4 SV=1	-0.147053	-0.0836863	-0.21849	0.0748583	-0.239137	-0.0415332	0.0684535	-0.127189	-0.116152	-0.0732489	0.0028348	-0.000257889	0.0664258	0.0852224	0.0576519	0.121745	-0.329206	-0.338745	0.0046331	-0.119861	-0.197187	-0.095724	-0.128343	-0.206109	0.0446606	-0.0766086	0.378151	-0.0427715	-0.037883	-0.126168	-0.203364	-0.0592416	-0.126391	0.2805	0.543062	0.197331	-0.126375	-0.231292	0.0718421	-0.00617219	-0.0697479	0.0567853	0.124579	-0.0134012	0.0961479	-0.11477	-0.13753
Cre13.g581600	ASA4	Mitochondrial F1F0 ATP synthase associated 31.2 kDa protein OS=Chlamydomonas reinhardtii OX=3055 GN=ASA4 PE=4 SV=1	-0.118164	-0.158484	-0.20036	-0.0536377	-0.0198328	-0.133826	-0.00544326	-0.152712	-0.182331	-0.221455	0.0746132	0.0208321	-0.207841	-0.00411478	0.100442	0.112444	-0.60805	-0.195295	-0.113231	-0.0391229	0.0751203	0.123813	-0.11669	-0.0344421	0.126546	0.031593	-0.168372	-0.00482308	-0.151385	-0.264284	-0.0625047	-0.222482	-0.096957	0.248484	0.419654	0.216167	-0.170921	-0.189311	-0.12865	0.0796788	-0.118827	0.0569851	0.205999	-0.0259899	0.00670788	-0.122613	-0.051989
Cre17.g721300	ASA5	Mitochondrial F1F0 ATP synthase associated 14.3 kDa protein OS=Chlamydomonas reinhardtii OX=3055 GN=ASA5 PE=4 SV=1	-0.249162	-0.347877	-0.000808637	-0.180826	0.504687	-0.524097	0.299222	-0.0441018	-0.320833	0.0234244	-0.212985	-0.134154	-0.141097	0.140768	-0.00428912	0.16569	-0.389317	-0.0183308	-0.14856	-0.00420762	0.522476	0.624352	-0.0957166	-0.0919072	-0.00840638	-0.141438	-0.509072	0.0959008	-0.756964	-0.622296	-0.334466	-0.120652	-0.0869871	-0.0348658	0.292264	0.0328313	-0.525604	0.113452	-0.062109	0.320864	-0.169941	-0.687954	-0.59459	-0.215481	0.165922	0.209094	-0.0880174
Cre09.g416150	ASA7	Mitochondrial F1F0 ATP synthase associated 19.5 kDa protein OS=Chlamydomonas reinhardtii OX=3055 GN=ASA7 PE=2 SV=1	-0.152636	-0.0117308	-0.03833	-0.0131907	-0.00343116	-0.0265028	-0.00152277	-0.00130284	-0.1177	-0.0940925	0.0293447	-0.0167177	-0.0677961	-0.0737149	0.12916	0.0230386	-0.32938	-0.356263	-0.148328	-0.117979	-0.152282	-0.000142739	-0.0637405	-0.0805497	0.107657	0.0297368	0.372618	0.11717	-0.321227	-0.206065	-0.15395	-0.0919847	0.0149451	0.332116	0.535478	0.0969684	-0.157962	-0.176328	-0.0830051	0.0153482	-0.103977	-0.406296	0.244774	0.024584	0.0402911	-0.122619	-0.0845893
Cre09.g402300	ASA8	Mitochondrial F1F0 ATP synthase associated 10.0 kDa protein OS=Chlamydomonas reinhardtii OX=3055 GN=ASA8 PE=4 SV=1	-0.0204781	-0.201466	-0.00584848	-0.160031	0.0157384	-0.172461	-0.033063	0.0804224	-0.152758	-0.301343	-0.211018	-0.0599191	-0.170111	0.0212067	-0.222994	-0.123323	NaN	-0.165247	-0.206602	0.0134747	0.0398576	0.400846	-0.117877	-0.144497	0.0162832	-0.0905601	-0.564692	-0.187221	NaN	-0.143705	0.0464477	-0.0703032	0.0521115	-0.207056	NaN	0.0209609	-0.24148	0.105448	0.150402	0.0700482	0.145539	-0.0549792	0.0127647	0.00486678	0.489699	0.075996	-0.138185
Cre14.g620300	ASB1	Anthranilate synthase beta subunit OS=Chlamydomonas reinhardtii OX=3055 GN=ASB1 PE=4 SV=1	-0.0164247	0.269277	NaN	-0.130265	NaN	-0.0478478	0.0115001	-0.105014	0.275541	0.12371	0.0119939	-0.034951	NaN	0.0364926	-0.266072	-0.179759	NaN	0.452272	NaN	0.0225902	0.199824	0.0713794	NaN	-0.0775348	0.0515217	0.156819	-0.0318241	0.0435057	NaN	0.525173	-0.329769	0.0478478	0.0564754	-0.305694	NaN	-0.0868203	-0.213515	0.0235557	0.131383	0.268619	-0.00185181	-0.0869295	-1.14829	-0.287186	-0.527095	-0.172599	0.122338
Cre12.g519000	ASB2	Phosphoribosylanthranilate isomerase OS=Chlamydomonas reinhardtii OX=3055 GN=ASB2 PE=3 SV=1	NaN	-0.0830112	NaN	NaN	NaN	NaN	NaN	0.0572657	NaN	NaN	NaN	NaN	NaN	NaN	NaN	0.158272	NaN	NaN	-0.116357	NaN	NaN	NaN	0.349326	NaN	NaN	-0.311143	NaN	0.121966	NaN	NaN	NaN	NaN	NaN	NaN	NaN	NaN	NaN	NaN	NaN	NaN	0.278827	-0.12167	NaN	NaN	NaN	-0.331904	NaN
Cre09.g389689	ASSD1	Aspartate semialdehyde dehydrogenase OS=Chlamydomonas reinhardtii OX=3055 GN=ASSD1 PE=3 SV=1	-0.0280365	0.108082	-0.0235858	-0.100114	0.0738051	0.028315	-0.029387	0.0112888	-0.0336427	0.23806	-0.140677	-0.0407988	-0.0631501	-0.0966419	0.000431953	0.142277	0.0143042	-0.0591353	0.0237258	0.0280365	-0.178267	0.00506154	-0.0667284	0.0154142	-0.0485819	0.01873	0.0202847	-0.228792	-0.162595	-0.0735538	-0.0610767	-0.206068	0.0694461	-0.162899	-0.00774296	0.224019	0.044421	-0.207985	0.276658	0.0590594	-0.0362394	0.0150607	-0.0732724	-0.184643	-0.165686	-0.0391327	-0.147419
Cre09.g387726	AST1	Aspartate aminotransferase OS=Chlamydomonas reinhardtii OX=3055 GN=AST1 PE=4 SV=1	-0.202185	-0.0527568	-0.0657614	0.187532	-0.0863926	-0.0193723	0.305591	0.141799	0.042029	0.312014	0.01376	-0.0680157	0.0923921	0.265601	-0.00813985	0.244992	0.208327	-0.482497	0.00264129	0.195984	0.122572	0.101882	-0.290732	-0.446374	0.0719296	-0.067854	-0.451203	0.00668707	-0.685385	1.60307	0.0796876	0.169829	-0.766032	-0.0639104	0.441849	0.25089	0.0737705	0.0946625	-0.250714	-0.388086	0.0238536	0.241642	-0.487275	-0.098114	0.260449	0.0244003	0.159589
Cre02.g097900	AST3	Aspartate aminotransferase OS=Chlamydomonas reinhardtii OX=3055 GN=AST3 PE=4 SV=1	0.0230775	0.0476103	-0.0108144	0.0138931	-0.132747	0.128807	0.0467766	-0.00744206	0.0418265	-0.00682589	0.221272	0.0998988	0.101032	0.00475539	0.018862	0.00393129	1.83937	0.108278	-0.20054	-0.0192172	-0.00580961	0.031675	0.117302	0.172942	0.0712346	0.0334799	0.381014	0.0684422	0.138211	2.15445	0.0901183	-0.139043	-5.33248e-05	0.335414	-0.256158	-0.0301779	0.21763	-0.0107995	-0.0140878	-0.143187	-0.0883129	-0.318095	-1.69091	0.0695018	0.0401874	-0.136288	-0.0240221
Cre17.g723650	ATO1	Acetyl-CoA acyltransferase OS=Chlamydomonas reinhardtii OX=3055 GN=ATO1 PE=3 SV=1	-0.080736	-0.115372	-0.200543	-0.0594397	-0.126631	-0.09217	-0.0199954	-0.340138	-0.629808	-0.157035	-0.239058	-0.628827	-0.0237384	0.119983	-0.127803	-0.0120646	-0.695663	-0.410549	0.0898921	0.0133282	-0.122285	0.0452243	-0.463218	-0.213462	-0.0107205	-0.0701568	1.31877	0.438978	0.0447053	-0.0386926	0.137719	-0.25757	0.179632	0.522739	0.524547	0.627565	-0.17375	-0.0449131	-0.0280634	0.265709	-0.105742	-0.157049	0.297901	-0.0708551	-0.020517	-0.0223157	0.0232219
Cre10.g420700	ATP15	F1F0 ATP synthase epsilon subunit OS=Chlamydomonas reinhardtii OX=3055 GN=ATP15 PE=4 SV=1	-0.10296	-0.308705	0.170037	-0.342218	0.172081	-0.590029	0.23689	0.00686011	-0.333551	0.00303456	-0.411289	0.0224022	-0.434375	0.286267	-0.114684	-0.061963	-0.296956	-0.091147	-0.180643	-0.0163848	0.497579	0.37077	-0.151122	-0.206112	NaN	0.105897	-0.371266	-0.211607	-0.599928	-0.222187	0.199341	0.198246	0.0431144	-0.105092	0.312363	0.146472	-0.311199	0.536002	0.0563051	0.0495132	0.245158	0.29754	-0.648166	-0.194465	0.186445	0.25408	-0.00729627
Cre17.g698000	ATP2	ATP synthase subunit beta OS=Chlamydomonas reinhardtii OX=3055 GN=ATP2 PE=3 SV=1	-0.168819	-0.0055731	-0.245935	-0.00353005	-0.197122	-0.0627498	0.0520108	-0.0998694	-0.225159	-0.150807	0.00799889	-0.0447846	-0.0392123	0.0827481	0.241522	0.111559	-0.378102	-0.324637	-0.00537655	-0.0105623	-0.0804205	-0.0451687	-0.176104	-0.194103	0.0128492	-0.021269	0.350975	0.0257452	-0.169941	-0.0774436	-0.140227	-0.115246	-0.0117148	0.29814	0.416136	0.210475	0.0232078	-0.267664	0.293143	0.0674564	-0.152819	-0.183627	0.26915	0.0454706	-0.00621913	-0.082709	-0.0394016
Cre11.g467707	ATP4	Mitochondrial F1F0 ATP synthase, delta subunit OS=Chlamydomonas reinhardtii OX=3055 GN=ATP4 PE=3 SV=1	-0.0141013	-0.217844	-0.0947688	-0.0793362	0.213138	-0.460006	-0.0676434	-0.0441375	0.00819287	-0.272129	-0.0335698	-0.05348	-0.0663971	0.373871	-0.0215034	-0.289733	-0.588611	-0.0434022	0.012804	-0.0632829	0.408693	0.730187	-0.012804	-0.306707	0.103635	-0.242944	-0.561447	0.0480156	-0.769075	-0.433076	0.067766	0.0831737	-0.16301	-0.162422	0.306279	0.238717	-0.657176	0.452373	-0.0875641	0.207408	0.323037	-0.543267	-0.81507	-0.277855	0.323196	0.00726181	-0.325742
Cre16.g680000	ATP5	Mitochondrial ATP synthase subunit 5, OSCP subunit OS=Chlamydomonas reinhardtii OX=3055 GN=ATP5 PE=3 SV=1	-0.200872	-0.235859	-0.169881	-0.0979305	-0.00356943	-0.148844	0.0514736	-0.134122	-0.238899	-0.089541	0.00251342	0.0596884	-0.167687	0.00753148	0.126798	0.0739313	-0.611968	-0.201672	-0.121735	-0.0442507	-0.0223	-0.0129053	-0.130789	-0.0973824	0.0741102	0.165912	-0.0527653	-0.08139	-0.168969	-0.216913	-0.134439	-0.242318	0.0712896	-0.000201733	0.545889	0.164279	-0.350124	-0.0533564	-0.00354995	0.159704	-0.197504	0.0764278	0.17754	0.00159612	0.033029	-0.188163	-0.0781893
Cre01.g018800	ATP6	ATP synthase F1F0 subunit 6 OS=Chlamydomonas reinhardtii OX=3055 GN=ATP6 PE=2 SV=1	-0.107525	-0.34816	NaN	0.00213793	NaN	-0.0891654	-0.0699537	-0.00308814	-0.0327048	-0.133291	0.0534849	0.0256323	NaN	-0.0250087	-0.0685836	0.0701	-0.577819	NaN	0.118725	-0.343406	NaN	0.0160409	-0.156252	-0.224215	0.202713	0.167415	0.0741029	0.255864	-0.311429	-0.0458282	NaN	-0.192789	-0.123834	0.178328	0.4133	0.00965571	NaN	-0.00804661	NaN	0.121402	0.0321637	0.0683642	NaN	-0.00791044	0.283945	-0.208709	0.166943
Cre06.g259900	ATPC	Chloroplast ATP synthase gamma chain OS=Chlamydomonas reinhardtii OX=3055 GN=ATPC PE=3 SV=1	0.524823	0.705627	-0.27095	0.07562	-0.283798	0.179356	0.18762	0.155925	-0.0615975	-0.0258746	-0.140172	-0.126229	0.313199	0.305556	-0.118455	0.56709	-0.296042	-0.0297746	0.332942	0.404436	0.0527661	-0.326553	0.0418372	-0.422253	-0.183333	-0.20609	0.502489	-0.154732	0.0902913	-0.0352852	-0.0946151	-0.126177	0.952923	0.429414	-0.969929	0.137103	0.398575	0.00851353	0.375165	0.0790428	-0.465509	-0.260467	0.933047	0.678164	-0.517387	-0.464939	-0.00874583
Cre11.g467569	ATPD	Chloroplast ATP synthase delta chain OS=Chlamydomonas reinhardtii OX=3055 GN=ATPD PE=3 SV=1	0.709308	0.894751	-0.309287	-0.0155096	-0.19997	0.201635	0.253602	0.383355	-0.140324	0.00562872	-0.0876903	-0.0147843	0.452797	0.506572	-0.0933458	0.720984	-0.116226	0.0273071	0.271965	0.248143	0.0833801	-0.0365839	0.0403507	-0.423738	-0.491669	-0.590346	0.000365005	-0.167986	0.116188	0.0320856	-0.485399	-0.192804	1.08292	0.23841	-0.841717	0.238223	0.253099	0.104239	0.200222	0.071563	-0.609277	-0.215599	0.94722	0.616783	-0.684383	-0.328074	-0.0456222
Cre10.g461050	ATPvA1	Vacuolar ATP synthase, subunit A OS=Chlamydomonas reinhardtii OX=3055 GN=ATPvA1 PE=3 SV=1	-0.158271	0.00236513	-0.22997	-0.0231556	0.116734	0.0645521	0.0174594	-0.0771871	-0.0214131	0.0551468	-0.0606911	0.0434845	-0.037882	-0.0283992	-0.362512	0.0155228	0.733419	-0.0650676	-0.049288	-0.0635856	-0.126234	-0.0175188	-0.0547132	-0.326561	0.141242	0.100359	0.200134	-0.0842446	-0.0518897	0.826131	-0.0335947	-0.132606	-0.00773703	0.28624	-0.130133	-0.350718	0.0668549	-0.140713	0.0399853	0.0432645	-0.00236513	0.0705432	-0.454289	0.161552	0.196789	-0.0122539	-0.112944
Cre09.g402500	ATPvA2	V-type proton ATPase subunit a OS=Chlamydomonas reinhardtii OX=3055 GN=ATPvA2 PE=3 SV=1	0.150095	-0.0164135	0.0259461	0.0789867	0.257942	0.0667387	0.0403571	0.235368	0.0520724	0.0332907	-0.108012	0.368492	0.0145282	-0.0859007	-0.53015	-0.23412	-0.542595	-0.115321	0.0677695	-0.113101	0.00716162	-0.10811	-0.043102	-0.367636	0.242612	0.0841287	-0.00109479	-0.0844989	-0.0558045	0.0139321	0.137848	-0.00637273	-0.232824	-0.0626936	0.162228	-0.0139321	-0.00716162	0.186015	-0.163612	-0.0778215	0.148844	0.388095	-0.218198	0.196852	0.160175	-0.0569799	-0.0391262
Cre02.g076350	ATPvB	Vacuolar ATP synthase subunit B OS=Chlamydomonas reinhardtii OX=3055 GN=ATPvB PE=3 SV=1	-0.0569825	0.00801308	-0.288141	-0.00162881	0.129766	0.079304	-0.00599139	-0.00727528	-0.111684	0.109263	-0.0881377	0.0763265	0.0143133	-0.0163583	-0.307094	-0.0225866	0.603142	0.00115999	0.040799	-0.182725	-0.0863633	-0.0038171	-0.0138293	-0.214329	0.0395014	0.134483	0.204547	-0.12486	-0.179388	0.902586	0.0417276	-0.0808173	-0.0404885	0.301661	-0.0608797	-0.305691	0.0121998	-0.126293	-0.0121998	0.0038171	0.112232	-0.0397634	-0.363811	0.080915	0.267883	-0.13655	-0.113501
Cre06.g250250	ATPvC	V-type proton ATPase subunit C OS=Chlamydomonas reinhardtii OX=3055 GN=ATPvC PE=3 SV=1	-0.163262	0.140639	-0.138737	-0.0108878	0.169356	0.166879	0.0213743	-0.0844067	0.0481424	0.10315	-0.124551	0.0653668	-0.076636	-0.0912554	-0.429939	-0.122064	0.559166	0.0148826	0.012377	-0.155665	-0.156875	-0.137385	-0.0499539	-0.206608	0.1287	0.120542	-0.163509	0.00473595	0.178749	0.868301	0.0174051	-0.0999435	-0.108919	0.0698872	-0.283669	-0.302658	-0.0174051	0.0276121	-0.0955855	-0.0349433	0.0880645	-0.00473595	-0.192172	0.10619	0.145366	-0.0576988	-0.170407
Cre03.g176250	ATPvD1	V-type proton ATPase subunit OS=Chlamydomonas reinhardtii OX=3055 GN=ATPvD1 PE=3 SV=1	-0.104422	-0.0604134	-0.285474	0.125382	0.171069	0.114211	-0.0106286	-0.0201063	-0.20105	-0.0632967	-0.0029472	0.0887923	-0.00100809	-0.0592913	-0.402442	-0.23312	-0.42861	-0.239661	-0.00537803	0.0173665	-0.147604	-0.130366	-0.0544776	-0.142477	0.168975	-0.00700929	0.312854	-0.254728	-0.0609658	0.0281818	-0.0342783	-0.182327	-0.15459	0.333001	0.281487	-0.0281818	0.154065	0.0338805	0.0259711	-0.0838099	0.129692	0.0346913	0.364198	0.0893628	0.183744	-0.102619	0.0564969
Cre17.g734500	ATPvE	Vacuolar ATP synthase subunit E OS=Chlamydomonas reinhardtii OX=3055 GN=ATPvE PE=3 SV=1	-0.366826	-0.00660634	-0.227198	-0.0857401	0.305857	0.00386665	0.154923	-0.0730479	-0.0313116	-0.0141899	-0.069876	0.155507	-0.000190203	0.0846921	-0.64263	-0.0458204	0.453144	0.0623384	0.00666618	-0.0967909	0.131395	0.226971	-0.203608	-0.232004	0.151152	0.0760851	0.0623185	-0.0029973	-0.0669756	0.622615	0.0346724	-0.0326168	0.0157158	-0.11304	-0.123905	-0.27998	-0.120316	-0.200186	-0.0339863	0.10848	0.00660634	-0.0586935	-0.240372	0.0560047	0.0660361	-0.028528	-0.0789032
Cre10.g446550	ATPvF	V-type proton ATPase subunit F OS=Chlamydomonas reinhardtii OX=3055 GN=ATPvF PE=3 SV=1	-0.101093	-0.0931832	-0.0140726	0.0294208	0.372796	-0.151172	0.0929782	-0.0639146	NaN	0.0304562	-0.123536	0.0304397	0.0140726	0.0471845	-0.837494	-0.185997	NaN	0.120628	-0.0471072	-0.127666	0.286493	NaN	-0.121392	-0.0892288	-0.0816891	-0.0663984	NaN	-0.129654	NaN	0.748237	-0.346601	0.0350113	-0.110888	NaN	NaN	-0.300084	-0.54132	NaN	-0.0618874	NaN	0.175326	0.162734	-0.786688	NaN	0.179482	-0.215377	NaN
Cre11.g468550	ATPvG	V-type proton ATPase subunit G OS=Chlamydomonas reinhardtii OX=3055 GN=ATPvG PE=3 SV=1	NaN	-0.34552	NaN	0.0387599	NaN	-0.223053	0.170732	NaN	NaN	0.255524	NaN	0.00550704	NaN	0.291767	NaN	-0.035466	NaN	NaN	-0.140647	NaN	0.459421	NaN	0.140647	-0.634112	NaN	NaN	NaN	NaN	NaN	0.0620737	-0.370616	0.0708201	NaN	NaN	NaN	-0.279701	-0.319571	NaN	0.23251	NaN	0.0954244	NaN	NaN	NaN	NaN	NaN	NaN
Cre01.g027800	ATPvH	V-type proton ATPase subunit H OS=Chlamydomonas reinhardtii OX=3055 GN=ATPvH PE=3 SV=1	0.0350279	0.0379976	-0.282662	0.105367	0.16967	-0.00443816	0.025785	-0.127463	0.9031	0.271854	0.0749396	0.0507145	-0.0257221	-0.0575122	-0.260498	0.0825986	0.379409	-0.000632758	0.0170334	0.00316909	0.00103793	-0.15715	-0.178484	-0.0620164	0.0770126	-0.0275656	0.107818	-0.0678649	0.0996511	0.792528	0.00161642	-0.0951464	0.0407688	-0.0223376	-0.105816	-0.0237277	-0.107358	-0.0508301	-0.00103793	0.00663145	0.014854	0.169118	-0.285138	0.100539	0.314484	0.165456	0.0057338
Cre06.g257450	ATPvL1	V-type proton ATPase proteolipid subunit OS=Chlamydomonas reinhardtii OX=3055 GN=ATPvL1 PE=3 SV=1	-0.267543	0.00202469	NaN	NaN	NaN	NaN	-0.181737	-0.214975	0.0551188	NaN	0.101127	-0.0160513	NaN	NaN	NaN	-0.1092	NaN	NaN	-0.0145569	-0.0332172	NaN	NaN	-0.214612	NaN	-0.0436231	-0.227112	NaN	-0.142749	NaN	NaN	NaN	NaN	-0.191567	0.153823	NaN	NaN	NaN	NaN	NaN	NaN	0.0358575	-0.459062	NaN	NaN	0.0101842	0.449064	NaN
Cre02.g107450	ATS2	ATP-sulfurylase OS=Chlamydomonas reinhardtii OX=3055 GN=ATS2 PE=4 SV=1	0.100756	0.0705778	-0.361436	-0.216295	0.34322	-0.0294748	-0.092011	-0.360942	-0.224248	0.00394763	0.00137473	-0.00466787	0.0987948	0.18212	0.360921	0.0733939	1.18058	0.246608	-0.390688	-0.204851	0.0309707	0.0123439	-0.247094	-0.313905	-0.219741	-0.108939	0.682606	-0.0635474	0.503899	0.417004	-0.254643	0.0594296	-0.0252066	-0.0532696	-0.569738	0.24965	0.146167	-0.206866	-0.0219305	0.177677	-0.320788	-0.786925	-0.0422256	-0.0123439	0.00861262	0.178016	-0.0182686
Cre04.g218250	Arl3	ADP ribosylation factor-like 3 OS=Chlamydomonas reinhardtii OX=3055 GN=Arl3 PE=2 SV=1	0.183708	0.170625	0.0159244	0.0228114	0.115265	-0.0723013	0.220099	0.140657	0.287343	0.0291847	0.0611215	0.228581	0.339635	0.287617	-0.319092	0.0611903	1.35222	-0.0160829	-0.00896844	0.117889	0.127866	0.160326	-0.0624542	-0.237006	0.148913	-0.0444385	-0.478496	-0.128718	-0.134128	1.78204	-0.0674441	0.151468	-0.185246	-0.32751	0.0193056	-0.0145108	0.144697	-0.0198497	-0.0410477	-0.113029	-0.271792	0.00233934	-1.94263	-0.113609	0.0195725	-0.125848	0.12091
Cre09.g392467	Atx1	Copper chaperone OS=Chlamydomonas reinhardtii OX=3055 GN=Atx1 PE=2 SV=1	-0.696577	-0.318282	NaN	-0.040905	NaN	-0.0793105	-0.188573	0.0684809	NaN	-1.01228	NaN	0.234508	NaN	0.296637	0.363042	-0.0543041	NaN	0.728148	-0.716718	-0.560259	NaN	NaN	0.308551	0.0320767	0.0841529	0.454361	-0.0189902	-0.021246	NaN	NaN	NaN	-0.145304	0.49407	NaN	NaN	NaN	NaN	NaN	NaN	NaN	0.114136	-1.17996	-2.1329	NaN	NaN	NaN	-0.223373
Cre16.g664500	BBS3B	ARF-like small GTPase OS=Chlamydomonas reinhardtii OX=3055 GN=BBS3B PE=1 SV=1	0.192762	-0.00171649	NaN	NaN	NaN	NaN	NaN	0.518741	NaN	NaN	NaN	NaN	NaN	NaN	NaN	0.0189384	NaN	NaN	-0.00633631	-0.0261669	NaN	NaN	-0.0622116	NaN	0.312878	-0.186021	NaN	-0.221483	NaN	NaN	NaN	NaN	NaN	NaN	NaN	NaN	NaN	NaN	NaN	NaN	-0.339377	0.21511	NaN	NaN	NaN	-0.0708301	-0.126942
Cre17.g715250	BCC1	Biotin carboxyl carrier protein of acetyl-CoA carboxylase OS=Chlamydomonas reinhardtii OX=3055 GN=BCC1 PE=4 SV=1	-0.726327	-0.230379	0.671558	-0.0432382	0.496068	0.0492504	0.209296	-0.0627145	0.976665	-0.266436	-0.185887	-0.0449289	0.0645316	0.364405	-0.385324	0.00458388	-0.125204	NaN	-0.758472	-0.572427	0.743577	0.939726	0.0219144	0.23345	0.0680165	0.0881906	-1.08136	-0.0211953	-0.0114863	-0.18759	-0.193433	0.338012	0.901657	-0.398895	-0.174798	-0.254944	-0.234638	0.661367	0.0529079	-0.12844	0.0224474	0.00523702	NaN	0.0084704	-0.38455	-0.255965	0.00379824
Cre03.g145607	BET3	Trafficking protein particle complex subunit OS=Chlamydomonas reinhardtii OX=3055 GN=BET3 PE=3 SV=1	NaN	-0.407553	NaN	NaN	NaN	NaN	NaN	NaN	NaN	-0.119304	NaN	NaN	NaN	NaN	NaN	0.0144663	NaN	NaN	NaN	NaN	NaN	NaN	NaN	NaN	0.00553077	0.0255312	NaN	NaN	NaN	NaN	NaN	NaN	NaN	NaN	NaN	NaN	NaN	NaN	NaN	NaN	0.0524978	NaN	NaN	NaN	NaN	0.0629224	NaN
Cre12.g518650	BHSD1	Steroid dehydrogenase OS=Chlamydomonas reinhardtii OX=3055 GN=BHSD1 PE=4 SV=1	0.0621744	-0.373957	-0.0312109	-0.079528	-0.0609991	0.148092	-0.0412193	-0.0976906	-0.133431	-0.0551294	0.0215698	0.392525	-0.434302	-0.388295	-0.0355806	0.549461	-1.20241	-0.406718	-0.201049	-0.26167	-0.455157	-0.290302	0.0371133	-0.0659959	-0.148721	0.0922873	0.185645	-0.0323059	-0.0138283	0.2687	-0.0293761	-0.487024	0.105335	0.174841	0.258007	-0.150363	-0.422945	0.174623	0.0285107	-0.183982	0.0314474	0.126922	0.463594	0.0880615	-0.170435	4.40279e-05	-0.217076
Cre02.g080700	BIP1	Binding protein 1 OS=Chlamydomonas reinhardtii OX=3055 GN=BIP1 PE=3 SV=1	0.268639	0.216308	-0.0564329	0.00897666	-0.0341759	-0.0148039	0.0265414	-0.14963	-0.0798165	0.043726	0.122628	0.369167	0.0341759	0.0679921	0.0860475	0.0241394	0.280251	0.266011	0.164964	0.0964224	-0.172783	0.137418	0.215526	0.10438	0.0465515	0.229711	0.548056	0.0949275	0.453133	0.414107	0.0420252	-0.0909227	-0.471593	0.390448	-0.360969	-0.26694	-0.00320715	-0.190605	-0.124836	-0.162129	0.00613277	-0.0285521	-0.16285	-0.00667724	-0.0884987	-0.0331428	-0.0728903
Cre04.g219250	BLD1	Intraflagellar transport protein IFT52 OS=Chlamydomonas reinhardtii OX=3055 GN=BLD1 PE=1 SV=1	NaN	-0.0717226	0.260836	NaN	0.350981	0.172622	0.328502	0.203358	1.1136	NaN	0.0276275	0.160593	0.400255	NaN	NaN	0.670421	-0.266826	-0.212499	-1.8918e-05	NaN	NaN	0.120088	0.776464	-0.164374	0.130057	0.0516914	NaN	-0.101257	0.0334537	0.178134	NaN	-0.026108	-0.178256	-1.93243	0.327304	-0.34538	NaN	0.130415	NaN	-0.60973	0.341154	0.000779566	0.022095	0.47885	-0.0276275	0.275055	-0.60744
Cre12.g520950	BOP5	Axonemal inner arm I1 intermediate chain dynein IC138 OS=Chlamydomonas reinhardtii OX=3055 GN=BOP5 PE=4 SV=1	NaN	-0.222072	NaN	NaN	NaN	NaN	NaN	NaN	NaN	NaN	0.0714468	NaN	NaN	NaN	NaN	-0.0327258	NaN	NaN	NaN	NaN	NaN	NaN	NaN	NaN	NaN	NaN	NaN	NaN	NaN	NaN	NaN	NaN	0.164881	NaN	NaN	NaN	NaN	NaN	NaN	NaN	-0.0123673	NaN	NaN	NaN	-0.202354	-0.298773	NaN
Cre07.g324200	BTA1	Betaine lipid synthase OS=Chlamydomonas reinhardtii OX=3055 GN=BTA1 PE=2 SV=1	-0.160119	-0.247492	-0.160933	-0.089712	-0.0629496	0.0444709	-0.154181	0.00237743	0.0204994	-0.082075	0.0125845	0.316031	-0.224284	-0.486958	0.016356	-0.106252	0.765311	0.442043	0.0554752	-0.149338	-0.232866	-0.081125	-0.132922	-0.0112289	0.0259837	0.0478343	-0.637418	0.147592	-0.0619836	-0.354794	-0.00727652	-0.0972674	0.29956	0.234883	-1.0075	0.924612	0.182945	-0.00435353	0.00727652	-0.220183	0.0674692	-0.0184221	-0.0492639	0.0415671	-0.0125845	0.124739	0.0159048
Cre12.g516450	CAG1	Gamma carbonic anhydrase OS=Chlamydomonas reinhardtii OX=3055 GN=CAG1 PE=4 SV=1	0.00978741	-0.230835	0.0210538	NaN	0.00713862	-0.109582	-0.151898	-0.135684	-0.215155	-0.129482	0.152903	-0.267171	-0.152581	NaN	-0.0391285	-0.133382	-0.528009	0.0587401	-0.188552	-0.0357147	0.0221	NaN	-0.182774	-0.120272	0.140791	-0.278285	0.416425	0.0312955	-0.0619239	-0.631717	0.0171161	0.0738522	-0.00955549	0.551969	0.386984	-0.00871736	-0.0348953	NaN	-0.165745	NaN	0.164363	-0.241973	0.466664	NaN	0.221904	0.0277365	-0.0786445
Cre06.g293850	CAG2	Gamma carbonic anhydrase OS=Chlamydomonas reinhardtii OX=3055 GN=CAG2 PE=4 SV=1	-0.138976	-0.157924	-0.107996	-0.0371864	0.00828142	-0.167549	-0.0363487	-0.200593	-0.171854	-0.100103	0.0382664	-0.110635	-0.0290263	0.160063	-0.195583	-0.110479	-0.44627	-0.0378802	0.0251112	-0.00547655	-0.00496009	0.0345026	-0.185733	-0.419934	0.0276727	0.0271955	0.262769	-0.0281031	-0.0475794	-0.208981	-0.00166653	-0.12426	0.0790568	0.199089	0.476179	0.0489578	-0.0544755	-0.0345026	0.0538685	0.204988	0.00158797	0.106335	0.274065	-0.0924132	0.0892181	-0.0429676	-0.0311632
Cre04.g223100	CAH1	Carbonic anhydrase OS=Chlamydomonas reinhardtii OX=3055 GN=CAH1 PE=4 SV=1	2.41822	2.17433	NaN	0.226241	NaN	NaN	-0.911497	-0.155163	1.9329	1.50272	NaN	-1.39707	NaN	-0.854887	-0.273229	1.08625	NaN	1.81036	-1.30904	-1.46941	NaN	NaN	3.12667	3.17728	NaN	NaN	-0.352913	-0.313056	NaN	NaN	NaN	NaN	4.73072	-0.300972	NaN	NaN	NaN	NaN	NaN	NaN	-1.708	-0.34788	3.68333	NaN	NaN	1.69164	2.32506
Cre04.g223050	CAH2	Carbonic anhydrase, alpha type, periplasmic OS=Chlamydomonas reinhardtii OX=3055 GN=CAH2 PE=4 SV=1	NaN	NaN	NaN	NaN	NaN	NaN	NaN	NaN	NaN	1.31894	NaN	-1.4444	NaN	NaN	NaN	NaN	NaN	NaN	NaN	NaN	NaN	NaN	NaN	NaN	NaN	NaN	NaN	NaN	NaN	NaN	NaN	NaN	NaN	NaN	NaN	NaN	NaN	NaN	NaN	NaN	NaN	NaN	NaN	NaN	NaN	NaN	NaN
Cre09.g415700	CAH3	Carbonic anhydrase, alpha type OS=Chlamydomonas reinhardtii OX=3055 GN=CAH3 PE=1 SV=1	0.0765659	0.148381	0.249371	0.12252	0.384874	NaN	0.292451	0.0352008	0.00898602	0.037325	-0.0619703	-0.274663	0.472452	0.391796	-0.764264	-0.437883	0.0759013	0.485175	-0.457288	-0.259454	0.473474	0.849627	0.0291706	-0.140332	0.0747451	-0.00716244	-0.590258	-0.362095	0.0106699	-0.0469687	-0.128306	NaN	0.315739	-0.438726	0.214847	0.0469687	0.0441708	0.241233	0.0234744	-0.076711	-0.186049	0.00869161	-0.0530769	-0.229789	-0.526667	-0.0954466	0.0601417
Cre09.g405750	CAH8	Carbonic anhydrase OS=Chlamydomonas reinhardtii OX=3055 GN=CAH8 PE=2 SV=1	NaN	NaN	NaN	NaN	NaN	-0.171223	NaN	NaN	NaN	NaN	-1.29153	0.655834	NaN	NaN	NaN	NaN	-0.00924649	NaN	0.22049	NaN	-0.199044	NaN	-0.290247	-0.433289	NaN	NaN	NaN	NaN	0.563768	NaN	0.0547709	0.178367	-0.404567	NaN	1.73546	NaN	0.102922	NaN	0.0649022	NaN	NaN	NaN	NaN	NaN	0.601414	NaN	NaN
Cre03.g178150	CAM1	Calmodulin OS=Chlamydomonas reinhardtii OX=3055 GN=CAM1 PE=2 SV=1	0.364279	0.00693176	-0.0168327	-0.0736964	0.190521	-0.187292	-1.86837	-1.05345	2.16152	-0.287007	-0.0480442	1.31253	-0.194599	0.560805	0.209314	0.201651	0.937364	-0.293519	NaN	-0.788724	0.0664091	-0.0019776	NaN	-0.5336	0.170402	-0.404733	-0.0274373	0.230799	0.186265	1.35478	0.0756759	0.00933154	-0.462367	0.177094	-0.103864	-0.66315	-0.0263166	-0.188199	-0.133531	0.0117923	-2.31288	-1.69699	-1.76119	0.0019776	-0.482059	-0.329038	-0.0619417
Cre09.g417150	CAT1	Catalase OS=Chlamydomonas reinhardtii OX=3055 GN=CAT1 PE=3 SV=1	-0.0368591	-0.0507307	-0.285278	0.186581	-0.138652	-0.162522	0.0516185	-0.0351088	0.0165819	0.194133	0.0133012	-0.568988	0.227947	0.144396	0.291629	0.259343	0.180478	-0.119642	-0.23014	-0.0565329	-0.0403218	0.112598	-0.23984	-0.24604	-0.128706	-0.162295	-0.069499	0.131631	-0.0105494	0.600258	-0.32507	0.0570995	0.00812255	0.127082	0.597343	0.0759489	0.0569443	-0.0567087	0.114058	-0.307461	-0.125634	0.0977564	-0.179478	0.0213784	0.281329	0.221431	0.141451
Cre01.g052050	CBP3	Ubiquinol-cytochrome c oxidoreductase chaperone OS=Chlamydomonas reinhardtii OX=3055 GN=CBP3 PE=4 SV=1	0.349994	NaN	NaN	NaN	NaN	NaN	-0.0297953	NaN	-0.448148	-0.183041	NaN	-0.0634368	NaN	NaN	-0.635296	NaN	-0.000682231	NaN	-0.546718	0.888406	NaN	-0.0473519	-0.0463895	-0.103129	NaN	NaN	0.618047	NaN	0.134241	NaN	NaN	NaN	0.291128	0.300559	0.417689	NaN	NaN	-0.024413	NaN	0.138524	NaN	NaN	NaN	-0.171629	NaN	0.00420415	-0.0778943
Cre16.g662150	CCB1	CCB1 OS=Chlamydomonas reinhardtii OX=3055 GN=CCB1 PE=2 SV=1	0.369594	0.466504	0.224286	NaN	-0.014338	NaN	-0.426136	0.139161	0.685376	-0.00491863	NaN	0.164884	0.175626	NaN	-0.218098	-0.152373	NaN	NaN	NaN	0.00322514	NaN	NaN	NaN	NaN	0.0930474	NaN	-0.426706	0.233632	NaN	NaN	NaN	NaN	NaN	-0.48973	NaN	NaN	NaN	NaN	NaN	NaN	-0.0876016	-0.103993	NaN	NaN	NaN	0.474734	NaN
Cre08.g382300	CCB4	CCB4 OS=Chlamydomonas reinhardtii OX=3055 GN=CCB4 PE=2 SV=1	0.255986	NaN	NaN	0.00692394	NaN	NaN	-0.183586	NaN	NaN	0.0605085	0.191833	-0.000860322	NaN	-0.375338	-0.129295	NaN	NaN	NaN	NaN	-0.241532	NaN	NaN	NaN	NaN	-0.276235	NaN	0.0453183	NaN	NaN	0.144185	NaN	NaN	NaN	NaN	NaN	-0.144185	NaN	NaN	NaN	NaN	NaN	NaN	NaN	NaN	-0.0404828	0.130948	NaN
Cre17.g702150	CCS5	Cytochrome c synthesis 5 protein OS=Chlamydomonas reinhardtii OX=3055 GN=CCS5 PE=2 SV=1	0.439695	NaN	NaN	0.0248009	NaN	NaN	-0.207741	-0.225608	NaN	-0.0177557	-0.0185035	-0.0956163	NaN	-0.256606	NaN	NaN	NaN	NaN	-0.62109	-0.559362	NaN	NaN	0.0354193	NaN	-0.401089	-0.391976	NaN	0.108995	NaN	-0.0118748	NaN	NaN	0.2903	NaN	NaN	0.379256	NaN	NaN	NaN	NaN	NaN	-0.451456	NaN	NaN	-0.28137	-0.335238	0.149886
Cre10.g439100	CCT1	T-complex protein 1, alpha subunit OS=Chlamydomonas reinhardtii OX=3055 GN=CCT1 PE=3 SV=1	-5.92775e-05	-0.101814	0.0529506	-0.0757108	-0.104493	0.0275577	-0.0860908	-0.0333024	0.312036	-0.00410382	0.0832563	0.243461	-0.028829	-0.109546	0.12499	0.170347	0.246656	-0.0143817	-0.125705	-0.0377369	-0.261018	-0.180224	0.0271299	-0.0455647	0.0767043	-0.0068765	0.0931933	0.108152	-0.110515	0.308497	0.00724235	-0.0783144	-0.0413687	-0.297166	-0.0218665	0.0422141	-0.0409011	0.00197188	-0.13934	-0.0627613	-0.0649089	0.0962142	-0.139903	0.0666663	-0.0365833	0.112412	-0.139078
Cre10.g443250	CCT3	T-complex protein 1 subunit gamma OS=Chlamydomonas reinhardtii OX=3055 GN=CCT3 PE=3 SV=1	-0.0964889	-0.0596848	-0.00239525	-0.039485	-0.0547335	-0.0243383	-0.10766	0.0211771	0.145547	-0.0528237	0.188213	0.149646	-0.091578	-0.0764855	0.221721	0.0910027	0.42577	-0.0402711	-0.157268	-0.0533634	-0.0328327	-0.120356	0.0415925	0.00331817	0.0103175	-0.276134	0.0557341	0.114713	-0.139335	0.27954	-0.00473821	-0.0129047	-0.163954	-0.145709	-0.0394454	0.0307839	0.0689314	0.0133253	-0.110145	-0.0815979	-0.0327529	-0.0482395	0.0501373	0.0901093	-0.135705	0.0808288	-0.0239124
Cre03.g156750	CCT5	T-complex protein, epsilon subunit OS=Chlamydomonas reinhardtii OX=3055 GN=CCT5 PE=3 SV=1	-0.0815008	-0.0607374	0.0910549	-0.0270213	-0.100746	-0.04585	-0.0335043	-0.00688864	0.0281226	0.0335197	-0.023727	0.27538	-0.0812288	-0.0850685	0.0880982	0.045013	0.671189	2.50827e-06	0.032394	0.0297876	-0.181145	-0.0939816	0.0137853	-0.0163193	0.00699024	-0.0383771	0.113937	0.0561473	-0.0709141	0.592279	0.007026	-0.0546903	-0.176946	-0.302547	0.0362735	-0.0113182	-0.0391319	0.0794587	-0.150282	-0.126131	-0.0479415	0.174005	-0.155636	0.0820338	-0.0206863	0.207831	0.0483266
Cre03.g168450	CCT8	T-complex protein, theta subunit OS=Chlamydomonas reinhardtii OX=3055 GN=CCT8 PE=3 SV=1	-0.0739006	-0.110443	0.024198	-0.0402031	-0.0709642	0.0239126	-0.0226585	-0.00725433	-0.0738499	-0.0490431	0.179078	0.227209	-0.0683918	-0.0864831	0.143351	0.103663	0.718183	-0.151331	-0.0954208	-0.00699922	-0.152124	-0.119384	0.0633456	0.0568696	-0.0550753	-0.164767	0.0577433	0.0539526	-0.252012	0.802846	0.079344	-0.0339252	-0.120486	-0.287408	0.239548	-0.05796	0.00604942	0.0140309	-0.192409	-0.16898	-0.0775696	0.000803104	-0.542852	0.103065	-0.23992	0.159106	-0.0960948
Cre06.g269950	CDC48	Flagellar associated protein OS=Chlamydomonas reinhardtii OX=3055 GN=CDC48 PE=3 SV=1	0.270418	0.179263	0.146578	-0.03871	-0.217068	-0.21746	0.024146	0.056962	0.0968835	-0.00348058	-0.107252	-0.147897	-0.008254	0.0093627	0.1543	-0.0346251	0.570761	0.0879943	0.134136	0.18171	-0.190596	-0.190104	-0.00785752	-0.0118583	-0.0353445	-0.185226	1.13853	0.0748994	0.285475	0.247689	-0.104506	0.068783	-0.0245093	0.449874	-0.0882965	0.0557461	-0.00857895	-0.293042	0.00857895	-0.129493	-0.0761398	0.0289258	0.255146	0.301064	-0.13855	0.0819194	-0.000924892
Cre12.g507650	CDJ1	Chloroplast DnaJ-like protein 1 OS=Chlamydomonas reinhardtii OX=3055 GN=CDJ1 PE=2 SV=1	0.0878049	0.2261	0.131713	-0.115817	-0.148238	-0.000119807	-0.00624038	0.0630258	0.157405	-0.0717917	0.101388	-0.0236178	0.0474795	-0.0290773	-0.0785873	-0.0661043	0.153666	0.243372	0.0481473	0.011006	0.137305	0.0199185	-0.0169487	-0.00537728	0.0410807	0.0463104	0.413431	-0.0983369	-0.158617	-0.294067	-0.0106148	0.0539624	0.219843	0.0551734	0.19316	0.0929827	0.153785	-0.171621	0.0106148	-0.0137372	-0.116203	0.155932	0.133996	0.106722	0.0459292	0.00360692	-0.0589768
Cre10.g465900	CDKA1	Cyclin dependent protein kinase OS=Chlamydomonas reinhardtii OX=3055 GN=CDKA1 PE=4 SV=1	NaN	NaN	NaN	NaN	NaN	NaN	NaN	NaN	NaN	NaN	NaN	NaN	NaN	NaN	0.562236	NaN	NaN	NaN	NaN	NaN	NaN	NaN	NaN	NaN	NaN	-0.31231	NaN	NaN	NaN	NaN	NaN	NaN	NaN	NaN	NaN	NaN	NaN	NaN	NaN	NaN	NaN	NaN	NaN	NaN	NaN	0.108864	NaN
Cre08.g372550	CDKB1	Plant specific cyclin dependent kinase OS=Chlamydomonas reinhardtii OX=3055 GN=CDKB1 PE=3 SV=1	NaN	NaN	NaN	NaN	NaN	NaN	NaN	-0.260004	NaN	NaN	NaN	NaN	NaN	NaN	NaN	NaN	NaN	NaN	NaN	NaN	-0.00842054	NaN	NaN	NaN	NaN	NaN	NaN	1.06324	NaN	NaN	-0.558811	NaN	-0.195667	NaN	NaN	NaN	-0.31681	NaN	-0.940783	NaN	NaN	-0.236132	NaN	NaN	NaN	NaN	NaN
Cre07.g328900	CDPK1	Calcium-dependent protein kinase 1 OS=Chlamydomonas reinhardtii OX=3055 GN=CDPK1 PE=4 SV=1	-0.151804	-0.138944	0.0133738	0.0386365	-0.0395384	0.0490185	0.0232651	0.0799718	0.136315	0.060545	-0.092357	-0.0593457	0.264913	0.184077	0.0463635	0.15617	-0.468126	-0.213857	-0.228589	0.0700154	-0.128188	0.0304996	0.112328	-0.0187636	-0.0390866	-0.0378312	-0.230526	-0.111112	0.16077	-0.183089	-0.0072592	0.0200139	-0.201987	0.103331	0.0948284	-0.0193781	0.161553	0.0137921	0.00640992	-0.147911	-0.0755395	-0.0997787	0.214415	0.150733	0.250251	0.160114	-0.0196515
Cre06.g260250	CEM1	Chloroplast proton extrusion protein cemA OS=Chlamydomonas reinhardtii OX=3055 GN=CEM1 PE=4 SV=1	NaN	NaN	NaN	-0.061001	NaN	NaN	NaN	NaN	NaN	NaN	NaN	NaN	NaN	-0.203268	NaN	NaN	-0.78444	NaN	NaN	NaN	0.316966	0.0853273	NaN	NaN	NaN	NaN	NaN	NaN	-0.500735	0.0624023	0.0199777	NaN	NaN	NaN	-0.222193	-0.124186	-0.200095	-0.00241659	-0.0918081	-0.0541259	NaN	NaN	NaN	0.180922	NaN	0.0210819	NaN
Cre05.g247851	CEP2	Cysteine endopeptidase OS=Chlamydomonas reinhardtii OX=3055 GN=CEP2 PE=3 SV=1	0.251756	0.181057	0.524967	-0.00455843	-0.477288	-0.261553	-0.138192	0.14996	-0.206214	-0.0975563	0.0550809	-0.731564	-0.0415228	0.565273	0.0666927	-0.45905	-0.0956792	0.107741	0.40937	0.196584	-0.0259025	-0.33474	0.284689	0.466331	-0.171109	-0.305128	1.4277	-0.199894	0.0956792	0.032443	0.053782	0.440203	-0.00846029	1.49691	0.339825	0.14165	0.0259025	-0.159587	0.275019	0.282347	0.586922	0.25552	1.50647	-0.00927997	-0.242041	-0.10425	0.0134261
Cre08.g358522	CEP5	Cysteine endopeptidase OS=Chlamydomonas reinhardtii OX=3055 GN=CEP5 PE=3 SV=1	NaN	NaN	NaN	NaN	NaN	NaN	NaN	NaN	0.0259692	NaN	NaN	NaN	NaN	NaN	NaN	NaN	NaN	NaN	NaN	NaN	NaN	NaN	NaN	NaN	NaN	NaN	NaN	NaN	NaN	NaN	NaN	NaN	NaN	-0.748888	NaN	NaN	NaN	NaN	NaN	NaN	NaN	NaN	NaN	NaN	NaN	-0.115176	NaN
Cre07.g341600	CGE1	GrpE protein homolog OS=Chlamydomonas reinhardtii OX=3055 GN=CGE1 PE=2 SV=1	-0.38162	0.0844313	NaN	-0.117528	NaN	-0.16879	-0.106563	-0.221599	-0.109976	-0.38699	-0.503462	-0.0307963	NaN	0.102723	-0.766434	-0.59484	1.36853	0.447197	-0.0921062	-0.205709	0.441041	0.608439	-0.15178	0.119382	0.122371	-0.140455	NaN	0.0505971	0.153454	1.19467	-0.00239704	0.121465	1.15107	0.709802	0.152838	-0.286556	-0.0215896	-0.596619	0.208456	0.148125	0.12617	-0.117125	-0.724299	-0.485966	0.124089	0.0234808	0.009855
Cre09.g387100	CGL12	Predicted protein OS=Chlamydomonas reinhardtii OX=3055 GN=CGL12 PE=4 SV=1	NaN	NaN	NaN	NaN	NaN	NaN	NaN	NaN	NaN	NaN	NaN	0.238853	NaN	NaN	-0.00988725	NaN	NaN	NaN	NaN	NaN	NaN	NaN	NaN	NaN	NaN	NaN	NaN	NaN	NaN	NaN	NaN	NaN	NaN	NaN	NaN	NaN	NaN	NaN	NaN	NaN	NaN	NaN	NaN	NaN	NaN	NaN	NaN
Cre03.g151700	CGL26	Predicted protein OS=Chlamydomonas reinhardtii OX=3055 GN=CGL26 PE=4 SV=1	NaN	-0.592006	NaN	NaN	NaN	-0.0897825	-0.00240426	-0.433555	NaN	NaN	0.0176213	0.0228787	NaN	NaN	NaN	0.194552	NaN	NaN	NaN	NaN	NaN	0.128138	NaN	-0.344279	NaN	0.150899	NaN	0.00177508	NaN	NaN	NaN	-0.168559	-0.469912	NaN	NaN	NaN	NaN	-0.00117784	NaN	0.00117784	0.162508	0.022434	NaN	-0.317377	0.519399	0.153766	0.0137913
Cre13.g579550	CGL27	Predicted protein OS=Chlamydomonas reinhardtii OX=3055 GN=CGL27 PE=4 SV=1	0.142225	0.297331	0.28706	-0.122227	0.181073	NaN	-0.0439112	-0.017518	NaN	0.0119293	0.159732	NaN	0.0748367	0.0513806	-0.0608356	-0.116425	NaN	0.341231	-0.0388439	0.0736173	NaN	0.506207	0.10805	0.333655	-0.150444	-0.0658665	NaN	0.197358	NaN	0.883055	NaN	NaN	0.270805	NaN	NaN	-0.359841	NaN	0.433649	NaN	-0.112783	0.0928989	-0.065707	-0.697915	-0.0842595	-0.14894	0.010849	0.202297
Cre03.g198950	CGL30	Predicted protein OS=Chlamydomonas reinhardtii OX=3055 GN=CGL30 PE=4 SV=1	-0.157452	-0.405516	-0.588074	-0.0346593	0.478645	-0.216105	0.0471732	-0.00778677	-0.629704	-0.42836	-0.290671	-0.562971	-0.262328	0.245371	0.0598491	-0.00929978	-0.195794	-0.461288	0.0428573	0.037178	0.224539	0.102203	-0.205151	-0.425126	0.068461	-0.0441484	0.116882	0.0122143	-0.955835	2.20184	0.0228005	0.044056	-0.51079	-0.0668043	0.636872	0.0280251	-0.459756	-0.170828	0.16534	0.296123	0.26403	-0.0522674	-1.27593	-0.336257	0.74707	0.226057	-0.0489374
Cre01.g049000	CGL31	Predicted protein OS=Chlamydomonas reinhardtii OX=3055 GN=CGL31 PE=4 SV=1	0.827455	0.527049	NaN	-0.0961054	NaN	-0.0914725	-0.0865955	0.186704	0.383329	0.103892	0.0138473	0.144746	NaN	0.236484	-0.662986	-0.500002	1.112	0.75053	-0.472649	-0.155309	0.261182	0.474704	-0.0978376	0.00857907	0.00324642	0.138204	-1.30641	0.169088	-0.111823	0.948752	0.0742126	0.192276	0.202693	-0.418101	-0.102245	0.116693	-0.348834	0.403366	0.203932	0.223223	0.25596	-0.0774079	-1.08014	0.0316325	0.229867	0.0301322	-0.00347582
Cre09.g387000	CGL34	Predicted protein OS=Chlamydomonas reinhardtii OX=3055 GN=CGL34 PE=4 SV=1	0.100716	-0.12393	0.228699	0.0193637	-0.060673	0.284845	0.0101745	0.318667	NaN	0.0342055	0.118515	-0.0031179	-0.100073	-0.218351	-0.171128	-0.256557	-0.366351	0.0491459	NaN	-0.189637	NaN	-0.187408	NaN	0.136782	-0.0115153	0.25292	0.0406729	-0.125089	-0.369714	-0.40048	NaN	0.0214965	0.0662227	NaN	0.251918	0.137851	NaN	-0.0152483	NaN	0.0152483	0.0277216	0.181498	0.454409	0.0998025	0.107766	0.018315	0.00865249
Cre12.g551950	CGL38	Predicted protein OS=Chlamydomonas reinhardtii OX=3055 GN=CGL38 PE=4 SV=1	0.023022	-0.311715	0.276835	NaN	0.699189	-0.124574	-0.0835828	-0.237332	-0.0630765	-0.0633521	0.191788	0.0184251	-0.641773	NaN	-0.442587	-0.524925	NaN	NaN	NaN	0.31595	NaN	0.168225	NaN	0.12653	0.25973	NaN	NaN	-0.252741	NaN	-0.128481	NaN	0.104292	0.159616	-0.223448	NaN	-1.3137	NaN	0.304263	NaN	0.131617	0.622868	0.176214	NaN	-0.438014	-0.0849821	-0.0537028	0.0092339
Cre03.g148950	CGL43	RNA binding protein OS=Chlamydomonas reinhardtii OX=3055 GN=CGL43 PE=4 SV=1	-0.055682	-0.0376202	0.233769	-0.173846	-0.0506415	0.0341679	-0.235592	-0.204833	-0.0263892	-0.196873	0.19158	0.219644	0.439911	0.0676001	-0.0608712	-0.452876	0.973653	-0.113247	-0.1238	0.125411	0.153387	0.121597	-0.23935	-0.046342	-0.10865	-0.335438	-0.255985	-0.097483	-0.0815476	1.31918	0.0673988	0.283205	0.0395874	-0.05831	0.437902	-0.316411	0.055677	-0.035326	-0.29518	-0.0915109	0.0751168	0.160498	-0.258784	-0.148985	-0.126557	-0.27395	0.0833526
Cre12.g487850	CGL49	ARF/SAR superfamily small monomeric GTP binding protein OS=Chlamydomonas reinhardtii OX=3055 GN=CGL49 PE=2 SV=1	-0.175737	0.113721	0.167549	0.123719	-0.151059	-0.00549514	0.213151	NaN	-0.363928	0.0767837	-0.0185173	-0.0182602	-0.0596224	0.0199439	NaN	0.103291	0.22091	NaN	NaN	-0.220943	-0.121497	0.0620276	NaN	-0.357514	0.0948003	-0.215315	NaN	NaN	0.314306	0.366354	-0.679294	0.182177	0.0119152	-0.515937	0.182789	0.0125056	-0.0896712	-0.00672039	0.424783	0.214986	-0.103291	NaN	NaN	0.00672039	0.12104	0.0436809	0.0373304
Cre12.g536800	CGL52	Predicted protein OS=Chlamydomonas reinhardtii OX=3055 GN=CGL52 PE=4 SV=1	0.801308	0.182959	NaN	0.30471	NaN	NaN	-0.176637	0.13286	-0.128823	-0.466194	0.0446937	-0.546296	NaN	0.0894619	-0.0510874	0.109408	-0.00301026	NaN	-0.0766937	-0.415908	NaN	0.400036	0.312715	0.421788	-0.264289	-0.544268	0.212163	-0.144705	-0.214363	0.596589	NaN	NaN	0.197639	-0.0222679	1.86237	-1.09479	NaN	0.271363	NaN	-0.0677799	-0.0698935	-1.26368	NaN	-0.0143401	-0.241095	-0.0127773	0.0768424
Cre06.g280650	CGL59	Predicted protein OS=Chlamydomonas reinhardtii OX=3055 GN=CGL59 PE=4 SV=1	-0.886196	-0.23065	-0.0451079	0.180251	-0.0420669	0.0939945	0.35511	-0.146741	NaN	-0.0449632	-0.00284127	0.0256841	0.417933	-0.180571	-0.15917	0.0676089	-0.253987	-0.0227047	-0.18391	-0.629146	-0.184113	0.00483865	-0.0983911	0.112659	0.0949568	0.736848	NaN	0.085915	-0.0701806	-0.7055	0.265713	0.0122022	0.859038	NaN	0.013775	0.047751	0.106454	0.0522599	-0.121555	0.193642	-0.12503	0.0603771	1.08937	0.066345	0.230043	0.104256	0.215628
Cre10.g444800	CGL63	Predicted protein OS=Chlamydomonas reinhardtii OX=3055 GN=CGL63 PE=4 SV=1	-0.0850333	-0.0311978	-0.16106	-0.0171693	0.0302706	-0.200126	0.0119515	-0.13845	0.267834	-0.114425	0.192764	0.0719987	-0.164085	-0.0668276	0.314718	0.232205	-0.675521	-0.221432	0.0012906	-0.219435	-0.388969	NaN	-0.117787	-0.146853	0.0288675	0.140068	0.41215	0.0304851	-0.18965	-0.336598	0.0108356	-0.236119	-0.0474117	-0.423648	0.584573	0.0326607	-0.230094	NaN	-0.00116134	NaN	-0.129044	-0.130048	0.290292	NaN	0.0561567	0.0365871	-0.0921945
Cre16.g683750	CGL67	Predicted protein OS=Chlamydomonas reinhardtii OX=3055 GN=CGL67 PE=3 SV=1	NaN	NaN	NaN	NaN	NaN	NaN	NaN	NaN	NaN	NaN	NaN	NaN	NaN	NaN	NaN	NaN	-0.646956	-0.139746	NaN	NaN	NaN	-0.226865	NaN	NaN	NaN	NaN	NaN	NaN	-0.0108559	0.148114	NaN	NaN	NaN	NaN	0.285812	-0.0205062	NaN	0.407299	NaN	0.508035	NaN	NaN	-0.221855	0.381345	NaN	NaN	NaN
Cre06.g252350	CGL70	Predicted protein OS=Chlamydomonas reinhardtii OX=3055 GN=CGL70 PE=4 SV=1	NaN	NaN	NaN	NaN	NaN	NaN	NaN	NaN	NaN	NaN	NaN	NaN	NaN	NaN	NaN	NaN	NaN	NaN	0.411684	NaN	NaN	NaN	0.375159	NaN	-0.85855	NaN	NaN	NaN	NaN	NaN	NaN	NaN	0.531976	NaN	NaN	NaN	NaN	NaN	NaN	NaN	NaN	NaN	NaN	NaN	NaN	NaN	NaN
Cre12.g524300	CGL71	Predicted protein OS=Chlamydomonas reinhardtii OX=3055 GN=CGL71 PE=4 SV=1	-0.00652483	-0.00830582	0.12446	-0.124147	-0.167546	NaN	-0.087734	0.0818225	0.021147	-0.0471848	0.0162327	-0.0390496	0.0514055	0.0795454	-0.156902	-0.384641	0.122105	0.376444	0.121355	-0.0197504	-0.0203346	0.210968	-0.0652961	0.746465	-0.330228	-0.0573355	0.163398	-0.0146822	-0.225745	-0.208372	-0.0305797	NaN	0.376217	-0.021147	0.137917	0.185855	0.244994	-0.149322	0.138145	-0.00229562	-0.243698	-0.139775	0.518774	0.214058	-0.19139	-0.0860448	0.0183852
Cre12.g510850	CGL73	Predicted protein OS=Chlamydomonas reinhardtii OX=3055 GN=CGL73 PE=4 SV=1	NaN	NaN	-0.0365189	-0.311095	0.0229763	NaN	NaN	-0.0679284	NaN	-0.0934792	0.00391011	0.0470153	0.0831298	-0.324153	NaN	NaN	-0.82544	NaN	-0.353373	NaN	NaN	NaN	0.228307	0.264553	-0.465697	0.550818	-0.490299	-0.0371603	-0.469201	-0.363072	NaN	NaN	0.271517	NaN	-0.270123	-0.389194	NaN	NaN	NaN	NaN	NaN	0.24782	NaN	NaN	-0.479904	0.0169459	0.0137025
Cre12.g490500	CGL78	Predicted protein OS=Chlamydomonas reinhardtii OX=3055 GN=CGL78 PE=4 SV=1	-0.349615	-0.565067	0.231037	0.180976	0.448201	-0.402973	0.181583	0.0375146	-0.0284128	-0.257754	1.3591	0.025408	-0.321922	0.138509	-0.251797	-0.758989	-0.217573	0.409975	0.0351726	0.439184	0.266906	NaN	-0.209443	-0.126863	0.0858259	0.542363	-1.01619	-0.0375146	0.217573	-0.791906	0.0370205	0.250696	0.229051	-0.11438	-1.89426	-0.25137	-0.595412	NaN	-0.0717649	NaN	0.688528	0.175202	-0.85996	NaN	0.00848169	-0.141476	-0.0130512
Cre02.g111000	CGL9	Predicted protein OS=Chlamydomonas reinhardtii OX=3055 GN=CGL9 PE=4 SV=1	0.0805534	NaN	NaN	NaN	NaN	NaN	NaN	NaN	NaN	-0.020483	NaN	-0.04383	NaN	NaN	-0.0423483	NaN	NaN	NaN	NaN	-0.180141	NaN	-0.0633198	NaN	NaN	-0.0232476	0.278248	-0.0315104	NaN	NaN	NaN	NaN	NaN	-0.406794	NaN	NaN	NaN	NaN	0.004603	NaN	-0.129532	NaN	NaN	NaN	0.00137674	NaN	0.0548864	NaN
Cre06.g273050	CGLD10	Transcriptional regulator-like protein OS=Chlamydomonas reinhardtii OX=3055 GN=CGLD10 PE=4 SV=1	NaN	NaN	0.210372	NaN	0.0357831	NaN	-0.349472	NaN	-0.63517	-0.0531112	0.0168434	-0.227277	0.250466	NaN	0.409039	NaN	NaN	NaN	-0.436336	NaN	NaN	NaN	0.0822849	0.215369	-0.329237	0.0205874	0.58918	NaN	NaN	NaN	NaN	NaN	NaN	0.266189	NaN	NaN	NaN	NaN	NaN	NaN	NaN	NaN	NaN	NaN	-0.0168434	0.426441	-0.0309787
Cre10.g446350	CGLD14	Predicted protein OS=Chlamydomonas reinhardtii OX=3055 GN=CGLD14 PE=4 SV=1	-0.202277	NaN	-0.0529069	0.129169	0.133669	0.372905	-0.267761	NaN	-0.915348	NaN	NaN	NaN	0.25609	0.0394783	0.25524	NaN	NaN	NaN	-0.0219518	0.0734768	NaN	0.507081	-0.405326	-0.153355	-0.0262054	0.12485	-0.258382	NaN	NaN	0.528677	NaN	-1.06845	-0.0233403	-1.53666	NaN	0.0677002	NaN	-0.401661	NaN	0.866524	NaN	NaN	NaN	-0.327705	NaN	NaN	-0.301458
Cre03.g151200	CGLD16	Predicted protein OS=Chlamydomonas reinhardtii OX=3055 GN=CGLD16 PE=4 SV=1	NaN	-0.0889373	NaN	NaN	NaN	NaN	-0.839356	-0.189855	NaN	-2.20873	-0.637815	-0.445323	NaN	NaN	1.10283	0.438581	-1.53583	NaN	0.127818	NaN	-0.0676007	NaN	-0.0116134	NaN	-0.32635	-0.115654	-0.457145	-0.181707	-0.696794	0.150398	-0.250514	NaN	0.257023	NaN	0.241209	0.463243	-0.0968639	NaN	0.201403	NaN	0.134038	0.0478776	NaN	NaN	1.01993	0.556434	-0.112354
Cre14.g629000	CGLD19	Predicted protein OS=Chlamydomonas reinhardtii OX=3055 GN=CGLD19 PE=4 SV=1	-0.038029	-0.144227	0.18852	-0.147961	-0.0297016	-0.0169913	-0.297353	-0.120435	-0.265419	-0.573903	0.119352	0.0969019	-0.380961	-0.266305	0.148698	0.0115813	-0.708155	-0.109198	NaN	-0.247978	-0.0811923	-0.15223	NaN	0.0897696	-0.169854	0.0433534	0.481064	0.164296	-0.035432	0.0601439	0.0393739	-0.052425	-0.0143627	0.447956	0.135995	0.133848	-0.264351	-0.269925	0.0720351	-0.0245228	-0.112891	-0.141843	0.0701321	-0.121769	0.111812	0.237943	-0.00770217
Cre05.g234750	CGLD25	Predicted protein OS=Chlamydomonas reinhardtii OX=3055 GN=CGLD25 PE=4 SV=1	0.248509	NaN	NaN	NaN	NaN	NaN	NaN	NaN	NaN	NaN	NaN	NaN	NaN	NaN	-0.542256	NaN	NaN	NaN	NaN	-0.368954	NaN	NaN	NaN	NaN	NaN	NaN	NaN	NaN	NaN	-0.401346	NaN	NaN	NaN	NaN	NaN	0.0791087	NaN	NaN	NaN	NaN	NaN	NaN	NaN	NaN	NaN	NaN	NaN
Cre04.g213100	CGLD7	Esterase-like protein OS=Chlamydomonas reinhardtii OX=3055 GN=CGLD7 PE=4 SV=1	-0.19863	NaN	-0.159699	-0.0552963	0.0567948	0.0271285	-0.399825	NaN	NaN	-0.270829	0.199568	NaN	-0.135981	-0.251579	-0.0128599	NaN	0.0125821	NaN	-0.0416201	-0.169938	NaN	-0.168977	0.0527218	-0.00608184	0.150256	0.024709	0.501435	NaN	-0.191277	-0.391703	NaN	0.259966	0.158396	NaN	0.274358	0.177221	NaN	-0.0968765	NaN	0.0876232	NaN	NaN	NaN	0.0248371	-0.24116	-0.177196	-0.107836
Cre13.g563150	CGLD8	Predicted protein (Fragment) OS=Chlamydomonas reinhardtii OX=3055 GN=CGLD8 PE=4 SV=1	-0.119715	-0.0300675	0.363743	NaN	-0.1935	-0.299627	-0.106069	NaN	1.3635	NaN	0.0713952	0.0969	0.0145056	NaN	0.0588516	-0.294752	NaN	NaN	0.0398441	-0.0343639	0.0689232	-0.0997605	-0.0398441	0.0410951	-0.0520854	-0.0960464	0.208032	NaN	NaN	NaN	-0.280693	-0.0647698	0.377992	0.177853	NaN	NaN	-0.0186513	-0.00608596	0.0634882	-0.197498	-0.0382711	NaN	NaN	-0.0684221	-0.206519	0.00693988	-0.00441084
Cre03.g144627	CGS1	Cystathionine gamma-synthase OS=Chlamydomonas reinhardtii OX=3055 GN=CGS1 PE=3 SV=1	0.0132638	0.108637	0.0793043	0.240693	-0.282788	0.027854	-0.0622879	0.0747803	0.385294	0.157402	-0.0154199	-0.00891692	0.217397	0.00979524	-0.0139918	-0.0188376	1.92555	0.203917	0.00203149	-0.0570206	0.0379284	0.0426947	0.213868	0.30504	-0.356588	-0.00372633	-0.588124	-0.26808	0.152169	1.4951	-0.220412	0.127189	0.196129	-0.357262	-0.292189	-0.0867582	0.425154	-0.00429096	0.388157	-0.141581	-0.0457574	-0.0986528	-0.865918	0.00429096	0.0469277	0.184953	0.00466596
Cre05.g242000	CHLD	Mg-protoporphyrin IX chelatase OS=Chlamydomonas reinhardtii OX=3055 GN=CHLD PE=3 SV=1	-0.476258	-0.183168	0.151906	-0.0600009	0.00380924	0.213383	-0.0882759	-0.0458418	-0.163124	-0.434007	0.00507903	0.198904	-0.221409	-0.137951	0.127268	-0.0125209	0.615716	0.348209	-0.0787852	0.0196215	-0.0188312	-0.0183522	0.101651	0.60475	0.113719	0.265814	-0.00677729	0.0339014	-0.253324	-0.433062	0.18585	0.150427	0.639802	-0.171249	-1.05367	0.0241855	0.170764	-0.104839	0.0188312	0.051214	0.318214	-0.0474598	0.857762	0.0183522	-0.422794	-0.235662	0.1245
Cre06.g294750	CHLG	Chlorophyll synthetase OS=Chlamydomonas reinhardtii OX=3055 GN=CHLG PE=4 SV=1	0.00988762	-0.369533	-0.0955361	-0.284956	0.451042	0.352149	NaN	-0.139596	0.778642	0.0325452	0.00915551	-0.0908891	-0.0888246	-0.297948	0.150679	0.0656211	-0.145213	-0.0639348	-0.0589843	-0.0538721	-0.35219	NaN	0.110249	0.00360039	0.419327	0.1719	-0.205298	0.189401	-0.0355288	0.0131055	0.0565016	-0.147147	0.171537	0.0148246	-0.0513928	0.528168	-0.319111	NaN	0.0557285	NaN	0.2326	-0.304763	0.353771	NaN	0.13892	0.197716	-0.207832
Cre07.g325500	CHLH1	Magnesium chelatase subunit H OS=Chlamydomonas reinhardtii OX=3055 GN=CHLH1 PE=4 SV=1	-0.0710665	-0.0960856	0.00300119	0.0059062	-0.198108	0.30022	-0.131165	0.0233591	0.0626384	-0.188123	0.248979	0.343875	0.0432166	-0.0294664	-0.0212	-0.0380634	0.813294	0.49224	0.0461587	0.134766	0.0419715	0.00881002	0.0452723	0.465911	-0.0180958	0.288142	-0.607833	-0.0259592	0.0902253	-1.70692	-0.102398	-0.0622653	0.679585	0.00925417	-1.90181	0.319962	0.164578	-0.0750808	0.0109689	-0.0649398	0.194377	-0.14066	0.477987	-0.0329511	0.00959235	-0.14022	-0.136165
Cre06.g306300	CHLI1	Mg-protoporphyrin IX chelatase OS=Chlamydomonas reinhardtii OX=3055 GN=CHLI1 PE=3 SV=1	-0.350165	-0.0676558	0.129212	-0.0420631	0.077482	0.0872696	0.00447137	-0.00260775	0.215693	0.0222281	0.00269552	0.0819893	-0.0248514	0.0351509	0.120589	-0.214109	2.45312	0.416649	-0.0454318	0.210272	0.0771725	0.135867	0.0199241	0.488583	-0.0495688	0.109033	-0.278209	-0.108945	0.00115846	1.25171	-0.00974016	0.11786	0.609016	-0.30733	-1.39421	-0.142135	0.257027	-0.0467089	0.0680457	-0.0173109	0.14278	0.00260775	-1.33713	0.0173109	-0.316097	-0.183606	0.0562828
Cre12.g510800	CHLI2	Mg-protoporphyrin IX chelatase OS=Chlamydomonas reinhardtii OX=3055 GN=CHLI2 PE=3 SV=1	-0.528068	-0.149158	0.196245	-0.114096	0.0906994	0.199262	-0.0329131	0.00301928	0.904526	-0.220174	0.170976	0.279268	-0.0306906	-0.0649219	0.0116714	-0.102885	1.71591	0.367965	-0.0523307	0.252112	-0.0147172	-0.00947276	0.125264	0.632479	0.0196836	0.249593	-0.506748	-0.0647894	-0.327962	0.468474	0.0147172	0.0598068	0.719179	-0.769516	-1.2737	-0.126404	0.252638	-0.251563	0.030554	0.00441338	0.303392	0.197612	-0.219131	0.0504714	-0.354154	-0.037085	0.0373956
Cre12.g498550	CHLM	Mg protoporphyrin IX S-adenosyl methionine O-methyl transferase OS=Chlamydomonas reinhardtii OX=3055 GN=CHLM PE=4 SV=1	-0.0357339	-0.116677	-0.0226174	-0.221411	0.100405	0.314862	-0.276253	-0.110186	0.193749	-0.157692	0.0186776	-0.133537	-0.0510129	-0.158351	0.059492	-0.0315378	0.541673	0.427805	-0.00966805	0.143683	-0.207769	0.0605576	-0.13593	0.119008	0.00262111	0.347217	-0.0455676	0.0452735	-0.0339529	-0.250967	0.0223317	-0.145681	0.273688	-0.356556	-1.64023	0.493997	-0.0902835	-0.194544	0.151633	0.398666	0.222901	-0.0521826	0.851326	0.0200243	-0.232523	-0.125564	-0.0499937
Cre03.g155200	CHM1	Chorismate mutase OS=Chlamydomonas reinhardtii OX=3055 GN=CHM1 PE=4 SV=1	NaN	0.249478	NaN	NaN	NaN	NaN	NaN	NaN	1.52308	0.0687753	NaN	NaN	NaN	NaN	NaN	0.160346	NaN	NaN	NaN	NaN	NaN	NaN	NaN	-0.0535707	NaN	NaN	NaN	NaN	NaN	NaN	NaN	NaN	NaN	-0.00644884	NaN	NaN	NaN	NaN	NaN	NaN	-0.101912	NaN	NaN	NaN	NaN	NaN	NaN
Cre12.g514750	CIS1	Citrate synthase OS=Chlamydomonas reinhardtii OX=3055 GN=CIS1 PE=3 SV=1	0.466452	0.0965562	-0.0203741	0.00827316	-0.222846	-0.0391703	-0.0829415	-0.0105452	0.0475614	-0.0449933	0.0183949	-0.239929	0.125677	0.133351	-0.00264447	0.110627	0.00365711	0.0728368	-0.17443	-0.00676151	-0.313516	0.111346	0.160744	0.111561	-0.115655	-0.242817	0.904356	0.0426141	0.647485	-0.125221	-0.0910485	0.00155745	0.134585	0.374415	-0.0755236	0.125221	-0.0613037	-0.188068	0.00447251	-0.00871551	-0.171488	-0.380309	0.35706	0.154863	-0.0119635	0.0396764	-0.109392
Cre02.g142800	CITRX	Thioredoxin-related protein CITRX OS=Chlamydomonas reinhardtii OX=3055 GN=CITRX PE=4 SV=1	-0.184944	-0.000704161	0.0126929	-0.12904	0.245784	-0.154772	0.288133	0.146741	0.204894	0.288021	-0.593269	-1.14805	0.0707254	0.43351	0.15898	-0.040619	1.35934	0.440039	0.0413827	0.0081125	0.526716	NaN	-0.101341	-0.130634	-0.204361	0.312728	-0.189797	0.0356144	0.0110311	1.34291	-0.0386334	0.0650108	-0.0245255	-0.348433	-0.256418	-0.343554	-2.01383e-05	NaN	-0.0179466	NaN	-0.389128	-0.0996846	-2.32852	NaN	0.0321545	NaN	-0.130264
Cre12.g549750	CK1	Ser/thr kinase OS=Chlamydomonas reinhardtii OX=3055 GN=CK1 PE=3 SV=1	-0.210572	-0.0871152	-0.12115	0.0251908	-0.00923344	0.00530622	0.112946	0.122748	-0.100511	-0.0164655	-0.0423132	0.0134953	0.0588324	0.0490554	-0.0519192	-0.240099	-0.227107	-0.334049	-0.099815	0.00363129	-0.0225795	0.116871	-0.0503385	-0.213189	-0.110557	-0.298796	-0.290207	-0.0817565	-0.0270173	0.0240162	-0.0765539	0.10437	-0.114161	-0.998412	0.0437916	0.0673842	0.0909268	-0.0606306	0.0920564	-0.17036	0.0669955	0.233967	0.00600401	0.0385967	0.120164	0.378564	0.0772424
Cre03.g155650	CLC1	Clathrin light chain OS=Chlamydomonas reinhardtii OX=3055 GN=CLC1 PE=3 SV=1	-0.0727741	NaN	NaN	NaN	NaN	-0.644371	NaN	NaN	-0.421218	NaN	NaN	0.0507143	NaN	NaN	-0.397126	NaN	NaN	NaN	0.0893446	-0.00616852	NaN	NaN	0.00260406	-0.52935	NaN	NaN	NaN	NaN	NaN	NaN	NaN	0.100716	NaN	-0.116037	NaN	NaN	NaN	NaN	NaN	NaN	NaN	NaN	NaN	NaN	NaN	-0.384524	NaN
Cre11.g467644	CLPB1	ClpB chaperone, Hsp100 family OS=Chlamydomonas reinhardtii OX=3055 GN=CLPB1 PE=4 SV=1	0.160394	NaN	-0.00372125	NaN	0.00372125	NaN	-0.094736	NaN	NaN	NaN	0.0798071	0.017817	0.325184	NaN	NaN	NaN	NaN	-0.0070987	0.0564464	-0.145296	0.00741125	NaN	0.188433	NaN	NaN	NaN	NaN	NaN	NaN	NaN	0.147808	NaN	0.426579	NaN	NaN	NaN	-0.108118	NaN	-0.0003809	NaN	NaN	NaN	0.0626595	NaN	-0.173664	NaN	NaN
Cre12.g500950	CLPP4	ATP-dependent Clp protease proteolytic subunit OS=Chlamydomonas reinhardtii OX=3055 GN=CLPP4 PE=3 SV=1	-0.363708	0.0056147	0.123191	0.0906188	-0.0503562	-0.000491251	0.112998	0.159167	0.0698737	0.0204752	0.0632987	-0.0302994	0.0470125	0.223143	0.0989623	-0.0470892	0.148959	-0.0442198	-0.193555	0.0194554	0.0571933	0.218536	0.175182	0.202848	-0.121087	-0.11197	-0.167361	0.0655043	-0.201122	0.00445623	-0.244226	0.181404	0.286071	-0.57715	-0.0211511	0.0518363	0.0520255	-0.215778	0.0824123	-0.0817158	0.0294692	-0.0459133	0.268659	-0.0952717	-0.246083	0.303955	-0.0424325
Cre12.g486100	CLPP5	ATP-dependent Clp protease proteolytic subunit OS=Chlamydomonas reinhardtii OX=3055 GN=CLPP5 PE=3 SV=1	-0.0893409	-0.0607951	0.0212465	-0.100307	0.197857	0.13512	0.355416	0.0257789	0.206605	-0.00433419	-0.141876	-0.138765	-0.437395	-0.0427689	-0.353139	-0.0346576	0.210089	0.0128397	-0.00338638	0.118806	0.121616	-0.119582	0.00338638	0.138701	-0.00881698	0.400384	-0.339792	0.00376506	-0.199933	0.368411	0.0194127	-0.0739072	0.06159	-0.128038	0.360404	0.379338	0.0998351	-0.0804592	0.0557716	0.110443	-0.129753	0.0520618	0.32311	0.0812977	-0.0912315	-0.0435099	0.226997
Cre16.g682900	CLPR2	ATP-dependent Clp protease proteolytic subunit OS=Chlamydomonas reinhardtii OX=3055 GN=CLPR2 PE=3 SV=1	-0.158436	0.259709	NaN	NaN	NaN	NaN	NaN	0.0670289	NaN	NaN	0.000360357	0.164551	NaN	NaN	NaN	-0.14122	0.481198	NaN	-0.0903307	0.405773	NaN	NaN	0.0170843	NaN	NaN	-0.210675	NaN	0.00750923	-0.066486	NaN	NaN	NaN	NaN	NaN	0.123042	NaN	NaN	NaN	NaN	NaN	-0.0223142	-0.00750923	NaN	NaN	-0.166688	0.347401	0.00960058
Cre07.g331500	CLPR3	ATP-dependent Clp protease proteolytic subunit OS=Chlamydomonas reinhardtii OX=3055 GN=CLPR3 PE=3 SV=1	0.0132853	-0.0133633	-0.0449435	-0.0824935	-0.0130299	0.0468645	0.00347256	0.0231507	0.00796922	-0.029874	-0.0201805	0.0054368	0.0977429	-0.122206	-0.0326658	-0.121855	-0.0795959	-0.042152	-0.156661	0.118266	0.0471385	0.0638119	0.0522024	0.363852	-0.0997894	-0.0316455	-0.109389	0.051195	-0.623258	0.11786	0.242844	0.359037	0.14703	0.0488112	-0.287788	0.0505118	0.586025	-0.0238063	-0.0253443	-0.118959	0.105672	-0.0231507	0.566948	0.112148	-0.0290587	0.341086	0.0499394
Cre03.g204350	CLPR4	ATP-dependent Clp protease proteolytic subunit OS=Chlamydomonas reinhardtii OX=3055 GN=CLPR4 PE=3 SV=1	-0.068121	0.178874	NaN	0.0773217	NaN	-0.053792	NaN	0.0100912	NaN	0.000216034	NaN	0.0514528	NaN	-0.0944137	-0.220794	0.170548	0.139097	-0.118209	0.0784229	-0.0207904	0.117616	0.144133	-0.0518381	0.040522	-0.0367023	-0.198189	0.142146	-0.0782037	-0.234594	NaN	0.38138	0.320503	0.134279	NaN	-0.0562365	NaN	0.386935	-0.152682	-0.006678	-0.212137	-0.085293	0.198124	0.509086	0.0455021	NaN	0.269045	-0.171521
Cre06.g299650	CLPR6	ATP-dependent Clp protease proteolytic subunit OS=Chlamydomonas reinhardtii OX=3055 GN=CLPR6 PE=3 SV=1	0.00911752	0.0766436	0.0329808	-0.0908423	0.149194	-0.0526955	0.0576683	0.0284959	0.207352	0.0450353	0.350819	-0.211877	-0.0766241	-0.0819322	0.137177	-0.211897	0.157108	0.186855	0.12493	-0.102671	0.14863	-0.0136489	-0.00426754	0.195772	-0.169478	-0.0139651	-0.562573	0.147951	-0.132622	0.197761	0.115595	0.0526955	-0.0907162	-0.153856	-0.0820445	-0.0586115	-0.0118453	0.129991	-0.116179	-0.0941374	-0.0526315	-0.623279	0.330241	-0.00973517	0.224897	0.01908	-0.0127704
Cre10.g417550	CLPS3	ClpS-like protein OS=Chlamydomonas reinhardtii OX=3055 GN=CLPS3 PE=4 SV=1	NaN	0.279788	NaN	NaN	NaN	NaN	0.0839144	NaN	NaN	NaN	NaN	NaN	NaN	NaN	NaN	0.0530379	NaN	NaN	NaN	NaN	NaN	NaN	NaN	NaN	NaN	NaN	NaN	NaN	NaN	NaN	NaN	NaN	NaN	NaN	NaN	NaN	NaN	NaN	NaN	NaN	-0.0530379	NaN	NaN	NaN	NaN	NaN	NaN
Cre03.g144667	CLPS4	ClpS-like protein OS=Chlamydomonas reinhardtii OX=3055 GN=CLPS4 PE=4 SV=1	-0.0270595	-0.0672232	-0.121091	-0.0179598	0.0234991	NaN	0.00497611	0.277396	0.0473113	0.177877	-0.262937	-0.242242	0.00760967	0.0328187	-0.137533	-0.298798	0.147009	NaN	0.18431	-0.00867364	0.165472	-0.0646391	0.100183	NaN	0.0362241	-0.0205684	-0.215027	0.0545694	0.0559806	0.0228198	-0.293539	NaN	-0.000923956	-0.0369618	-0.026262	0.180345	-0.0887772	0.205026	0.300893	0.000416983	-0.0184394	0.283875	NaN	-0.023714	0.166279	0.118865	-0.0189825
Cre16.g685700	CMA4	Transmembrane protein of CMA family OS=Chlamydomonas reinhardtii OX=3055 GN=CMA4 PE=4 SV=1	0.34759	-0.236753	NaN	NaN	NaN	NaN	-0.0769115	-0.508804	-0.877167	-0.247121	-0.160244	-0.960258	NaN	NaN	NaN	0.269992	NaN	NaN	NaN	-0.543659	-0.565812	NaN	NaN	NaN	NaN	NaN	1.86034	0.224081	NaN	NaN	-0.521525	NaN	0.0417385	0.956337	NaN	NaN	-0.734697	NaN	0.48949	NaN	-0.00615067	-1.04473	NaN	NaN	0.0646186	-0.429079	NaN
Cre02.g145050	CMK1	4-diphosphocytidyl-2-C-methyl-D-erythritol kinase OS=Chlamydomonas reinhardtii OX=3055 GN=CMK1 PE=3 SV=1	-0.0271816	-0.0276187	0.0795625	-0.042211	0.228008	-0.060467	-0.304874	NaN	-0.525489	-0.0028723	NaN	-1.04609	0.00025445	-0.106986	-0.0182781	0.0384338	1.3121	0.175875	-0.358251	-0.198852	NaN	0.0103338	0.0519474	-0.0413237	0.274234	0.124608	0.332138	NaN	-0.0600228	NaN	NaN	-0.590084	0.0546856	0.0343195	-0.618023	NaN	NaN	-0.119818	NaN	0.260234	0.0276187	NaN	-1.31495	0.0454686	NaN	0.0847239	NaN
Cre06.g308500	CMPS1	Carbamoyl phosphate synthase, small subunit OS=Chlamydomonas reinhardtii OX=3055 GN=CMPS1 PE=3 SV=1	0.0833523	0.0896894	0.0243543	0.0591605	-0.216722	0.118018	-0.15322	0.047625	0.117658	0.121276	-0.0174365	-0.12138	0.290207	-0.0709355	0.00826525	-0.0949176	1.44458	0.0088023	0.0654812	0.211517	-0.237621	0.0524263	0.101035	0.123706	-0.083826	-0.0779024	-0.0628372	-0.235596	0.166391	1.27913	-0.299632	0.0215219	0.378134	-0.168302	-0.121164	-0.0540338	0.209612	-0.159043	0.39241	0.0127506	-0.147865	0.129411	-0.530736	-0.0730089	-0.0231827	-0.0254727	-0.0640757
Cre16.g679669	CMS	4-diphosphocytidyl-2C-methyl-D-erythritol synthase OS=Chlamydomonas reinhardtii OX=3055 GN=CMS PE=3 SV=1	-0.077071	-0.245213	NaN	NaN	NaN	NaN	-0.138111	NaN	NaN	NaN	0.24659	0.569634	NaN	NaN	-0.491417	-0.0982933	NaN	0.0909485	-0.59743	-0.0186898	0.317393	0.0808535	-0.365171	NaN	NaN	0.0559064	NaN	NaN	NaN	NaN	-0.589423	NaN	NaN	NaN	NaN	NaN	0.393442	0.0553753	0.0913358	-0.336968	0.0530951	NaN	-0.346831	0.180729	-0.356261	-0.0443382	NaN
Cre10.g443300	CNK5	NIMA-related kinase 5 OS=Chlamydomonas reinhardtii OX=3055 GN=CNK5 PE=2 SV=1	NaN	NaN	NaN	NaN	NaN	NaN	NaN	NaN	NaN	NaN	-0.347434	NaN	NaN	NaN	NaN	NaN	NaN	NaN	NaN	NaN	NaN	NaN	NaN	NaN	NaN	NaN	NaN	NaN	NaN	NaN	NaN	NaN	NaN	NaN	NaN	NaN	NaN	NaN	NaN	NaN	NaN	NaN	NaN	NaN	0.197757	NaN	NaN
Cre07.g328850	CNK8	NimA-related protein kinase 8 OS=Chlamydomonas reinhardtii OX=3055 GN=CNK8 PE=4 SV=1	NaN	-0.417225	-0.0913576	NaN	0.0163916	NaN	NaN	NaN	NaN	NaN	NaN	NaN	0.140095	NaN	NaN	0.372309	NaN	0.305234	NaN	NaN	NaN	0.184304	NaN	NaN	0.0758727	NaN	NaN	NaN	NaN	NaN	NaN	NaN	NaN	NaN	NaN	NaN	NaN	-0.0950443	NaN	0.656351	-0.0701724	NaN	-0.338479	0.0950443	NaN	NaN	NaN
Cre06.g282150	CNX1G	Molybdopterin biosynthesis protein OS=Chlamydomonas reinhardtii OX=3055 GN=CNX1G PE=4 SV=1	NaN	NaN	NaN	NaN	NaN	NaN	-0.149252	-0.158517	NaN	NaN	NaN	-0.0981664	NaN	NaN	NaN	NaN	NaN	NaN	NaN	NaN	NaN	NaN	NaN	NaN	NaN	NaN	0.258035	0.0504728	NaN	NaN	NaN	NaN	0.213324	NaN	NaN	NaN	NaN	NaN	NaN	NaN	NaN	-0.503298	NaN	NaN	NaN	NaN	NaN
Cre02.g118500	COPB2	Coatomer subunit beta OS=Chlamydomonas reinhardtii OX=3055 GN=COPB2 PE=3 SV=1	-0.0276894	-0.147433	-0.0815902	-0.0358352	0.0188454	-0.109431	0.0281488	-0.0943301	-0.482138	-0.0839671	0.00687527	-0.0128938	-0.00758444	-0.0452168	0.0151539	0.0341621	0.0610216	-0.058893	-0.0632189	-0.208005	-0.209917	-0.169053	-0.0330333	-0.0382573	0.0431861	-0.0786333	0.561037	-0.00119954	0.273082	0.000489543	0.00623251	-0.0794215	-0.204852	0.411991	-0.0868148	-0.0592959	-0.0976509	-0.0893007	0.0069934	0.00758983	-0.0062544	-0.0376819	0.325163	0.0342534	0.130528	0.0257654	-0.0748375
Cre02.g089100	COPD1	Coatomer subunit delta OS=Chlamydomonas reinhardtii OX=3055 GN=COPD1 PE=3 SV=1	-0.187504	-0.0599918	-0.157665	-0.0511054	0.00978082	0.0164988	0.0836836	-0.163193	-0.142188	0.0073617	-0.0543373	-0.0208985	-0.112353	0.0459982	0.32097	0.146552	-0.0356179	-0.188313	-0.0515313	-0.189213	-0.267553	0.00746325	-0.150522	-0.100941	0.164116	0.0152571	0.539585	0.175382	0.165163	0.0920427	0.0475975	-0.114224	-0.0553819	0.488465	0.00400396	-0.309923	-0.285209	-0.0690327	-0.0720862	0.196307	-0.0885081	-0.35268	0.257794	0.0644742	0.0869963	-0.00905233	-0.19927
Cre13.g592450	COPE1	Coatomer subunit epsilon OS=Chlamydomonas reinhardtii OX=3055 GN=COPE1 PE=3 SV=1	0.0438503	-0.255819	-0.198423	0.383092	-0.0947705	-0.0287678	-0.093502	-0.0863432	-0.084728	-0.218101	0.0289755	-0.0726208	0.104791	0.445192	-0.0306289	0.0790793	0.0826366	0.186673	-0.00429091	-0.28385	-0.272361	0.219869	0.0855966	-0.154569	-0.0673391	-0.0615128	0.477216	0.071468	0.268798	-0.0256234	0.139694	0.173369	-0.0614589	0.470054	-0.0236264	0.0710751	0.00122427	-0.00574317	0.0811449	-0.0539912	0.0872856	-0.26559	0.0922611	-0.0337535	0.325874	0.102397	-0.0205216
Cre08.g371450	COPZ1	Zeta-cop, subunit of COP-I complex OS=Chlamydomonas reinhardtii OX=3055 GN=COPZ1 PE=4 SV=1	-0.122649	0.0103073	-0.273054	-0.0737566	0.0360237	0.027583	-0.00771441	-0.139579	-0.434774	-0.0862778	NaN	-0.102435	-0.0918117	0.0283873	0.0843649	0.11119	-0.232162	-0.0732899	-0.0066998	-0.105571	-0.289324	-0.305526	-0.0190527	-0.100066	0.0501681	0.0154734	0.120857	-0.0821054	0.194387	-0.0632399	0.0499919	-0.109649	-0.0948435	0.0237015	-0.0461805	-0.176663	-0.11653	0.021589	-0.109731	0.0248298	-0.10412	0.00167087	0.101992	0.0572216	NaN	-0.0936578	-0.00579106
Cre02.g084300	COQ5	2-methoxy-6-polyprenyl-1,4-benzoquinol methylase, mitochondrial OS=Chlamydomonas reinhardtii OX=3055 GN=COQ5 PE=3 SV=1	0.0114294	-0.145494	NaN	NaN	NaN	NaN	-0.165137	NaN	NaN	NaN	NaN	NaN	NaN	NaN	-0.102232	0.0201162	NaN	NaN	0.315284	0.147144	NaN	NaN	-0.138312	-0.0755614	-0.0221309	0.015243	0.418401	NaN	NaN	NaN	NaN	NaN	NaN	NaN	NaN	NaN	NaN	NaN	NaN	NaN	0.732765	NaN	NaN	NaN	NaN	-0.197551	NaN
Cre02.g084300	COQ5C	2-phytyl-1,4-beta-naphthoquinone methyltransferase, chloroplastic OS=Chlamydomonas reinhardtii OX=3055 GN=COQ5C PE=3 SV=1	NaN	NaN	NaN	NaN	NaN	NaN	NaN	NaN	NaN	-0.389316	0.371449	NaN	NaN	NaN	0.091326	NaN	0.149792	NaN	NaN	NaN	NaN	NaN	NaN	NaN	NaN	0.229158	NaN	NaN	-0.0112261	NaN	NaN	NaN	NaN	NaN	-0.562175	NaN	NaN	NaN	NaN	NaN	NaN	NaN	NaN	NaN	-0.0840168	-0.0138863	NaN
Cre01.g055550	COX11	Cytochrome c oxidase assembly protein OS=Chlamydomonas reinhardtii OX=3055 GN=COX11 PE=3 SV=1	NaN	-0.0208528	NaN	NaN	NaN	NaN	NaN	-0.397497	NaN	NaN	0.0168439	NaN	NaN	NaN	0.762069	-0.0612652	NaN	NaN	0.427874	NaN	NaN	-0.178524	-0.545689	NaN	NaN	NaN	-0.220545	0.557742	NaN	NaN	NaN	NaN	-0.594736	NaN	NaN	NaN	NaN	-0.234492	NaN	0.237452	0.159248	0.73208	NaN	-0.0845224	-0.0943301	NaN	-0.0403922
Cre06.g304350	COX12	Mitochondrial cytochrome c oxidase subunit OS=Chlamydomonas reinhardtii OX=3055 GN=COX12 PE=4 SV=1	-0.420007	-0.249656	-0.140079	-0.0661568	0.421819	-0.503284	0.232905	0.0346393	-0.440511	-0.077991	0.00151567	-0.24848	-0.388902	0.400728	-0.0217991	-0.118002	-0.651621	0.0207725	0.264802	0.0861983	0.245821	0.317894	-0.168602	-0.77952	0.478187	0.303857	-0.188699	-0.0642959	-0.420711	-0.436184	-0.041391	-0.0345201	-0.336122	0.099379	0.339672	-0.0617679	-0.642433	-0.0271614	-0.278112	0.279828	0.48474	0.381693	-0.749849	-0.16877	0.441137	-0.413312	-0.203485
Cre03.g213425	COX23	Cytochrome c oxidase assembly protein OS=Chlamydomonas reinhardtii OX=3055 GN=COX23 PE=4 SV=1	NaN	NaN	NaN	NaN	NaN	-0.306077	NaN	NaN	NaN	NaN	0.518716	NaN	NaN	NaN	NaN	NaN	NaN	NaN	NaN	NaN	NaN	NaN	NaN	0.269422	NaN	NaN	NaN	NaN	NaN	NaN	NaN	0.192294	0.14163	NaN	NaN	NaN	NaN	NaN	NaN	NaN	NaN	NaN	NaN	NaN	0.0482956	0.128337	-0.462015
Cre13.g567600	COX4	Mitochondrial cytochrome c oxidase subunit 4, 13 kD OS=Chlamydomonas reinhardtii OX=3055 GN=COX4 PE=4 SV=1	-0.382293	-0.379808	-0.669865	0.0390386	0.123587	-0.247228	0.224354	0.221976	-0.467256	-0.0274751	0.00629001	0.0273446	-0.673502	0.385136	-0.0206484	-0.117348	-1.15201	-0.0481847	0.0260385	-0.0369036	0.0203838	-0.00276492	-0.0260385	-0.533976	0.217659	0.1827	0.0247552	-0.140842	-0.122452	-0.0579055	-0.286813	-0.653854	-0.171818	-0.0940898	-0.077728	0.461065	-0.591929	0.0214893	-0.0162977	0.414044	0.225807	-0.0141189	-0.685496	-0.399786	0.405907	-0.284545	-0.0622849
Cre03.g157700	COX5C	Cytochrome c oxidase 11 kD subunit OS=Chlamydomonas reinhardtii OX=3055 GN=COX5C PE=4 SV=1	-0.0315256	-0.0703457	-0.434548	0.0078074	0.371758	-0.103091	0.210066	-0.0179042	-0.242171	-0.237924	0.102633	-0.0529124	-0.108459	0.113644	0.00862896	-0.21019	-0.490875	-0.0237121	-0.069533	-0.0298048	0.236819	0.54219	-0.132565	-0.276721	0.0563084	-0.08603	-0.772502	-0.0721392	-1.38484	-0.221772	-0.441169	0.0342257	-0.114757	0.178968	0.507244	0.0523298	-0.402278	0.0345126	0.100035	0.102382	0.388653	-0.0940305	-0.462191	-0.0929959	0.343006	0.0253393	-0.0672041
Cre16.g691850	COX90	Cytochrome c oxidase subunit OS=Chlamydomonas reinhardtii OX=3055 GN=COX90 PE=4 SV=1	-0.0256738	-0.339949	-0.0669005	-0.27964	0.535738	-0.474909	0.042325	-0.129676	-0.299144	0.00971138	-0.0547781	0.371156	-0.349151	0.144557	-0.157406	-0.121379	-1.14019	0.123033	0.0108243	-0.0179957	0.579409	0.450109	-0.525177	-0.486037	-0.149134	0.00576026	-0.685363	-0.166659	-1.23537	-0.551604	-0.255146	-0.0355893	-0.0808335	0.0277993	-0.0450947	-0.0111882	-0.927047	0.105168	-0.0523476	0.457424	0.259661	0.364552	-0.509969	-0.139977	0.874154	0.00356459	-0.0670269
Cre16.g657300	CPI1	Cyclopropyl isomerase-like protein OS=Chlamydomonas reinhardtii OX=3055 GN=CPI1 PE=4 SV=1	0.236143	NaN	NaN	NaN	NaN	NaN	NaN	NaN	NaN	NaN	0.135695	NaN	NaN	NaN	0.257308	NaN	NaN	NaN	NaN	-0.000800053	NaN	NaN	NaN	NaN	NaN	NaN	0.488677	NaN	NaN	NaN	NaN	NaN	-0.547458	NaN	NaN	NaN	NaN	NaN	NaN	NaN	NaN	NaN	NaN	NaN	0.473641	NaN	NaN
Cre02.g076900	CPKG1	cGMP-dependent protein kinase OS=Chlamydomonas reinhardtii OX=3055 GN=CPKG1 PE=2 SV=1	-0.0968345	0.0256865	-0.00658544	0.0944276	-0.107147	0.160219	0.033152	0.199227	0.0594813	0.104597	0.0531374	0.0993457	0.0483669	0.106283	-0.534813	0.0759729	0.21976	-0.241513	0.173335	-0.00442216	-0.0309642	-0.0290641	-0.00924114	-0.317653	0.183054	0.0297841	-0.688868	-0.0852439	-0.0429785	0.460389	0.0814076	-0.18436	-0.419713	-0.758621	0.0600932	-0.313228	0.0970579	0.0703637	0.0309642	0.0341477	-0.140592	0.136452	-0.527565	0.0457368	0.156494	0.0179868	-0.0512163
Cre01.g015950	CPL1	Predicted protein OS=Chlamydomonas reinhardtii OX=3055 GN=CPL1 PE=4 SV=1	-0.00868613	0.0568401	-0.0631786	0.0267209	-0.0788649	-0.135706	-0.0253031	-0.119049	-0.578353	0.0612106	0.0995207	0.0392254	-0.0836161	-0.00652156	-0.0931049	0.136385	-0.106247	-0.194102	0.0713829	-0.206634	-0.141639	-0.122977	0.228919	-0.0177996	-0.00685057	-0.189694	-0.561577	-0.031096	-0.0619124	-0.223007	0.123121	0.0047496	-0.224775	-0.236996	-0.0772563	-0.00384381	-0.0450508	0.072255	-0.0614903	-0.0172469	0.000439105	-0.487582	0.22589	0.0148877	0.0206781	0.0721295	0.0753635
Cre01.g015950	CPL11	Translation factor OS=Chlamydomonas reinhardtii OX=3055 GN=CPL11 PE=4 SV=1	NaN	1.01199	NaN	0.0827337	NaN	-0.0184229	NaN	NaN	NaN	-0.0351824	NaN	NaN	NaN	0.281668	NaN	-0.139883	NaN	0.436794	NaN	NaN	0.681697	0.131246	NaN	0.00490267	0.0179795	0.0354222	NaN	NaN	NaN	NaN	0.0978994	0.138889	NaN	NaN	NaN	NaN	0.0254174	0.216905	-0.213864	-0.0639908	-0.210965	NaN	-0.301811	-0.365577	NaN	NaN	NaN
Cre06.g279500	CPL6	Predicted protein OS=Chlamydomonas reinhardtii OX=3055 GN=CPL6 PE=4 SV=1	NaN	-0.45198	NaN	NaN	NaN	NaN	NaN	NaN	NaN	NaN	-0.0723365	0.368089	NaN	NaN	NaN	0.415212	NaN	NaN	-0.666728	NaN	NaN	NaN	0.170165	NaN	-0.380991	NaN	NaN	NaN	NaN	NaN	NaN	NaN	NaN	NaN	NaN	NaN	NaN	NaN	NaN	NaN	0.0139952	NaN	NaN	NaN	-0.121128	0.535198	0.222016
Cre12.g520200	CPL8	Predicted protein OS=Chlamydomonas reinhardtii OX=3055 GN=CPL8 PE=4 SV=1	-0.0130354	NaN	0.158747	-0.00306527	0.0559762	0.104481	0.112221	0.0728628	0.221655	0.313209	0.185256	-0.0216764	-0.0956048	-0.0524649	0.019271	NaN	-0.0546209	-0.146013	-0.00516594	0.0130354	0.0501433	-0.139636	0.168872	0.218949	0.0657562	0.245208	-0.0110946	-0.258335	-0.0484328	-0.231188	0.389081	0.083078	0.137475	-0.267683	0.300227	-0.30207	-0.17978	0.145501	0.00357063	-0.144531	NaN	0.0760915	0.00197571	0.00500408	0.260816	0.31238	-0.125729
Cre17.g739550	CPLD12	Predicted protein OS=Chlamydomonas reinhardtii OX=3055 GN=CPLD12 PE=4 SV=1	0.0591475	-0.0847958	NaN	NaN	NaN	NaN	NaN	NaN	NaN	-0.165634	-0.133472	0.0761476	NaN	NaN	-0.314328	-0.0533916	NaN	NaN	-0.0837633	0.0945913	NaN	NaN	-0.41437	NaN	0.0101992	0.0167763	-0.831772	NaN	NaN	NaN	NaN	NaN	-0.215696	NaN	NaN	NaN	NaN	NaN	NaN	NaN	0.242093	NaN	NaN	NaN	-0.127632	-0.077884	NaN
Cre08.g379200	CPLD18	Predicted protein OS=Chlamydomonas reinhardtii OX=3055 GN=CPLD18 PE=4 SV=1	0.290249	0.186744	-0.106423	0.0715776	0.0827392	0.00816452	0.0211856	-0.00158943	0.242694	-0.0462699	0.123971	0.041607	-0.00803105	0.0109089	-0.426879	0.00968549	-0.323038	0.0463122	-0.0911358	0.0331589	0.0202589	NaN	0.0650373	0.0692331	-0.0542704	-0.159065	0.0567062	-0.0171574	-0.0933804	-0.123965	0.0250016	0.0498705	0.12231	-0.014968	0.805526	-0.290879	0.0226684	NaN	-0.174986	NaN	-0.115094	0.106087	0.40758	NaN	0.314542	-0.000490957	-0.0183075
Cre03.g206550	CPLD2	Predicted protein OS=Chlamydomonas reinhardtii OX=3055 GN=CPLD2 PE=4 SV=1	0.220205	0.0111653	NaN	NaN	NaN	0.278305	-0.173221	-0.164301	0.162469	NaN	0.408525	0.0311516	NaN	NaN	0.62998	-0.120637	NaN	NaN	-0.0488632	-0.287409	NaN	NaN	-0.346185	0.336905	-0.242007	-0.0159846	NaN	0.205899	NaN	NaN	NaN	0.276037	0.197979	-0.200659	NaN	NaN	NaN	NaN	NaN	NaN	0.0304252	-0.887441	NaN	NaN	-0.303232	0.154361	-0.145272
Cre12.g510400	CPLD30	Predicted protein OS=Chlamydomonas reinhardtii OX=3055 GN=CPLD30 PE=4 SV=1	0.0255916	NaN	0.00716819	0.000451331	0.12771	0.216961	-0.0358441	-0.110928	-0.105173	-0.318194	0.01597	-0.158718	-0.207122	-0.000451331	-0.369787	NaN	-0.299548	0.136114	-0.601805	-0.0822617	-0.180005	0.102746	0.0879415	0.176142	0.0466412	-0.0328962	-0.282925	-0.245512	-0.173077	-0.182424	-0.240976	-0.280313	0.158096	0.466628	1.01288	-0.0451798	0.065517	0.116965	0.0823786	-0.121751	NaN	-0.228194	0.813539	0.12854	0.216967	0.189847	0.0035794
Cre15.g636050	CPLD31	Predicted protein OS=Chlamydomonas reinhardtii OX=3055 GN=CPLD31 PE=4 SV=1	-0.266223	-0.340726	0.0244866	0.253708	0.344015	-0.0610806	0.104766	0.0182051	-0.252255	-0.0367184	-0.395426	-0.0619226	-0.140209	0.142624	-0.242326	-0.0711668	0.996056	-0.0989213	-0.346504	-0.0513963	0.372477	NaN	-0.00566163	-0.00995823	-0.0428973	0.0751415	-0.647355	0.0134996	-0.915397	NaN	0.0310342	0.263258	0.139711	0.258224	0.491681	NaN	-0.178349	NaN	0.0872176	NaN	0.191772	-0.0412903	-0.360038	NaN	0.0954777	-0.277015	0.236619
Cre01.g000850	CPLD38	Predicted protein OS=Chlamydomonas reinhardtii OX=3055 GN=CPLD38 PE=4 SV=1	0.267114	0.574044	-0.59707	NaN	-0.233553	NaN	NaN	NaN	NaN	NaN	-0.0977421	0.102757	0.440179	NaN	NaN	-0.15675	-0.208012	NaN	NaN	-0.252147	NaN	NaN	NaN	NaN	NaN	NaN	NaN	NaN	-0.0182211	-0.371132	NaN	NaN	NaN	NaN	-0.194529	0.151079	NaN	NaN	NaN	NaN	-0.0841913	NaN	NaN	NaN	0.107509	NaN	NaN
Cre17.g723550	CPLD4	Predicted protein OS=Chlamydomonas reinhardtii OX=3055 GN=CPLD4 PE=4 SV=1	-0.175537	-0.213019	-0.266384	0.0265716	0.210225	NaN	0.03608	0.0832575	0.0920103	0.122131	-0.0252918	-0.0566335	-0.0699004	-0.019511	0.00507445	-0.0998133	NaN	0.0496671	0.00617773	-0.0618016	0.143891	0.495877	-0.181246	-0.023881	-0.0609966	-0.0314893	-0.268915	0.0169782	NaN	NaN	-0.932885	NaN	0.0331601	-0.236838	NaN	NaN	-0.143891	0.207709	0.174879	-0.203382	-0.047309	-0.0864555	-0.302393	-0.444604	-0.0903157	0.0244947	-0.0314398
Cre17.g721700	CPLD44	Thylakoid lumenal protein OS=Chlamydomonas reinhardtii OX=3055 GN=CPLD44 PE=4 SV=1	0.00474612	-0.391799	0.015478	0.0378595	-0.124603	0.0440508	-0.143767	-0.225225	-0.374517	-0.565722	-0.117855	-0.105453	-0.182421	0.0247391	0.39164	0.245198	0.072604	-0.252296	-0.166571	0.550489	-0.164862	-0.225174	0.119653	0.285092	-0.343498	-0.345411	0.0545955	0.0984281	-0.193118	0.459644	-0.410999	-0.407258	0.170031	-0.55628	-0.250035	0.0932644	0.123527	0.121058	0.354978	0.266307	-0.0224099	-0.0984281	-0.511707	-0.0691964	-0.0765225	0.233216	0.139065
Cre05.g243800	CPLD45	Predicted protein OS=Chlamydomonas reinhardtii OX=3055 GN=CPLD45 PE=3 SV=1	-0.079992	-0.052806	-0.253565	-0.0739498	0.299034	0.189641	-0.0491715	-0.246875	-0.22909	-0.186508	-0.170462	-0.798218	0.108974	0.416391	0.122849	0.437693	-0.224196	0.646091	-0.036823	-0.202258	-0.0617979	0.526117	0.171709	0.0144201	0.0319662	0.051468	-0.00773312	0.0232685	0.139562	-0.48718	-0.417816	-0.202086	0.363228	0.438319	0.0101383	-0.138118	-0.433431	-0.0546171	0.0617979	0.00613699	-0.133775	-0.361143	0.485143	-0.0492096	0.295988	-0.385569	-0.111949
Cre11.g468750	CPLD48	Predicted protein OS=Chlamydomonas reinhardtii OX=3055 GN=CPLD48 PE=4 SV=1	-0.28589	-0.40575	-0.166341	0.0171653	0.0815271	-0.205525	-0.00933445	-0.163824	-0.327135	-0.249834	-0.0958316	-0.0789985	-0.172723	0.253578	-0.044445	0.320224	NaN	-0.102675	-0.254792	0.133755	NaN	NaN	0.136784	0.0181578	0.189715	-0.0718992	0.126669	-0.157115	NaN	NaN	NaN	0.264255	0.199098	0.322187	NaN	NaN	NaN	NaN	NaN	NaN	0.00759498	0.00116691	-0.710491	NaN	0.166162	0.0192503	0.049332
Cre16.g666050	CPLD49	Saccharopine dehydrogenase-like protein OS=Chlamydomonas reinhardtii OX=3055 GN=CPLD49 PE=4 SV=1	0.273691	0.282125	0.501937	0.161334	-0.119254	NaN	-0.00487032	-0.0111851	-0.296783	0.0582432	0.0568	0.0875632	0.0601898	0.324795	-0.4356	0.0727312	NaN	-0.0187541	-0.157828	-0.225673	-0.0935849	NaN	-0.0924235	-0.388522	-0.0220852	0.0386408	0.693742	0.168361	NaN	-0.0807111	0.0408452	NaN	0.152101	0.525862	NaN	-0.252413	0.00947549	NaN	0.109202	NaN	-0.177549	-0.365645	0.516491	NaN	0.0204696	-0.348774	-0.224963
Cre01.g005001	CPLD9	Predicted protein OS=Chlamydomonas reinhardtii OX=3055 GN=CPLD9 PE=4 SV=1	1.17207	NaN	NaN	NaN	NaN	NaN	-0.228063	NaN	0.115906	NaN	NaN	NaN	NaN	NaN	-0.0630998	NaN	NaN	NaN	NaN	-0.0398351	NaN	NaN	NaN	NaN	-0.178024	-0.023455	NaN	NaN	NaN	NaN	NaN	NaN	NaN	-0.362071	NaN	NaN	NaN	NaN	NaN	NaN	NaN	NaN	NaN	NaN	NaN	0.01976	NaN
Cre03.g178450	CPN10	Chaperonin 10 OS=Chlamydomonas reinhardtii OX=3055 GN=CPN10 PE=3 SV=1	0.0395045	-0.073691	-0.275076	-0.264081	0.265553	-0.459979	0.0921108	-0.040547	-0.0507651	0.0732356	-0.494973	0.00808253	-0.211772	0.419681	-0.202418	-0.0412222	NaN	0.884702	-0.0229374	0.0184048	0.216207	0.546326	0.0229374	-0.513702	0.247513	0.268551	-0.541081	-0.118041	NaN	1.41157	-0.340296	0.155452	0.201035	-0.553498	NaN	-0.433089	-0.127648	0.518484	0.0801635	0.156043	0.492969	-0.484205	-0.719042	-0.0824354	0.643173	-0.127301	-0.124526
Cre16.g673729	CPN11	Chaperonin 11 OS=Chlamydomonas reinhardtii OX=3055 GN=CPN11 PE=3 SV=1	-0.105242	0.0575995	0.0622094	-0.00612929	0.106856	0.0692495	0.13705	0.120232	0.283836	0.323519	-0.217824	0.175685	-0.0257522	0.22141	-0.628176	-0.253952	0.860615	0.324644	-0.319194	0.183108	0.232157	0.289392	-0.003793	0.0261091	0.00144372	0.00975388	-0.676452	-0.19539	-0.385861	0.889673	0.0452058	0.180499	0.246979	-0.556806	-0.256682	0.093382	0.0915928	0.549859	-0.040657	-0.074499	0.0526823	0.150332	-0.674064	-0.14132	0.114658	-0.0485245	0.0257621
Cre12.g505850	CPN23	Chaperonin 23 OS=Chlamydomonas reinhardtii OX=3055 GN=CPN23 PE=3 SV=1	0.0130932	0.220578	0.229775	0.0232722	0.250539	0.0361945	-0.0498395	0.0568838	0.267112	0.17366	0.0237939	0.0733529	-0.0330464	0.142834	-0.390225	-0.267351	1.25001	0.267329	-0.0672453	-0.0115091	0.17692	0.309628	-0.0898823	-0.196552	-0.0409375	-0.0354017	-0.254933	-0.0346076	-0.170572	0.945991	0.103826	0.0307911	-0.0029621	-0.200644	-0.0286508	0.104263	-0.0578199	0.13408	0.0411138	0.00259319	0.0296019	0.176629	-0.899974	-0.00259319	-0.0237939	-0.0627641	0.0207081
Cre07.g339150	CPN60B2	Chaperonin 60B2 OS=Chlamydomonas reinhardtii OX=3055 GN=CPN60B2 PE=3 SV=1	-0.0620985	0.107165	0.108483	-0.0954851	0.000894973	0.115461	0.12699	0.184311	0.558786	0.155965	-0.0352836	0.374897	0.0938719	-0.0170463	-0.145022	0.0593397	0.562881	0.243139	-0.126555	0.161585	0.107887	-0.0192776	0.164736	0.0548839	-0.00426568	0.0459341	-0.330133	-0.0513043	-0.399042	0.684082	0.152269	0.102664	0.651235	-0.0690828	0.0453931	-0.345297	0.329377	0.11394	-0.15537	-0.402999	-0.0765455	0.125885	-0.191434	0.0382171	0.0294854	0.0081956	0.000878439
Cre10.g446500	CPO1	Predicted protein OS=Chlamydomonas reinhardtii OX=3055 GN=CPO1 PE=4 SV=1	0.0648939	0.0378225	0.469412	-0.169478	0.369838	NaN	-0.058627	-0.0900502	1.90446	-0.0912773	0.171587	0.00686155	-0.0751147	0.0109196	-0.358223	0.0302066	NaN	NaN	0.240951	0.19791	NaN	-0.0223413	-0.202181	0.0864213	-0.102071	-0.0601389	0.409984	0.0588734	NaN	NaN	NaN	NaN	0.0232311	-0.317082	NaN	NaN	NaN	-0.114788	NaN	0.249886	-0.0302066	0.00664896	NaN	-0.10136	0.243542	-0.71114	NaN
Cre02.g092600	CPX2	Coproporphyrinogen III oxidase isoform CPX2 OS=Chlamydomonas reinhardtii OX=3055 GN=CPX2 PE=2 SV=1	0.118915	NaN	NaN	0.175461	NaN	NaN	-0.403903	-0.0670352	NaN	-0.112134	-0.0148104	-0.301249	NaN	0.173833	0.0113274	NaN	NaN	NaN	-0.311931	-0.0570241	NaN	NaN	0.116397	0.0333071	0.286708	0.183109	0.424512	0.0670352	NaN	NaN	NaN	NaN	0.611841	NaN	NaN	NaN	NaN	NaN	NaN	NaN	NaN	-0.412808	NaN	NaN	-0.0591474	NaN	NaN
Cre07.g346050	CRD1	Copper response defect 1 protein OS=Chlamydomonas reinhardtii OX=3055 GN=CRD1 PE=3 SV=1	-0.908625	-0.831584	0.142401	0.620046	-0.0431047	0.247852	0.960368	0.444509	-0.26853	0.0828012	2.61669	0.408568	-0.350957	-0.151733	0.18953	-1.31649	-0.132895	-0.621234	0.213948	0.581034	0.501048	-0.180669	-1.42964	-0.706027	0.560375	1.02817	-0.518525	0.0297985	0.864949	-1.463	0.491376	0.442817	-0.923895	0.978355	-2.17721	-0.0612539	-0.0182778	0.327452	-0.162457	-0.680756	0.902704	0.697484	-1.25741	-0.36427	0.0050058	-0.72813	0.409399
Cre01.g038400	CRT2	Calreticulin 2, calcium-binding protein OS=Chlamydomonas reinhardtii OX=3055 GN=CRT2 PE=3 SV=1	0.948356	1.01309	-0.353401	-0.134725	0.046489	-0.132906	-0.0963497	-0.317826	0.120895	0.00797587	-0.0909205	0.153615	0.00602251	0.111298	0.307055	0.14394	1.01357	0.0944285	0.0549689	-0.0213614	0.0036329	0.194748	0.163269	0.0291878	0.07632	0.0615062	-0.214553	-0.0212639	-0.00173348	1.31079	-0.329694	-0.0646826	-0.244658	0.0730089	-0.269384	0.076088	-0.0036329	-0.250357	-0.0149354	-0.0758504	-0.100473	-0.132234	-0.917545	-0.061631	-0.0217378	-0.00344524	0.052236
Cre10.g440050	CSP41a	Chloroplast stem-loop-binding protein OS=Chlamydomonas reinhardtii OX=3055 GN=CSP41a PE=4 SV=1	0.100074	0.127791	-0.0491849	-0.0770998	-0.107668	-0.0409406	-0.131251	-0.337682	-0.360691	-0.33983	-0.0590158	-0.0939039	0.0491849	0.008993	-0.0306733	0.0722752	0.0399982	0.089669	-0.408735	-0.24682	0.032095	0.489828	0.139693	0.156481	-0.114823	-0.00790081	0.705106	-0.0569671	0.0430777	-0.780509	-0.00936651	-0.00834917	0.566266	0.540072	0.156353	0.111729	0.00936651	-0.10146	-0.384922	0.198443	-0.361966	-0.507963	0.682222	0.113836	-0.363249	-0.229324	-0.0924082
Cre13.g571500	CST2	Membrane transporter OS=Chlamydomonas reinhardtii OX=3055 GN=CST2 PE=4 SV=1	NaN	NaN	NaN	0.10071	NaN	0.220329	NaN	NaN	NaN	NaN	NaN	NaN	NaN	-0.0624165	NaN	NaN	-1.74405	-0.643261	NaN	NaN	NaN	-0.497167	NaN	-0.00344374	NaN	NaN	NaN	NaN	0.51031	NaN	NaN	0.0866491	NaN	NaN	0.040098	NaN	NaN	0.605748	NaN	-0.259791	NaN	NaN	-0.252179	0.364548	NaN	-0.260087	NaN
Cre13.g570600	CTR1	CTR type copper ion transporter OS=Chlamydomonas reinhardtii OX=3055 GN=CTR1 PE=2 SV=1	NaN	NaN	NaN	NaN	NaN	NaN	NaN	NaN	NaN	NaN	NaN	NaN	NaN	NaN	0.324952	NaN	NaN	NaN	0.00490362	NaN	NaN	NaN	0.38524	NaN	-0.130053	-0.321018	NaN	NaN	NaN	-0.510059	NaN	NaN	NaN	NaN	NaN	0.00973325	NaN	NaN	NaN	NaN	NaN	NaN	NaN	NaN	NaN	0.0417082	NaN
Cre10.g434650	CTR3	Copper transport accessory protein OS=Chlamydomonas reinhardtii OX=3055 GN=CTR3 PE=2 SV=1	NaN	NaN	NaN	NaN	NaN	NaN	NaN	NaN	NaN	NaN	NaN	-1.21228	NaN	NaN	0.996465	NaN	NaN	NaN	NaN	NaN	NaN	NaN	NaN	NaN	NaN	NaN	NaN	NaN	NaN	NaN	NaN	NaN	NaN	NaN	NaN	NaN	NaN	NaN	NaN	NaN	NaN	NaN	NaN	NaN	NaN	NaN	NaN
Cre02.g082350	CUTA1	Copper-binding protein CutA OS=Chlamydomonas reinhardtii OX=3055 GN=CUTA1 PE=4 SV=1	0.0289186	NaN	NaN	-0.0140775	NaN	NaN	-0.0849295	-0.193109	-0.568108	NaN	NaN	-0.21326	NaN	0.19788	-0.170911	NaN	NaN	NaN	-0.0150814	0.0490734	0.133703	0.356117	-0.155616	NaN	0.164712	NaN	-0.262698	0.0050356	NaN	1.8502	-0.141648	NaN	0.159068	-0.00346485	NaN	0.0133094	-0.425876	0.362251	0.221803	0.335546	NaN	-0.722107	NaN	-0.385402	NaN	-0.383687	0.0742008
Cre16.g659350	CYB5_1	Cytochrome b5 protein OS=Chlamydomonas reinhardtii OX=3055 GN=CYB5_1 PE=3 SV=1	0.236653	0.125104	NaN	0.0911353	NaN	-0.43698	0.0834673	0.0601822	NaN	-0.0949976	0.293311	0.0130965	NaN	0.150401	-0.279154	-0.439338	NaN	0.0299645	-0.0726668	-0.246948	NaN	0.903896	-0.00333675	-0.175379	0.0538684	-0.125991	-0.155436	-0.0601822	NaN	-0.326721	NaN	0.0692772	-0.231041	NaN	NaN	-0.0143467	NaN	0.467538	NaN	0.226885	-0.0793471	-0.226932	-0.478422	-0.696033	0.0705422	-0.190706	-0.0757363
Cre13.g586550	CYB5_4	Cytochrome b5 protein OS=Chlamydomonas reinhardtii OX=3055 GN=CYB5_4 PE=3 SV=1	NaN	NaN	NaN	NaN	NaN	NaN	NaN	NaN	NaN	NaN	0.345536	NaN	NaN	NaN	NaN	NaN	NaN	NaN	NaN	NaN	NaN	NaN	NaN	NaN	NaN	NaN	NaN	NaN	NaN	NaN	NaN	NaN	-0.978506	NaN	NaN	NaN	NaN	NaN	NaN	NaN	NaN	NaN	NaN	NaN	-0.271811	NaN	NaN
Cre12.g522600	CYC	Mitochondrial cytochrome c OS=Chlamydomonas reinhardtii OX=3055 GN=CYC PE=3 SV=1	0.215099	0.112027	-0.254828	-0.229554	0.542765	-0.328499	0.158182	0.158208	-0.00335448	0.0271006	-0.837956	-0.355878	-0.256283	0.39544	-0.430529	-0.755188	0.641787	0.649633	0.335255	0.0817204	-0.0463207	-0.123972	-0.0195689	-0.654171	0.43012	0.250506	-0.959216	0.0162637	-0.843229	0.0495945	-0.0144791	0.626968	0.0914968	-0.087937	-0.53113	-0.295098	-0.244403	0.0320012	0.0144791	0.213517	0.595994	0.352392	-1.11307	0.210104	0.317915	-0.147273	-0.0890994
Cre02.g106150	CYN18-1	Peptidyl-prolyl cis-trans isomerase OS=Chlamydomonas reinhardtii OX=3055 GN=CYN18-1 PE=3 SV=1	-0.33299	0.0917669	NaN	NaN	NaN	NaN	NaN	-0.0382436	NaN	NaN	NaN	0.111056	NaN	NaN	0.123695	0.00113945	NaN	NaN	NaN	0.042224	NaN	NaN	NaN	NaN	NaN	NaN	NaN	-0.127431	NaN	NaN	NaN	NaN	NaN	NaN	NaN	NaN	NaN	NaN	NaN	NaN	-0.139541	0.262977	NaN	NaN	NaN	-0.0675705	NaN
Cre12.g499400	CYN18-2	Peptidyl-prolyl cis-trans isomerase OS=Chlamydomonas reinhardtii OX=3055 GN=CYN18-2 PE=3 SV=1	0.21221	0.432252	NaN	NaN	NaN	NaN	0.0185667	0.258986	1.65466	0.0672542	0.0798381	-0.0352463	NaN	NaN	-0.0166804	0.129374	NaN	NaN	NaN	0.364726	NaN	NaN	NaN	-0.0414183	NaN	NaN	-0.583214	0.363686	NaN	0.424772	NaN	NaN	-0.181526	-0.427219	NaN	0.111861	NaN	NaN	NaN	NaN	-0.0673905	0.0952832	NaN	NaN	-0.166336	0.00928536	NaN
Cre01.g002300	CYN19-2	Peptidyl-prolyl cis-trans isomerase OS=Chlamydomonas reinhardtii OX=3055 GN=CYN19-2 PE=3 SV=1	0.50541	0.539607	-0.0868334	0.0156417	-0.0223606	0.01688	-0.00331486	-0.049821	-0.429924	-0.218254	0.00428849	0.114792	-0.165408	-0.0811949	0.570951	0.0848045	1.13267	-0.371967	-0.0231048	0.186486	-0.161176	-0.210788	0.0738509	0.0301642	0.0149821	0.0496564	0.367372	0.00980094	-0.116607	1.99419	-0.0803668	-0.225789	-0.55192	0.166723	0.0343811	-0.153413	-0.166712	-0.363113	0.0663505	0.0161367	-0.00849783	-0.00980094	-2.01528	-0.00484766	-0.0314819	0.123084	-0.0181113
Cre13.g588100	CYN19-3	Peptidyl-prolyl cis-trans isomerase OS=Chlamydomonas reinhardtii OX=3055 GN=CYN19-3 PE=3 SV=1	-0.127675	0.0690208	0.158914	0.0547962	-0.0876125	-0.0435631	-0.0166653	-0.00421937	0.0141902	0.0295682	-0.196601	-0.307873	0.0387527	0.0563779	-0.0159668	0.277225	0.0128771	NaN	-0.392159	-0.0709059	NaN	NaN	0.0501514	NaN	0.00524482	0.029508	0.611357	0.00421937	0.556438	-0.212215	NaN	0.00892117	0.00627079	-0.173433	0.486502	0.16945	NaN	NaN	NaN	NaN	-0.25971	-0.0528726	NaN	NaN	-0.199832	-0.203563	0.00705343
Cre06.g284900	CYN20-1	Peptidyl-prolyl cis-trans isomerase OS=Chlamydomonas reinhardtii OX=3055 GN=CYN20-1 PE=3 SV=1	0.167476	-0.1427	-0.323777	0.0214509	0.0951067	-0.115387	5.47395e-05	-0.309229	-0.493311	-0.195339	0.0605615	0.157483	-0.0118589	0.033209	0.0182177	0.333304	0.205691	-0.155086	-0.0526551	-0.015221	0.0599191	0.289442	-0.00629423	-0.0538336	0.224368	-0.00638532	0.955014	0.106794	1.02525	-0.179716	-0.0368179	-0.0544306	-0.426342	1.48538	-0.255196	-0.0606583	0.0368179	-0.107293	0.0962346	0.143298	-0.0560542	-0.527172	0.0737808	-0.0237029	0.0203774	-0.0172385	-0.183481
Cre12.g495951	CYN20-3	Peptidyl-prolyl cis-trans isomerase OS=Chlamydomonas reinhardtii OX=3055 GN=CYN20-3 PE=3 SV=1	-0.205524	-0.121817	-0.13933	0.0248614	0.0910326	0.0563175	0.104132	-0.029275	-0.315147	-9.05398e-05	-0.102574	-0.0302208	-0.129611	0.126734	0.50156	0.260568	1.41163	-0.310988	-0.130992	0.145571	-0.0295026	0.00710011	0.103164	-0.0537625	-0.0546619	0.130224	0.222508	-0.126396	-0.095641	2.10092	-0.136584	-0.0324738	-0.264538	-0.264788	0.095641	0.0253409	0.0295026	-0.233618	0.155935	0.00355051	0.850064	1.03048	-2.04072	-0.140099	-0.0960697	0.0401989	0.0665667
Cre12.g533800	CYN22	Peptidyl-prolyl cis-trans isomerase OS=Chlamydomonas reinhardtii OX=3055 GN=CYN22 PE=3 SV=1	0.0843563	NaN	NaN	0.0123624	NaN	NaN	-0.015458	-0.157265	0.200454	-0.0283816	0.0923838	0.0226961	NaN	0.287899	0.0186568	NaN	NaN	NaN	0.241862	-0.0214157	NaN	0.454508	0.0249284	-0.0730044	0.104334	-0.0477582	-0.183912	0.0131807	NaN	0.476408	NaN	NaN	-0.00704104	-0.35136	NaN	-0.164466	NaN	0.00260495	NaN	0.2585	NaN	-0.0131807	NaN	-0.107825	-0.0207138	0.383799	-0.0142361
Cre03.g174750	CYN26	Peptidyl-prolyl cis-trans isomerase, cyclophilin-type OS=Chlamydomonas reinhardtii OX=3055 GN=CYN26 PE=4 SV=1	-0.0470625	0.133944	NaN	NaN	NaN	NaN	-0.227174	-0.38404	-1.00853	-0.732394	NaN	NaN	NaN	NaN	-0.165508	0.160312	NaN	NaN	0.103459	0.0470625	NaN	NaN	0.000496297	NaN	NaN	-0.664477	1.17007	0.17591	NaN	NaN	NaN	NaN	NaN	0.270014	NaN	NaN	NaN	NaN	NaN	NaN	-0.103878	0.0210483	NaN	NaN	NaN	NaN	0.0394714
Cre06.g303300	CYN37	Peptidyl-prolyl cis-trans isomerase, cyclophilin-type OS=Chlamydomonas reinhardtii OX=3055 GN=CYN37 PE=4 SV=1	NaN	-0.136609	-0.0664181	-0.0300211	0.19078	0.115816	-0.290771	-0.262269	-0.508587	-0.0995072	0.480368	0.0442049	0.0117378	-0.053692	0.188361	0.0705473	0.40027	NaN	NaN	NaN	NaN	-0.112992	NaN	0.135083	0.546877	0.259825	0.532089	0.0970019	-0.148665	NaN	NaN	-0.0678548	0.136732	0.505021	0.547893	NaN	NaN	-0.0694172	NaN	0.484902	-0.0480474	-0.272964	NaN	-0.379192	0.00010152	-0.818475	NaN
Cre03.g189800	CYN38	Peptidyl-prolyl cis-trans isomerase, cyclophilin-type OS=Chlamydomonas reinhardtii OX=3055 GN=CYN38 PE=4 SV=1	-0.276156	-0.204468	-0.0236701	-0.0247875	-0.1454	-0.129392	0.100476	-0.142091	-0.41152	-0.158702	0.0874465	-0.228736	0.0440996	0.10164	0.346171	0.490938	-0.0228201	0.0344578	-0.416938	-0.276422	0.0167247	0.264265	0.0335039	0.06677	0.201945	0.313624	0.444676	0.0479067	-0.192263	0.0724905	0.0882936	0.00708762	0.00216747	0.440216	0.081111	0.0355583	-0.0492953	-0.08724	-0.213388	0.0665406	-0.157865	-0.250607	-0.20882	0.0124858	-0.011098	-0.22032	-0.0103504
Cre01.g047700	CYN40	Peptidyl-prolyl cis-trans isomerase, cyclophilin-type OS=Chlamydomonas reinhardtii OX=3055 GN=CYN40 PE=4 SV=1	0.742093	0.570431	0.0936117	0.0193643	0.164915	-0.0158005	-0.0427643	-0.0663573	0.00817887	0.0287115	-0.0448012	0.256253	-0.248786	0.00756978	-0.12007	-0.0119363	1.02975	0.0285401	0.0932659	0.00820943	NaN	0.103663	-0.163438	0.0311323	-0.0806449	0.0290251	-0.320015	0.0195877	0.0871434	1.48446	NaN	-0.146416	-0.726777	0.0910807	-0.07442	-0.0657342	NaN	-0.0374454	NaN	0.0374454	0.0205021	0.0651301	-1.34128	-0.151221	0.0796191	0.0839066	-0.0365886
Cre02.g092350	CYP51G1	Sterol 14 desaturase OS=Chlamydomonas reinhardtii OX=3055 GN=CYP51G1 PE=3 SV=1	-0.15455	-0.247902	-0.224009	-0.0398023	-0.0800533	-0.124561	-0.291409	-0.0639491	-0.314898	-0.277102	0.71475	0.0833741	0.238627	-0.126569	-0.13793	-0.115633	-0.499541	-0.27155	0.313035	0.11266	-0.399116	-0.306335	-0.0723649	-0.160764	-0.0264779	-0.110801	0.275902	0.0837185	0.636741	-0.797786	-0.170571	-0.336622	-0.287291	-0.300656	-0.973439	0.055641	-0.294542	-0.241133	0.0659015	0.34922	0.164158	-0.0401062	0.112204	0.0692974	-0.108398	-0.150702	-0.22701
Cre11.g467527	CYP710B1	Cytochrome P450, C-22 desaturase OS=Chlamydomonas reinhardtii OX=3055 GN=CYP710B1 PE=3 SV=1	-0.0319163	-0.0136948	0.0308163	0.109689	-0.0294595	0.148616	0.0689499	0.423075	-0.360762	-0.0581651	0.644818	0.12619	-0.120231	-0.0927007	-0.344645	-1.08849	-0.619394	-0.393648	-0.116812	-0.00147893	0.103899	-0.814421	0.199698	-0.554629	0.134245	-0.121174	-0.136558	-0.17184	0.192399	-2.22576	0.793362	-0.167408	-0.519642	-0.286436	-2.04783	0.0863617	-0.376619	0.0068852	-0.0465981	0.0183499	0.0136948	0.237479	-0.288629	0.132638	0.0184846	-0.248486	0.194552
Cre02.g142266	CYP97A5	CYP97A5 OS=Chlamydomonas reinhardtii OX=3055 GN=CYP97A5 PE=2 SV=1	-0.0152399	0.0755573	-0.0521514	-0.123635	0.209961	0.50001	-0.0510528	-0.0246047	0.734384	-0.0442393	0.321363	0.366941	0.613623	0.144457	-0.0685125	-0.00901061	0.486288	0.0524917	-0.0777698	-0.193372	0.168024	0.355519	-0.0953548	0.230189	-0.0657412	0.194546	-0.848583	-0.0629781	-0.167116	-1.80045	0.211062	0.136831	0.0998579	-0.725163	-1.67917	-0.135389	-0.200074	-0.0175485	-0.515787	-0.312715	0.297505	-0.215703	0.816648	0.0175485	-0.220128	-0.305702	0.0221658
Cre12.g561550	Cds1	ATP-binding cassette half-transporter cadmium sensitive 1 OS=Chlamydomonas reinhardtii OX=3055 GN=Cds1 PE=2 SV=1	NaN	0.14156	NaN	NaN	NaN	NaN	0.0392871	0.00179125	-0.406261	0.0144677	NaN	-0.791452	NaN	NaN	0.11499	0.120476	NaN	NaN	NaN	NaN	NaN	NaN	NaN	NaN	0.242667	0.126778	0.452603	0.180834	NaN	-0.0877597	NaN	NaN	-0.333141	0.320715	NaN	-0.0825422	NaN	NaN	NaN	NaN	-0.0573281	-0.0218429	NaN	NaN	NaN	-0.331586	0.0173837
Cre02.g085450	Cpx1	Coproporphyrinogen III oxidase OS=Chlamydomonas reinhardtii OX=3055 GN=Cpx1 PE=2 SV=1	-0.388739	-0.234577	0.19259	0.307813	0.00101046	0.00859018	0.0129805	0.328153	-0.0340014	-0.0387607	2.4824	0.107468	0.0635614	-0.130522	0.139991	-0.517953	1.70157	0.449708	-0.000518368	0.159725	0.404403	0.33053	0.102731	0.435098	0.173057	0.224684	-0.649212	-0.0990617	-0.57436	0.0276803	-0.0295549	0.255412	0.110436	0.260499	-2.11953	-1.16272	0.136183	0.153679	0.152288	-0.0449058	0.498615	-0.117012	-1.79507	-0.20197	-0.377492	-0.238534	0.0825031
Cre07.g328900	CrCDPK1	Calcium-dependent protein kinase OS=Chlamydomonas reinhardtii OX=3055 GN=CrCDPK1 PE=2 SV=1	-0.25761	0.115065	0.0580119	0.0789834	-0.0565338	0.148083	0.00172151	0.20697	0.0508205	-0.127802	0.202708	0.0589111	0.0346767	-0.0123944	0.0805723	-0.0703786	1.57877	0.561393	-0.0521503	0.301322	-0.0106237	-0.116764	0.0330468	-0.0355744	0.00573091	-0.323397	-0.0581323	-0.0317314	-0.464852	1.29427	0.138005	-0.074311	0.65467	0.501854	-0.210148	0.223469	0.52691	0.260179	-0.155528	-0.113117	-0.0563536	0.236596	-0.0465104	0.119235	-0.0423906	0.196553	0.0120748
Cre01.g010000	CrMPK2	Mitogen-activated protein kinase OS=Chlamydomonas reinhardtii OX=3055 GN=CrMPK2 PE=2 SV=2	0.696916	0.260878	NaN	-0.147017	NaN	NaN	0.219803	NaN	NaN	NaN	-0.0335611	NaN	NaN	0.10204	0.011099	0.441562	NaN	NaN	NaN	-0.261669	NaN	-0.369372	NaN	NaN	-0.100939	-0.432471	NaN	NaN	NaN	NaN	NaN	NaN	-0.308063	NaN	NaN	NaN	NaN	0.00174326	NaN	0.201123	0.194415	NaN	NaN	0.126281	0.168219	-0.113597	NaN
Cre17.g734612	CrMRP2	Putative ABC transporter OS=Chlamydomonas reinhardtii OX=3055 GN=CrMRP2 PE=4 SV=2	0.0279023	0.376919	-0.102215	0.0458935	0.15294	0.0786481	-0.0438177	-0.159138	0.0532172	0.0337152	-0.345714	-0.0192837	0.0893006	-0.156008	-0.439692	-0.0241575	-0.698844	-0.0196888	-0.00517301	-0.119677	-0.00726348	0.112706	0.00517301	-0.133825	0.0220733	-0.0618976	-0.422632	-0.068308	0.146383	-0.13684	0.201053	-0.147718	-0.0797283	-0.703908	-0.167075	0.0791751	0.0480207	0.00669768	-0.164274	-0.0400909	0.0227946	-0.000290534	0.394703	0.0857549	0.172128	0.0170199	-0.201685
Cre13.g592050	DAL1	Allantoinase OS=Chlamydomonas reinhardtii OX=3055 GN=DAL1 PE=4 SV=1	0.0877353	-0.00473143	-0.41679	NaN	0.15109	-0.0277318	0.0468195	-0.0781418	-0.490199	-0.0368962	0.393531	-0.116084	0.266424	NaN	-0.315952	-0.314502	NaN	-0.471458	0.0570264	0.00510063	NaN	-0.0699077	-0.140978	-0.122771	0.0397859	-0.0199556	0.804124	0.00363694	NaN	-0.094756	NaN	0.0277318	-0.562369	0.536227	NaN	0.560655	NaN	-0.00189741	NaN	-0.0224052	0.202679	-0.270556	0.426189	-0.140009	-0.128981	-0.634076	NaN
Cre14.g617600	DEG9	DegP-type protease OS=Chlamydomonas reinhardtii OX=3055 GN=DEG9 PE=4 SV=1	-0.00733388	-0.432357	0.283584	NaN	-0.409314	NaN	NaN	NaN	2.65945	0.332815	NaN	NaN	0.0176975	NaN	0.0055164	-0.416238	-0.0695829	NaN	NaN	0.0362923	NaN	NaN	NaN	NaN	-0.856999	NaN	-0.190406	NaN	-0.0699418	1.0181	NaN	NaN	0.119812	0.0208048	1.04503	-0.486358	NaN	NaN	NaN	NaN	0.0432907	NaN	NaN	NaN	NaN	-0.140896	NaN
Cre04.g223850	DEH1	Cytoplasmic DExD/H-box RNA helicase OS=Chlamydomonas reinhardtii OX=3055 GN=DEH1 PE=3 SV=1	-0.18394	-0.133661	0.016957	0.01435	-0.132408	0.00873125	-0.0487101	0.00740815	0.0657161	0.0341303	-0.203848	0.0382434	0.210525	0.052877	0.0514447	0.083013	-0.131472	-0.11112	0.0428158	0.1334	-0.196546	-0.204526	0.119199	0.0202239	-0.00848741	-0.0611639	-0.382171	0.0504031	0.0965801	0.0266438	-0.121679	-0.0578959	0.0323301	-0.20594	-0.193239	0.291501	0.225327	-0.00266325	0.23636	-0.155092	-0.0348666	-0.141537	0.194874	0.0784013	-0.0106537	0.190311	0.0120473
Cre13.g583600	DGD1	Galactolipid galactosyltransferase OS=Chlamydomonas reinhardtii OX=3055 GN=DGD1 PE=4 SV=1	NaN	NaN	-0.287561	NaN	0.258731	NaN	NaN	NaN	NaN	NaN	NaN	-0.3265	-0.465342	NaN	NaN	NaN	NaN	NaN	NaN	NaN	NaN	-0.332276	NaN	NaN	NaN	NaN	NaN	NaN	NaN	0.0470149	NaN	NaN	NaN	NaN	NaN	0.014121	NaN	0.119095	NaN	0.0360381	NaN	NaN	NaN	-0.0542073	NaN	-0.439976	NaN
Cre08.g368950	DHQS	3-dehydroquinate synthase OS=Chlamydomonas reinhardtii OX=3055 GN=DHQS PE=3 SV=1	0.545781	0.403788	0.319907	-0.354695	-0.00531909	-0.185087	-0.455538	-0.0199117	-0.00333246	-0.257616	0.0772232	-0.318638	-0.033723	-0.317479	0.00341647	0.0337725	2.23456	0.298529	NaN	0.0178003	-0.257122	-0.154361	NaN	0.225469	-0.452986	-0.490793	0.0873157	0.0199117	-0.0587589	1.34706	-0.00319655	0.1266	0.605841	0.00333246	0.0587589	-0.0526612	0.00319655	-0.0295607	0.325477	0.555456	-0.114946	-0.398132	-0.96073	-0.000540458	-0.317411	0.00297144	-0.0161663
Cre02.g110950	DIC5	FAP133 OS=Chlamydomonas reinhardtii OX=3055 GN=DIC5 PE=4 SV=1	NaN	NaN	NaN	NaN	NaN	NaN	NaN	NaN	NaN	NaN	NaN	0.23202	NaN	NaN	NaN	NaN	NaN	NaN	NaN	NaN	NaN	NaN	NaN	NaN	NaN	-0.279369	NaN	NaN	NaN	NaN	NaN	NaN	-0.649804	NaN	NaN	NaN	NaN	NaN	NaN	NaN	NaN	NaN	NaN	NaN	NaN	NaN	NaN
Cre17.g724550	DIP13	Deflagellation inducible protein OS=Chlamydomonas reinhardtii OX=3055 GN=DIP13 PE=4 SV=1	NaN	NaN	NaN	NaN	NaN	NaN	NaN	NaN	NaN	NaN	NaN	NaN	NaN	NaN	NaN	NaN	NaN	NaN	NaN	NaN	NaN	NaN	NaN	-0.731858	NaN	NaN	NaN	NaN	NaN	-0.053997	NaN	NaN	NaN	NaN	NaN	-0.337697	NaN	NaN	NaN	NaN	NaN	NaN	NaN	NaN	NaN	NaN	NaN
Cre06.g252550	DLA3	Dihydrolipoamide acetyltransferase component of pyruvate dehydrogenase complex OS=Chlamydomonas reinhardtii OX=3055 GN=DLA3 PE=3... <Preview truncated at 128 characters>	-0.316366	NaN	0.184426	-0.0682749	-0.196985	-0.00126259	-0.204026	-0.061439	-0.462158	-0.0657967	-0.0234662	0.0805456	-0.288895	-0.169009	-0.101793	NaN	-1.11571	0.125293	-0.191829	-0.211305	-0.366433	-0.0586993	-0.0485894	0.00340306	0.213728	0.261904	0.632917	-0.0129331	-0.320327	-0.61343	0.0504751	-0.0495992	NaN	0.31334	0.840091	-0.361432	0.156787	0.244521	-0.0385707	0.0700577	NaN	-0.135782	0.554139	-0.0821457	-0.0675491	-0.224612	-0.222428
Cre17.g714250	DLC5	Flagellar outer arm dynein 14 kDa light chain LC5 OS=Chlamydomonas reinhardtii OX=3055 GN=DLC5 PE=4 SV=1	0.213782	0.412293	NaN	0.0766132	NaN	-0.311857	0.563806	NaN	NaN	0.591171	0.164252	0.10039	NaN	0.248528	-2.05068	-1.45709	-0.289862	NaN	0.400662	0.0888222	0.346436	0.44323	0.1701	-0.171333	0.223603	-0.119476	-1.32411	NaN	-0.109141	0.671201	0.573095	0.595533	-0.926113	NaN	0.5377	0.0543618	0.127437	0.298838	0.0889295	-0.0936521	0.113286	NaN	NaN	-0.0896753	0.0656715	0.0237155	0.0116751
Cre12.g546400	DLC7b	Dynein light chain roadblock OS=Chlamydomonas reinhardtii OX=3055 GN=DLC7b PE=3 SV=1	-0.0298124	-0.293518	NaN	-0.16483	NaN	NaN	0.420382	NaN	NaN	NaN	NaN	NaN	NaN	0.615933	NaN	0.188059	NaN	NaN	-0.416765	0.154989	NaN	NaN	0.035641	-0.327619	0.217311	0.328435	NaN	NaN	NaN	0.353449	NaN	NaN	NaN	NaN	NaN	-0.410452	NaN	NaN	NaN	NaN	0.0840204	NaN	NaN	NaN	NaN	NaN	NaN
Cre10.g435550	DOH1	Deoxyhypusine hydroxylase OS=Chlamydomonas reinhardtii OX=3055 GN=DOH1 PE=3 SV=1	-0.0754787	-0.117213	NaN	NaN	NaN	NaN	-0.0980909	0.0641741	NaN	NaN	0.0583427	NaN	NaN	NaN	NaN	0.112268	NaN	-0.135143	0.0395397	0.359276	NaN	NaN	-0.0736539	0.0627549	-0.135623	-0.00303707	NaN	-0.118638	NaN	NaN	NaN	NaN	NaN	NaN	NaN	NaN	NaN	NaN	NaN	NaN	0.238557	0.484151	-1.08017	NaN	-0.124902	0.111952	NaN
Cre17.g734200	DPA1	LL-diaminopimelate aminotransferase OS=Chlamydomonas reinhardtii OX=3055 GN=DPA1 PE=1 SV=1	-0.0672102	0.0642031	-0.0327768	-0.0653653	-0.0494541	0.065943	-0.167488	-0.0201384	0.129533	0.0931268	-0.0155249	-0.103843	0.329728	0.315714	-0.266496	-0.102678	2.13594	0.200979	-0.136976	0.031645	0.00697221	0.051853	-0.0415812	0.0197946	-0.127953	-0.0018816	0.00416859	-0.0198694	0.168968	2.07606	-0.0440169	0.0113842	0.336724	0.0124929	-0.387369	-0.145566	0.0859188	0.00920081	0.075586	-0.0902407	-0.113433	-0.0418087	-1.73036	0.0144276	-0.0589798	0.13344	0.0075969
Cre01.g050100	DPD1	Diaminopimelate decarboxylase OS=Chlamydomonas reinhardtii OX=3055 GN=DPD1 PE=3 SV=1	0.660288	0.828518	-0.0154464	0.0889439	-0.175776	0.0230191	-0.0896834	-0.0727844	0.333679	0.116429	-0.271775	-0.281012	0.0581209	0.0366756	-0.131215	-0.0633446	2.25671	0.140187	-0.0582853	-0.00178609	-0.2267	-0.0148051	0.103166	0.109134	-0.0545031	-0.158104	-0.148168	-0.0288013	0.172092	1.98889	-0.250529	-0.0215483	0.265608	-0.0415412	-0.393083	0.468421	0.136515	-0.055224	0.0385722	0.00559134	0.0665564	-0.0448337	-1.39375	0.0852173	0.045636	0.102823	-0.0773579
Cre16.g656300	DPR1	Dihydrodipicolinate reductase OS=Chlamydomonas reinhardtii OX=3055 GN=DPR1 PE=4 SV=1	NaN	0.266333	-0.510198	-0.000637466	-0.0638293	NaN	-0.484183	-0.656771	-0.963782	-0.509612	-0.47085	-0.776814	0.136447	-0.0345997	0.497129	0.0732903	NaN	NaN	NaN	NaN	-0.160552	-0.175589	NaN	NaN	0.338296	0.613741	1.65514	0.12456	NaN	NaN	-0.604402	NaN	NaN	0.0148545	NaN	NaN	-0.385744	-0.143486	0.469725	0.654416	-0.395608	0.0127834	NaN	-0.0507065	-0.471124	-0.123548	NaN
Cre02.g141350	DRC10	Dynein regulatory complex protein 10 OS=Chlamydomonas reinhardtii OX=3055 GN=DRC10 PE=1 SV=1	-0.261198	NaN	0.240222	NaN	0.299538	NaN	0.417695	0.337198	NaN	NaN	NaN	NaN	0.276847	NaN	NaN	NaN	-0.505488	NaN	0.162113	0.0354978	0.330076	-0.0610259	-0.249448	NaN	NaN	NaN	NaN	0.240266	0.306026	0.249678	0.34841	NaN	NaN	NaN	-0.0965659	-0.431536	-0.115883	0.541042	-0.0530238	-0.322236	NaN	0.153699	NaN	0.0610259	NaN	NaN	0.0660653
Cre03.g151000	DSP8	Dual specificity protein phosphatase 8 (Fragment) OS=Chlamydomonas reinhardtii OX=3055 GN=DSP8 PE=4 SV=1	NaN	-0.334091	-0.077783	NaN	0.0538807	NaN	-0.015158	0.0374317	NaN	NaN	-0.105901	0.241848	-0.198548	NaN	0.414154	0.431604	0.13884	NaN	-0.171454	NaN	0.440625	-0.0678412	0.00726333	NaN	-0.0476307	0.329411	NaN	-0.153248	0.0739115	0.712785	0.281314	NaN	0.19414	NaN	-0.350546	-0.069989	-0.154766	0.173743	-0.0785212	0.0441202	0.0288513	-0.0374317	NaN	0.202819	0.202569	NaN	0.123691
Cre01.g042800	DVR1	3,8-divinyl protochlorophyllide a 8-vinyl reductase OS=Chlamydomonas reinhardtii OX=3055 GN=DVR1 PE=4 SV=1	0.361029	0.548988	-0.00762386	-0.190384	-0.242347	0.0102763	-0.299917	-0.192457	0.0193394	-0.235183	0.0878832	0.0178947	0.0641539	0.00650683	0.0139747	0.0141548	0.0548598	0.113322	-0.405778	-0.488552	-0.287499	0.05822	0.0596534	0.059409	-0.0369514	-0.0667475	0.269785	0.237337	-0.0740982	-0.304962	-0.0792886	-0.0102763	0.29625	0.0363052	0.292199	0.275019	-0.0528164	-0.303759	0.165585	0.206675	-0.149242	-0.462915	0.694768	0.114689	-0.227273	-0.0971525	-0.0971265
Cre17.g741200	EB1	Microtubule plus-end binding protein OS=Chlamydomonas reinhardtii OX=3055 GN=EB1 PE=2 SV=1	0.225617	-0.302578	0.425923	0.0104537	0.133182	NaN	NaN	0.122529	NaN	NaN	NaN	NaN	0.317808	0.387819	NaN	1.53057	NaN	NaN	-0.322933	0.0321285	0.44328	NaN	-0.0261568	NaN	NaN	NaN	NaN	-0.0418039	NaN	0.423725	0.0170099	NaN	-0.650159	NaN	NaN	0.0485024	-0.115727	NaN	-0.25986	NaN	0.0817564	-0.0090347	NaN	NaN	NaN	NaN	-0.232643
Cre03.g190850	ECH1	EnoylCoA hydratase/isomerase OS=Chlamydomonas reinhardtii OX=3055 GN=ECH1 PE=3 SV=1	NaN	0.0446659	NaN	-0.257706	NaN	0.047848	-0.795861	-0.596949	-0.564841	NaN	-0.371389	-0.751429	NaN	0.082424	NaN	0.287369	0.0104733	0.153889	NaN	NaN	NaN	0.0594895	NaN	0.439043	-0.253025	NaN	0.925425	0.0151613	-0.0104733	0.0428538	NaN	-0.286526	0.578205	0.266187	-0.211813	-0.500078	NaN	-0.86638	NaN	-0.0594895	-0.0225953	-0.194665	0.260341	0.201075	1.26444	NaN	NaN
Cre12.g539000	ECT	CDP-Ethanolamine synthase OS=Chlamydomonas reinhardtii OX=3055 GN=ECT PE=2 SV=1	-0.542398	-0.463724	NaN	NaN	NaN	NaN	NaN	NaN	NaN	NaN	NaN	NaN	NaN	NaN	0.42271	0.495598	NaN	NaN	-0.0875218	-0.055135	NaN	NaN	0.257018	NaN	NaN	NaN	0.880118	NaN	NaN	NaN	NaN	NaN	NaN	NaN	NaN	NaN	NaN	NaN	NaN	NaN	-0.178963	NaN	NaN	NaN	NaN	NaN	NaN
Cre12.g516200	EFG2	Elongation factor 2 OS=Chlamydomonas reinhardtii OX=3055 GN=EFG2 PE=4 SV=1	-0.353154	-0.216945	0.0048716	-0.0231466	-0.121862	0.130425	-0.0383693	0.0678385	0.49514	0.150072	-0.00146847	0.109011	0.270599	0.0903704	0.177788	0.098243	0.613298	-0.243943	-0.140655	0.146108	-0.0430573	0.0324451	0.104181	0.107762	-0.112754	-0.135539	-0.793008	-0.109516	-0.0680407	0.941714	-0.285671	-0.00934853	0.115533	-0.0286215	-0.321896	-0.0665415	0.24313	-0.0324451	0.143919	-0.203505	-0.0916929	0.0137101	-0.470585	0.201024	0.00146847	0.198878	-0.00208893
Cre17.g737250	EFG5	Elongation factor EF-Tu-like protein OS=Chlamydomonas reinhardtii OX=3055 GN=EFG5 PE=4 SV=1	-0.11277	-0.173567	-0.0226482	0.0534821	-0.0526275	0.00597395	0.0272885	-0.0671072	0.379252	0.150199	0.0133635	0.079072	0.032323	-0.0348118	-0.00373829	0.00331765	-0.0735583	-0.333097	0.0168723	-0.0669536	-0.0385447	0.0249016	-0.038824	-0.0816097	0.000385811	-0.0277811	0.184258	0.015065	-0.00932358	-0.0313372	-0.0580056	-0.133351	0.0299203	-0.118677	-0.0666863	0.194475	0.12845	-0.0315922	0.0917367	-0.110939	-0.0433517	0.0571773	0.361432	0.11289	-0.0402555	0.0479504	0.157719
Cre06.g263050	EFP2	Mitochondrial elongation factor P OS=Chlamydomonas reinhardtii OX=3055 GN=EFP2 PE=4 SV=1	NaN	NaN	NaN	NaN	NaN	NaN	NaN	NaN	-0.604281	NaN	NaN	NaN	NaN	NaN	0.278144	NaN	NaN	NaN	NaN	NaN	NaN	NaN	NaN	NaN	NaN	NaN	NaN	NaN	NaN	NaN	NaN	NaN	NaN	0.0165733	NaN	NaN	NaN	NaN	NaN	NaN	NaN	NaN	NaN	NaN	NaN	NaN	NaN
Cre12.g519180	EFTS	Elongation factor Ts, mitochondrial OS=Chlamydomonas reinhardtii OX=3055 GN=EFTS PE=3 SV=1	-0.15744	0.0431272	0.234326	-0.130716	0.107612	0.124962	-0.0677446	0.158231	0.0947466	-0.0845572	-0.0628096	0.0470564	0.0304145	0.0691834	-0.11219	-0.253364	0.663891	-0.0396105	-0.30592	-0.0725067	0.0681825	0.0668876	0.218286	0.397974	-0.138441	0.0553372	-0.448845	-0.0213748	-0.315074	0.688213	0.284324	0.216664	0.590613	-0.128948	-0.499744	-0.128338	0.276691	0.120538	-0.0327862	-0.0718273	0.0353085	0.20888	-0.331393	-0.134836	-0.0232312	0.197702	0.145581
Cre02.g103550	EIF1A	Eukaryotic initiation factor OS=Chlamydomonas reinhardtii OX=3055 GN=EIF1A PE=3 SV=1	-0.282484	-0.39296	0.299392	-0.00225974	0.0873252	-0.116937	0.0419955	0.171786	0.140492	0.101346	-0.00742289	0.337286	0.0562084	0.214478	-0.0726408	-0.151273	NaN	0.0113048	0.135	0.222622	0.21292	0.365312	0.219868	-0.237473	0.0046023	-0.0664505	-0.637516	-0.276478	NaN	-0.0105543	0.0422081	0.0301002	-0.257819	-0.247302	NaN	0.0474907	-0.142331	0.272979	-0.0422081	0.115854	0.0814065	0.0249199	-0.396339	-0.321541	-0.0576674	0.00332026	0.0974572
Cre02.g098450	EIF2G	Eukaryotic initiation factor OS=Chlamydomonas reinhardtii OX=3055 GN=EIF2G PE=4 SV=1	-0.211624	-0.132948	0.00966809	0.00622814	-0.153755	0.014604	-0.0124568	0.147456	0.307307	0.0400868	-0.063866	0.0571042	-0.00966809	-0.0196863	-0.072752	-0.0953134	0.246801	-0.0950654	-0.122092	0.174998	-0.104983	0.00278817	0.00848332	0.0342238	-0.0767332	-0.116753	-0.216047	-0.0131636	-0.0462753	0.0984758	-0.0164101	0.0231417	-0.0464685	-0.127496	-0.266452	0.00431434	0.19925	-0.00278817	0.111911	-0.0603665	-0.0175252	0.223534	0.222755	0.0812025	0.0267374	0.150908	0.0184135
Cre03.g190100	EIF3B	Eukaryotic translation initiation factor 3 subunit B OS=Chlamydomonas reinhardtii OX=3055 GN=EIF3B PE=3 SV=1	-0.14205	-0.0487758	0.110594	-0.120537	-0.0898948	0.100118	-0.115496	0.0862773	0.215299	0.103855	-0.055979	0.0502419	0.021215	0.0249128	0.0243132	-0.279272	-0.0795242	-0.194541	0.0924328	0.117894	-0.0544513	-0.0550015	0.0589229	0.0829458	-0.12336	-0.0267452	-0.422721	0.0538725	0.0112448	-0.0422831	0.00832787	0.0389838	-0.0992887	-0.328212	-0.0112448	0.0730166	-0.00832787	-0.0286445	0.045418	-0.139059	0.0555798	-0.0654901	0.288649	0.0346015	0.0111597	0.115222	0.0128167
Cre12.g498100	EIF3E	Eukaryotic translation initiation factor 3 subunit E OS=Chlamydomonas reinhardtii OX=3055 GN=EIF3E PE=3 SV=1	-0.186773	-0.132219	0.0749633	0.0114566	-0.179015	0.184147	0.014925	0.141297	0.173493	0.13277	-0.151321	0.0555842	0.0774428	-0.173869	-0.0692506	-0.189235	-0.170147	-0.182553	-0.00236781	0.115619	-0.136032	-0.199227	0.0652888	0.150004	-0.146644	-0.00385164	-0.331905	-0.137735	0.0280025	-0.0582413	0.0959282	-0.101866	-0.077231	-0.121293	-0.0280025	0.0632284	-0.0988825	-0.0178286	-0.0726029	-0.167736	0.0823427	0.0162731	0.412902	0.100178	0.0279686	0.220499	-0.0123703
Cre16.g676314	EIF3H	Eukaryotic translation initiation factor 3 subunit H OS=Chlamydomonas reinhardtii OX=3055 GN=EIF3H PE=3 SV=1	-0.107629	-0.164047	0.0852532	0.0669113	-0.033847	0.0236868	-0.0686341	0.0452894	0.2842	0.0525858	0.0134288	0.149979	0.149025	-0.0132027	-0.0633641	-0.273527	-0.107683	-0.15122	0.0300519	-0.00287064	0.103853	-0.0687947	0.0680968	0.145902	-0.157191	-0.125045	-0.496645	-0.00244036	-0.0261232	0.0762196	-0.285261	-0.0507979	-0.170844	-0.546598	-0.0810856	0.223946	-0.00162984	-0.0546982	0.0332055	-0.0831871	0.0620908	-0.126217	0.414209	0.00348726	-0.153707	0.167516	-0.0159477
Cre03.g194400	EIF3I	Eukaryotic translation initiation factor 3 subunit I OS=Chlamydomonas reinhardtii OX=3055 GN=EIF3I PE=3 SV=1	-0.327848	-0.0242211	0.0889201	-0.0398112	-0.0832438	-0.113289	-0.223571	0.228923	0.207944	0.243061	-0.0901867	0.0243628	0.141984	-0.019358	0.00574551	-0.113237	-0.0515035	-0.351469	-0.0677867	-0.0130237	-0.00757232	0.123103	0.106427	0.139423	-0.117321	-0.210803	-0.437177	-0.130653	0.0758143	-0.068147	-0.439443	-0.0033035	-0.198692	-0.572367	-0.0430265	0.30294	-0.0213163	-0.0109168	0.020571	-0.115056	-0.0749172	0.148829	0.162834	-0.0435222	-0.0748489	0.186436	0.0460364
Cre12.g515650	EIF3K	Eukaryotic translation initiation factor 3 subunit K OS=Chlamydomonas reinhardtii OX=3055 GN=EIF3K PE=3 SV=1	-0.119783	-0.188613	0.0248641	-0.0145625	0.0173292	0.0816916	-0.132161	0.125347	0.299758	0.0712958	0.158893	0.26691	0.048241	0.00845066	-0.17461	-0.33327	0.00860632	-0.279733	-0.00682963	0.213728	-0.0741554	-0.0518758	0.0366842	0.171142	-0.220133	-0.267996	-0.384664	0.0281634	-0.19558	0.133008	-0.144594	-0.0612302	-0.220801	-0.543434	-0.00860632	0.157426	0.0159163	0.0374951	0.0533689	-0.151928	-0.00676685	-0.352253	0.207799	0.0908401	-0.0165574	0.303599	-0.0168913
Cre03.g199900	EIF4E	Eukaryotic initiation factor OS=Chlamydomonas reinhardtii OX=3055 GN=EIF4E PE=3 SV=1	-0.236507	-0.272158	0.0174706	-0.100582	0.00975622	-0.111853	-0.0192524	0.12119	0.374242	0.130004	-0.050905	0.199947	0.0446869	0.0911369	-0.0469864	-0.313742	0.224509	-0.0687166	0.0616348	0.149917	0.191946	0.160807	0.101329	0.183878	-0.237089	-0.0303261	-0.576117	-0.174204	-0.301935	0.3041	-0.0115015	0.134542	-0.0151048	-0.262971	-0.108122	-0.0291892	0.0475363	-0.0287694	0.0115015	-0.0876688	0.0370598	0.0520732	-0.22118	0.0239757	-0.00895832	0.0908846	-0.035396
Cre02.g097400	EIF5A	Eukaryotic translation initiation factor 5A OS=Chlamydomonas reinhardtii OX=3055 GN=EIF5A PE=3 SV=1	-0.390224	-0.208081	-0.100275	-0.0110214	0.172488	-0.0552875	-0.0759241	0.0114408	0.338507	0.137107	-0.0548917	0.197026	0.129359	0.127174	0.049464	-0.0721581	0.477606	-0.125568	-0.00277326	0.148565	0.107733	0.122155	-0.102528	0.0261871	-0.134135	-0.265865	-0.628513	-0.306263	-0.0945835	0.737398	-0.294136	0.0665406	0.0193494	-0.338355	-0.377976	0.0315512	0.194591	-0.0963762	0.227095	-0.229059	-0.0110368	0.334432	-0.737209	0.0298396	-0.0022943	0.031354	0.0402244
Cre06.g251600	EIF5Bbp	eIF5Bbm OS=Chlamydomonas reinhardtii OX=3055 GN=EIF5Bbp PE=4 SV=1	-0.583525	-0.393197	0.107793	-0.0485294	0.15842	0.0599638	-0.0191074	-0.00104374	-0.0559179	-0.023892	0.0397997	0.195292	-0.131159	-0.134687	0.154325	-0.195854	0.00447539	-0.274995	0.110004	-0.0638674	NaN	-0.0570848	-0.0819265	0.310098	-0.0300073	0.0134903	-0.074391	-0.103232	-0.00447539	0.291865	NaN	-0.110267	-0.072728	-0.558031	-0.540587	-0.0344121	NaN	0.026004	NaN	-0.0576265	0.283367	0.265902	0.0432162	-0.000374305	-0.0840517	0.0271322	-0.0195382
Cre13.g585150	EIF6A	Eukaryotic translation initiation factor 6 OS=Chlamydomonas reinhardtii OX=3055 GN=EIF6A PE=3 SV=1	0.241144	0.232605	0.50373	0.18521	-0.188711	0.00269966	0.0350674	0.45127	0.184829	0.128517	-0.0762444	-0.0760006	-0.00697577	0.00120887	0.150386	-0.39454	0.816448	0.162267	0.455986	0.431346	-0.189366	-0.284452	0.282671	0.0745671	-0.114434	-0.16459	-0.135448	-0.0274489	-0.0240042	0.672956	0.00537051	0.282001	0.288916	-0.267505	0.0240042	-0.00331848	0.083266	-0.00173882	0.231433	-0.165049	0.0427691	-1.16503	-0.69661	0.00173882	-0.217246	-0.0115343	0.195746
Cre02.g143550	ELI4	Early light-inducible protein OS=Chlamydomonas reinhardtii OX=3055 GN=ELI4 PE=4 SV=1	0.700759	NaN	0.433017	0.184792	0.242897	0.641528	NaN	NaN	0.0637447	-0.333309	NaN	NaN	0.865165	0.120373	-0.527772	NaN	-0.127949	0.270596	NaN	-0.134764	-0.388323	0.0804802	NaN	0.483417	NaN	NaN	0.60295	NaN	0.487151	NaN	0.207301	-0.107595	NaN	0.199003	1.26823	NaN	-0.207301	-0.498946	0.708863	0.906767	NaN	NaN	1.37368	0.186845	NaN	NaN	NaN
Cre13.g562475	ERD2B	KDEL receptor B OS=Chlamydomonas reinhardtii OX=3055 GN=ERD2B PE=4 SV=1	NaN	-0.493859	NaN	NaN	NaN	0.0893788	NaN	NaN	NaN	NaN	0.0937362	NaN	NaN	NaN	NaN	0.154729	-0.193358	-0.341988	NaN	NaN	-0.0770217	NaN	NaN	-0.200239	0.0133694	NaN	NaN	NaN	0.414901	-0.486857	0.113645	-0.119972	NaN	NaN	0.495901	0.0786664	0.0428786	NaN	0.0296145	NaN	0.14151	NaN	-0.158324	NaN	0.0455985	-0.0130527	NaN
Cre13.g587050	ERF1	Eukaryotic release factor 1 OS=Chlamydomonas reinhardtii OX=3055 GN=ERF1 PE=2 SV=1	-0.145263	0.0149748	0.0665405	-0.0392231	-0.173822	0.123889	0.0203031	0.224772	0.652	0.267714	-0.184345	0.273384	0.140429	-0.00397732	-0.17627	-0.272432	-0.210178	-0.168262	0.167914	0.149732	0.0480221	-0.0529419	0.0309717	0.119457	-0.0520082	0.0750972	-0.624461	-0.140794	0.127885	0.0473215	0.0115821	0.0866854	-0.0928049	-0.743229	-0.415829	0.353454	0.0632057	0.0345188	0.0771573	-0.135987	-0.0149748	0.26288	-0.00923563	0.0194059	-0.0136821	-0.0387323	0.0196702
Cre10.g442200	ERG26	C-3 sterol dehydrogenase/C-4 decarboxylase OS=Chlamydomonas reinhardtii OX=3055 GN=ERG26 PE=4 SV=1	0.322472	NaN	NaN	NaN	NaN	NaN	NaN	NaN	-0.409412	NaN	0.0774698	-0.370344	NaN	NaN	-0.303127	NaN	-0.0294269	-0.000824406	0.152302	-0.117973	0.0205549	-0.335126	-0.14467	NaN	-0.186312	-0.0615479	0.347524	NaN	0.183549	-0.0974534	-0.357809	NaN	-0.0315538	0.180495	0.0294269	0.301126	-0.247794	0.0893725	0.121696	-0.0292764	NaN	NaN	0.279483	-0.290219	0.00895734	-0.328636	NaN
Cre07.g320150	ERJ1	ER DnaJ-like protein 1 OS=Chlamydomonas reinhardtii OX=3055 GN=ERJ1 PE=4 SV=1	NaN	-0.0282607	NaN	NaN	NaN	NaN	NaN	-0.187556	NaN	NaN	NaN	0.108281	NaN	NaN	NaN	0.095147	NaN	NaN	-0.12834	NaN	NaN	NaN	0.259291	NaN	0.00654715	NaN	NaN	0.0479048	NaN	-0.578338	NaN	NaN	0.28223	NaN	NaN	0.215489	NaN	NaN	NaN	NaN	0.165967	-0.219085	NaN	NaN	NaN	0.160243	-0.197075
Cre06.g272900	EZY10	Adrenodoxin reductase OS=Chlamydomonas reinhardtii OX=3055 GN=EZY10 PE=2 SV=1	-0.075005	0.0308969	-0.0648413	-0.159827	0.0894694	0.000736298	0.0475964	0.00330861	-0.0664746	0.0595133	0.0473193	0.147788	0.00269873	-0.0157236	0.0392984	-0.018075	0.622735	-0.0541204	-0.166375	-0.142633	-0.0246649	0.00532065	-0.00817219	0.0162796	-0.0286095	0.0872812	0.0240668	0.0695974	0.196091	0.998177	0.108703	-0.000736298	-0.13422	0.308543	-0.822876	-0.105836	0.172228	-0.111164	-0.00362394	0.0246472	-0.199329	-0.213279	-0.185036	0.115067	0.146679	0.170835	0.0252054
Cre13.g565800	EZY11	UDP-Glucose:protein transglucosylase OS=Chlamydomonas reinhardtii OX=3055 GN=EZY11 PE=2 SV=1	-0.220628	-0.200018	-0.193914	0.0665777	-0.105643	-0.0942236	-0.201215	-0.106642	-0.398996	-0.415502	0.0870074	0.0813361	0.316524	0.196404	0.537329	0.153721	0.507963	-0.178406	-0.439873	-0.309101	-0.280566	0.439003	-0.0670255	-0.0133772	-0.00195791	-0.249777	0.130033	0.333919	0.437872	0.405193	-0.697104	0.0458573	-0.0218473	-0.0210624	-0.885287	0.472693	0.0217319	-0.346267	0.311594	-0.030529	-0.0976537	-0.394518	-0.000981594	0.110575	0.194721	0.307455	-0.0784259
Cre07.g357200	EZY12	UDP-glucose 6-dehydrogenase OS=Chlamydomonas reinhardtii OX=3055 GN=EZY12 PE=2 SV=1	0.29135	0.124118	0.0237805	0.103887	-0.686672	-0.0137892	-0.114135	-0.146416	-0.69739	-0.697846	0.157702	0.0170319	0.0292835	0.153137	0.370543	-0.191757	1.48544	0.297773	-0.0388177	-0.167087	-0.407913	0.158316	-0.157009	-0.0944618	-0.0371625	-0.144846	1.31751	0.546115	0.424865	0.748516	-0.0298006	-0.107706	1.08625	2.36419	-0.627334	-0.236243	0.0234761	-0.26812	0.254098	0.527365	-0.598321	-1.17302	-0.0504938	0.36998	0.00466561	0.0688713	-0.0564476
Cre08.g382350	EZY14	Phosphate translocator protein OS=Chlamydomonas reinhardtii OX=3055 GN=EZY14 PE=2 SV=1	-0.0345023	-0.216579	-0.157383	-0.133729	0.213178	NaN	0.0211039	-0.195914	0.186235	-0.307117	0.150037	0.233289	-0.112156	-0.264109	0.438525	0.0552189	NaN	-0.219146	NaN	-0.121585	-0.238858	-0.00257727	NaN	0.243781	0.198703	0.115415	0.297392	0.330625	NaN	NaN	-0.0176514	NaN	-0.00799483	-0.463315	NaN	NaN	-0.235543	-0.0893564	-0.196366	0.280607	-0.0558506	-0.0639651	0.456879	0.0444818	0.430405	0.136533	-0.220098
Cre09.g387171	EZY22	NAD-dependent epimerase/dehydratase OS=Chlamydomonas reinhardtii OX=3055 GN=EZY22 PE=2 SV=1	-0.280178	-0.168261	-0.302712	-0.290697	-0.0278501	-0.0391748	-0.52447	-0.92922	-0.908511	-0.395964	-0.257022	-0.325795	0.108719	-0.112585	0.441242	0.673401	1.14642	0.282378	-0.605846	-0.40593	-0.319664	0.0505127	-0.00105946	0.313576	0.0155764	-0.137645	0.775238	0.0643312	0.833355	0.693848	-0.457703	-0.363796	0.743952	0.31184	-1.18083	-0.0296418	-0.0195207	-0.424141	0.0950452	0.564678	-0.401138	-0.98877	0.00893443	0.24444	-0.0994874	0.192045	-0.0198325
Cre06.g304500	EZY9	Zygote-specific Zys3 like protein OS=Chlamydomonas reinhardtii OX=3055 GN=EZY9 PE=2 SV=1	0.160425	-0.264328	0.0417322	-0.183602	0.410274	-0.409082	0.0012837	-0.605216	-1.02464	-0.188965	0.393532	-0.091791	-0.243772	0.0239161	0.329499	0.0993873	0.466407	0.340545	-0.293198	-0.0832343	0.338626	0.459683	0.0858095	-0.46245	0.0255641	0.0515431	0.714842	0.0966455	-0.0603751	-0.222187	0.220684	-0.0833368	-0.430566	0.723065	0.0928809	-0.504185	-0.170201	-0.396729	-0.0671561	0.38765	0.242964	-0.250158	-1.24669	-0.0882513	0.0984614	0.151307	-0.146029
Cre17.g701700	FAB2	Plastid acyl-ACP desaturase OS=Chlamydomonas reinhardtii OX=3055 GN=FAB2 PE=4 SV=1	0.0643305	-0.0649892	0.0370916	-0.00380927	0.145206	-0.0408405	-0.0186046	0.205867	0.052359	-0.183995	1.23095	-0.00201619	0.211066	-0.0264891	-0.138508	-0.632063	0.733193	-0.0178205	0.00166412	0.106372	0.165458	-0.0062794	-0.207358	-0.123163	-0.09835	-0.0552016	-1.34471	-0.098611	-0.329793	-0.0338601	-0.149165	0.189196	-0.237856	-0.886835	-0.0821854	-0.259534	0.169041	-0.229669	0.101008	0.0062794	0.192284	-0.362504	-1.5345	-0.262066	-0.374082	-0.0792838	0.179649
Cre17.g711150	FAD2	Fatty acid desaturase, delta-12 OS=Chlamydomonas reinhardtii OX=3055 GN=FAD2 PE=2 SV=1	NaN	NaN	NaN	NaN	NaN	NaN	NaN	NaN	NaN	NaN	NaN	NaN	NaN	NaN	NaN	NaN	NaN	NaN	NaN	NaN	NaN	NaN	NaN	NaN	NaN	NaN	NaN	NaN	NaN	NaN	NaN	NaN	NaN	NaN	NaN	NaN	NaN	NaN	NaN	NaN	NaN	NaN	NaN	NaN	NaN	-0.157591	NaN
Cre01.g038600	FAD7	Chloroplast glycerolipid omega-3-fatty acid desaturase OS=Chlamydomonas reinhardtii OX=3055 GN=FAD7 PE=4 SV=1	-0.194531	0.227694	-0.173095	NaN	-0.130366	NaN	0.174168	0.0865894	0.175138	-1.12728	0.0298444	0.341629	0.306466	NaN	0.827739	0.074067	0.176141	-0.130586	-0.407198	-0.569941	-0.186361	-0.282339	0.519183	NaN	-0.557741	0.119159	-0.67683	0.114735	0.0683595	-3.22899	0.13758	NaN	0.45879	-0.871602	-2.17848	0.736107	0.00179224	-0.0340686	0.167649	0.383411	-0.742268	-0.116326	1.03995	0.147089	-0.0298444	0.236355	-0.00576672
Cre16.g650550	FAP103	Nucleoside diphosphate kinase OS=Chlamydomonas reinhardtii OX=3055 GN=FAP103 PE=3 SV=1	0.0423667	-0.0716972	-0.0277434	-0.0970529	0.0925433	-0.082531	0.0656311	-0.0362748	0.0303264	0.031089	-0.243384	0.0623703	-0.129207	0.273834	-0.263762	0.0342918	1.629	0.0288323	0.136886	0.248421	0.277402	0.11572	-0.100546	-0.178301	0.0338071	-0.05733	-0.749768	-0.0305699	0.0376812	2.01007	-0.438805	-0.109134	-0.00196767	-0.396087	-0.188671	-0.0574868	-0.199615	-0.342144	0.265821	0.0216602	-0.119006	0.0578549	-2.02345	-0.0216602	0.0616718	-0.360605	0.236931
Cre09.g389282	FAP114	Central apparatus associated protein C1a-32 OS=Chlamydomonas reinhardtii OX=3055 GN=FAP114 PE=2 SV=1	NaN	NaN	NaN	0.305698	NaN	NaN	NaN	NaN	NaN	NaN	NaN	NaN	NaN	0.315049	NaN	NaN	NaN	NaN	NaN	NaN	NaN	NaN	NaN	0.106034	NaN	NaN	NaN	NaN	NaN	NaN	NaN	NaN	NaN	NaN	NaN	NaN	NaN	NaN	NaN	NaN	NaN	NaN	NaN	NaN	NaN	NaN	NaN
Cre02.g142126	FAP115	Flagellar associated protein OS=Chlamydomonas reinhardtii OX=3055 GN=FAP115 PE=4 SV=1	-0.0646507	NaN	0.412827	0.108307	0.0532542	0.00356177	NaN	NaN	NaN	NaN	-0.0782179	-0.0446581	0.551929	0.564851	NaN	NaN	-0.231295	-0.0200675	0.0789602	0.0925696	0.153522	0.100573	0.225668	-0.130886	0.154394	NaN	NaN	NaN	-0.0393894	0.453194	0.0523657	-0.00356177	NaN	NaN	0.391107	0.0131785	-0.405899	0.152228	-0.0271834	-0.415947	NaN	NaN	-1.31084	-0.0159971	-0.143936	NaN	0.0171384
Cre11.g467739	FAP116	Flagellar associated protein OS=Chlamydomonas reinhardtii OX=3055 GN=FAP116 PE=1 SV=1	NaN	NaN	0.381848	NaN	0.216668	NaN	NaN	0.280316	NaN	NaN	NaN	NaN	0.409559	NaN	-0.958746	NaN	NaN	NaN	-0.187452	NaN	NaN	NaN	0.711903	NaN	NaN	NaN	NaN	-0.498227	NaN	NaN	NaN	NaN	NaN	NaN	NaN	NaN	NaN	NaN	NaN	NaN	NaN	0.665539	NaN	NaN	NaN	0.415682	-0.108904
Cre11.g475000	FAP118	Flagellar associated protein OS=Chlamydomonas reinhardtii OX=3055 GN=FAP118 PE=2 SV=1	-0.0620443	0.392303	NaN	NaN	NaN	NaN	0.165462	0.244592	1.8706	NaN	0.0858179	NaN	NaN	NaN	NaN	0.644714	NaN	-0.0821499	NaN	-0.081557	NaN	NaN	NaN	-0.0320336	0.0840268	-0.0565836	NaN	-0.115627	NaN	0.43689	NaN	NaN	-0.482649	-0.79854	NaN	-0.0395966	NaN	NaN	NaN	NaN	-0.0110832	-0.123721	-0.168089	NaN	0.204319	0.406185	NaN
Cre13.g564400	FAP161	Flagellar associated protein OS=Chlamydomonas reinhardtii OX=3055 GN=FAP161 PE=4 SV=1	-0.0732856	-0.193699	NaN	-0.169796	NaN	0.0147571	0.740539	NaN	NaN	NaN	NaN	NaN	NaN	0.251141	NaN	0.573163	NaN	NaN	0.243134	0.386808	NaN	-0.306709	-0.0727421	-0.405595	NaN	-0.154246	NaN	NaN	NaN	0.85566	NaN	0.250836	NaN	NaN	NaN	-0.10168	NaN	0.430872	NaN	-0.712976	-0.096179	NaN	NaN	-0.0276418	NaN	0.0293877	0.179299
Cre05.g233050	FAP162	Flagellar associated protein OS=Chlamydomonas reinhardtii OX=3055 GN=FAP162 PE=4 SV=1	-0.258563	0.0295212	0.0565995	-0.244024	-0.016783	-0.448982	0.0735953	-0.119561	0.0941614	0.126885	-0.0204074	-0.0834581	-0.359968	-0.00617556	-0.494566	-0.561137	2.01893	-0.0483892	-0.0168943	0.112249	0.341346	0.314603	-0.138599	-0.36657	0.0569513	-0.102444	-0.0427997	-0.171643	-0.0791591	1.75219	-0.061968	0.0442555	0.0677181	-0.511696	-0.249511	-0.00496915	0.061968	-0.35415	-0.259353	0.0994022	0.796355	1.08807	-1.90268	-0.0692804	-0.385244	-0.227465	-0.0584719
Cre13.g584400	FAP189	Flagellar associated protein OS=Chlamydomonas reinhardtii OX=3055 GN=FAP189 PE=4 SV=1	NaN	-0.212145	0.385305	0.0649661	0.0732478	NaN	NaN	NaN	NaN	NaN	NaN	NaN	0.0205044	0.532074	NaN	0.175618	NaN	NaN	NaN	NaN	NaN	NaN	NaN	-0.544746	0.0626491	-0.381974	NaN	NaN	NaN	-0.00234608	NaN	NaN	-0.606154	NaN	NaN	0.258368	NaN	NaN	NaN	NaN	0.0273583	NaN	NaN	NaN	NaN	0.00118418	NaN
Cre10.g456000	FAP191	Flagellar associated protein, quinone reductase-like protein OS=Chlamydomonas reinhardtii OX=3055 GN=FAP191 PE=4 SV=1	-0.374414	-0.255497	-0.408457	-0.119027	-0.00509196	0.0305666	-0.0612378	-0.0367744	-0.178613	0.0755266	-0.262952	-0.353649	-0.0426636	0.166758	0.197432	0.416297	-0.119498	-0.163408	-0.0578396	-0.280755	-0.0213565	0.0600534	0.266052	-0.194229	0.136632	0.0533945	-0.092884	0.0672881	-0.110246	0.314819	-0.0316302	0.00145697	0.0461014	0.432097	0.296506	-0.319213	0.113092	-0.10164	-0.02536	0.0178568	-0.0975261	-0.0580573	0.31724	0.169939	0.256221	-0.0599574	-0.239027
Cre02.g104900	FAP204	Obg-like ATPase 1 OS=Chlamydomonas reinhardtii OX=3055 GN=FAP204 PE=3 SV=1	-0.331466	-0.143578	0.00771201	-0.0236495	0.0975273	0.0696864	-0.0874487	-0.0569945	0.140055	0.213898	-0.0501157	0.101726	0.20181	-0.0220114	0.150425	0.0872009	1.26971	-0.0914946	-0.0405368	0.0360625	-0.0943546	0.0175331	0.0405368	-0.0513493	-0.13485	-0.182386	-0.278469	-0.126382	-0.00332437	1.34312	-0.332017	-0.0258713	0.149954	-0.486481	-0.390853	-0.182517	0.174004	-0.091537	0.0312891	-0.173667	0.037146	0.315674	-1.02998	-0.0108141	0.0142919	0.219218	0.0355073
Cre16.g685573	FAP214	Flagellar associated protein OS=Chlamydomonas reinhardtii OX=3055 GN=FAP214 PE=4 SV=1	0.120894	0.246103	NaN	-0.336493	NaN	NaN	0.13958	0.0301542	NaN	0.425859	-0.04047	0.0122721	NaN	0.468409	-0.423605	0.414482	-0.500977	NaN	-0.202826	-0.373227	0.402902	NaN	0.713707	NaN	0.0926927	0.058714	-0.693503	-0.40567	0.657992	-0.703048	0.0721445	NaN	-0.173156	NaN	0.237847	-0.32438	0.0233599	NaN	-0.362061	NaN	-0.229926	-0.341052	NaN	NaN	0.04047	-0.171804	-0.34847
Cre06.g298350	FAP224	Flagellar associated protein OS=Chlamydomonas reinhardtii OX=3055 GN=FAP224 PE=4 SV=1	-0.389391	-0.239914	-0.0932511	-0.0550201	-0.00256622	0.228945	-0.0281738	0.0380826	0.55275	-0.0651798	0.181738	0.0704178	0.127204	-0.0359589	0.135531	-0.0174677	1.03025	-0.082193	0.0683898	0.147984	-0.059224	-0.202287	0.0507738	0.217814	-0.0939286	-0.145243	-0.477037	0.0437401	0.0615959	1.00588	0.0214934	-0.143642	-0.257328	-0.345448	-0.535327	-0.280702	0.0846911	0.0739149	-0.0214934	-0.37612	-0.0663212	0.164369	-0.388431	0.196584	0.00784044	0.401089	0.0465569
Cre01.g012800	FAP230	Flagellar associated protein OS=Chlamydomonas reinhardtii OX=3055 GN=FAP230 PE=4 SV=1	NaN	NaN	NaN	0.124082	NaN	NaN	NaN	NaN	NaN	NaN	NaN	NaN	NaN	0.13745	NaN	NaN	NaN	NaN	NaN	NaN	0.0163248	-0.171486	NaN	NaN	NaN	NaN	NaN	NaN	NaN	NaN	0.258514	NaN	NaN	NaN	NaN	NaN	0.0173926	0.296583	-0.396515	-0.0694326	NaN	NaN	NaN	-0.261922	NaN	NaN	NaN
Cre10.g466650	FAP25	Flagellar associated protein OS=Chlamydomonas reinhardtii OX=3055 GN=FAP25 PE=4 SV=1	0.000891923	0.0108484	NaN	0.282123	NaN	-0.422058	0.349461	0.111901	NaN	0.0415925	0.467394	0.0629426	NaN	0.272004	-0.394948	-1.12294	NaN	NaN	0.430175	0.546146	NaN	NaN	-0.830799	-0.96193	-0.275937	-0.235521	NaN	-0.0704704	NaN	2.64197	NaN	0.475625	-0.47288	NaN	NaN	0.580086	NaN	NaN	NaN	NaN	0.353567	0.351814	NaN	NaN	-0.164863	-0.460822	0.0932417
Cre10.g466650	FAP252	Flagellar associated protein OS=Chlamydomonas reinhardtii OX=3055 GN=FAP252 PE=4 SV=1	0.159019	0.172028	0.365248	-0.000177721	0.0366068	0.0655895	1.04944	0.774554	0.338443	0.844384	0.0722654	0.0713245	-0.00446789	0.228561	-1.25024	0.0726691	-0.272264	NaN	0.19173	0.142518	0.197336	NaN	0.398144	-0.53119	0.0560493	0.00377274	-1.81919	-0.293317	-0.687984	0.420836	-0.0133216	0.415096	-0.488679	-0.425684	0.17012	-0.164106	0.0295173	NaN	0.0133216	NaN	-0.197167	0.454457	NaN	NaN	-0.359711	-0.22842	0.11565
Cre02.g095110	FAP255	Flagellar-associated protein OS=Chlamydomonas reinhardtii OX=3055 GN=FAP255 PE=2 SV=1	-0.233953	-0.0140819	NaN	NaN	NaN	NaN	NaN	NaN	0.37496	0.303359	NaN	NaN	NaN	NaN	-0.0916305	-1.00972	NaN	NaN	NaN	-0.0297307	NaN	NaN	NaN	NaN	NaN	NaN	-1.28041	NaN	NaN	NaN	NaN	NaN	-0.496516	-0.530718	NaN	NaN	NaN	NaN	NaN	NaN	0.0395619	NaN	NaN	NaN	NaN	NaN	NaN
Cre07.g342200	FAP259	Flagellar associated protein OS=Chlamydomonas reinhardtii OX=3055 GN=FAP259 PE=1 SV=1	0.0214084	NaN	NaN	0.875764	NaN	NaN	-0.0530987	NaN	0.0355958	NaN	0.0546282	0.285375	NaN	-0.0290602	-0.240636	NaN	-0.0891271	-0.0791554	NaN	0.231519	NaN	-0.236455	NaN	0.0810001	0.382149	-0.395778	NaN	NaN	-0.0236964	0.301679	NaN	NaN	-1.22092	-1.34095	0.229567	-0.188474	NaN	0.0723545	NaN	-0.592482	NaN	NaN	0.165985	0.481917	0.449455	0.525802	NaN
Cre02.g147100	FAP265	Flagellar associated protein OS=Chlamydomonas reinhardtii OX=3055 GN=FAP265 PE=4 SV=1	-0.0340052	-0.360117	NaN	NaN	NaN	NaN	0.354938	0.192962	NaN	NaN	-0.821636	NaN	NaN	NaN	NaN	0.952488	NaN	NaN	-1.03257	-0.620054	NaN	NaN	1.5714	NaN	NaN	-0.0480959	NaN	-0.553508	NaN	NaN	NaN	NaN	-0.732434	NaN	NaN	NaN	NaN	NaN	NaN	NaN	-0.491654	-1.0703	NaN	NaN	0.757954	0.809431	0.0516355
Cre16.g674300	FAP269	Flagellar associated protein OS=Chlamydomonas reinhardtii OX=3055 GN=FAP269 PE=4 SV=1	-0.10715	NaN	NaN	NaN	NaN	-0.125482	-0.354181	-0.0387952	NaN	-0.0486197	-0.434288	-0.0788981	NaN	NaN	-0.944667	NaN	NaN	NaN	NaN	-0.476763	NaN	NaN	NaN	0.199399	0.000898738	0.271313	NaN	0.275634	NaN	-0.336947	NaN	0.0355806	0.86271	NaN	NaN	-0.158967	NaN	NaN	NaN	NaN	NaN	0.0134942	NaN	NaN	0.0888734	0.4166	NaN
Cre09.g407250	FAP270	Flagellar associated protein OS=Chlamydomonas reinhardtii OX=3055 GN=FAP270 PE=4 SV=1	NaN	NaN	NaN	NaN	NaN	NaN	0.0440135	NaN	NaN	NaN	NaN	NaN	NaN	NaN	NaN	NaN	NaN	NaN	NaN	NaN	NaN	NaN	NaN	NaN	NaN	NaN	NaN	NaN	NaN	NaN	NaN	NaN	NaN	NaN	NaN	NaN	NaN	NaN	NaN	NaN	NaN	NaN	NaN	NaN	NaN	NaN	NaN
Cre02.g108450	FAP280	Flagellar associated protein, transcriptional coactivator-like protein OS=Chlamydomonas reinhardtii OX=3055 GN=FAP280 PE=4 SV=1	NaN	NaN	NaN	-0.177498	NaN	NaN	NaN	NaN	NaN	NaN	NaN	NaN	NaN	0.130467	NaN	NaN	NaN	0.0376037	0.379826	NaN	NaN	NaN	-0.0294905	NaN	NaN	NaN	NaN	NaN	NaN	-0.256207	NaN	NaN	NaN	NaN	NaN	0.251749	NaN	NaN	NaN	NaN	NaN	NaN	-0.671341	NaN	NaN	NaN	NaN
Cre06.g260400	FAP287	Flagellar associated protein OS=Chlamydomonas reinhardtii OX=3055 GN=FAP287 PE=4 SV=1	NaN	0.124653	NaN	NaN	NaN	NaN	NaN	NaN	NaN	NaN	NaN	NaN	NaN	NaN	NaN	-0.348607	NaN	NaN	NaN	NaN	NaN	NaN	NaN	NaN	NaN	NaN	NaN	NaN	NaN	NaN	NaN	NaN	-0.210536	NaN	NaN	NaN	NaN	NaN	NaN	NaN	-0.0306917	NaN	NaN	NaN	NaN	NaN	NaN
Cre09.g403900	FAP294	Flagellar associated protein OS=Chlamydomonas reinhardtii OX=3055 GN=FAP294 PE=4 SV=1	0.583962	0.301877	0.335953	NaN	-0.0581091	NaN	0.0402916	0.420274	0.494357	0.139678	0.126579	-0.0131281	0.383222	NaN	-0.370932	-0.216743	2.01267	0.451701	-0.00821285	0.145477	-0.50346	-0.62941	0.00821285	-0.297404	0.201987	-0.0112622	-0.969766	-0.340491	0.410947	NaN	0.307372	NaN	0.341973	0.0948003	-0.556831	NaN	0.417667	0.304899	-0.0118491	-0.314272	0.0569232	0.513771	-1.02137	0.199969	-0.12741	0.0789316	0.427963
Cre16.g657650	FAP35	Flagellar associated protein OS=Chlamydomonas reinhardtii OX=3055 GN=FAP35 PE=4 SV=1	NaN	-0.534436	NaN	0.124185	NaN	0.173397	NaN	NaN	NaN	NaN	NaN	NaN	NaN	0.47831	NaN	0.742282	NaN	NaN	NaN	NaN	0.264496	NaN	NaN	0.40862	NaN	NaN	NaN	NaN	NaN	NaN	-0.26089	0.17935	NaN	NaN	NaN	NaN	-0.075549	NaN	0.140973	NaN	-0.0382809	NaN	NaN	NaN	NaN	NaN	NaN
Cre17.g701250	FAP59	Flagellar-associated protein 59 OS=Chlamydomonas reinhardtii OX=3055 GN=FAP59 PE=2 SV=1	NaN	NaN	NaN	NaN	NaN	NaN	NaN	NaN	NaN	NaN	NaN	NaN	NaN	NaN	NaN	NaN	NaN	NaN	NaN	NaN	NaN	NaN	NaN	NaN	0.174416	NaN	NaN	NaN	NaN	NaN	NaN	NaN	-1.14557	NaN	NaN	NaN	NaN	NaN	NaN	NaN	NaN	NaN	NaN	NaN	NaN	NaN	NaN
Cre12.g558700	FAP67	Nucleoside diphosphate kinase OS=Chlamydomonas reinhardtii OX=3055 GN=FAP67 PE=3 SV=1	0.067715	0.210527	0.35288	0.246478	0.082587	0.0266908	0.10946	0.371996	0.540949	-0.00694293	0.036021	0.0322633	0.0188199	0.244319	-0.374001	0.0408656	NaN	-0.490969	-0.148602	-0.00229087	0.256184	-0.0414415	0.149335	-0.19174	-0.0555718	0.18155	-1.01857	-0.00190244	NaN	0.87843	-0.0552866	-0.0125014	-0.98625	-0.711493	NaN	-0.0255237	0.296522	0.0819712	0.0350996	-0.35253	-0.0408656	0.271229	-0.862463	0.0414415	0.0765008	0.0551025	NaN
Cre06.g261900	FAP71	Flagellar associated protein OS=Chlamydomonas reinhardtii OX=3055 GN=FAP71 PE=4 SV=1	NaN	NaN	NaN	NaN	NaN	NaN	NaN	1.4746	NaN	NaN	NaN	NaN	NaN	NaN	NaN	NaN	NaN	NaN	NaN	NaN	NaN	NaN	NaN	NaN	NaN	NaN	NaN	0.072524	NaN	NaN	NaN	NaN	NaN	NaN	NaN	NaN	NaN	NaN	NaN	NaN	NaN	1.01161	NaN	NaN	NaN	NaN	0.14004
Cre06.g249900	FAP75	Flagellar associated protein (Fragment) OS=Chlamydomonas reinhardtii OX=3055 GN=FAP75 PE=4 SV=1	NaN	NaN	NaN	NaN	NaN	NaN	NaN	NaN	NaN	NaN	NaN	NaN	NaN	NaN	NaN	NaN	-0.324162	NaN	NaN	NaN	NaN	-0.00139381	NaN	-0.0401142	NaN	NaN	NaN	NaN	-0.376486	NaN	NaN	NaN	NaN	NaN	0.564543	NaN	NaN	0.42743	NaN	-0.348762	NaN	NaN	NaN	0.303634	NaN	NaN	NaN
Cre12.g492600	FAS3	Fasciclin-like protein OS=Chlamydomonas reinhardtii OX=3055 GN=FAS3 PE=4 SV=1	NaN	NaN	NaN	NaN	NaN	NaN	NaN	NaN	-1.79233	NaN	NaN	NaN	NaN	NaN	1.0182	NaN	NaN	NaN	NaN	NaN	NaN	NaN	NaN	NaN	NaN	NaN	2.76733	NaN	NaN	NaN	NaN	NaN	NaN	1.33384	NaN	NaN	NaN	NaN	NaN	NaN	NaN	NaN	NaN	NaN	NaN	NaN	NaN
Cre06.g256750	FAT1	Acyl-[acyl-carrier-protein] hydrolase OS=Chlamydomonas reinhardtii OX=3055 GN=FAT1 PE=3 SV=1	NaN	NaN	NaN	NaN	NaN	NaN	NaN	NaN	-0.370174	NaN	NaN	NaN	NaN	NaN	0.581484	NaN	NaN	NaN	NaN	NaN	NaN	NaN	NaN	NaN	NaN	NaN	NaN	NaN	NaN	NaN	NaN	NaN	NaN	-0.250405	NaN	NaN	NaN	NaN	NaN	NaN	NaN	NaN	NaN	NaN	NaN	NaN	NaN
Cre01.g006950	FBA1	Fructose-bisphosphate aldolase OS=Chlamydomonas reinhardtii OX=3055 GN=FBA1 PE=3 SV=1	0.895124	0.959598	-0.0104236	-0.0196567	0.122106	-0.192616	-0.0276389	-0.184952	-0.62894	-0.0870876	0.0144157	-0.332586	-0.226161	-0.145217	0.303002	0.0715952	NaN	-0.363576	0.0189528	0.0461415	-0.0179791	-0.149237	-0.888058	-0.743061	0.00448147	-0.0237548	1.20003	0.172435	NaN	NaN	0.0179791	-0.346847	-0.0843202	-0.0878538	NaN	NaN	-0.296931	-0.434054	0.209222	0.407087	-0.0805	0.452058	-1.43061	-0.315751	-0.538924	-0.375494	-0.0305347
Cre02.g093450	FBA2	Fructose-1,6-bisphosphate aldolase OS=Chlamydomonas reinhardtii OX=3055 GN=FBA2 PE=4 SV=1	0.177132	-0.147329	NaN	-0.0364864	NaN	-0.107289	-0.0739486	0.222538	-0.0846022	-0.180999	-0.043901	-0.0787481	NaN	-0.0609671	-0.290047	0.072142	NaN	0.124906	-0.490609	-0.0762867	-0.192536	0.220844	0.287121	0.156958	-0.127462	0.0582383	-0.458906	0.0434822	NaN	1.83521	0.0632037	0.13209	0.262547	-0.261398	NaN	0.0143773	-0.0843724	-0.361906	0.341792	0.311513	0.116622	-0.170148	-0.963814	-0.100791	-0.553721	NaN	0.018234
Cre07.g317850	FBB10	Flagellar/basal body protein OS=Chlamydomonas reinhardtii OX=3055 GN=FBB10 PE=4 SV=1	NaN	NaN	NaN	0.0860905	NaN	NaN	NaN	NaN	NaN	NaN	NaN	NaN	NaN	0.480432	NaN	NaN	NaN	NaN	NaN	NaN	NaN	-0.317551	NaN	NaN	NaN	NaN	NaN	NaN	NaN	NaN	NaN	NaN	NaN	NaN	NaN	NaN	NaN	0.00906759	NaN	-0.214334	NaN	NaN	NaN	-0.00167706	NaN	NaN	NaN
Cre12.g510650	FBP1	Fructose-1,6-bisphosphatase OS=Chlamydomonas reinhardtii OX=3055 GN=FBP1 PE=3 SV=1	0.114494	0.0600269	-0.00215626	-0.00591767	0.00215626	0.13888	-0.127019	-0.176732	-0.637623	-0.499368	-0.1052	-0.0766898	-0.229813	-0.21709	-0.049167	-0.346963	1.62613	-0.240827	0.168488	0.261655	-0.245124	-0.331624	-0.3547	-0.129423	-0.151254	-0.0245367	1.09292	0.0285836	-0.150368	1.91301	-0.130729	-0.23402	0.213201	0.325326	-0.299862	0.122181	-0.125738	-0.46901	0.180535	0.051448	0.186454	0.198026	-0.935127	0.0837432	-0.348214	0.00595868	-0.0165487
Cre06.g306350	FDX3	Ferredoxin OS=Chlamydomonas reinhardtii OX=3055 GN=FDX3 PE=2 SV=1	NaN	NaN	0.140415	NaN	-0.127912	-0.181647	NaN	NaN	NaN	NaN	-0.00682088	0.239952	-0.233644	NaN	NaN	NaN	NaN	NaN	-0.292143	NaN	-0.0623355	NaN	0.0108269	NaN	0.078324	0.242863	NaN	NaN	NaN	NaN	-0.206107	0.46028	-0.0511614	NaN	NaN	NaN	0.241635	NaN	0.351512	NaN	NaN	NaN	NaN	NaN	-0.593639	-0.817731	0.117552
Cre07.g334800	FDX4	Ferredoxin OS=Chlamydomonas reinhardtii OX=3055 GN=FDX4 PE=2 SV=1	NaN	NaN	NaN	-0.175481	NaN	0.204321	NaN	NaN	NaN	NaN	NaN	NaN	NaN	0.0989994	NaN	NaN	NaN	NaN	-0.945943	NaN	NaN	NaN	-0.0286989	0.159994	NaN	-0.0449959	NaN	NaN	NaN	NaN	NaN	-0.0415183	NaN	NaN	NaN	NaN	NaN	NaN	NaN	NaN	NaN	NaN	NaN	NaN	NaN	0.254994	NaN
Cre17.g700950	FDX5	Ferredoxin OS=Chlamydomonas reinhardtii OX=3055 GN=FDX5 PE=2 SV=1	NaN	NaN	NaN	NaN	NaN	NaN	NaN	NaN	NaN	NaN	5.94496	NaN	NaN	NaN	NaN	NaN	NaN	NaN	NaN	NaN	NaN	NaN	NaN	NaN	NaN	NaN	NaN	NaN	NaN	0.0895188	NaN	NaN	NaN	NaN	NaN	-0.678492	NaN	NaN	NaN	NaN	NaN	NaN	NaN	NaN	-0.665914	NaN	NaN
Cre03.g183850	FDX6	Ferredoxin OS=Chlamydomonas reinhardtii OX=3055 GN=FDX6 PE=2 SV=1	-0.360026	NaN	NaN	NaN	NaN	-0.0351401	NaN	-0.204403	NaN	-0.159979	0.945753	0.599444	NaN	NaN	0.849584	NaN	NaN	NaN	NaN	-0.0444719	-0.0450841	NaN	NaN	NaN	0.184552	-0.099012	NaN	0.0928596	NaN	NaN	-0.312813	0.18598	-0.135094	NaN	NaN	NaN	0.110847	NaN	0.0450841	NaN	NaN	0.281627	NaN	NaN	0.388766	NaN	NaN
Cre12.g546600	FEA2	Fe-assimilating protein 2 OS=Chlamydomonas reinhardtii OX=3055 GN=FEA2 PE=4 SV=1	NaN	NaN	NaN	-0.22015	NaN	NaN	NaN	-0.343123	NaN	0.0733395	-1.77703	NaN	NaN	-0.187518	NaN	NaN	0.397588	NaN	0.808772	NaN	-1.47272	NaN	0.765385	-0.489531	NaN	NaN	NaN	0.0420184	-0.531805	-1.00906	0.648684	NaN	NaN	NaN	-0.21303	1.81525	-0.914258	NaN	0.176455	NaN	NaN	-0.970778	NaN	NaN	-0.137817	NaN	NaN
Cre03.g145687	FEN1	Flap endonuclease 1 OS=Chlamydomonas reinhardtii OX=3055 GN=FEN1 PE=3 SV=1	NaN	-1.5387	NaN	NaN	NaN	NaN	NaN	NaN	NaN	NaN	NaN	NaN	NaN	NaN	NaN	1.53112	NaN	NaN	NaN	NaN	NaN	NaN	NaN	NaN	NaN	NaN	NaN	NaN	NaN	NaN	NaN	NaN	NaN	NaN	NaN	NaN	NaN	NaN	NaN	NaN	2.3404	NaN	NaN	NaN	NaN	NaN	NaN
Cre13.g586300	FKB12	Peptidylprolyl isomerase OS=Chlamydomonas reinhardtii OX=3055 GN=FKB12 PE=4 SV=1	-0.198698	-0.164414	-0.294906	-0.0181567	0.202002	NaN	0.0511123	0.0321923	-0.0207401	0.0669424	-0.238567	0.00502099	0.0998271	0.566427	0.311755	0.295629	NaN	NaN	-0.11906	0.137077	-0.131058	0.635614	0.0211148	-0.185362	-0.0744385	-0.459277	-0.624329	0.027843	NaN	NaN	-0.85618	NaN	-0.210736	-0.764197	NaN	NaN	-0.459959	0.0667629	0.296596	0.25305	-0.165219	-0.0437528	NaN	-0.0667629	0.132378	0.622344	-0.0877828
Cre11.g479050	FKB15-1	Peptidylprolyl isomerase OS=Chlamydomonas reinhardtii OX=3055 GN=FKB15-1 PE=4 SV=1	-0.184729	-0.2967	-0.0202929	-0.230686	0.353224	-0.180721	0.00490646	-0.103239	-0.344347	-0.05733	-0.234466	-0.197658	-0.0808098	-0.00660226	-0.0411078	0.302398	0.199005	0.00826113	0.110061	0.196066	0.2993	NaN	-0.171532	-0.173614	0.182626	0.0223091	0.466998	-0.0993081	-0.00413836	0.190465	-0.0681221	0.0419243	-0.136566	0.765585	-0.614997	0.0169477	-0.0331508	NaN	-0.058478	NaN	-0.0188743	0.11301	-0.23578	NaN	0.182709	-0.0684989	0.164753
Cre11.g478750	FKB15-2	Peptidylprolyl isomerase OS=Chlamydomonas reinhardtii OX=3055 GN=FKB15-2 PE=4 SV=1	NaN	NaN	NaN	NaN	NaN	NaN	0.683004	-0.0571292	NaN	NaN	NaN	0.859689	NaN	NaN	NaN	NaN	NaN	NaN	NaN	NaN	NaN	NaN	NaN	NaN	NaN	NaN	NaN	-0.227895	NaN	NaN	NaN	NaN	-0.811326	NaN	NaN	NaN	NaN	NaN	NaN	NaN	NaN	-0.315133	NaN	NaN	NaN	NaN	NaN
Cre11.g478700	FKB15-4	Peptidylprolyl isomerase OS=Chlamydomonas reinhardtii OX=3055 GN=FKB15-4 PE=4 SV=1	-0.680315	-0.717853	0.349849	-0.131858	0.0514419	-0.936248	0.273037	-0.182202	-0.915356	-0.108119	0.0770949	0.132206	-0.00327562	0.606451	-0.290889	-0.244565	NaN	NaN	-0.216492	-0.0570395	0.433254	0.260698	-0.351463	NaN	-0.0187378	0.0491202	0.0586917	-0.0356461	NaN	NaN	-0.106873	0.205691	-0.392357	0.595551	NaN	NaN	-0.504309	-0.0271925	0.0398997	0.561119	-0.0125406	0.286266	NaN	-0.302857	-0.230856	-0.179976	0.0904334
Cre12.g530300	FKB16-3	Peptidylprolyl isomerase OS=Chlamydomonas reinhardtii OX=3055 GN=FKB16-3 PE=4 SV=1	-0.271709	-0.110815	-0.223168	0.120901	0.424976	-0.253612	0.131867	-0.0613953	0.113538	0.0911193	0.00864741	-0.18533	-0.011847	0.418389	-0.430173	-0.0382901	0.514201	0.429175	-0.353304	-0.00388429	0.369737	0.384035	-0.0882153	-0.315681	0.0347858	-0.117288	-0.380044	-0.232363	-0.611891	0.888783	-0.131319	0.359394	0.106473	0.0324155	0.20875	-0.578498	-0.153423	0.591638	0.123223	0.173647	0.207536	-0.128853	-1.56985	-0.229336	0.0609849	0.147524	0.000148543
Cre17.g733250	FKB16-4	Peptidylprolyl isomerase OS=Chlamydomonas reinhardtii OX=3055 GN=FKB16-4 PE=4 SV=1	NaN	0.221599	NaN	NaN	NaN	NaN	-0.683225	NaN	-0.796411	-0.51614	-0.304665	-0.387729	NaN	NaN	-0.708206	-0.453689	NaN	NaN	NaN	NaN	NaN	NaN	NaN	NaN	-0.0183929	-0.075697	0.32603	NaN	NaN	NaN	NaN	NaN	0.480633	0.548844	NaN	NaN	NaN	NaN	NaN	NaN	0.23646	NaN	NaN	NaN	-0.0106326	-0.0817873	NaN
Cre16.g675500	FKB16-5	Peptidylprolyl isomerase OS=Chlamydomonas reinhardtii OX=3055 GN=FKB16-5 PE=4 SV=1	NaN	NaN	0.401444	NaN	0.490617	NaN	NaN	NaN	NaN	NaN	NaN	NaN	-0.181703	NaN	NaN	NaN	NaN	NaN	NaN	NaN	0.676556	NaN	NaN	0.07235	NaN	NaN	NaN	NaN	NaN	0.582761	2.11794e-05	NaN	NaN	NaN	NaN	-0.433395	-0.541242	NaN	-0.179077	NaN	NaN	NaN	NaN	NaN	NaN	NaN	0.486531
Cre17.g730950	FLA10	Kinesin-like protein OS=Chlamydomonas reinhardtii OX=3055 GN=FLA10 PE=3 SV=1	-0.107084	-0.0162563	0.16251	-0.0338045	0.0990367	0.215294	0.146453	0.189303	0.69754	0.212633	-0.0454887	0.042823	0.331153	0.157672	-0.286168	0.683383	-0.160533	-0.0904208	0.248589	0.227244	-0.102241	0.0161862	0.477306	NaN	0.265227	-0.000439312	-0.493961	-0.0952034	-0.0828082	0.12725	0.324656	0.00779556	-0.531829	-0.421031	0.110222	-0.149623	0.0595153	0.166424	-0.0457257	-0.109482	-0.116495	-0.205883	0.0127737	0.259561	0.0671981	0.247804	NaN
Cre03.g181150	FLA14	Dynein light chain OS=Chlamydomonas reinhardtii OX=3055 GN=FLA14 PE=2 SV=1	0.112487	0.0377441	0.196598	-0.0644889	0.445266	-0.0636734	0.236122	0.553581	0.778732	0.125894	-0.0585932	0.227017	0.0611799	0.553646	-0.712307	-0.389147	0.178762	NaN	-0.0627091	0.440111	0.234794	NaN	0.259431	-0.566842	0.0320642	-0.413703	-2.43057	-0.0282282	-0.696716	0.130916	0.251671	0.545703	-0.905211	-0.297557	-0.0672697	-0.332677	-0.226989	NaN	0.158768	NaN	0.455483	-0.222532	NaN	NaN	0.435033	NaN	-0.22297
Cre11.g476750	FNR1	Ferredoxin--NADP reductase, chloroplastic OS=Chlamydomonas reinhardtii OX=3055 GN=FNR1 PE=3 SV=1	-0.224736	-0.0882041	-0.117883	0.0619605	-0.0402951	0.115551	-0.0777298	-0.174547	-0.0919388	-0.0682224	-0.130754	-0.17565	0.335778	-0.0235731	0.0838774	-0.108408	0.541507	-0.0441649	-0.371182	-0.107766	-0.147043	0.218881	-0.0243562	0.0217914	-0.116536	0.0614556	-0.10573	-0.0136713	-0.0554862	0.236298	-0.313291	-0.0111087	0.307591	0.127663	-0.520685	-0.0563953	0.117711	-0.0379017	0.21612	-0.0346686	-0.132488	-0.254569	0.0866611	0.0753121	-0.233908	-0.0605102	-0.00287527
Cre09.g393150	FOX1	Ferroxidase-like protein OS=Chlamydomonas reinhardtii OX=3055 GN=FOX1 PE=2 SV=1	0.092639	0.199109	0.329676	0.028855	-0.239177	0.289154	-0.379841	-0.198387	-0.0106932	-0.00656967	0.00703946	0.0954526	0.478212	0.115615	-0.136555	0.0212648	-0.140729	-0.716793	0.493451	0.407047	-0.846818	-0.0590901	0.98248	0.204796	-0.196517	0.0845066	-0.254214	0.0350322	0.140729	-0.867886	-0.339311	-0.54886	-0.433401	-0.283727	-2.01429	0.937525	0.00250632	0.127687	0.0837822	0.0941651	0.0232663	-0.811075	0.360588	-0.656051	-0.151971	0.212434	-0.136202
Cre03.g207700	FPPS	Farnesyl diphosphate synthase OS=Chlamydomonas reinhardtii OX=3055 GN=FPPS PE=3 SV=1	0.0709254	-0.0901436	-0.0807311	-0.116991	-0.0181473	0.00894707	-0.309523	-0.18842	-0.0214025	0.00739977	-0.0690994	-0.0971351	0.0291203	-0.140929	-0.218868	-0.0208885	1.92281	-0.27744	0.0425643	-0.0592081	-0.208051	-0.118513	0.0232893	-0.184847	0.0737915	-0.133461	0.00894807	0.0381123	0.0581214	1.94579	-0.101569	-0.287801	-0.158679	-0.390587	-0.634232	0.169095	-0.0666016	-0.048804	0.0486119	-0.0275928	0.116571	-0.115735	-1.8016	0.0763961	-0.053974	-0.00125124	-0.160524
Cre10.g436050	FSD1	Superoxide dismutase OS=Chlamydomonas reinhardtii OX=3055 GN=FSD1 PE=2 SV=1	0.226045	0.0982785	-0.355812	0.0557327	0.570725	-0.252482	0.26412	-0.106895	0.204131	0.0897667	-0.437931	-0.369293	0.317604	0.650097	-0.331684	-0.116195	2.84868	0.69738	-0.0480287	0.299975	0.820368	0.99047	-0.0386817	-0.154485	0.0964842	0.0221189	-0.682629	-0.241128	-0.241508	2.13705	-0.507393	0.418866	0.125822	-0.111933	-0.307618	-0.236788	-0.138322	0.171191	0.462015	0.0398361	0.100541	-0.174021	-2.69137	-0.0396419	0.379464	-0.121137	0.0363968
Cre03.g192050	FTR1	Iron permease, membrane protein OS=Chlamydomonas reinhardtii OX=3055 GN=FTR1 PE=2 SV=1	NaN	NaN	NaN	NaN	NaN	NaN	NaN	NaN	-0.0657674	NaN	0.00152318	NaN	NaN	NaN	NaN	NaN	NaN	NaN	NaN	NaN	NaN	NaN	NaN	NaN	NaN	-0.0139427	-0.834587	NaN	NaN	NaN	NaN	NaN	NaN	-0.250529	NaN	NaN	NaN	NaN	NaN	NaN	NaN	NaN	NaN	NaN	-0.00152318	0.34654	-0.171413
Cre12.g485800	FTSH1	Membrane AAA-metalloprotease OS=Chlamydomonas reinhardtii OX=3055 GN=FTSH1 PE=3 SV=1	0.0979389	-0.00674347	0.0524937	-0.0451181	-0.131009	0.016946	-0.120544	-0.0252222	0.0255171	-0.115945	-0.077082	-0.165037	0.102077	0.0912716	0.0589824	-0.20935	-0.0126703	0.18737	0.179926	0.194622	-0.0930244	-0.0138844	-0.0650478	0.0815176	-0.0779868	-0.242077	-0.171083	0.0166775	-0.0620792	-0.0783407	-0.0637635	0.0951958	0.374075	-0.0255171	0.0493889	0.16843	0.12463	-0.138856	0.280924	0.155172	0.0100957	0.0128068	0.473862	0.112181	0.223044	0.213751	0.0342513
Cre17.g720050	FTSH2	Membrane AAA-metalloprotease OS=Chlamydomonas reinhardtii OX=3055 GN=FTSH2 PE=3 SV=1	0.139175	0.126668	0.121583	-0.0255441	-0.0896435	0.0488222	-0.106544	-0.127628	0.103916	-0.0436367	-0.0238371	-0.0503584	0.0647994	0.13398	0.0446041	-0.115558	-0.0564824	0.0333742	0.164214	0.141562	-0.145111	-0.0622886	-0.0136588	0.023185	-0.157977	-0.146854	-0.0801885	-0.0182993	-0.0625885	-0.0132993	-0.180149	-0.0452435	0.356055	-0.00479673	0.0920191	0.323076	-0.0553029	-0.0924161	0.113928	0.208554	-0.0798243	0.251515	0.435425	0.0908954	0.286572	0.208898	0.02439
Cre02.g118600	FTSZ1	Plastid division protein OS=Chlamydomonas reinhardtii OX=3055 GN=FTSZ1 PE=3 SV=1	-0.129996	NaN	NaN	-0.546244	NaN	-0.235852	-0.077545	NaN	-0.0304475	NaN	NaN	NaN	NaN	-0.236618	NaN	NaN	NaN	-0.265053	0.873976	-0.510865	0.134891	-0.681544	-0.372348	-1.02356	0.323425	-0.597343	NaN	NaN	NaN	0.0758295	0.541144	0.0872528	-0.0528738	-0.442838	NaN	0.102423	-0.0631014	0.0418287	-1.01997	0.666095	NaN	NaN	-1.54807	-0.557563	NaN	-0.18721	NaN
Cre12.g559250	FTT1	14-3-3 protein OS=Chlamydomonas reinhardtii OX=3055 GN=FTT1 PE=3 SV=1	0.0918996	0.160128	-0.15361	0.187798	0.0489002	0.0512373	0.0389284	0.0575469	1.39873	0.0829264	-0.0119741	0.0473671	0.406898	0.397941	0.305557	0.132611	1.74231	-0.043163	-0.106985	-0.0170309	0.187723	0.153433	0.0664617	-0.1878	-0.00289899	-0.106395	-1.18845	-0.0392379	0.0637595	1.74892	-0.35053	0.140496	-0.117144	-0.214628	-0.198485	-0.0233322	-0.0125697	-0.200326	0.211052	-0.0189037	-0.0303106	-0.0340526	-1.36561	-0.0490795	-0.0501598	0.196035	0.0239418
Cre06.g254400	FUM1	Fumarate hydratase OS=Chlamydomonas reinhardtii OX=3055 GN=FUM1 PE=4 SV=1	-0.274079	-0.248353	-0.0671621	0.105502	-0.164274	-0.129192	0.0779362	0.0167658	-0.150862	-0.081138	0.0341536	-0.328721	-0.139901	-0.00379885	-0.0126329	-0.0391539	0.231265	-0.201423	0.144915	0.097438	-0.163325	-0.0609691	-0.172609	-0.227938	-0.0571734	0.00876947	0.40594	0.135823	-0.2087	0.898338	0.00587219	-0.0866764	-0.249518	0.618589	-0.00184378	0.368523	-0.0729784	-0.0430025	-0.220175	-0.00385586	-0.0509258	-0.121966	-0.283479	-0.0548658	0.0513345	-0.0584319	0.017271
Cre09.g387800	Fer1	Ferritin OS=Chlamydomonas reinhardtii OX=3055 GN=Fer1 PE=2 SV=1	-0.0973508	0.0630361	0.428903	0.328062	-0.358241	-0.00271683	-0.00179626	0.0471018	-0.0489167	-0.0364279	0.280828	-0.0978333	0.25609	0.360231	0.0287236	-0.238837	0.0535728	-0.2276	0.315071	0.230985	0.00701225	0.176174	0.440446	0.11831	-0.19458	0.010375	-0.482339	0.0222477	0.116414	-0.11092	0.175621	-0.0427195	-0.639636	-0.125723	-0.47618	0.298993	0.0468364	0.307553	-0.0942241	-0.200455	-0.164368	-0.645804	-0.096761	-0.376743	-0.0380162	-0.185633	-0.0976044
Cre03.g169400	GAD1	UDP-D-glucuronic acid decarboxylase OS=Chlamydomonas reinhardtii OX=3055 GN=GAD1 PE=4 SV=1	-0.250843	-0.115944	-0.00287823	0.008396	0.00287823	0.106689	0.0201705	0.0918895	-0.142891	-0.0568919	0.0552426	0.17111	0.195879	0.0566468	0.223152	-0.0188465	0.802282	-0.208144	-0.16382	-0.168066	-0.0157884	0.311423	-0.0312966	-0.0764093	-0.00450653	-0.16655	-0.561135	0.163983	0.0506575	0.578784	-0.272811	-0.0359915	-0.194802	-0.0935714	-1.04707	0.00661122	0.173578	-0.119196	-0.0686558	0.00209198	-0.233292	-0.168957	-0.873937	0.127766	0.145459	0.183939	-0.019984
Cre12.g485150	GAP1a|GAP1b	Glyceraldehyde-3-phosphate dehydrogenase OS=Chlamydomonas reinhardtii OX=3055 GN=GAP1a|GAP1b PE=3 SV=1	-0.705258	-0.140179	-0.252846	0.517931	0.23981	-0.0644304	0.528592	-0.0473717	0.906377	0.356396	0.106592	0.212451	-0.101206	-0.0195177	0.725623	0.140179	0.875339	-0.600898	0.0356191	-0.00881162	0.489161	0.092614	-1.00329	-0.996237	0.611285	0.19667	0.44683	0.0300787	-0.133652	1.49236	0.373107	0.513333	-1.16351	1.05929	-0.807077	0.479432	-0.00867572	0.201687	-0.550894	-0.391863	1.26496	1.71898	-1.06365	-0.288248	0.557046	-0.0239929	0.290199
Cre07.g354200	GAP2	Glyceraldehyde 3-phosphate dehydrogenase OS=Chlamydomonas reinhardtii OX=3055 GN=GAP2 PE=3 SV=1	NaN	-0.215198	NaN	NaN	NaN	NaN	-0.608	0.0153712	-0.117254	NaN	0.0085557	NaN	NaN	NaN	NaN	0.414664	NaN	0.33896	-0.0856985	NaN	-0.285545	-0.0819191	0.470451	0.132226	-0.143621	NaN	-0.630787	0.154324	NaN	NaN	-0.28718	NaN	1.21283	0.990152	NaN	NaN	0.0150074	-0.38948	-0.0881853	0.232785	-0.0537875	-0.288539	-0.0952719	0.210664	0.529106	0.299797	NaN
Cre01.g010900	GAP3	Glyceraldehyde-3-phosphate dehydrogenase OS=Chlamydomonas reinhardtii OX=3055 GN=GAP3 PE=3 SV=1	-0.0655351	-0.102777	-0.529915	-0.173355	0.0209075	0.386547	-0.143625	-0.358561	-0.194099	-0.191222	-0.266526	-0.199333	0.0289678	0.109647	0.187545	0.281041	0.215576	0.00871982	-0.228612	-0.0929643	-0.0494049	0.126082	-0.00961103	-0.0115128	-0.00355879	0.0867156	-0.574409	-0.0977888	-0.178512	0.321321	-0.447432	-0.0463424	0.437127	-0.262486	-0.455968	0.201556	0.0494049	-0.251227	0.264045	0.0526867	-0.0190082	-0.191647	0.34709	0.252117	0.0209168	-0.0406934	-0.105995
Cre11.g481600	GAS28	Hydroxyproline-rich glycoprotein, stress-induced OS=Chlamydomonas reinhardtii OX=3055 GN=GAS28 PE=4 SV=1	-0.00887618	NaN	0.199212	0.0230931	0.11031	0.541481	-0.251601	0.187229	NaN	-0.0214657	0.594306	0.103446	-0.373883	0.0192017	-0.379664	NaN	-0.288349	0.150682	NaN	-0.0164961	0.0692726	0.361059	NaN	-0.216902	0.36293	0.0328126	-1.23488	0.14299	-0.0369065	-0.311194	0.121161	-0.141124	-0.868931	NaN	0.368687	0.529681	-0.334353	-0.770203	-0.221627	-0.00618158	NaN	-0.0784626	-0.493319	0.281563	0.736171	0.523034	-0.659268
Cre10.g439400	GAT1	Glutamyl-tRNA(Gln) amidotransferase subunit A, chloroplastic/mitochondrial OS=Chlamydomonas reinhardtii OX=3055 GN=GAT1 PE=3 SV=... <Preview truncated at 128 characters>	-0.0753414	0.105598	0.0566668	-0.0273208	0.165034	-0.0682157	0.185655	-0.315526	-0.213905	-0.113777	0.192587	0.0458578	-0.610293	-0.0946206	0.0414714	0.0785182	1.43412	0.367691	-0.519067	-0.183762	0.0359093	0.0296909	-0.482145	0.0654758	0.0607733	0.0196667	0.00459991	0.260027	-0.440864	1.00305	0.560275	0.496209	0.0458253	0.39582	-0.0564702	-0.292299	0.143659	-0.00429556	-0.0289356	0.00429556	-0.0482336	0.0171965	-0.351477	-0.268017	-0.120827	0.0349065	0.127635
Cre08.g364650	GATC	Glutamyl-tRNA(Gln) amidotransferase subunit C, chloroplastic/mitochondrial OS=Chlamydomonas reinhardtii OX=3055 GN=GATC PE=3 SV=... <Preview truncated at 128 characters>	0.359133	-0.214087	NaN	NaN	NaN	NaN	-0.0325408	-0.00875995	-0.0568494	-0.0435423	-0.0495999	-0.060311	NaN	NaN	-0.242326	-0.0157459	NaN	NaN	-0.00894874	0.0495834	NaN	NaN	0.0382316	NaN	0.124383	0.400212	NaN	-0.109142	NaN	NaN	NaN	NaN	0.346138	-0.35666	NaN	NaN	NaN	NaN	NaN	NaN	0.520687	0.161658	NaN	NaN	-0.0503544	-0.0655079	-0.0335329
Cre07.g335200	GBA1	GTP binding protein TypA OS=Chlamydomonas reinhardtii OX=3055 GN=GBA1 PE=4 SV=1	-0.408627	0.249614	0.323676	-0.409978	-0.423481	-0.527893	0.179163	0.572333	0.134623	-0.461029	-0.2501	0.244168	0.575724	-0.316073	0.243649	-0.163747	NaN	0.313688	0.977764	0.424834	NaN	0.0914869	0.164285	NaN	-0.570109	-0.22378	0.400254	-0.19656	NaN	NaN	NaN	0.175669	1.72725	-0.31407	NaN	NaN	NaN	0.00305319	NaN	-0.00305319	0.230965	0.0974867	-0.451777	-0.0937475	-0.674369	0.0889597	0.0240295
Cre01.g032300	GBP1	G-strand telomere binding protein 1 OS=Chlamydomonas reinhardtii OX=3055 GN=GBP1 PE=2 SV=1	0.083551	0.270024	-0.0662283	-0.0314259	0.127988	-0.0807568	0.0933376	0.00227857	0.264987	0.332694	-0.0644001	0.231216	-0.12176	0.176755	-0.0070113	0.182083	0.112105	-0.180933	0.0312098	0.0100787	0.225346	-0.00210272	0.0841395	-0.00707512	0.0471298	0.0118566	-0.70052	-0.209581	0.456503	0.0417169	-0.168549	0.00813483	0.0801162	-0.411705	-0.300194	-1.22359	0.294124	-0.116546	0.217197	-0.110277	-0.126179	-0.158882	-0.206689	0.0129162	-0.0114651	-0.0288373	0.0502208
Cre15.g639400	GCP1	Probable tRNA N6-adenosine threonylcarbamoyltransferase, mitochondrial OS=Chlamydomonas reinhardtii OX=3055 GN=GCP1 PE=3 SV=1	NaN	NaN	-0.0082471	NaN	-0.0527818	NaN	NaN	-0.0755573	NaN	NaN	NaN	NaN	-0.00205829	NaN	NaN	NaN	NaN	NaN	NaN	NaN	NaN	-0.547446	NaN	NaN	NaN	NaN	NaN	0.309612	NaN	NaN	NaN	NaN	NaN	NaN	NaN	NaN	NaN	-0.077847	NaN	0.0129339	NaN	-0.00773603	NaN	-0.426227	NaN	NaN	NaN
Cre06.g253350	GCSH	Glycine cleavage system H protein OS=Chlamydomonas reinhardtii OX=3055 GN=GCSH PE=3 SV=1	0.281824	0.148799	0.219611	-0.0835915	0.268435	-0.0411602	-0.121318	0.0961284	0.030108	-0.0181398	0.00510194	-0.140155	-0.0264307	0.218906	-0.11353	-0.0118891	2.29104	0.145681	-0.0265515	0.104989	0.243692	0.225677	0.0625477	-0.115594	0.0374849	-0.301819	-0.00172488	-0.0459871	-0.733266	2.52621	-0.0345343	0.175906	-0.0323629	0.240218	0.250217	-0.108684	-0.0791288	0.0934247	0.0261079	0.015348	-0.00651177	-0.0155096	-2.71913	-0.115977	0.102285	0.103	0.0464543
Cre18.g749847	GCSL	Dihydrolipoyl dehydrogenase OS=Chlamydomonas reinhardtii OX=3055 GN=GCSL PE=3 SV=1	0.0825565	0.0834225	0.0143635	0.0592355	-0.0820029	-0.0179484	0.103954	0.0704747	-0.128961	-0.193052	0.0473417	0.0354923	-0.102577	0.00582736	0.1207	0.0144944	0.300355	0.00075014	-0.0642552	-0.0597746	-0.0922183	-0.00942936	-0.106726	-0.081972	0.114813	0.0128489	0.883741	-0.0455901	-0.213606	0.219724	0.038989	-0.039408	0.168043	0.978145	0.208418	-0.0579817	0.166	-0.0452898	-0.00157608	-0.104608	-0.0809793	0.0270716	0.241917	0.00803759	-0.0154247	-0.0820486	0.00840883
Cre12.g534800	GCSP	Glycine cleavage system P protein OS=Chlamydomonas reinhardtii OX=3055 GN=GCSP PE=3 SV=1	0.166195	0.216007	0.216638	0.136988	-0.219479	0.0487796	0.322814	0.214218	-0.117277	-0.0557786	-0.150874	-0.221209	0.0934894	0.127749	-0.0325268	-0.100826	0.515623	-0.157648	-0.0980585	0.00900865	-0.0043541	0.149328	0.00483269	-0.0586457	0.00692344	-0.350761	0.811319	0.0620953	0.180994	0.444746	0.171861	0.158532	-0.00764051	0.498764	0.122152	0.275588	0.108901	-0.0745783	0.0440096	0.139608	-0.272093	-0.120216	0.100817	0.000743414	-0.544479	-0.136537	0.0852685
Cre09.g388467	GDIC1	Guanosine nucleotide diphosphate dissociation inhibitor OS=Chlamydomonas reinhardtii OX=3055 GN=GDIC1 PE=3 SV=1	-0.116801	-0.0806021	-0.0539313	0.101495	-0.0543489	-0.0525134	-0.0394987	-0.155004	-0.00760469	0.0218764	-0.0253108	-0.0603784	0.145992	-0.00763426	0.166681	0.276094	0.502158	-0.00184673	-0.11455	-0.0346174	-0.12842	-0.0542086	0.132084	0.00651612	-0.00756188	-0.342919	0.18691	-0.0423813	0.0297542	0.791893	-0.0705804	0.0932791	-0.126097	0.342867	-0.105508	-0.214395	0.256731	-0.0592138	0.139716	-0.139281	0.0241241	-0.107926	-0.278185	0.103279	0.0473526	0.134005	-0.036235
Cre06.g275050	GGH2	Gamma-glutamyl hydrolase OS=Chlamydomonas reinhardtii OX=3055 GN=GGH2 PE=4 SV=1	-0.050922	0.0209419	0.0761637	-0.0141535	0.299598	-0.13941	0.42431	0.0280652	-0.0591132	0.0535675	-0.151867	0.282246	-0.33937	-0.197807	-0.0297437	-0.495134	-0.0570004	-0.831764	-0.0397078	-0.344723	NaN	0.00662963	-0.561672	-0.652262	0.106909	0.209646	0.0197474	-0.386265	-0.650347	NaN	NaN	0.225673	-0.440346	-1.05269	0.617449	NaN	NaN	0.131471	NaN	-0.021954	0.112683	0.770139	-1.57269	-0.481686	-0.272946	-0.860296	-0.0195122
Cre12.g484200	GGPS	Geranylgeranyl diphosphate synthase OS=Chlamydomonas reinhardtii OX=3055 GN=GGPS PE=3 SV=1	-0.119061	-0.0191831	0.0273787	-0.109997	0.229602	0.446746	-0.144431	-0.0381098	0.256353	0.00217429	0.0523899	0.197395	-0.0117806	-0.174044	-0.307385	-0.151469	1.75963	0.335838	-0.102991	-0.0250743	0.129994	0.235846	0.101256	0.157935	-0.0667735	-0.00134811	-0.643476	-0.192317	-0.16045	0.866639	0.168972	0.137562	0.360017	-0.439774	-1.06755	-0.12923	0.0953587	0.112	-0.10647	-0.19415	1.4006	1.19864	-0.734582	0.0176785	-0.0523899	0.0165348	0.00490954
Cre01.g032700	GLK1	Glucokinase OS=Chlamydomonas reinhardtii OX=3055 GN=GLK1 PE=4 SV=1	0.636502	0.576549	-0.163703	0.0154557	-0.230782	-0.167237	-0.0539117	NaN	-0.504166	-0.150915	-0.0969232	-0.278615	-0.0799347	-0.0154557	0.460715	0.255281	0.991648	-0.244276	-0.299702	-0.160145	0.00107153	-0.0894337	-0.36195	0.00370056	0.0849911	-0.0274401	1.09978	NaN	-0.0331825	1.40614	0.0300121	-0.197444	-0.282169	0.497825	-0.174708	-0.278167	-0.263085	-0.173058	-0.342452	0.332547	-0.247497	NaN	-0.567786	0.0894337	0.218557	0.151927	-0.0389051
Cre12.g530650	GLN2	Glutamine synthetase OS=Chlamydomonas reinhardtii OX=3055 GN=GLN2 PE=3 SV=1	-0.475484	-0.100673	-0.0214567	-0.10412	0.358768	0.3524	-0.0194316	0.06162	0.425851	0.24361	-0.00259075	0.228028	0.334643	0.210405	0.0633439	0.148233	0.838934	0.0812659	-0.0702828	0.224185	0.258405	0.298436	0.416763	0.356657	-0.12959	-0.141952	-0.934212	-0.334467	0.00885999	0.317008	-0.295231	-0.0553027	0.235441	-1.03521	-1.89124	-0.254754	0.21107	0.0314489	-0.0402663	-0.362616	-0.00266168	0.119437	-0.233855	0.0602651	0.0750825	0.432723	-0.00550046
Cre12.g503000	GLPT1	Glycerol-3-phosphate permease-like protein OS=Chlamydomonas reinhardtii OX=3055 GN=GLPT1 PE=4 SV=1	NaN	-0.0870691	NaN	NaN	NaN	NaN	NaN	-0.0710927	NaN	NaN	NaN	NaN	NaN	NaN	NaN	0.568977	NaN	NaN	NaN	NaN	NaN	0.11415	NaN	NaN	NaN	NaN	NaN	0.196308	NaN	NaN	NaN	NaN	-0.5184	NaN	NaN	NaN	NaN	-0.246185	NaN	0.0110816	0.0304799	-0.232434	NaN	0.017513	NaN	NaN	NaN
Cre16.g672800	GMP1	GDP-D-mannose pyrophosphorylase OS=Chlamydomonas reinhardtii OX=3055 GN=GMP1 PE=4 SV=1	-0.42573	-0.139788	-0.354821	-0.0230455	0.0134882	0.0737892	-0.0841255	-0.152033	-0.515625	-0.113759	0.010781	-0.0337837	0.147225	0.210258	-0.0134154	0.455514	0.820407	0.028546	-0.0891406	-0.0459693	-0.0504127	0.173493	-0.0558701	-0.154219	0.0422978	-0.265283	0.277743	0.174892	0.263435	1.08198	0.0062877	-0.0296034	-0.203818	0.0664713	-0.539084	0.0140692	0.149636	-0.054481	-0.0062877	-0.11008	-0.297971	-0.0962483	-0.749618	0.129743	0.311372	0.432265	-0.043055
Cre12.g526800	GND1a|GND1b	6-phosphogluconate dehydrogenase, decarboxylating OS=Chlamydomonas reinhardtii OX=3055 GN=GND1a|GND1b PE=3 SV=1	0.0233499	0.258757	-0.197065	0.151164	-0.000401849	-0.107802	-0.0635772	-0.412443	-0.784144	0.0456503	-0.0547183	-0.374597	-0.221759	-0.20433	0.422393	-0.120496	0.909348	-0.453294	0.319085	-0.0693338	-0.154662	-0.286753	-0.621744	-0.417473	0.318471	0.0169805	1.48346	0.0529208	-0.0894485	0.681573	0.166553	0.0260733	-0.219331	0.17364	-0.681843	0.187843	-0.40513	-0.161608	-0.0676024	0.307862	0.19268	0.0461423	-0.873209	-0.44688	0.0126031	-0.43321	-0.106866
Cre06.g280900	GOS1	Qb-SNARE protein, Gos1/GS28-family OS=Chlamydomonas reinhardtii OX=3055 GN=GOS1 PE=4 SV=1	NaN	NaN	NaN	NaN	NaN	NaN	NaN	NaN	NaN	NaN	-0.0137495	NaN	NaN	NaN	NaN	NaN	-0.292291	NaN	NaN	NaN	NaN	NaN	NaN	NaN	0.117112	0.0977583	NaN	NaN	-0.0627324	NaN	NaN	NaN	-0.245883	NaN	0.242926	NaN	NaN	NaN	NaN	NaN	NaN	NaN	NaN	NaN	0.220018	NaN	NaN
Cre12.g511150	GPD1	Glycerol-3-phosphate dehydrogenase [NAD(+)] OS=Chlamydomonas reinhardtii OX=3055 GN=GPD1 PE=3 SV=1	NaN	NaN	NaN	NaN	NaN	NaN	NaN	NaN	NaN	NaN	NaN	NaN	NaN	NaN	NaN	NaN	0.189454	NaN	NaN	NaN	NaN	0.136327	NaN	NaN	NaN	NaN	NaN	NaN	-0.189454	0.952687	NaN	NaN	NaN	NaN	0.31499	0.145093	NaN	0.114407	NaN	0.23344	NaN	NaN	NaN	-0.088056	NaN	NaN	NaN
Cre06.g278210	GPM1a|GPM1b	Phosphoglucomutase OS=Chlamydomonas reinhardtii OX=3055 GN=GPM1a|GPM1b PE=3 SV=1	-0.186626	-0.32578	-0.243397	0.00935968	-0.0569472	-0.292647	-0.0297995	-0.414181	-0.808269	-0.25266	-0.0721729	-0.215673	0.0569472	-0.0465264	0.235535	0.179153	1.59668	-0.254895	-0.0706927	-0.155182	-0.380821	0.122494	-0.404863	-0.155419	-0.00480698	-0.000609546	1.22386	0.122979	0.10913	2.04557	-0.161915	-0.225324	0.00940753	0.1601	-0.288054	0.24537	-0.350547	-0.403938	0.0835188	0.258392	-0.0426767	-0.18209	-2.144	0.00545359	-0.0378379	-0.280178	-0.236284
Cre12.g550400	GRX2	Glutaredoxin, CPYC type OS=Chlamydomonas reinhardtii OX=3055 GN=GRX2 PE=4 SV=1	0.375744	-0.0125769	NaN	-0.13911	NaN	-0.212848	0.129758	0.00310117	-0.101325	0.13126	NaN	NaN	NaN	0.11427	-0.368785	-0.258327	NaN	NaN	0.0697372	0.20513	0.301503	NaN	-0.0788534	-0.267571	0.166264	0.258701	-0.0487513	-0.00310117	NaN	0.811183	0.202351	0.0528647	0.305507	0.299252	NaN	-0.17293	-0.427421	NaN	-0.329855	NaN	0.235409	-0.14663	NaN	NaN	NaN	0.0449269	-0.0903037
Cre01.g047800	GRX6	Glutaredoxin, CGFS type OS=Chlamydomonas reinhardtii OX=3055 GN=GRX6 PE=4 SV=1	0.163435	0.543443	0.171518	-0.094135	0.253842	-0.100645	-0.0668131	0.104495	0.551902	0.186462	0.0902462	0.342333	0.0166556	-0.0587927	-0.212811	-0.50176	1.71719	0.2028	-0.495321	-0.533643	0.410029	0.42454	0.084433	0.266546	-0.0702317	0.097742	-1.04464	-0.008581	-0.353555	1.20848	0.368834	0.543808	0.0674279	-0.611312	-0.157976	-0.199603	0.095206	0.128143	-0.144255	-0.238839	0.225167	-0.117575	-1.45993	-0.261177	-0.151575	0.137265	0.0355052
Cre03.g158000	GSA	Glutamate-1-semialdehyde aminotransferase OS=Chlamydomonas reinhardtii OX=3055 GN=GSA PE=3 SV=1	-0.0907737	-0.178404	0.0741617	0.0114917	-0.0589324	0.262985	-0.246545	-0.00459511	-0.00708891	-0.00994374	-0.0819739	-0.126237	-0.0122265	-0.0333034	0.127944	-0.101791	2.32787	0.125908	-0.0731482	0.424766	0.0245118	0.0135649	0.0583613	0.412067	0.0194003	0.195996	0.181081	0.173744	-0.0244473	1.82657	-0.0245118	0.0223999	0.258109	0.206387	-0.882501	0.138916	0.257317	-0.0639504	0.281318	0.0331017	0.203636	0.00459511	-1.91795	-0.0611876	-0.0183685	-0.0251268	0.112514
Cre02.g077100	GSH1	Gamma-glutamylcysteine synthetase OS=Chlamydomonas reinhardtii OX=3055 GN=GSH1 PE=4 SV=1	0.176956	0.0980465	0.166941	0.0730724	-0.143069	-0.0111661	0.0175938	0.129382	-0.210973	-0.373024	0.200059	-0.120993	0.0146556	-0.0348304	0.153227	-0.0743844	1.76622	0.22328	0.0384191	-0.0102146	0.0074246	-0.00102242	0.100156	0.118194	-0.0431225	0.197051	0.362811	0.0563762	0.173117	2.10055	0.0955724	-0.00653047	0.272397	0.987986	-0.0555032	0.143407	0.034447	0.00102242	-0.0950485	-0.101629	-0.0622008	-0.206355	-1.34633	0.226229	-0.113307	-0.194238	0.00941213
Cre16.g688550	GSTS1	Glutathione-S-transferase OS=Chlamydomonas reinhardtii OX=3055 GN=GSTS1 PE=4 SV=1	1.16464	-0.175935	NaN	NaN	NaN	NaN	-0.382443	0.0928143	-2.12134	-1.74552	NaN	-2.01542	NaN	NaN	0.406295	-0.0442705	3.95983	2.59217	NaN	0.0333195	-0.25228	-0.167636	NaN	0.922998	-0.187188	NaN	1.74688	-0.0318071	0.916953	NaN	-0.741206	NaN	3.06209	1.93632	-0.105748	NaN	0.531067	-0.210011	0.0794489	0.09458	-0.099655	-1.2529	1.63229	0.380186	NaN	-0.0309651	NaN
Cre16.g682725	GSTS2	Glutathione S-transferase OS=Chlamydomonas reinhardtii OX=3055 GN=GSTS2 PE=4 SV=1	0.0565647	-0.30044	0.00660864	-0.0941892	-0.194721	0.171078	0.229938	0.101504	-0.887014	-1.0971	0.381628	-1.48523	0.0827953	-0.0190604	0.221609	-0.0221777	3.17267	1.3607	-0.20442	0.0095891	-0.076154	-0.190839	-0.490479	0.212456	0.147361	0.274698	0.746338	0.107537	0.386008	2.08526	-0.0725847	-0.14014	0.775382	1.39028	-0.0532551	0.126998	0.329546	0.0272153	-0.202976	-0.0147658	-0.0473962	-0.227455	-0.798049	1.02746	-0.138614	-0.355498	0.043393
Cre01.g058521	GTR6	Glycosyl transferase; group 1 OS=Chlamydomonas reinhardtii OX=3055 GN=GTR6 PE=4 SV=1	NaN	NaN	NaN	NaN	NaN	NaN	NaN	NaN	NaN	NaN	NaN	NaN	NaN	NaN	-1.79978	NaN	NaN	NaN	NaN	NaN	NaN	NaN	NaN	NaN	0.42475	NaN	NaN	NaN	NaN	NaN	NaN	NaN	NaN	NaN	NaN	NaN	NaN	NaN	NaN	NaN	NaN	NaN	NaN	NaN	NaN	NaN	NaN
Cre11.g467547	GTS1	Gln-glu non-discriminatory tRNA synthetase OS=Chlamydomonas reinhardtii OX=3055 GN=GTS1 PE=3 SV=1	0.0950694	0.110687	0.196872	-0.0225284	-0.118442	0.0264847	0.0327828	0.237682	0.257344	0.182418	0.0124762	0.0155932	-0.124187	-0.0982028	-0.532076	-0.586435	0.467222	-0.00196367	0.12641	0.193633	0.229829	-0.254086	-0.05335	0.118267	-0.167689	-0.181477	0.0787081	-0.111763	-0.0717574	0.247581	0.164148	0.22861	-0.0761067	-0.179951	-0.0695015	-0.0452849	0.130916	0.096184	-0.0766797	-0.132012	0.08592	0.536351	0.18754	0.0123639	-0.30536	0.227363	0.25772
Cre02.g092900	GUA1	GMP synthetase OS=Chlamydomonas reinhardtii OX=3055 GN=GUA1 PE=3 SV=1	-0.00512285	0.0619915	0.0901275	0.0876351	-0.102188	0.0467409	0.134	0.146821	0.175814	0.0664381	-0.0433052	0.0220112	0.000448179	-0.0241377	0.00685672	-0.107953	1.64485	0.0312794	-0.0416332	-0.0802988	-0.0896147	-0.110381	-0.106896	-0.00446957	-0.00802734	0.0664049	-0.298967	-0.00678417	0.0673951	1.85356	0.0572939	0.205004	0.0217062	0.0339861	-0.116708	0.00488659	0.237995	0.0469787	-0.0425922	-0.0967846	0.120738	0.188555	-0.820401	0.0221728	0.0433052	0.0747262	0.152895
Cre05.g246800	GUN4	Tetrapyrrole-binding protein OS=Chlamydomonas reinhardtii OX=3055 GN=GUN4 PE=1 SV=1	-0.107754	-0.147127	0.0450796	0.211649	-0.109737	-0.0196336	0.0128758	-0.0253313	0.100632	-0.460963	0.0547053	0.162843	0.309214	0.263462	0.179652	-0.505665	0.567498	0.480521	-0.166253	0.277221	0.417222	0.604723	-0.0178564	0.608464	-0.0705569	-0.00744243	-0.522206	-0.170272	-0.33899	NaN	-0.343717	0.0522205	0.480651	-0.365103	-0.91404	NaN	0.0902189	-0.0548129	0.224424	-0.038717	1.0372	0.740669	0.118757	-0.0186487	-0.146112	-0.0182477	-0.117701
Cre06.g288700	GYD1	Glycolate dehydrogenase OS=Chlamydomonas reinhardtii OX=3055 GN=GYD1 PE=4 SV=1	-0.0298604	-0.13131	0.079101	-0.215553	-0.19397	-0.0700356	0.178044	0.349204	-0.161219	-0.0393486	0.0178002	-0.324948	0.0733872	0.00624358	-0.23384	-0.338886	-0.240972	0.0810436	0.106412	0.0844758	0.185555	0.0762987	-0.317483	-0.0908781	0.0342187	0.0185579	0.707277	0.132805	0.129526	-0.221997	0.0871065	0.106698	0.180179	0.23852	0.59868	0.339056	-0.18125	-0.344464	-0.0871065	0.249427	-0.298156	-0.0162128	0.653666	-0.0338715	-0.193018	0.0584165	0.110454
Cre09.g415850	Gclp1	Gamma carbonic anhydrase OS=Chlamydomonas reinhardtii OX=3055 GN=Gclp1 PE=2 SV=1	-0.0368174	-0.0688926	-0.235653	0.0542265	-0.107683	-0.293054	-0.0459174	-0.135705	-0.0171421	-0.16766	0.0312468	-0.229179	-0.0620399	0.0931861	-0.00300855	0.00339049	-0.541342	-0.193048	-0.00508696	-0.056172	-0.0213141	0.00947464	-0.13892	-0.390356	-0.0109465	-0.102592	0.461202	-0.011778	-0.0683493	-0.0383835	0.00732788	0.0941919	-0.0915683	0.397192	0.446189	0.212744	0.0938279	0.0593383	0.150902	-0.0881543	0.0241953	0.114571	0.4784	-0.0951554	0.0512689	0.000350144	-0.0512812
Cre03.g156600	GluTRBP	Glutamyl-tRNA reductase binding protein OS=Chlamydomonas reinhardtii OX=3055 GN=GluTRBP PE=2 SV=1	-0.148721	NaN	0.0148331	-0.158852	0.196808	0.0209643	-0.201964	-0.331227	-0.0239363	0.0351471	0.221593	0.265856	0.0109023	0.0322418	-0.258103	NaN	0.952896	0.517963	-0.0740762	0.0393792	0.237126	0.139304	-0.272898	0.413601	0.00541707	0.373444	0.0334864	0.243834	-0.458485	-0.0201579	-0.00450384	-0.10293	0.591081	-0.278888	-1.64459	-0.240337	-0.0279643	0.182898	0.176188	0.0623355	NaN	-0.000272071	0.316123	-0.342362	0.0713083	-0.319292	-0.00543496
Cre01.g062172	HBV1	Histone H2B OS=Chlamydomonas reinhardtii OX=3055 GN=HBV1 PE=3 SV=1	NaN	NaN	-0.276113	-0.113338	0.590316	-0.00215173	NaN	-0.00447367	NaN	NaN	NaN	NaN	0.438167	0.408699	NaN	NaN	NaN	NaN	NaN	NaN	NaN	0.449956	NaN	NaN	NaN	NaN	NaN	-0.620645	NaN	-0.510456	NaN	0.197412	NaN	NaN	NaN	-0.288807	NaN	-0.210286	NaN	0.0989759	NaN	0.315248	NaN	-0.0989759	NaN	NaN	NaN
Cre09.g393543	HCP2	Hybrid-cluster protein OS=Chlamydomonas reinhardtii OX=3055 GN=HCP2 PE=3 SV=1	-0.743268	-1.32193	NaN	NaN	NaN	NaN	0.827487	NaN	-1.72122	NaN	1.37653	0.012407	NaN	NaN	1.62377	-0.42895	NaN	NaN	0.529844	0.630519	NaN	NaN	-1.23574	-0.0210165	0.000850834	0.231881	1.51676	NaN	NaN	NaN	NaN	NaN	-1.46258	0.753891	NaN	NaN	NaN	NaN	NaN	NaN	0.756512	NaN	NaN	NaN	0.422807	-0.0226873	0.272831
Cre09.g393506	HCP3	Hybrid-cluster protein OS=Chlamydomonas reinhardtii OX=3055 GN=HCP3 PE=3 SV=1	NaN	NaN	-0.177125	-0.170438	-0.275195	-0.0938321	NaN	NaN	NaN	NaN	NaN	NaN	0.480758	0.768711	NaN	NaN	0.536481	0.156566	NaN	NaN	0.0428632	-0.242696	NaN	NaN	NaN	NaN	NaN	NaN	-0.577721	1.15346	-0.0428632	-0.000645857	NaN	NaN	-0.029826	-0.181431	-0.305804	0.100139	-0.431829	0.0979275	NaN	NaN	-2.84067	-0.52459	NaN	NaN	NaN
Cre12.g525700	HCS1	Cytochrome c heme lyase OS=Chlamydomonas reinhardtii OX=3055 GN=HCS1 PE=3 SV=1	NaN	0.0247015	NaN	NaN	NaN	NaN	NaN	NaN	NaN	NaN	-0.128595	-0.332473	NaN	NaN	NaN	0.131694	NaN	NaN	NaN	NaN	NaN	NaN	NaN	NaN	-0.0574272	0.16567	NaN	NaN	NaN	-0.939538	NaN	NaN	NaN	NaN	NaN	0.288104	NaN	NaN	NaN	NaN	-0.249828	NaN	NaN	NaN	-0.197354	NaN	NaN
Cre01.g040450	HDPT1	Histidine-aspartic acid phosphotransferase 1 OS=Chlamydomonas reinhardtii OX=3055 GN=HDPT1 PE=4 SV=1	0.932664	0.677482	NaN	NaN	NaN	NaN	NaN	NaN	NaN	NaN	0.042928	0.114059	NaN	NaN	-0.0725012	-0.294298	NaN	NaN	0.044451	0.00275284	NaN	NaN	0.320489	NaN	NaN	NaN	NaN	NaN	NaN	NaN	NaN	NaN	NaN	NaN	NaN	NaN	NaN	NaN	NaN	NaN	0.119418	NaN	NaN	NaN	0.264774	NaN	NaN
Cre12.g490350	HDS1	1-hydroxy-2-methyl-2-(E)-butenyl 4-diphosphate synthase OS=Chlamydomonas reinhardtii OX=3055 GN=HDS1 PE=3 SV=1	-0.0450907	0.0105795	0.0491912	-0.013237	-0.0393569	0.0732743	0.0110584	0.0186004	-0.088607	-0.0567055	0.0565507	-0.0535429	0.0787503	0.0205718	-0.0767214	-0.0970014	2.00987	0.131219	-0.0951099	0.051798	0.116776	0.0836798	0.00314873	0.085778	0.0114509	-0.0475425	0.279806	-0.0647843	0.0828253	2.00602	0.0848418	0.149939	0.282888	0.163994	-0.413258	0.149816	0.261592	-0.0086557	-0.0177526	-0.0776035	0.095529	-0.0943175	-1.29922	0.0380869	-0.074659	0.0117466	0.02972
Cre17.g707950	HEP2	HSP70 escort protein OS=Chlamydomonas reinhardtii OX=3055 GN=HEP2 PE=2 SV=1	NaN	NaN	NaN	NaN	NaN	-0.343152	NaN	NaN	NaN	NaN	NaN	NaN	NaN	NaN	0.410861	NaN	NaN	NaN	NaN	NaN	NaN	NaN	NaN	NaN	NaN	NaN	NaN	NaN	NaN	NaN	NaN	0.32158	NaN	NaN	NaN	NaN	NaN	NaN	NaN	NaN	NaN	NaN	NaN	NaN	NaN	NaN	NaN
Cre06.g264600	HFO4	Histone H4 OS=Chlamydomonas reinhardtii OX=3055 GN=HFO4 PE=3 SV=1	-0.410425	-0.0603375	-0.0646539	-0.320914	0.513952	0.2472	0.185356	0.0252498	2.91235	0.588787	-0.164464	0.0343696	0.164547	0.505917	-0.582497	0.319645	-0.563293	-0.35475	-0.274745	0.0311037	0.10728	0.0984725	0.385311	-0.557909	0.133422	-0.0136607	-2.009	-0.393908	-0.0856813	-0.0383175	-0.42179	-0.227266	-0.654555	-1.12524	0.234805	-0.244321	0.0289424	-0.371674	-0.0594605	-0.0834706	0.0896297	0.0788885	-0.131662	0.0455236	0.130451	-0.0849332	-0.139299
Cre02.g103850	HIS3	Imidazoleglycerol-phosphate dehydratase OS=Chlamydomonas reinhardtii OX=3055 GN=HIS3 PE=3 SV=1	0.260157	NaN	NaN	NaN	NaN	NaN	NaN	NaN	NaN	NaN	NaN	NaN	NaN	NaN	NaN	NaN	NaN	NaN	NaN	-0.0299143	NaN	NaN	NaN	NaN	NaN	NaN	NaN	NaN	NaN	NaN	NaN	NaN	0.0910294	NaN	NaN	NaN	NaN	NaN	NaN	NaN	NaN	NaN	NaN	NaN	NaN	NaN	NaN
Cre16.g672385	HIS5	Histidinol phosphate aminotransferase OS=Chlamydomonas reinhardtii OX=3055 GN=HIS5 PE=3 SV=1	0.11458	0.0683418	0.314069	0.0574563	-0.0752486	-0.00164637	-0.525763	0.0141778	0.587	0.396142	-0.144861	-0.0755974	-0.163522	-0.1441	-0.297428	-0.146596	2.15499	0.224834	0.0399767	0.131799	0.0304109	0.0282441	0.0277259	-0.0452108	0.0768816	0.0425035	-0.647224	-0.143631	0.132153	1.98851	0.0224135	0.0166041	-0.0412723	-0.837908	-0.799545	0.013037	0.294948	-0.00294397	0.18342	0.108074	-0.105532	-0.00603672	-0.975711	0.0976567	-0.171443	-0.00179282	0.035058
Cre12.g495300	HIS6	1-(5-phosphoribosyl)-5-[(5-phosphoribosylamino)methylideneamino] imidazole-4-carboxamide isomerase, chloroplastic OS=Chlamydomon... <Preview truncated at 128 characters>	0.0711389	0.0771204	NaN	-0.0220159	NaN	NaN	0.0240788	0.0337873	0.406199	0.033336	-0.0903471	0.00569098	NaN	0.0272294	-0.20916	-0.0125676	NaN	NaN	-0.0205727	-0.15033	0.273288	NaN	0.14961	-0.000163521	0.153112	0.262552	-0.88995	-0.371145	NaN	NaN	0.00557001	NaN	0.00252994	-0.751356	NaN	NaN	-0.00557001	NaN	-0.0933133	NaN	0.0125676	0.1526	NaN	NaN	0.0474555	0.1601	-0.102147
Cre17.g741850	HNR1	Heterogeneous nuclear ribonucleoprotein OS=Chlamydomonas reinhardtii OX=3055 GN=HNR1 PE=4 SV=1	-0.282182	-0.203691	0.0122653	0.0523535	0.486866	-0.116392	0.0365328	0.00638365	0.27914	0.0938368	-0.020489	0.513436	-0.0455496	-0.00785866	-0.223062	0.0644937	0.713666	0.00835438	0.00191743	0.151821	0.227551	0.243327	0.0252421	-0.0705359	0.0090656	-0.147139	-0.748964	-0.199635	0.257153	0.426156	-0.441346	0.0187434	-0.12583	-0.580204	-0.190844	-0.520483	-0.0824598	0.0318016	0.0378149	-0.00060194	0.109193	0.0414543	-0.851987	-0.166396	-0.0771675	0.0397519	-0.0356102
Cre13.g567450	HON1	Histone H1 OS=Chlamydomonas reinhardtii OX=3055 GN=HON1 PE=3 SV=1	-0.396086	0.405466	-0.168308	-0.21937	0.354781	0.289684	0.117297	0.2365	0.778713	0.554861	-0.0292706	0.357383	0.212522	0.214737	-0.655659	0.597015	-1.03301	-0.257754	0.00861309	0.0548254	-0.0590784	-0.0547884	0.347895	-0.530791	0.039566	0.0570044	-1.44985	-0.557859	0.00949972	0.118295	0.780998	-0.0733436	-0.454233	-0.580818	0.186461	-0.243213	0.294319	-0.0875613	-0.163016	-0.263183	-0.0606698	0.103571	-0.171934	0.116709	0.0227668	-0.12075	-0.065843
Cre06.g295450	HPR1	Hydroxypyruvate reductase OS=Chlamydomonas reinhardtii OX=3055 GN=HPR1 PE=3 SV=1	0.300317	0.412589	0.148638	0.0488634	-0.371999	-0.0200548	0.122465	0.041283	-0.104746	-0.330738	-0.0619556	-0.280874	0.198797	0.105446	0.00321535	0.210315	1.4281	0.336529	-0.506214	-0.00499545	0.0914255	0.580566	-0.0897922	0.175653	0.0230683	-0.0526616	0.810462	0.0141375	0.0538533	1.94389	-0.0148905	0.149839	0.331018	0.956147	0.00758774	0.100049	0.179674	-0.0198188	0.0148905	0.0334572	-0.510889	-0.471994	0.39755	0.148247	-0.247966	0.111054	-0.023638
Cre10.g463350	HRP3	Hydroxyproline-rich cell wall protein OS=Chlamydomonas reinhardtii OX=3055 GN=HRP3 PE=4 SV=1	NaN	0.351708	NaN	NaN	NaN	NaN	0.644269	NaN	NaN	NaN	NaN	NaN	NaN	NaN	NaN	1.42644	NaN	NaN	NaN	NaN	NaN	-3.11027	NaN	NaN	NaN	NaN	NaN	NaN	NaN	NaN	NaN	NaN	2.14478	NaN	NaN	NaN	NaN	1.1625	NaN	-0.0402996	-0.881343	NaN	NaN	-0.077742	NaN	NaN	0.746372
Cre02.g082250	HSK1	Homoserine kinase OS=Chlamydomonas reinhardtii OX=3055 GN=HSK1 PE=3 SV=1	-0.123084	0.0758969	0.035228	-0.053034	0.0530657	0.0645132	0.0429156	0.0845808	0.112123	0.0842495	0.0328091	0.100458	-0.164834	-0.0164314	0.100836	-0.0728159	NaN	-0.0564834	0.0321406	0.107024	0.115724	0.0204225	0.133877	-0.183862	0.0638235	0.0549985	0.221693	0.0514868	NaN	2.01906	0.121634	-0.0185833	-0.0938756	-0.26496	NaN	0.136431	-0.0529456	0.168222	-0.441565	-0.235235	0.0979413	0.237794	-1.69873	-0.133063	-0.250052	-0.281512	0.0272854
Cre07.g318800	HSP22A	Heat shock protein 22A OS=Chlamydomonas reinhardtii OX=3055 GN=HSP22A PE=3 SV=1	NaN	NaN	NaN	NaN	NaN	NaN	NaN	NaN	NaN	NaN	NaN	NaN	NaN	NaN	NaN	NaN	NaN	6.74496	NaN	NaN	NaN	NaN	NaN	NaN	NaN	NaN	NaN	NaN	NaN	-0.388068	NaN	NaN	NaN	NaN	NaN	-5.57094	NaN	NaN	NaN	NaN	NaN	NaN	0.0686459	NaN	NaN	NaN	NaN
Cre14.g617450	HSP22E	Heat shock protein 22E OS=Chlamydomonas reinhardtii OX=3055 GN=HSP22E PE=3 SV=1	NaN	NaN	NaN	NaN	NaN	NaN	NaN	NaN	2.59155	NaN	NaN	NaN	NaN	NaN	NaN	NaN	NaN	NaN	NaN	NaN	NaN	NaN	NaN	NaN	NaN	-0.726939	0.30831	NaN	NaN	NaN	NaN	NaN	NaN	-0.749284	NaN	NaN	NaN	NaN	NaN	NaN	NaN	NaN	NaN	NaN	NaN	NaN	NaN
Cre08.g372100	HSP70A	Heat shock protein 70A OS=Chlamydomonas reinhardtii OX=3055 GN=HSP70A PE=3 SV=1	-0.171857	-0.0979955	-0.105589	-0.0463008	-0.0833205	0.0321829	-0.0142106	0.0267355	0.388462	0.172944	-0.264238	0.242364	0.172834	0.0277999	0.379532	0.100378	0.892281	0.152598	0.0176138	0.143998	-0.0939243	0.0188048	-0.0176138	-0.0605161	-0.0411855	-0.148788	-0.645976	-0.0262429	0.0146098	0.581283	-0.22134	0.016222	0.00139957	-0.400125	-0.615541	-0.0327932	0.0678784	-0.0734737	0.000714368	-0.197688	-0.026616	0.229362	-0.237739	0.0431982	-0.00213897	0.0994545	-0.156717
Cre06.g250100	HSP70B	Heat shock protein 70B OS=Chlamydomonas reinhardtii OX=3055 GN=HSP70B PE=3 SV=1	0.121778	0.145399	0.0174658	-0.102366	-0.126507	0.0280435	0.00974943	0.00898095	0.0912126	0.230342	-0.191998	-0.11485	-0.059166	0.0154146	-0.121307	0.0667585	1.1491	0.498752	0.00409642	0.10065	-0.0818356	-0.0820437	-0.0887441	-0.14089	0.0154026	0.124312	0.359511	-0.010375	0.160414	0.71198	0.0333197	-0.0280435	0.109001	0.0730236	-0.0427527	-0.400765	0.0451604	-0.14579	0.0520088	0.0745625	0.00209858	0.0930534	-0.0157323	0.0617638	-0.0299995	0.0412264	0.0204049
Cre09.g386750	HSP90A	Heat shock protein 90A OS=Chlamydomonas reinhardtii OX=3055 GN=HSP90A PE=3 SV=1	-0.142809	-0.141919	-0.243686	-0.0737006	-0.0474381	0.0523737	-0.232483	-0.125171	0.0994822	0.0228907	-0.295067	0.10475	0.108891	-0.0464099	0.391209	0.271553	1.46123	0.406083	-0.196307	-0.14169	-0.141642	0.0845319	0.0212264	-0.183011	-0.0164463	-0.0957152	-0.276053	0.0280845	-0.196427	0.836755	-0.19678	-0.0397054	0.0543012	-0.0955124	-0.662648	0.19766	0.0306436	-0.12427	0.0390421	-0.160908	-0.0439327	-0.0913331	-0.177347	0.117467	-0.0368097	0.0639896	-0.0217891
Cre02.g080650	HSP90B	Heat shock protein 90B OS=Chlamydomonas reinhardtii OX=3055 GN=HSP90B PE=2 SV=1	0.224089	0.0331542	-0.274679	-0.134911	0.212006	0.0697413	-0.0439288	-0.321411	0.00282295	0.0859473	0.269306	0.540571	-0.00903337	-0.0191259	0.433802	0.0978556	0.38356	0.0245722	-0.0373279	0.0358286	-0.0795909	0.0985148	0.0639316	-0.0102774	0.191734	0.315175	0.428012	0.0342847	0.0455342	0.32856	0.0110204	-0.337188	-0.70982	0.189123	-0.678171	0.0521931	-0.0110204	-0.119527	-0.0491586	-0.155745	0.0547069	0.19848	-0.545039	-0.216612	-0.162088	0.0119226	-0.107502
Cre12.g514850	HSP90C	Heat shock protein 90C OS=Chlamydomonas reinhardtii OX=3055 GN=HSP90C PE=2 SV=1	-0.284329	-0.273063	-0.120412	-0.069696	0.07416	0.151767	-0.0795676	-0.196164	-0.0435089	0.0187366	-0.0853873	0.0930986	-0.0067831	-0.00370143	0.465956	0.42098	1.11882	0.264619	-0.0557275	0.0665977	-0.167686	-0.0351183	-0.0207206	-0.0711779	-0.0102345	0.0202751	0.0577337	0.00657938	-0.0892694	0.812288	-0.095973	-0.158536	-0.119907	-0.657715	-0.432641	-0.104962	-0.00840749	-0.049697	0.00840749	0.106091	0.164468	0.262075	-0.232423	0.0121545	0.0467075	0.206472	-0.131682
Cre06.g264750	HTA10	Histone H2A OS=Chlamydomonas reinhardtii OX=3055 GN=HTA10 PE=3 SV=1	-0.397273	-0.0153453	-0.121628	-0.304114	0.67595	0.282711	0.160848	0.0339984	0.0976592	0.501071	-0.154933	0.018841	0.212374	0.471195	-0.395866	0.271932	-0.77277	-0.291568	-0.383636	0.0410379	0.197919	-0.115777	0.360488	-0.572754	-0.17612	-0.17297	-2.04576	-0.386413	-0.0644868	-0.539852	0.108967	-0.137442	-0.347671	-1.26335	0.159286	0.0626108	-0.108967	0.149083	-0.16102	0.135881	0.147489	-0.039853	0.124503	0.482351	-0.0345226	0.066956	-0.339632
Cre06.g264900	HTB1	Histone H2B OS=Chlamydomonas reinhardtii OX=3055 GN=HTB1 PE=3 SV=1	NaN	NaN	-0.267136	-0.312465	0.536179	0.188655	0.0416188	NaN	0.363185	0.296912	NaN	-0.0179472	0.198325	0.262744	NaN	NaN	-0.681203	-0.535067	-0.248891	NaN	0.0482334	NaN	0.51411	NaN	0.281403	-0.325602	-2.7213	NaN	0.0157755	-0.131871	0.223306	-0.176669	NaN	-2.12377	0.0910003	-0.0644005	0.299741	NaN	-0.0573748	NaN	NaN	NaN	-0.0364525	NaN	NaN	-0.110114	-0.246378
Cre12.g504700	HTB16	Histone H2B OS=Chlamydomonas reinhardtii OX=3055 GN=HTB16 PE=3 SV=1	-0.270102	-0.0381831	-0.208468	-0.138181	0.398705	0.420945	0.208276	0.142964	NaN	0.586081	-0.0591213	-0.0576222	0.173192	0.212655	-0.615555	0.659228	-1.01342	NaN	-0.356666	-0.173536	-0.00901979	NaN	0.429742	-0.692953	0.38304	-0.0745971	-2.47888	-0.481429	0.0614487	-0.984181	0.0142897	-0.147342	-0.399325	NaN	-0.0128108	-0.923268	0.348294	NaN	0.00901979	NaN	-0.260912	0.548988	NaN	NaN	0.0626632	-0.000559849	-0.0559178
Cre13.g570050	HTB2	Histone H2B OS=Chlamydomonas reinhardtii OX=3055 GN=HTB2 PE=3 SV=1	-0.257464	0.00493646	NaN	NaN	NaN	NaN	NaN	-0.0022272	NaN	NaN	-0.158748	NaN	NaN	NaN	NaN	0.548124	NaN	NaN	NaN	0.00287885	NaN	NaN	NaN	NaN	0.124377	NaN	-1.37215	-0.38763	NaN	NaN	NaN	NaN	-0.467263	NaN	NaN	NaN	NaN	NaN	NaN	NaN	-0.00493646	0.296314	NaN	NaN	0.0312068	-0.0949489	NaN
Cre17.g708600	HTB20	Histone H2B OS=Chlamydomonas reinhardtii OX=3055 GN=HTB20 PE=3 SV=1	-0.379853	-0.0238105	NaN	NaN	NaN	NaN	0.0603337	-0.0337163	NaN	0.539483	-0.00993146	-0.0659953	NaN	NaN	-0.528648	0.724446	NaN	NaN	-0.342706	-0.156343	NaN	NaN	0.570613	NaN	0.230936	0.0945473	-2.73407	-0.248433	NaN	NaN	NaN	NaN	-0.395538	NaN	NaN	NaN	NaN	NaN	NaN	NaN	0.15691	0.425782	NaN	NaN	0.108922	-0.349404	NaN
Cre06.g276550	HTB23	Histone H2B OS=Chlamydomonas reinhardtii OX=3055 GN=HTB23 PE=3 SV=1	-0.566016	0.169821	-0.0617306	-0.336579	0.354725	NaN	0.216173	0.0336176	0.621172	0.425238	0.0246638	0.174927	0.119233	0.359556	NaN	0.669216	-0.5365	-0.359621	-0.480911	-0.134789	0.00120013	NaN	0.484604	NaN	0.479127	0.00166215	-2.29523	-0.693189	0.334158	0.0174176	0.0423065	NaN	-0.358379	-2.22104	-0.346935	-0.0174176	0.175835	NaN	-0.00120013	NaN	-0.156787	0.404599	-0.0349023	NaN	-0.0246638	-0.155337	-0.104951
Cre13.g591200	HTB38	Histone H2B OS=Chlamydomonas reinhardtii OX=3055 GN=HTB38 PE=3 SV=1	0.273859	0.365506	-0.142386	NaN	0.311356	NaN	0.193977	0.09771	0.844334	0.368199	0.267248	-0.0364666	-0.00984245	NaN	-0.525924	0.164966	-0.408879	-0.216782	-0.283379	0.205695	0.0863451	NaN	0.308343	NaN	0.00320163	-0.160537	-0.061366	-0.159606	0.0850993	0.00539361	-0.0330978	NaN	0.082831	-0.172637	0.15055	-0.247619	0.27474	NaN	0.0330978	NaN	-0.158786	0.0780831	-0.0566397	NaN	-0.0295943	-0.299778	-0.148953
Cre06.g265400	HTB4	Histone H2B OS=Chlamydomonas reinhardtii OX=3055 GN=HTB4 PE=3 SV=1	-0.420028	0.107357	-0.119277	-0.210468	0.326104	0.334664	NaN	0.0178522	0.516062	0.484189	0.00595861	0.108172	0.0148937	0.269424	-0.616357	0.546947	-0.661877	-0.426441	-0.348433	-0.0271702	0.0296538	0.0154522	0.260211	-0.499202	0.264123	-0.117411	-2.82733	-0.516704	0.222667	-0.138336	-0.0953562	-0.186675	-0.494817	-1.83895	-0.062271	-0.372269	0.424424	-0.0422696	0.0233239	-0.131334	-0.107357	0.650151	0.173193	0.291309	0.015889	0.0173361	-0.268607
Cre17.g711750	HTB5	Histone H2B OS=Chlamydomonas reinhardtii OX=3055 GN=HTB5 PE=3 SV=1	-0.188315	0.0181699	NaN	NaN	NaN	NaN	NaN	NaN	NaN	NaN	0.13342	NaN	NaN	NaN	NaN	0.564086	NaN	NaN	NaN	-0.0993524	NaN	NaN	NaN	NaN	-0.0412112	NaN	NaN	NaN	NaN	NaN	NaN	NaN	NaN	NaN	NaN	NaN	NaN	NaN	NaN	NaN	0.00289564	NaN	NaN	NaN	-0.0863289	NaN	NaN
Cre02.g117500	HXK1	Hexokinase OS=Chlamydomonas reinhardtii OX=3055 GN=HXK1 PE=3 SV=1	0.202683	0.0220075	-0.0507734	-0.0399822	-0.0024018	-0.0094697	-0.218383	-0.0964039	-0.262544	-0.0314899	-0.14911	-0.0454377	0.057638	-0.203116	-0.00491112	0.34225	-0.551004	NaN	-0.430589	-0.0845879	-0.0355256	-0.259653	0.030966	0.109042	0.0053521	-0.0566326	0.311268	0.0242622	0.262733	-0.408284	-0.00239239	-0.142472	0.0632558	-0.000339892	0.082111	0.0342963	0.27883	-0.148187	-0.121183	0.343622	-0.0325776	-0.0729116	NaN	0.154103	0.0194512	-0.0206383	-0.407825
Cre03.g206800	HXT1	Hexose transporter OS=Chlamydomonas reinhardtii OX=3055 GN=HXT1 PE=3 SV=1	NaN	NaN	NaN	NaN	NaN	NaN	NaN	NaN	NaN	-0.143984	NaN	NaN	NaN	NaN	NaN	NaN	NaN	NaN	NaN	NaN	NaN	NaN	NaN	NaN	NaN	NaN	0.970405	NaN	NaN	NaN	NaN	NaN	0.281769	NaN	NaN	NaN	NaN	NaN	NaN	NaN	NaN	NaN	NaN	NaN	NaN	NaN	NaN
Cre07.g342150	HemA	Glutamyl-tRNA reductase OS=Chlamydomonas reinhardtii OX=3055 GN=HemA PE=2 SV=1	0.13195	-0.00268702	-0.0280286	0.0363142	0.0280286	0.103534	-0.165269	-0.184043	-0.0160351	-0.0106101	0.41441	0.263082	0.0352553	-0.0328141	-0.0528207	-0.198052	0.707367	0.263403	-0.290894	0.00143005	-0.131119	0.146831	-0.251072	0.119398	-0.0738103	0.330652	-0.0462009	0.00596887	-0.105577	-0.595162	-0.0377854	-0.173361	0.468136	0.24166	-1.71608	0.0769403	-0.0397948	-0.0899794	0.143014	0.171808	0.185327	0.118428	0.668597	0.089625	-0.0817614	-0.129397	-0.115841
Cre06.g296700	HydG	Fe-hydrogenase assembly protein OS=Chlamydomonas reinhardtii OX=3055 GN=HydG PE=2 SV=1	NaN	NaN	0.635722	0.376559	-0.469701	NaN	NaN	NaN	NaN	NaN	2.50578	NaN	0.422571	0.567197	NaN	NaN	NaN	NaN	NaN	NaN	0.400184	0.00107073	NaN	NaN	NaN	NaN	NaN	NaN	NaN	1.00125	0.236191	NaN	NaN	NaN	NaN	-0.490959	0.0718712	0.593626	-0.506314	-0.463272	NaN	NaN	NaN	0.0459181	-0.0486739	-0.907086	NaN
Cre06.g282800	ICL1	Isocitrate lyase OS=Chlamydomonas reinhardtii OX=3055 GN=ICL1 PE=4 SV=1	-0.560467	-0.529597	-0.331993	-0.0126379	-0.0694366	0.0570202	0.228912	0.121424	0.468251	0.0969092	0.0791821	0.0919448	0.0217861	0.0766624	-0.0292196	-0.111869	1.34447	-0.735503	0.107362	0.204657	0.100231	0.0590563	-0.291727	-0.334371	0.0748018	0.0155727	-0.933691	-0.0184859	-0.0101333	1.84133	-0.113717	0.00957449	-0.464208	-0.367268	-0.0819213	0.034043	0.095825	-0.0522323	-0.0933379	-0.294582	0.172462	0.0746113	-1.88098	-0.0450578	0.0398454	0.0245404	0.116411
Cre13.g603700	IDA5	Actin OS=Chlamydomonas reinhardtii OX=3055 GN=IDA5 PE=3 SV=1	-0.19801	-0.0665951	-0.104766	-0.072879	-0.0829126	-0.0961532	-0.0370414	-0.127181	1.97825	0.0572673	-0.302698	0.00152277	0.104458	-0.0402488	0.130582	0.0749535	1.12412	-0.149631	-0.143932	-0.102285	-0.263481	0.0209282	0.0143194	-0.0498857	0.0342541	-0.100286	-0.124782	-0.0360676	0.119672	1.55173	-0.187408	-0.0870016	0.00429538	-0.00133419	-0.190254	0.0703394	0.0218578	-0.263621	0.134443	-0.00281795	0.0313644	-0.00348126	-1.20382	0.00281795	-0.0705991	0.123734	-0.0410245
Cre17.g728800	IDH1	Isocitrate dehydrogenase, NAD-dependent OS=Chlamydomonas reinhardtii OX=3055 GN=IDH1 PE=4 SV=1	0.155991	0.0549501	0.0230181	-0.0442391	-0.231708	-0.132213	0.106647	0.0848903	-0.23829	0.0197421	0.0324166	-0.0185927	-0.0230181	-0.006438	0.212063	0.0647563	1.29583	0.046778	0.187413	0.0547991	-0.0504608	-0.0676542	-0.135109	-0.125866	0.0415771	-0.0864957	0.578579	0.0961463	-0.108263	1.27864	0.162497	0.0440888	0.156665	0.428605	-0.0842813	-0.0791218	0.019868	0.0769987	-0.22967	-0.0333887	-0.114024	0.0916502	-0.252738	-0.0730567	-0.015739	0.0593116	0.0700418
Cre08.g372950	IDS1	4-hydroxy-3-methylbut-2-enyl diphosphate reductase OS=Chlamydomonas reinhardtii OX=3055 GN=IDS1 PE=3 SV=1	0.0593426	0.164837	0.0977276	-0.0035138	-0.026043	-0.124474	-0.000599025	-0.0997216	0.114706	0.0733588	-0.0748707	-0.02655	0.0266139	0.0623151	-0.0544442	-0.205797	2.41709	-0.029289	-0.0175717	0.114562	-0.0643435	0.0147236	-0.084514	0.00193242	-0.0250713	-0.00633936	0.299012	0.00405663	0.174341	1.80816	0.0064699	-0.00401051	0.256443	-0.404338	-0.440984	0.274516	0.0557031	-0.186017	0.123695	0.169126	-0.00148861	-0.0370935	-1.76327	-0.0373465	-0.0704222	-0.0900918	-0.0783913
Cre01.g065822	IFT122	Intraflagellar transport protein 122 OS=Chlamydomonas reinhardtii OX=3055 GN=IFT122 PE=2 SV=1	0.0142824	-0.0373715	0.00720074	0.0591729	0.00811867	0.349734	-0.0115492	0.243789	NaN	0.135069	NaN	NaN	0.102734	0.0974562	NaN	0.222546	-0.331791	-0.266602	-0.19297	0.080272	NaN	-0.387431	0.345043	-0.0937289	-0.0318518	-0.0635185	-1.39412	0.00287295	-0.00109215	0.0564275	NaN	0.0373961	-1.15289	NaN	0.00109215	-0.211004	NaN	0.136905	NaN	-0.280897	-0.114915	-0.633986	0.109468	0.559797	NaN	0.404022	-0.444414
Cre13.g572700	IFT144	Intraflagellar transport protein 144 OS=Chlamydomonas reinhardtii OX=3055 GN=IFT144 PE=2 SV=1	0.102214	0.0426659	-0.132735	-0.0775381	0.215802	0.112323	0.218192	NaN	NaN	1.22761	-0.409785	0.0739876	0.0550885	0.181692	-0.170461	0.596764	-0.356326	-0.0118664	-0.08423	0.021292	NaN	NaN	0.305872	-0.118101	-0.00667221	-0.00450395	-0.858687	NaN	-0.000372018	NaN	NaN	0.0243145	-0.978899	NaN	0.414332	NaN	NaN	NaN	NaN	NaN	-0.155353	NaN	0.167704	NaN	0.181943	-0.124955	-0.674481
Cre07.g335750	IFT88	Intraflagellar transport particle protein 88 OS=Chlamydomonas reinhardtii OX=3055 GN=IFT88 PE=4 SV=1	-0.174013	-0.0629257	NaN	-0.045372	NaN	0.439143	NaN	0.572303	NaN	NaN	0.210043	NaN	NaN	0.171937	0.323602	0.815451	-0.415271	-0.298667	0.0520892	0.207953	0.029094	0.280149	0.539191	0.0620347	0.24845	0.0065434	-0.384423	-0.0388369	-0.13462	0.248102	0.0917812	0.272605	-0.777205	NaN	0.317003	-0.215491	0.0289942	0.275004	-0.0959655	-0.418495	-0.0554217	0.232588	0.129137	0.457622	0.239443	0.0694904	0.384345
Cre04.g215850	IPA1	Importin subunit alpha OS=Chlamydomonas reinhardtii OX=3055 GN=IPA1 PE=3 SV=1	-0.434769	-0.246012	0.204185	0.00274359	-0.128527	-0.0730669	-0.086328	-0.111627	-0.375435	-0.0817625	-0.317419	-0.0260944	0.39915	0.362249	0.16624	0.0692081	0.318415	0.0646838	-0.172143	-0.105219	-0.0291715	-0.297818	-0.288905	-0.109797	-0.196507	-0.133121	0.625773	0.250194	0.44024	0.136517	0.0262928	-0.07024	0.123083	0.182731	-0.378444	0.33887	0.0719794	-0.0476296	-0.0488224	0.125018	-0.135085	0.0367164	0.0879589	0.0363694	-0.127608	0.268706	0.141558
Cre10.g424100	IPY1	Inorganic pyrophosphatase OS=Chlamydomonas reinhardtii OX=3055 GN=IPY1 PE=4 SV=1	-0.18747	-0.206262	-0.0631003	-0.011069	0.250715	-0.177122	0.00332296	-0.122426	-0.0849449	0.0825505	-0.178655	0.0477868	-0.0292	0.18072	-0.244748	-0.0439107	2.10658	-0.0235023	-0.190625	0.0917001	0.0375283	0.151247	-0.135762	-0.2358	0.104473	-0.0212535	0.0063659	-0.23489	-0.443797	2.089	-0.377814	-0.114442	0.0338472	-0.42476	0.00255278	0.402178	-0.275585	-0.271891	0.154823	0.144898	-0.0223574	0.0852468	-1.97899	-0.0703106	0.018536	-0.16596	-0.0421149
Cre09.g387875	IPY3	Soluble inorganic pyrophosphatase OS=Chlamydomonas reinhardtii OX=3055 GN=IPY3 PE=3 SV=1	-0.473017	-0.505621	0.214831	-0.0528369	0.00646837	-0.875149	0.223393	0.237275	0.716393	0.203278	-0.154533	-0.190226	-0.102493	0.910874	-0.268894	-0.430756	-0.966598	0.00124656	-0.0904237	-0.0983964	0.261171	0.640717	0.0278659	-0.754366	-0.0227798	-0.375963	-1.84633	0.213537	-0.241585	-0.351281	0.0841798	0.0579698	-0.190864	-0.823051	-0.232745	0.397924	-0.527362	-0.00134786	-0.095388	0.0800488	0.0668044	-0.157735	-1.25532	-0.245956	-0.226142	0.102106	-0.0721731
Cre13.g568850	ISU1	Iron-sulfur cluster assembly protein OS=Chlamydomonas reinhardtii OX=3055 GN=ISU1 PE=2 SV=1	-0.17606	0.0491385	NaN	NaN	NaN	NaN	0.453462	0.285015	-0.395516	-0.0744232	NaN	-0.442271	NaN	NaN	-0.114011	-0.243962	NaN	NaN	NaN	-0.159387	NaN	NaN	NaN	NaN	0.0148059	0.0045805	0.0400414	-0.152877	NaN	NaN	NaN	NaN	NaN	-0.154262	NaN	NaN	NaN	NaN	NaN	NaN	-0.0268177	0.136574	NaN	NaN	NaN	-0.0615878	NaN
Cre10.g449250	KAP	Kinesin associated protein OS=Chlamydomonas reinhardtii OX=3055 GN=KAP PE=2 SV=1	NaN	-0.571553	0.0365212	NaN	0.187121	0.181506	0.112508	0.189928	NaN	NaN	NaN	NaN	0.397236	NaN	NaN	1.09429	-0.312103	-0.110203	NaN	NaN	-0.170326	NaN	NaN	NaN	0.282453	-0.0937942	NaN	-0.0779036	0.361942	0.0718372	0.303364	0.130731	NaN	NaN	0.258202	-0.370036	0.0535675	NaN	0.208607	NaN	-0.931659	-0.0778181	0.0725859	NaN	NaN	0.37078	NaN
Cre07.g335300	KAS2	3-oxoacyl-[acyl-carrier-protein] synthase OS=Chlamydomonas reinhardtii OX=3055 GN=KAS2 PE=3 SV=1	0.175221	-0.02163	0.191417	0.174298	-0.0592881	0.0284519	-0.0764867	0.126068	0.0409344	0.0172454	0.0807978	-0.221213	0.0617739	-0.138757	-0.184941	-0.030242	1.68165	0.12634	0.0296044	0.00682415	-0.136369	0.269252	0.270448	0.28874	0.00674919	0.0213301	0.00919664	-0.0148276	0.216735	1.3568	0.020333	0.270332	1.24144	1.25937	-0.210526	-0.468693	0.192796	0.33837	-0.0170875	-0.181268	0.198695	0.017922	-0.14576	0.0469933	-0.325273	-0.341371	0.0665754
Cre10.g427600	KAT1	Katanin p60 ATPase-containing subunit A1 OS=Chlamydomonas reinhardtii OX=3055 GN=KAT1 PE=2 SV=1	NaN	-0.262691	NaN	NaN	NaN	NaN	NaN	NaN	NaN	0.323228	NaN	NaN	NaN	NaN	NaN	0.43272	NaN	NaN	NaN	NaN	NaN	NaN	NaN	NaN	NaN	NaN	NaN	NaN	NaN	NaN	NaN	NaN	NaN	NaN	NaN	NaN	NaN	NaN	NaN	NaN	-0.335725	NaN	NaN	NaN	NaN	NaN	NaN
Cre02.g073750	KLP1	Kinesin-like protein OS=Chlamydomonas reinhardtii OX=3055 GN=KLP1 PE=3 SV=1	0.243122	0.530011	NaN	0.159724	NaN	NaN	NaN	0.213311	NaN	NaN	NaN	NaN	NaN	-0.203724	0.0381346	0.125502	NaN	-0.0187585	NaN	-0.0190738	NaN	-0.0753793	NaN	NaN	-0.0648847	-0.0221792	NaN	-0.196645	NaN	0.624637	NaN	NaN	0.227757	NaN	NaN	-0.0142056	NaN	0.211129	NaN	0.0992974	-0.275113	-0.0425226	0.0820236	-0.028304	NaN	0.187356	0.107162
Cre12.g546400	LC7	Dynein light chain roadblock OS=Chlamydomonas reinhardtii OX=3055 GN=LC7 PE=2 SV=1	NaN	NaN	0.173436	NaN	0.0856361	NaN	NaN	NaN	NaN	NaN	-0.0417832	NaN	0.308958	NaN	NaN	NaN	NaN	NaN	NaN	NaN	NaN	NaN	NaN	NaN	NaN	NaN	NaN	NaN	NaN	NaN	NaN	NaN	-1.25655	NaN	NaN	NaN	NaN	NaN	NaN	NaN	NaN	NaN	NaN	NaN	0.0603437	NaN	NaN
Cre03.g179800	LCI24	Low-CO2-inducible membrane protein OS=Chlamydomonas reinhardtii OX=3055 GN=LCI24 PE=4 SV=1	-0.0304137	NaN	NaN	NaN	NaN	NaN	NaN	0.107416	NaN	0.120573	NaN	NaN	NaN	NaN	NaN	NaN	NaN	NaN	NaN	0.481723	-0.048693	NaN	NaN	NaN	0.36427	0.631253	-0.114343	-0.189541	NaN	NaN	0.328365	NaN	NaN	NaN	NaN	NaN	-0.466438	NaN	0.048693	NaN	NaN	0.393106	NaN	NaN	NaN	NaN	NaN
Cre12.g507300	LCI30	Low-CO2-inducible protein OS=Chlamydomonas reinhardtii OX=3055 GN=LCI30 PE=4 SV=1	0.0847527	-0.0395775	NaN	0.144587	NaN	NaN	0.0416014	0.00252117	-0.00766435	0.0230493	0.031405	0.395678	NaN	0.0168648	NaN	-0.174838	0.239467	0.366337	0.105898	0.0161094	NaN	NaN	-0.0999508	NaN	-0.152746	-0.15268	-0.571742	-0.209418	-0.0512462	-0.772505	NaN	NaN	0.211456	-0.88649	-0.305084	0.664092	NaN	NaN	NaN	NaN	-0.0442903	0.103443	0.445739	NaN	-0.0644835	0.289295	-0.119127
Cre09.g394473	LCI9	Low-CO2-inducible protein OS=Chlamydomonas reinhardtii OX=3055 GN=LCI9 PE=4 SV=1	NaN	-0.384334	NaN	0.291977	NaN	NaN	NaN	-2.37027	NaN	-0.326777	NaN	-0.106255	NaN	-0.126736	0.961383	1.35545	NaN	-0.274576	0.0910799	NaN	-2.03219	-1.32096	0.634473	0.544494	NaN	NaN	NaN	-0.501475	NaN	NaN	-0.36502	NaN	NaN	NaN	NaN	NaN	0.600586	-1.81083	1.22846	1.00154	-0.0072191	0.436751	0.796401	-0.0436223	NaN	NaN	0.2303
Cre08.g358538	LCYB	Putative chloroplast lycopene beta cyclase OS=Chlamydomonas reinhardtii OX=3055 GN=LCYB PE=2 SV=1	0.165696	0.181752	NaN	NaN	NaN	NaN	NaN	NaN	0.153946	-0.150987	0.122695	0.121758	NaN	NaN	-0.017093	0.0171064	-0.486381	NaN	NaN	-0.332	0.112584	-0.150601	NaN	-0.221005	-0.800798	-0.33144	-0.00445933	NaN	0.01718	-0.211458	-0.160041	NaN	0.305961	-1.09988	-0.664715	-0.237224	-0.314504	-0.42637	0.29817	0.174018	0.447375	NaN	NaN	-0.0728298	0.141573	0.17456	-0.421007
Cre06.g267600	LCYE	Lycopene epsilon cyclase OS=Chlamydomonas reinhardtii OX=3055 GN=LCYE PE=4 SV=1	NaN	NaN	NaN	NaN	NaN	NaN	NaN	NaN	-0.184468	NaN	NaN	NaN	NaN	NaN	NaN	NaN	NaN	NaN	NaN	NaN	NaN	NaN	NaN	0.123403	-0.166367	NaN	NaN	NaN	NaN	-2.11886	NaN	NaN	NaN	-0.419213	NaN	-0.738924	NaN	NaN	NaN	NaN	NaN	NaN	NaN	NaN	NaN	NaN	NaN
Cre01.g004500	LEU1L	Isopropylmalate dehydratase, large subunit OS=Chlamydomonas reinhardtii OX=3055 GN=LEU1L PE=4 SV=1	0.708415	0.718832	0.179145	0.00445166	0.00288178	-0.0740329	-0.0354998	0.0859179	0.615515	0.492778	-0.178571	-0.366092	0.0633417	0.0137085	-0.155582	-0.351868	2.81942	0.400441	0.126945	0.167006	-0.0370176	0.0259842	0.155177	0.0517331	0.0229216	-0.0874616	-0.197853	-0.0417362	0.000208706	2.10109	-0.0718955	0.0911394	0.0859222	-0.074521	-0.370893	0.0267451	0.364101	-0.21496	0.480873	-0.00539392	0.0200053	-0.148269	-1.60841	0.12284	-0.199554	0.0767445	-0.000362957
Cre06.g252650	LEU1S	Isopropylmalate dehydratase, small subunit OS=Chlamydomonas reinhardtii OX=3055 GN=LEU1S PE=4 SV=1	0.473489	0.381052	0.183141	-0.000388898	-0.0502376	-0.169599	-0.148102	0.199163	0.550185	0.340012	-0.083875	-0.508665	0.0746758	0.000388898	-0.37408	-0.759169	3.36496	0.547936	0.379376	0.256761	0.109708	0.114371	0.193322	0.0700491	-0.0322849	-0.3176	-0.47568	-0.0643027	-0.367815	2.15155	-0.315213	0.199972	0.430764	-0.0830578	-0.242377	0.0802815	0.177592	-0.168645	0.375701	0.229757	0.154387	-0.571121	-2.31244	0.204806	-0.237357	0.110659	0.0110587
Cre07.g325400	LEU3b|LEU3a	3-isopropylmalate dehydrogenase OS=Chlamydomonas reinhardtii OX=3055 GN=LEU3b|LEU3a PE=3 SV=1	-0.0396284	-0.0695044	0.0477353	-0.0332571	0.0436508	0.0539486	-0.0838317	0.00274896	0.0770241	0.0917965	0.167639	-0.130591	-0.00319675	-0.0224383	-0.128876	0.0325861	2.70498	0.932683	0.000932012	0.11864	0.0308746	-0.0285355	0.15867	0.316515	0.00756285	-0.000726946	0.210214	-0.11671	-0.201289	2.13769	-0.0641351	0.038275	0.926785	0.9977	-0.0760968	0.0838537	0.666704	0.237464	0.0462592	-0.131625	0.0197541	-0.192454	-1.87526	0.0135098	-0.023494	-0.0122308	-0.000767649
Cre12.g508750	LHCA2	Chlorophyll a-b binding protein, chloroplastic OS=Chlamydomonas reinhardtii OX=3055 GN=LHCA2 PE=3 SV=1	-0.0489851	0.0204552	-0.377469	0.193746	0.0389354	0.241541	-0.00876183	-0.0247692	0.125961	-0.276625	0.387597	0.631155	0.543913	0.285078	0.602842	0.540311	0.374426	0.186525	0.197178	0.367087	-0.315146	0.211331	0.267418	0.0994941	-0.398167	0.0689589	0.519103	0.0496039	0.402577	-0.809259	-0.985715	-0.624426	0.319628	0.348729	-1.32533	0.0293821	0.0544968	-0.171861	0.129987	0.106946	-0.179187	-0.411108	0.594971	0.340163	0.497932	-0.0619015	-0.183154
Cre07.g344950	LHCA9	Chlorophyll a-b binding protein, chloroplastic OS=Chlamydomonas reinhardtii OX=3055 GN=LHCA9 PE=3 SV=1	-0.298712	0.0218987	-0.329382	-0.000316152	0.16344	0.182183	0.104111	-0.0995053	0.197895	0.0804532	0.557798	0.587445	0.617253	0.422449	0.771528	0.619755	-0.098576	0.141074	0.139559	0.359213	-0.0274313	0.0544642	0.144543	0.163113	-0.437444	0.415487	0.184679	-0.0347766	0.303254	-0.890732	-1.08157	-0.427544	0.699977	0.0482713	-0.705632	-0.151036	0.234448	-0.110391	0.0274313	0.122725	-0.248361	-0.518636	0.753095	0.211336	0.0176822	-0.140736	0.223935
Cre17.g720250	LHCB4	Chlorophyll a-b binding protein, chloroplastic OS=Chlamydomonas reinhardtii OX=3055 GN=LHCB4 PE=3 SV=1	-0.111753	0.0165249	-0.373487	0.0720132	0.101909	0.348126	-0.0783679	-0.361124	-0.690106	-0.481704	-0.0013756	-0.0680269	-0.0932241	-0.0490613	0.101204	0.395584	-0.45752	0.1046	0.0682903	0.228478	-0.0395187	-0.0915067	0.239644	0.115989	-0.0060215	0.189372	0.583957	0.0959683	0.308778	-0.364759	-0.177487	-0.160351	0.365864	0.402874	-0.0200333	-0.0107481	0.120161	0.166002	0.169599	0.23192	-0.0772202	0.0408031	0.861495	0.411698	0.145514	-0.287648	0.114931
Cre06.g283950	LHCBM4	Chlorophyll a-b binding protein, chloroplastic OS=Chlamydomonas reinhardtii OX=3055 GN=LHCBM4 PE=3 SV=1	NaN	-0.0949122	-0.960356	0.249284	-0.0196028	0.0400413	NaN	NaN	-0.425056	NaN	0.182095	-0.504236	0.0196028	0.0198793	0.702068	0.241379	-0.142649	0.0519101	0.184935	NaN	-0.104955	NaN	-0.476674	-0.0745938	NaN	0.728654	NaN	NaN	0.389	-0.838812	-0.805719	-0.255445	0.405365	0.950431	0.671734	0.593592	0.0131675	NaN	0.593753	NaN	0.0720744	NaN	0.649477	NaN	0.0363522	-0.321336	NaN
Cre06.g285250	LHCBM6	Chlorophyll a-b binding protein, chloroplastic OS=Chlamydomonas reinhardtii OX=3055 GN=LHCBM6 PE=3 SV=1	0.108398	NaN	NaN	NaN	NaN	NaN	0.0152529	-0.551412	NaN	NaN	NaN	NaN	NaN	NaN	NaN	NaN	NaN	NaN	NaN	0.199867	NaN	NaN	NaN	NaN	-0.0171641	NaN	0.859273	0.57005	NaN	NaN	NaN	NaN	NaN	NaN	NaN	NaN	NaN	NaN	NaN	NaN	NaN	-0.040622	NaN	NaN	NaN	NaN	NaN
Cre06.g284250	LHCBM8	Chlorophyll a-b binding protein, chloroplastic OS=Chlamydomonas reinhardtii OX=3055 GN=LHCBM8 PE=3 SV=1	0.313045	-0.216415	-0.514805	-0.00162542	0.435329	0.007487	-0.0653329	-0.483878	-0.841077	-0.149868	0.423792	-0.350018	0.0174661	-0.0767967	0.834664	0.23775	-0.127917	-0.0720345	0.146054	-0.0250598	-0.163624	0.258922	-0.834605	0.0702604	0.162669	0.979835	1.52601	1.16138	-0.301713	-0.751965	-0.721379	-0.64078	NaN	1.2847	0.147195	0.640638	-0.285573	0.0661793	0.325949	0.487434	-0.0106088	-0.0214561	0.82824	0.161822	-0.083266	-0.40001	0.456015
Cre02.g114400	LIP1P	Lipoyl synthase, chloroplastic OS=Chlamydomonas reinhardtii OX=3055 GN=LIP1P PE=3 SV=1	NaN	NaN	NaN	-0.156063	NaN	-0.0061674	NaN	NaN	NaN	NaN	NaN	NaN	NaN	-0.229508	NaN	NaN	NaN	0.22936	NaN	NaN	NaN	NaN	NaN	NaN	NaN	NaN	NaN	NaN	NaN	NaN	NaN	-0.110325	NaN	NaN	NaN	NaN	NaN	NaN	NaN	NaN	NaN	NaN	0.00767764	NaN	NaN	NaN	NaN
Cre09.g393765	LMR1	Chitinase-related protein OS=Chlamydomonas reinhardtii OX=3055 GN=LMR1 PE=4 SV=1	-0.651228	-0.394595	-0.47069	-0.105488	0.325018	-0.0174726	0.249116	-0.398284	NaN	-0.603846	0.0895748	0.0128678	-0.0413924	0.00489896	0.570584	0.617383	-1.27235	-0.0476551	-0.61612	-0.406304	-0.22984	0.44128	0.0882269	0.282205	0.304837	0.385057	0.50508	0.104742	0.333426	-0.408302	-0.446746	-0.24759	0.032081	NaN	0.00514782	-0.164953	-0.570772	-0.119853	0.0888373	0.363798	-0.197524	-0.401723	0.752196	-0.206883	0.203558	0.251717	-0.292159
Cre12.g538750	LSM1	Sm protein LSm1 OS=Chlamydomonas reinhardtii OX=3055 GN=LSM1 PE=4 SV=1	-0.367172	NaN	NaN	NaN	NaN	NaN	NaN	NaN	NaN	0.30072	-0.0439563	NaN	NaN	NaN	NaN	NaN	NaN	NaN	NaN	-0.0706681	NaN	NaN	NaN	NaN	NaN	NaN	NaN	NaN	NaN	NaN	NaN	NaN	NaN	NaN	NaN	NaN	NaN	NaN	NaN	NaN	NaN	NaN	NaN	NaN	-0.0197606	NaN	NaN
Cre10.g441950	LSM2	Sm-like protein LSM2 OS=Chlamydomonas reinhardtii OX=3055 GN=LSM2 PE=3 SV=1	0.0825777	NaN	NaN	NaN	NaN	NaN	NaN	-0.118874	NaN	NaN	-0.563973	NaN	NaN	NaN	NaN	NaN	0.267049	NaN	-0.101612	0.00852109	NaN	NaN	0.0389192	NaN	NaN	NaN	NaN	0.257774	-0.0170864	0.27577	NaN	NaN	NaN	NaN	-0.129876	-0.433271	NaN	NaN	NaN	NaN	NaN	-0.178267	NaN	NaN	-0.0548865	NaN	0.0378151
Cre03.g164101	LSM7	Small nuclear riboprotein, U6 sm-like protein OS=Chlamydomonas reinhardtii OX=3055 GN=LSM7 PE=4 SV=1	-0.0423266	-0.316212	NaN	NaN	NaN	-0.224616	0.125465	-0.239701	NaN	-0.0289298	NaN	0.09561	NaN	NaN	-0.399305	0.0231694	NaN	NaN	0.0600375	0.0662375	NaN	NaN	-0.0608561	NaN	-0.0179581	-0.100555	-0.996823	-0.00198529	NaN	NaN	NaN	-0.119769	-0.220217	NaN	NaN	NaN	NaN	NaN	NaN	NaN	0.0509348	0.0668896	NaN	NaN	NaN	0.0775059	-0.143113
Cre06.g307500	LciC	Low-CO2 inducible protein LCIC OS=Chlamydomonas reinhardtii OX=3055 GN=LciC PE=1 SV=1	0.599046	0.346969	0.235108	0.0261312	-0.248536	0.261801	-0.0300151	-0.0161511	-0.29302	-0.174262	-0.508742	-1.20791	0.497612	-0.0261312	0.158015	0.147568	1.38894	0.449812	-0.80922	-0.514297	-0.08397	0.523388	0.349912	0.777611	-0.232198	-0.271413	1.00059	0.0161511	0.840264	0.0663568	-0.183552	0.0385875	0.797254	0.433887	-0.220651	-0.0663568	0.147994	-0.366947	0.08397	0.355547	-0.972848	-0.731444	1.18842	0.0867283	-0.515013	0.40336	0.135249
Cre10.g452050	LhcI-1	Chlorophyll a-b binding protein, chloroplastic OS=Chlamydomonas reinhardtii OX=3055 GN=LhcI-1 PE=3 SV=1	0.0786732	-0.0338997	-0.309315	0.0531622	0.51042	0.266342	-0.0641491	-0.373678	-0.133627	-0.183185	0.552358	-0.0140275	0.0756874	0.00224455	0.620963	0.577998	-0.126268	0.437699	0.700137	-0.196556	-0.146381	-0.0701687	0.549527	0.298405	-0.289916	0.103102	0.829984	0.194567	0.388649	-0.633798	-0.674847	-0.210686	0.483925	0.991085	0.427732	0.265566	0.291336	0.247602	0.479559	0.4231	-0.0196097	0.0961816	0.883016	0.492006	0.352093	-0.184747	0.260361
Cre11.g467573	LhcI-2	Chlorophyll a-b binding protein, chloroplastic OS=Chlamydomonas reinhardtii OX=3055 GN=LhcI-2 PE=3 SV=1	-1.47431	0.102437	-0.578877	0.0488677	0.451812	0.0227844	0.955216	-0.82421	-0.527058	0.173264	0.281457	-0.0174403	0.388114	0.224785	1.05766	0.588786	-0.130584	0.171847	0.296886	0.209917	-0.0250375	0.123145	0.304776	0.198285	-0.118923	0.0167161	0.466338	0.115872	0.408465	-1.04394	-1.31835	-0.360531	-0.0596517	-0.687413	-0.351951	0.0968978	-0.00352785	-0.124613	0.00352785	0.0151233	-0.187873	-0.264032	0.340655	0.182834	0.444736	0.0789193	0.338395
Cre10.g425900	LhcI-3	Chlorophyll a-b binding protein, chloroplastic OS=Chlamydomonas reinhardtii OX=3055 GN=LhcI-3 PE=3 SV=1	-0.0485092	0.00366258	-0.365819	0.0765804	0.462343	0.427884	-0.0499	-0.222956	-0.0313547	0.0106171	0.264806	0.598658	0.0844972	0.182228	0.553152	0.579327	-0.127657	0.387226	0.471893	0.0485092	-0.308205	-0.128187	0.446563	0.104287	-0.335427	0.149187	0.629062	0.352459	0.125286	-0.642304	-0.567307	-0.361631	0.610115	0.446378	0.415151	0.0869689	0.415604	0.23151	0.335177	0.451466	-0.0776282	-0.250024	1.034	0.648127	0.617709	0.0714908	0.267203
Cre06.g272650	LhcI-4	Chlorophyll a-b binding protein, chloroplastic OS=Chlamydomonas reinhardtii OX=3055 GN=LhcI-4 PE=3 SV=1	0.0350346	0.0925152	-0.496106	-0.071266	0.224372	0.188327	-0.0410049	-0.141249	-0.0535848	-0.082725	0.523114	0.368911	0.177787	-0.21104	0.654588	0.600808	-0.0576194	0.214873	0.51624	-0.0350346	-0.308275	-0.248249	0.546204	0.163012	-0.31121	-0.053234	0.676287	0.227511	0.173876	-0.829073	-0.949758	-0.342925	0.0456684	0.390897	0.512399	0.143278	0.382516	0.251247	0.192722	0.129714	-0.0238082	-0.683585	0.918335	0.449074	0.159582	-0.15213	0.375913
Cre06.g278213	LhcI-5	Chlorophyll a-b binding protein, chloroplastic OS=Chlamydomonas reinhardtii OX=3055 GN=LhcI-5 PE=3 SV=1	0.0160311	-0.0880116	-0.388329	0.0270245	0.323538	0.445979	-0.102243	-0.261237	-0.102377	-0.0689554	0.341015	0.126477	0.264622	0.122867	0.646049	0.59834	-0.146245	0.25464	0.707634	-0.231016	-0.573485	-0.0987805	0.823977	0.116196	-0.395102	-0.0779211	0.671031	0.301884	0.12716	-0.792281	-0.922422	-0.206363	0.45833	0.737554	0.54367	0.173644	0.137767	0.408893	0.253873	0.477401	0.0953014	-0.24644	0.783382	0.643433	0.578746	-0.0305802	0.298156
Cre04.g232104	LhcII-1.3	Chlorophyll a-b binding protein, chloroplastic OS=Chlamydomonas reinhardtii OX=3055 GN=LhcII-1.3 PE=2 SV=1	0.0815739	0.0848496	-0.307556	0.147754	0.223489	0.00799821	0.0665529	-0.50282	-0.531376	-0.14959	0.0341892	-0.0286623	0.0414864	-0.0785517	0.235114	0.506329	-0.148372	0.0505334	-0.129172	-0.605511	-0.0227961	0.43965	-0.261756	0.141731	0.137474	0.462915	1.2612	0.195615	-0.175184	-0.403907	-0.188984	-0.143546	0.416116	1.32536	0.145305	0.298369	0.0227961	0.151076	0.0950645	0.202572	-0.0569585	-0.532894	0.733425	0.139291	-0.126883	-0.480006	0.354863
Cre01.g066917	LhcII-4	Chlorophyll a-b binding protein, chloroplastic OS=Chlamydomonas reinhardtii OX=3055 GN=LhcII-4 PE=2 SV=1	0.859103	0.535066	-0.171589	0.00760339	0.45682	0.180141	0.0533522	-0.365622	-0.150143	-0.0799153	0.029858	-0.302625	-0.0432512	-0.0559505	0.0188129	0.62983	-0.379138	0.309687	-0.0391708	-0.172857	-0.204304	0.254548	-0.0739585	0.0835402	0.130819	0.799975	1.19835	0.0809342	-0.0566292	-0.377807	-0.284709	-0.112741	0.353276	1.01683	0.213563	0.315384	-0.0241805	0.093296	0.0971912	0.270285	-0.00284758	-0.26788	0.960022	0.112617	0.0702711	-0.226572	0.244234
Cre06.g283050	Lhca	Chlorophyll a-b binding protein, chloroplastic OS=Chlamydomonas reinhardtii OX=3055 GN=Lhca PE=2 SV=1	-0.0166862	0.387654	-0.362441	0.0600858	0.422724	0.467017	0.000654639	-0.306017	-0.0858584	0.00664208	0.351496	0.072595	0.245009	-0.0600858	0.68999	0.816062	-0.111079	0.398855	0.521463	0.0166862	-0.195448	-0.178614	0.371776	0.234863	-0.201553	-0.047983	0.347598	0.166947	0.380017	-1.12865	-0.98401	-0.171231	0.0307724	0.0858584	0.293913	0.101828	0.131588	0.145934	-0.0483578	0.141266	-0.143822	-0.817803	1.26928	0.404972	0.17969	-0.304199	0.319008
Cre06.g283050	Lhca1	Chlorophyll a-b binding protein, chloroplastic OS=Chlamydomonas reinhardtii OX=3055 GN=Lhca1 PE=2 SV=2	NaN	-0.0296481	-0.134767	0.183563	0.700973	0.244354	0.00796715	-0.33673	-0.134806	NaN	-0.0504077	-0.159103	-0.122815	-0.0711348	0.393202	0.725795	-0.202641	0.368393	0.738674	NaN	-0.127919	0.266549	0.466254	0.472877	-0.266336	0.0172861	0.64247	0.207906	0.252264	-0.68588	-0.469929	-0.442742	0.665804	0.158671	0.489241	0.336815	0.110745	-0.364955	0.242612	0.0698667	0.0296481	-0.553476	1.21122	1.01535	0.42374	-0.138006	0.190776
Cre03.g156900	Lhcb3	Chlorophyll a-b binding protein, chloroplastic OS=Chlamydomonas reinhardtii OX=3055 GN=Lhcb3 PE=2 SV=2	-0.0237955	-0.223153	-0.683076	0.112519	0.3886	0.228427	-0.0213777	-0.521358	-0.446866	-0.0860434	0.303418	-0.142047	0.115258	-0.0358178	0.77019	0.374744	-0.457686	-0.148624	0.101681	0.0184688	-0.00127015	0.374323	-0.397389	-0.0305072	0.0615995	0.636258	0.961724	0.22207	-0.0671456	-0.614563	-0.628067	-0.0237571	0.137752	0.754462	0.168226	0.537985	-0.00462941	0.0255518	0.408189	0.25538	0.0245281	0.113384	0.416517	0.107084	-0.0470799	-0.268204	0.341036
Cre06.g284200	Lhcbm9	Chlorophyll a-b binding protein, chloroplastic OS=Chlamydomonas reinhardtii OX=3055 GN=Lhcbm9 PE=2 SV=1	0.013095	NaN	NaN	NaN	NaN	NaN	-0.237187	NaN	NaN	NaN	NaN	NaN	NaN	NaN	NaN	NaN	NaN	NaN	NaN	0.286908	NaN	NaN	NaN	NaN	NaN	NaN	NaN	NaN	NaN	NaN	NaN	NaN	NaN	NaN	NaN	NaN	NaN	NaN	NaN	NaN	NaN	NaN	NaN	NaN	NaN	-0.39387	NaN
Cre09.g393173	Lhl1	Early light-inducible protein OS=Chlamydomonas reinhardtii OX=3055 GN=Lhl1 PE=2 SV=1	-0.14034	-0.24662	-0.105137	-0.194469	-0.000381891	0.0909856	-0.0736418	-0.272737	0.00545446	-0.247174	0.00330879	0.225482	-0.0374595	-0.112651	-0.0286224	-0.25362	NaN	0.128774	-0.0595367	-0.00444451	0.0356231	0.0765276	0.129317	0.154191	0.12943	-0.0698461	-0.307475	0.15871	NaN	-0.277349	0.244028	0.114557	0.346446	-0.407659	NaN	0.296784	-0.12861	0.220623	-0.141393	0.204017	0.300283	0.288735	0.203424	-0.0814107	0.0367997	0.24954	0.234
Cre03.g161400	MAA7	Tryptophan synthase OS=Chlamydomonas reinhardtii OX=3055 GN=MAA7 PE=3 SV=1	0.200016	-0.0682135	-0.0301113	-0.0938591	-0.0335277	-0.0218695	-0.267706	0.0742294	0.194308	-0.269951	-0.105935	0.0345676	0.18787	-0.134164	-0.0180622	-0.032077	1.98768	0.0665163	0.123105	-0.0408327	0.00302675	0.116098	-0.0224522	0.240974	-0.114	0.0034529	-0.415973	0.0237748	0.0580054	1.3737	-0.215541	-0.0689661	0.0135973	-0.526537	-0.894615	-0.057725	0.109258	0.0940729	0.140479	-0.0214524	0.110567	0.0775249	-1.23342	-0.0457944	-0.176135	-0.0376627	0.0109739
Cre06.g279750	MAP1A	Methionine aminopeptidase OS=Chlamydomonas reinhardtii OX=3055 GN=MAP1A PE=3 SV=1	-0.0139987	0.00956154	NaN	0.0329309	NaN	-0.118741	-0.0292764	0.159173	NaN	-0.0203862	-0.056894	0.0601634	NaN	-0.021702	-0.101619	-0.0136262	NaN	-0.132826	0.0765382	-0.00154394	0.159616	0.182891	0.0766898	0.106237	NaN	-0.195374	NaN	-0.0546475	NaN	-0.010043	-0.0871824	-0.00676137	-0.129319	NaN	NaN	-0.0455613	0.13116	-0.114909	0.246516	-0.0089045	-0.109843	-0.217995	-0.25793	0.0089045	0.135315	0.0440978	0.0150149
Cre05.g237000	MAP1D	Methionine aminopeptidase OS=Chlamydomonas reinhardtii OX=3055 GN=MAP1D PE=3 SV=1	0.158232	-0.0796543	0.0226462	0.112325	0.194968	NaN	-0.0277428	NaN	NaN	NaN	0.04968	NaN	-0.0110032	0.0676238	NaN	-0.0340718	NaN	0.0317239	NaN	0.443179	NaN	0.341792	NaN	0.0489286	-0.0840888	-0.242207	NaN	NaN	NaN	-0.617269	NaN	NaN	0.0286891	NaN	NaN	0.161022	NaN	-0.25145	NaN	0.0701196	1.3235	NaN	0.0895706	-0.206842	0.109443	0.291861	NaN
Cre16.g652100	MAP2	Methionine aminopeptidase 2 OS=Chlamydomonas reinhardtii OX=3055 GN=MAP2 PE=3 SV=1	-0.0331175	-0.0155825	-0.00734106	-0.0257136	0.252367	0.180969	-0.144178	0.0100153	0.478158	0.183754	-0.60797	-0.0148847	0.00734106	-0.0131349	0.0230098	-0.342452	-0.0131122	-0.606518	0.280926	0.299911	-0.0016033	0.150931	-0.0812254	0.0660487	-0.0155401	-0.032363	-0.982595	0.0333544	0.0131122	0.597638	-0.0694004	0.000706435	-0.625795	-0.962334	-0.959578	0.733774	-0.170027	-0.0261171	-0.201807	-0.0638102	0.237988	-0.00375016	0.118796	-0.0798328	0.0613722	0.0332633	-0.0405007
Cre12.g508900	MAPK6	Mitogen-activated protein kinase OS=Chlamydomonas reinhardtii OX=3055 GN=MAPK6 PE=3 SV=1	-0.00424226	0.162569	0.0693236	0.0512311	0.113769	0.0704421	0.11724	0.239925	0.20136	0.355371	0.343653	0.250581	-0.00185119	0.0866693	-0.25674	0.186218	0.358842	-0.067041	-0.0684527	0.0431742	0.0403515	-0.103422	-0.185769	-0.128569	0.177976	0.0416011	-0.444488	-0.112476	-0.100708	0.611568	0.0916754	0.0837123	-0.816985	-0.110864	-0.182309	-0.192813	0.0369813	0.172287	-0.239321	-0.206934	-0.353448	0.196525	-0.449059	0.0222345	-0.00278573	-0.0522852	0.00505474
Cre06.g249150	MAPKK1	Mitogen-activated protein kinase kinase 1 OS=Chlamydomonas reinhardtii OX=3055 GN=MAPKK1 PE=3 SV=1	NaN	NaN	NaN	NaN	NaN	-0.0464829	0.0878382	NaN	NaN	-0.0186262	0.361944	-0.286028	NaN	NaN	NaN	NaN	NaN	NaN	NaN	NaN	NaN	NaN	NaN	NaN	0.128591	NaN	-0.0426202	NaN	NaN	NaN	NaN	0.0990565	NaN	NaN	NaN	NaN	NaN	NaN	NaN	NaN	NaN	NaN	NaN	NaN	-0.0209272	NaN	NaN
Cre06.g255450	MAT3	Retinoblastoma protein OS=Chlamydomonas reinhardtii OX=3055 GN=MAT3 PE=2 SV=1	NaN	NaN	NaN	NaN	NaN	NaN	NaN	NaN	NaN	NaN	NaN	NaN	NaN	NaN	NaN	NaN	NaN	NaN	NaN	NaN	NaN	-0.170533	NaN	NaN	NaN	NaN	NaN	NaN	NaN	NaN	NaN	NaN	NaN	NaN	NaN	NaN	NaN	0.0335138	NaN	-0.327022	NaN	NaN	NaN	-0.120143	NaN	NaN	NaN
Cre07.g338000	MCM2	DNA helicase OS=Chlamydomonas reinhardtii OX=3055 GN=MCM2 PE=3 SV=1	NaN	NaN	NaN	-0.0960436	NaN	NaN	-0.0722626	-1.51048	NaN	NaN	0.205681	0.742097	NaN	-0.291991	NaN	NaN	NaN	NaN	0.0334572	NaN	NaN	NaN	-0.172307	NaN	0.113243	-0.0244978	NaN	0.413862	NaN	NaN	NaN	NaN	0.429557	NaN	NaN	NaN	NaN	NaN	NaN	NaN	NaN	-0.96804	NaN	NaN	-0.361792	NaN	0.120872
Cre10.g455850	MCM7	DNA replication licensing factor MCM7 OS=Chlamydomonas reinhardtii OX=3055 GN=MCM7 PE=3 SV=1	NaN	NaN	NaN	NaN	NaN	NaN	NaN	NaN	NaN	NaN	0.372747	NaN	NaN	NaN	NaN	NaN	NaN	NaN	NaN	NaN	NaN	NaN	NaN	NaN	NaN	NaN	NaN	NaN	NaN	NaN	NaN	NaN	NaN	NaN	NaN	NaN	NaN	NaN	NaN	NaN	NaN	NaN	NaN	NaN	-0.342098	NaN	NaN
Cre09.g390050	MCP	Molybdenum cofactor carrier protein OS=Chlamydomonas reinhardtii OX=3055 GN=MCP PE=1 SV=1	-0.514141	-0.444265	NaN	NaN	NaN	-0.0557646	0.258702	NaN	NaN	NaN	0.0522745	0.0447772	NaN	NaN	-0.000520201	0.0382222	NaN	NaN	-0.252779	-0.0577623	NaN	NaN	0.0456303	-0.072646	0.0199794	-0.0901178	NaN	NaN	NaN	NaN	NaN	0.0116388	-0.35696	NaN	NaN	NaN	NaN	NaN	NaN	NaN	-0.160162	NaN	NaN	NaN	0.323382	0.0433636	NaN
Cre10.g423250	MDH2	Malate dehydrogenase OS=Chlamydomonas reinhardtii OX=3055 GN=MDH2 PE=3 SV=1	-0.153386	-0.268556	-0.205549	0.0712281	-0.109352	-0.210688	-0.115896	-0.329791	-0.507558	-0.137433	-0.290691	-0.717057	-0.153163	0.0191938	0.0450828	0.412736	0.0175508	-0.181775	-0.0065383	-0.169031	-0.257431	-0.0049871	-0.0656299	-0.0539074	-0.0298998	-0.136635	1.01606	0.0997687	-0.0897188	0.523189	0.0554017	-0.41051	0.375974	0.474409	0.410294	0.0492525	-0.00101522	-0.0633457	-0.113299	0.152843	-0.204627	-0.189501	0.0249244	0.0049871	0.0223979	0.0573413	0.0196517
Cre12.g517150	MET16	Adenylylphosphosulfate reductase OS=Chlamydomonas reinhardtii OX=3055 GN=MET16 PE=4 SV=1	0.157463	0.406342	0.062075	0.0938751	0.129967	0.00739338	-0.0185102	0.136209	0.511856	0.0840063	0.150516	-0.0320487	0.257037	0.208137	0.142928	-0.129171	2.0334	0.494188	-0.188171	0.0570696	0.201315	0.286416	0.293607	0.203173	-0.102287	-0.164306	-0.582636	-0.205929	0.227976	1.35187	-0.290165	0.0729931	0.394232	0.152586	-0.27728	-0.0457081	0.2493	0.0284344	-0.0307293	-0.105883	-0.151095	-0.192788	-0.772948	0.187626	-0.0433799	0.162556	0.0168709
Cre03.g180750	METE	Cobalamin-independent methionine synthase OS=Chlamydomonas reinhardtii OX=3055 GN=METE PE=4 SV=1	-0.485945	-0.428803	-0.23527	-0.00688812	-0.0191827	0.0905175	-0.147831	-0.0101294	0.104983	-0.0708661	-0.202863	0.3756	0.069402	-0.133283	0.431999	0.114398	0.850733	-0.0438342	-0.149934	-0.216593	-0.061882	0.155148	-0.162341	-0.167626	0.00720578	-0.00145062	-0.852965	0.0101294	-0.359697	0.852483	-0.36706	-0.122793	0.119336	-0.735919	-0.740145	0.0916482	0.0235198	-0.251548	0.223501	0.0330822	-0.00918003	0.194069	-0.361662	-0.0258271	0.0243309	0.290883	-0.0687537
Cre12.g559950	MFDX1	Ferredoxin, adrenodoxin-like protein (Fragment) OS=Chlamydomonas reinhardtii OX=3055 GN=MFDX1 PE=4 SV=1	NaN	NaN	0.166792	NaN	0.0294637	NaN	-0.107627	NaN	NaN	0.0311358	-0.200871	NaN	0.214633	NaN	0.306239	NaN	NaN	-0.262058	NaN	NaN	NaN	NaN	NaN	NaN	NaN	NaN	-0.209362	NaN	NaN	NaN	NaN	NaN	0.550647	NaN	NaN	NaN	NaN	NaN	NaN	NaN	NaN	NaN	-0.0499367	NaN	-0.0383876	NaN	NaN
Cre13.g585301	MGD	Monogalactosyldiacylglycerol synthase OS=Chlamydomonas reinhardtii OX=3055 GN=MGD PE=2 SV=1	0.193075	0.213574	NaN	NaN	NaN	NaN	-0.145422	0.553196	0.0149883	-0.114328	0.124934	0.0641086	NaN	NaN	-0.112802	-0.0742957	-0.0706784	NaN	-0.134437	0.0232242	NaN	NaN	0.376084	0.0038731	-0.0222852	-0.280222	NaN	-0.384316	0.0706784	0.337162	NaN	NaN	-0.251196	0.229544	0.733635	0.173645	NaN	NaN	NaN	NaN	0.117926	-0.0268941	NaN	NaN	0.0242582	-0.000148885	-0.0105982
Cre08.g370450	MGE1	GrpE protein homolog OS=Chlamydomonas reinhardtii OX=3055 GN=MGE1 PE=3 SV=1	-0.520384	-0.0062704	0.127534	-0.154793	0.541638	0.120951	0.0388997	-0.0304135	NaN	-0.822883	-0.453079	0.166611	-0.289257	0.0647527	0.0595005	-0.204341	NaN	0.189037	-0.308213	-0.193983	0.329758	0.49652	-0.0674215	0.0359341	0.111381	-0.000231374	0.725816	0.0304135	NaN	1.69789	-0.0549132	-0.238796	0.0316773	NaN	NaN	-0.229654	-0.266068	-0.464918	0.0799224	0.171983	0.108849	0.115704	-1.63819	-0.00554004	0.546624	0.0586976	-0.0258704
Cre09.g392692	MGO1	Mago nashi-like protein OS=Chlamydomonas reinhardtii OX=3055 GN=MGO1 PE=4 SV=1	0.0492038	0.00277833	-0.0192471	0.0292568	0.0941775	-0.0601025	0.0768535	-0.0461273	0.248724	-0.0310781	-0.0712301	0.0457408	-0.0994625	0.0694536	-0.306593	-0.0103502	0.749395	0.17997	0.0231409	0.0996911	0.184207	0.200049	0.0813277	-0.0518554	0.183614	0.0642609	-1.28381	-0.199233	-0.173447	0.627951	-0.258242	0.0544635	-0.237756	-0.441356	-0.110454	0.0739289	-0.0917821	0.0973474	0.31915	-0.159419	0.0621913	0.177522	-0.387548	-0.000584796	0.12222	0.077799	-0.0306149
Cre12.g490700	MIN1	Mini-eyespot protein OS=Chlamydomonas reinhardtii OX=3055 GN=MIN1 PE=4 SV=1	NaN	NaN	NaN	NaN	NaN	NaN	NaN	NaN	NaN	NaN	NaN	NaN	NaN	NaN	NaN	NaN	NaN	NaN	NaN	NaN	NaN	NaN	NaN	NaN	NaN	NaN	NaN	NaN	NaN	NaN	NaN	NaN	NaN	NaN	NaN	NaN	NaN	NaN	NaN	NaN	NaN	NaN	NaN	NaN	NaN	-0.197189	NaN
Cre17.g720350	MINE1	Chloroplast division site-determinant MinE OS=Chlamydomonas reinhardtii OX=3055 GN=MINE1 PE=4 SV=1	NaN	-0.466485	NaN	NaN	NaN	NaN	NaN	0.405329	NaN	NaN	NaN	NaN	NaN	NaN	NaN	-0.428721	NaN	NaN	NaN	NaN	NaN	NaN	NaN	NaN	NaN	NaN	NaN	0.592563	NaN	NaN	NaN	NaN	NaN	NaN	NaN	NaN	NaN	NaN	NaN	NaN	0.236226	-0.206695	NaN	NaN	NaN	NaN	NaN
Cre12.g549300	MIP1	Aquaporin, glycerol transport activity OS=Chlamydomonas reinhardtii OX=3055 GN=MIP1 PE=2 SV=1	-0.306819	0.152397	-0.348107	NaN	0.276728	0.221861	0.0187459	0.078787	0.83567	NaN	0.14749	NaN	0.0529596	NaN	-0.582137	0.109998	NaN	NaN	-0.191618	0.0194214	0.620264	-0.0839708	-0.0183553	NaN	0.334846	0.192831	-0.4583	-0.0312103	NaN	-0.101953	0.534576	0.111675	-1.06367	-0.333164	NaN	-0.0762496	-0.141146	0.0901811	-0.0864052	-0.53112	0.0602727	0.0869801	NaN	0.263132	0.431412	-0.293319	-0.253915
Cre06.g270150	MITC1	Mitochondrial carrier protein OS=Chlamydomonas reinhardtii OX=3055 GN=MITC1 PE=3 SV=1	-0.0640833	-0.0979579	-0.284438	-0.0273495	-0.302755	-0.140187	-0.144006	-0.242277	-0.244816	-0.210931	-0.115148	-0.279769	-0.278096	-0.012058	0.372504	-0.205912	-0.634291	-0.523764	0.249188	0.0235829	-0.645932	-0.0294965	-0.281758	-0.382816	-0.0400761	-0.206762	0.183825	0.219721	-0.0992252	-0.0496147	-0.166396	-0.32871	-0.206812	-0.208923	0.335222	0.78284	-0.384071	-0.326487	0.00938363	0.39449	0.0212802	0.00498402	0.0383083	0.0260811	0.161968	-0.0437439	-0.189177
Cre06.g260200	MITC18	Mitochondrial substrate carrier protein OS=Chlamydomonas reinhardtii OX=3055 GN=MITC18 PE=3 SV=1	0.240835	NaN	NaN	NaN	NaN	NaN	-0.00585942	NaN	0.083448	-0.0553022	NaN	NaN	NaN	NaN	NaN	NaN	NaN	NaN	NaN	-0.118811	NaN	NaN	NaN	NaN	-0.148254	NaN	NaN	NaN	NaN	NaN	NaN	NaN	-0.174358	-0.545711	NaN	NaN	NaN	NaN	NaN	NaN	NaN	NaN	NaN	NaN	NaN	NaN	NaN
Cre06.g284650	MKP6	MAP kinase phosphatase 6 OS=Chlamydomonas reinhardtii OX=3055 GN=MKP6 PE=4 SV=1	-0.0161934	-0.285759	NaN	-0.133883	NaN	0.00335136	-0.154821	-0.13108	NaN	NaN	0.417354	0.16456	NaN	0.143123	-0.00754013	-0.350917	NaN	0.423644	-0.118223	0.0161934	NaN	NaN	0.107372	0.306616	NaN	-0.265077	NaN	0.273626	NaN	NaN	NaN	0.120884	0.271804	NaN	NaN	NaN	NaN	NaN	NaN	NaN	0.0869962	0.0199874	-0.246856	NaN	-0.133516	-0.0195223	-0.169953
Cre14.g629750	MME2	Malic enzyme OS=Chlamydomonas reinhardtii OX=3055 GN=MME2 PE=3 SV=1	NaN	NaN	0.197444	NaN	0.0627321	0.327459	NaN	NaN	NaN	NaN	NaN	NaN	0.111845	NaN	0.600245	NaN	NaN	0.0643022	NaN	NaN	NaN	NaN	NaN	NaN	NaN	NaN	NaN	NaN	NaN	NaN	NaN	0.0102403	NaN	NaN	NaN	NaN	NaN	NaN	NaN	NaN	NaN	NaN	-0.617222	NaN	NaN	NaN	NaN
Cre01.g022500	MME5	NADP malic enzyme OS=Chlamydomonas reinhardtii OX=3055 GN=MME5 PE=4 SV=1	0.493181	NaN	-0.126749	0.171418	0.0906812	-0.128185	NaN	NaN	-0.306479	0.00388425	NaN	-0.246422	-0.0582655	-0.0336439	0.00539251	NaN	0.74919	NaN	0.100312	-0.101155	-0.21671	0.160612	-0.186468	0.0171478	-0.0443585	-0.257303	0.575147	NaN	0.0223949	0.798571	0.019826	0.315997	0.0260099	0.129183	0.126604	-0.325626	0.0995447	-0.145701	0.0484596	-0.0519856	NaN	NaN	NaN	-0.0383538	NaN	-0.124879	-0.187318
Cre06.g251400	MME6	NADP-dependent malic enzyme OS=Chlamydomonas reinhardtii OX=3055 GN=MME6 PE=4 SV=1	0.0763335	-0.0293099	0.225806	0.171159	0.416123	0.1127	0.0733404	-0.0421526	-0.467406	-0.0518276	-0.079018	-0.107233	-0.151763	-0.0672077	-0.132534	0.0331726	-0.157863	-0.316904	0.254873	0.0432572	-0.00790668	-0.0959238	0.144462	-0.243614	0.0365932	0.0288813	0.719965	-0.05471	0.00581647	1.04254	0.00790668	0.150143	-0.191124	0.0700889	0.19572	-0.301043	-0.353913	-0.0665409	0.0455373	0.0705065	0.040916	0.277884	0.0832221	-0.154135	0.554858	0.0468098	-0.0053611
Cre03.g144564	MMP13	Matrix metalloproteinase-like protein OS=Chlamydomonas reinhardtii OX=3055 GN=MMP13 PE=4 SV=1	0.445571	0.759524	0.763533	0.561224	-0.483364	-0.0153122	1.31186	1.32917	0.644284	0.176574	0.37378	NaN	0.113168	0.633445	-0.658949	-0.961549	0.0872275	-0.128513	0.150813	0.629002	0.216163	-0.0444365	-1.12339	-0.934523	0.139762	-0.0437135	-0.956195	-0.247734	-0.530633	0.606734	0.0169491	0.545318	-1.46714	-0.411574	1.41459	0.723766	0.0635335	0.656982	-0.0310815	-0.346816	-0.199722	0.247734	-0.54614	-0.412009	-0.269323	-0.632779	0.224193
Cre09.g393700	MMP3	Matrix metalloproteinase OS=Chlamydomonas reinhardtii OX=3055 GN=MMP3 PE=4 SV=1	0.0159232	-0.105468	0.589813	0.348408	-2.67096	-0.0243628	1.54337	1.64858	NaN	0.0426401	0.333371	NaN	0.305418	0.96054	-1.69027	-4.73563	0.0313822	-0.0707123	0.755431	1.01337	0.376087	-0.491208	-2.02544	-1.84727	-0.0637601	-0.488468	-0.914731	-0.270838	-0.211906	0.255134	0.251596	0.666455	-2.20785	NaN	1.07931	0.820818	0.138023	0.730579	-0.482528	-0.0480379	0.0397882	1.20197	-1.45656	-0.372725	-0.586215	-0.729136	0.624009
Cre02.g107850	MOB1	Cytokinesis-related protein OS=Chlamydomonas reinhardtii OX=3055 GN=MOB1 PE=4 SV=1	NaN	NaN	NaN	0.192492	NaN	-0.106329	NaN	NaN	0.00104963	NaN	NaN	NaN	NaN	0.0198205	-0.278615	NaN	NaN	0.0753836	0.23947	NaN	NaN	NaN	0.0270863	-0.109011	-0.326816	-0.49323	0.36412	NaN	NaN	NaN	NaN	-0.0119962	-0.0565622	0.67742	NaN	NaN	NaN	NaN	NaN	NaN	NaN	NaN	-1.42974	NaN	NaN	0.012075	-0.0452389
Cre12.g527800	MOT24	Dynein light chain OS=Chlamydomonas reinhardtii OX=3055 GN=MOT24 PE=2 SV=1	0.174233	NaN	NaN	NaN	NaN	NaN	NaN	NaN	NaN	NaN	0.122515	NaN	NaN	NaN	NaN	NaN	NaN	NaN	NaN	0.0837134	NaN	NaN	NaN	NaN	NaN	NaN	NaN	NaN	NaN	NaN	NaN	NaN	-1.19641	NaN	NaN	NaN	NaN	NaN	NaN	NaN	NaN	NaN	NaN	NaN	0.0661404	NaN	NaN
Cre03.g172300	MPC1b|MPC1a	CR057 protein OS=Chlamydomonas reinhardtii OX=3055 GN=MPC1b|MPC1a PE=3 SV=1	-0.235272	-0.197894	-0.311997	0.0341794	-0.318336	-0.0565867	-0.0105633	-0.365436	-0.150787	-0.00343519	-0.143894	-0.301638	0.0753478	-0.0341794	-0.0252523	0.0448081	-0.481637	-0.401632	-0.333414	-0.205205	-0.395384	-0.0500316	-0.0863927	-0.298564	-0.0544961	-0.0384063	0.484829	0.0731055	0.0914628	-0.139648	-0.20441	-0.404243	-0.111082	0.24739	0.122199	0.269808	-0.0719841	-0.242345	0.273935	0.0388885	-0.157269	-0.00346061	0.401493	0.189309	-0.00169452	-0.116682	-0.120816
Cre09.g395100	MPK4	Map kinase phosphatase 4 OS=Chlamydomonas reinhardtii OX=3055 GN=MPK4 PE=4 SV=1	NaN	NaN	NaN	0.429867	NaN	NaN	NaN	NaN	0.25492	0.579696	-0.0740449	NaN	NaN	-0.0404365	NaN	NaN	NaN	NaN	NaN	NaN	0.233932	-0.0169169	NaN	NaN	0.280502	NaN	0.209545	NaN	NaN	NaN	0.118826	NaN	NaN	-0.325102	NaN	NaN	0.0294609	0.0563361	-0.40461	-0.106671	NaN	NaN	NaN	0.36207	-0.0443319	NaN	NaN
Cre17.g722800	MPPA1	Mitochondrial processing peptidase alpha subunit OS=Chlamydomonas reinhardtii OX=3055 GN=MPPA1 PE=4 SV=1	-0.0617032	0.193822	NaN	0.105864	NaN	NaN	-0.358926	NaN	NaN	NaN	0.0474986	-0.042816	NaN	0.0241588	0.00556371	-0.250294	NaN	NaN	NaN	-0.0203489	NaN	NaN	NaN	-0.19189	0.00225398	0.447125	0.46964	NaN	NaN	NaN	NaN	NaN	0.0914916	NaN	NaN	NaN	NaN	NaN	NaN	NaN	-0.178924	NaN	NaN	NaN	-0.123792	-0.0701432	NaN
Cre12.g509750	MPPA2	Mitochondrial processing peptidase alpha subunit OS=Chlamydomonas reinhardtii OX=3055 GN=MPPA2 PE=4 SV=1	-0.0364924	0.0198957	-0.482324	0.0461272	-0.0441794	-0.0135313	-0.0618723	-0.319416	-0.263401	-0.0977873	0.0159139	-0.0173461	-0.29118	-0.0312634	-0.0583058	0.0216731	-0.33763	-0.169943	-0.00579144	-0.089334	-0.147186	-0.0728291	-0.289138	-0.449282	0.0900149	0.167523	0.555323	-0.0129433	-0.0714572	0.0635538	-0.150034	-0.358351	-0.00495699	0.432102	0.314286	0.348055	-0.0258452	-0.189673	0.141377	0.199061	-0.0141679	0.224696	0.329272	-0.0174734	0.0689452	-0.0746012	-0.263072
Cre17.g722200	MRPL11	Mitochondrial ribosomal protein L11 OS=Chlamydomonas reinhardtii OX=3055 GN=MRPL11 PE=3 SV=1	NaN	NaN	NaN	NaN	NaN	NaN	NaN	NaN	NaN	NaN	NaN	NaN	NaN	NaN	NaN	NaN	0.0453976	NaN	NaN	NaN	NaN	-0.0798156	NaN	NaN	NaN	NaN	NaN	NaN	-0.483329	0.880536	NaN	NaN	NaN	NaN	0.512231	0.0855445	NaN	0.0448305	NaN	0.207136	NaN	NaN	NaN	0.0205171	NaN	NaN	NaN
Cre06.g259850	MRPL29	Mitochondrial ribosomal protein L29 OS=Chlamydomonas reinhardtii OX=3055 GN=MRPL29 PE=4 SV=1	0.175898	0.314567	NaN	-0.467593	NaN	-0.0585788	0.118449	0.533969	0.318648	0.225229	0.122498	-0.864922	NaN	0.721685	-0.866504	-0.331329	NaN	0.439031	0.0887524	0.303712	0.245488	-0.0215594	0.214362	0.202087	0.0815085	0.0571689	-1.55144	0.0209635	NaN	0.0412817	0.245619	0.76099	0.103169	-0.162076	NaN	-0.0637249	-1.09401	0.456866	0.209001	0.273106	0.150261	0.371863	-1.32847	-1.2292	0.20123	-0.19828	NaN
Cre06.g293700	MRPL7/L12	Mitochondrial ribosomal protein L7/L12 OS=Chlamydomonas reinhardtii OX=3055 GN=MRPL7/L12 PE=3 SV=1	-0.477076	NaN	NaN	-0.0938307	NaN	NaN	0.24972	NaN	NaN	-0.313599	-0.155336	0.310323	NaN	-0.0849499	NaN	NaN	-0.606476	NaN	NaN	-0.744384	NaN	NaN	NaN	-0.257364	NaN	NaN	NaN	NaN	-0.398987	-0.564475	NaN	NaN	0.108562	NaN	0.0503869	0.0735131	NaN	NaN	NaN	NaN	NaN	NaN	NaN	NaN	0.00379632	-0.0121372	NaN
Cre03.g144807	MS1	Malate synthase OS=Chlamydomonas reinhardtii OX=3055 GN=MS1 PE=2 SV=1	-0.078854	-0.0778585	-0.14441	0.0313733	-0.160371	0.0020106	0.140442	0.0977243	0.173198	0.2423	0.00021025	-0.246347	0.246703	0.182172	-0.0614939	0.182661	-0.941045	-0.408297	-0.243616	-0.0199693	0.00199732	0.0332176	-0.185502	-0.226635	-0.0268201	0.182349	-0.283237	0.0382042	0.0816161	-0.0550807	-0.128706	0.0493442	-0.122745	-0.227759	0.375283	0.282433	0.12258	-0.0179107	0.128633	-0.133408	-0.0937252	-0.0356685	0.136924	0.0179107	0.069494	-0.132002	0.143456
Cre02.g096150	MSD1	Superoxide dismutase OS=Chlamydomonas reinhardtii OX=3055 GN=MSD1 PE=2 SV=1	0.103797	-0.0578501	-0.210531	0.0198645	0.501753	-0.474186	0.148952	-0.281034	-0.0338649	0.177962	-0.141382	-0.289713	0.164279	0.35308	-0.0483655	0.138115	1.82594	0.214066	-0.308823	-0.103871	0.314627	0.52752	0.0174394	-0.341028	0.0857729	-0.0774276	-0.706374	-0.390696	-0.204456	1.87699	-0.163968	0.0296502	0.00558451	-0.104854	-0.517773	-0.0992502	-0.300191	0.0907797	0.172715	0.17692	0.175298	0.040458	-2.75691	-0.293792	0.490381	0.0982576	0.16447
Cre13.g605150	MSD2	Superoxide dismutase OS=Chlamydomonas reinhardtii OX=3055 GN=MSD2 PE=2 SV=1	0.264921	0.0674685	-0.181253	0.0375636	-0.0745157	-0.573207	-0.135255	-0.418303	-0.595726	-0.444845	-0.0875045	-0.848925	0.0135201	0.0314361	0.100691	-0.0144757	2.09323	0.297182	-0.0876334	-0.259883	-0.00851608	0.152186	-0.240466	-0.118395	0.0401119	-0.110034	0.606963	0.0538624	-0.49032	2.05544	-0.410006	-0.114526	0.195154	0.503408	-0.0402151	0.0372056	-0.319335	-0.412767	0.222436	0.288616	-0.0834163	-0.0594882	-0.0572075	-0.153272	0.157446	-0.297466	-0.0240915
Cre16.g676150	MSD3	Chloroplast Mn superoxide dismutase OS=Chlamydomonas reinhardtii OX=3055 GN=MSD3 PE=2 SV=1	0.605766	NaN	NaN	NaN	NaN	NaN	-1.58586	-1.93373	-4.41632	-2.22317	NaN	-1.68553	NaN	NaN	0.557116	NaN	NaN	0.440163	NaN	-1.16385	NaN	NaN	NaN	NaN	-0.331603	-2.27993	1.48297	-0.482603	NaN	-0.753956	NaN	NaN	NaN	1.48707	NaN	0.661523	NaN	NaN	NaN	NaN	NaN	-1.83027	1.84062	NaN	NaN	NaN	-4.93396
Cre01.g042050	MSRB1	Methionine sulfoxide reductase 1 (Fragment) OS=Chlamydomonas reinhardtii OX=3055 GN=MSRB1 PE=2 SV=1	1.3147	1.03073	NaN	NaN	NaN	NaN	0.231423	0.056523	NaN	0.00997932	NaN	0.0783435	NaN	NaN	-0.398171	0.0412738	NaN	NaN	-0.0182716	-0.132521	NaN	NaN	0.274004	NaN	-0.0261492	NaN	NaN	-0.0849273	NaN	NaN	NaN	NaN	NaN	NaN	NaN	NaN	NaN	NaN	NaN	NaN	-0.156668	-0.615016	NaN	NaN	NaN	NaN	-0.244786
Cre14.g615100	MSRB2	Methionine sulfoxide reductase 2 OS=Chlamydomonas reinhardtii OX=3055 GN=MSRB2 PE=2 SV=1	NaN	-0.531736	NaN	NaN	NaN	NaN	NaN	-0.29446	NaN	NaN	NaN	NaN	NaN	NaN	NaN	0.431053	NaN	NaN	NaN	NaN	NaN	NaN	NaN	NaN	NaN	NaN	NaN	0.321284	NaN	NaN	NaN	NaN	NaN	NaN	NaN	NaN	NaN	NaN	NaN	NaN	-0.0106876	-0.525155	NaN	NaN	NaN	NaN	NaN
Cre16.g650600	MST1	Mastigoneme-like flagellar protein OS=Chlamydomonas reinhardtii OX=3055 GN=MST1 PE=4 SV=1	0.035947	0.644854	0.712374	0.163982	-0.0478642	0.248436	0.623193	0.590396	1.93414	0.705758	0.316932	0.630761	-0.0058679	0.152107	-1.16365	-0.279208	-0.52762	-0.390871	0.603374	0.301356	0.104811	-0.410532	-0.063195	-0.637425	-0.0189062	-0.159369	-1.90107	0.0121931	-0.316451	0.391237	0.672309	0.433726	-1.74911	-1.21227	0.447914	0.368531	0.0623582	0.31715	-0.287757	-0.771767	0.0273864	0.275836	-0.609562	0.155973	0.162921	0.112112	0.286623
Cre16.g651550	MTT1	Mitochondrial transcription termination factor OS=Chlamydomonas reinhardtii OX=3055 GN=MTT1 PE=4 SV=1	0.000924043	0.0206017	-0.0409866	0.00166016	0.0583287	0.0126616	0.0319022	0.199903	0.288268	0.0464015	-0.123308	0.0784717	0.0626583	0.171592	-0.227047	-0.214783	0.179481	0.0413547	-0.0316722	0.0973804	0.0930527	0.0188763	0.112015	0.028891	-0.0353289	-0.0123053	-0.195324	-0.0130437	0.00775911	0.103631	0.0442696	0.0291897	0.0277421	-0.136507	-0.0451844	0.0737105	0.16932	-0.0267642	-0.0194498	-0.0943305	0.0575108	0.0210873	0.196441	-0.0171893	-0.0998665	0.0398925	0.0471405
Cre06.g281100	Mut9	Serine/threonine protein kinase, transcription repression OS=Chlamydomonas reinhardtii OX=3055 GN=Mut9 PE=2 SV=1	NaN	NaN	NaN	-0.423967	NaN	NaN	NaN	-0.236917	-0.233078	NaN	NaN	NaN	NaN	-0.487971	NaN	NaN	NaN	NaN	NaN	NaN	-0.326082	-0.338635	NaN	NaN	-0.00823732	-0.143251	NaN	0.330423	NaN	NaN	0.577547	NaN	-0.129149	-0.0245299	NaN	NaN	-0.0211806	-0.0344665	0.0183356	0.0779802	NaN	-0.183726	NaN	-0.277393	NaN	0.0355942	NaN
Cre07.g322950	NADK1	ATP-NAD kinase OS=Chlamydomonas reinhardtii OX=3055 GN=NADK1 PE=3 SV=1	NaN	NaN	NaN	NaN	NaN	NaN	NaN	NaN	NaN	NaN	-0.168556	-0.122498	NaN	NaN	0.211248	NaN	NaN	NaN	NaN	NaN	-0.445965	NaN	NaN	NaN	-0.0510152	NaN	NaN	NaN	NaN	NaN	0.0175357	NaN	NaN	NaN	NaN	NaN	-0.226382	NaN	0.111247	NaN	NaN	NaN	NaN	NaN	-0.248058	-0.236198	NaN
Cre09.g410700	NADP-mdh	NADP-malate dehydrogenase OS=Chlamydomonas reinhardtii OX=3055 GN=NADP-mdh PE=2 SV=2	-0.116602	-0.0158186	-0.140226	-0.0677689	0.423647	0.0689491	-0.0687363	-0.494829	-0.371857	-0.0429131	-0.060702	-0.133838	-0.0550079	-0.158754	0.428853	0.420227	1.16251	-0.147008	0.00421991	0.14083	-0.197892	-0.124592	-0.0983345	-0.039356	-0.00730601	0.0902982	0.464301	-0.00559911	-0.0557352	1.01018	-0.249008	-0.242804	0.134134	0.00749211	-0.652983	-0.480592	-0.0622792	-0.230666	0.448106	0.325024	0.0415378	0.110785	-1.19286	-0.126161	0.083111	0.106675	-0.0369061
Cre08.g364450	NAT1	N-acetyltransferase-like protein OS=Chlamydomonas reinhardtii OX=3055 GN=NAT1 PE=4 SV=1	-0.163745	-0.179367	0.00817741	-0.0758928	-0.0219054	0.143922	-0.055192	0.30488	0.181061	-0.121012	0.00310425	0.373049	0.250663	0.0265816	0.0138811	-0.063342	0.467493	-0.105232	0.14738	0.0796921	NaN	NaN	0.135116	0.0298803	NaN	-0.0797534	-0.71238	-0.108921	-0.21531	-0.00411224	NaN	-0.0299222	0.245751	-0.633718	-0.0446225	0.38526	NaN	NaN	NaN	NaN	0.105043	-0.197381	-0.153429	NaN	0.191165	0.225427	-0.284398
Cre13.g581150	NAT3	N-terminal acetyltransferase OS=Chlamydomonas reinhardtii OX=3055 GN=NAT3 PE=2 SV=1	NaN	NaN	NaN	NaN	NaN	NaN	NaN	NaN	NaN	-0.395059	0.869175	NaN	NaN	NaN	NaN	NaN	NaN	NaN	NaN	NaN	NaN	NaN	NaN	NaN	NaN	NaN	NaN	NaN	NaN	NaN	NaN	NaN	NaN	NaN	NaN	NaN	NaN	NaN	NaN	NaN	NaN	NaN	NaN	NaN	0.205057	NaN	NaN
Cre12.g494400	NBP35	Cytosolic Fe-S cluster assembly factor NBP35 OS=Chlamydomonas reinhardtii OX=3055 GN=NBP35 PE=3 SV=1	0.0761026	-0.409825	NaN	-0.0480428	NaN	-0.155858	-0.0624032	-0.0342344	0.0341896	0.175428	NaN	-0.224275	NaN	0.0850016	-0.00708073	0.237011	NaN	NaN	NaN	-0.236786	NaN	NaN	NaN	0.010323	-0.0182982	-0.250299	0.0077488	-0.0918198	NaN	NaN	NaN	-0.035143	0.11386	0.556845	NaN	NaN	NaN	NaN	NaN	NaN	-0.0621289	0.0342344	NaN	NaN	NaN	-0.036837	0.183873
Cre16.g666100	NCS6	Cytoplasmic tRNA 2-thiolation protein 1 OS=Chlamydomonas reinhardtii OX=3055 GN=NCS6 PE=3 SV=1	0.349223	NaN	NaN	NaN	NaN	NaN	NaN	NaN	NaN	NaN	NaN	NaN	NaN	NaN	-0.00428245	NaN	NaN	NaN	NaN	-0.0662692	NaN	NaN	NaN	NaN	NaN	0.0357495	-0.146986	NaN	NaN	NaN	NaN	NaN	NaN	NaN	NaN	NaN	NaN	NaN	NaN	NaN	NaN	NaN	NaN	NaN	NaN	NaN	NaN
Cre01.g009950	NEP1	Pre-rRNA processing protein OS=Chlamydomonas reinhardtii OX=3055 GN=NEP1 PE=4 SV=1	0.153351	0.29487	NaN	NaN	NaN	NaN	0.0822545	0.557724	NaN	0.307732	0.327359	0.175445	NaN	NaN	NaN	-0.1851	-0.412708	NaN	0.228737	-0.000519808	NaN	0.0119078	0.250795	NaN	-0.16213	NaN	NaN	-0.158585	-0.334995	0.0147165	NaN	NaN	-0.149893	NaN	0.199001	0.0688488	NaN	0.115243	NaN	-0.670595	0.157112	-0.52622	NaN	-0.0119078	-0.123043	0.0459997	0.33164
Cre16.g690500	NHP2	Nucleolar protein, small subunit of H/ACA snoRNPs OS=Chlamydomonas reinhardtii OX=3055 GN=NHP2 PE=4 SV=1	0.252773	0.218715	0.255844	0.279527	-0.0335595	-0.0332391	-0.0274541	0.503586	0.806457	0.353968	0.18469	-0.107347	0.175189	0.346745	-0.200941	-0.0734669	-0.0995068	-0.00879643	0.197403	0.3731	0.285603	0.202651	0.474061	0.249665	-0.173338	-0.323555	-0.735594	-0.23687	-0.132807	-0.338472	0.00206374	0.285488	-0.0935751	0.0298821	0.124979	0.0686263	0.441137	0.198363	0.168723	-0.261986	0.0113508	0.0210198	-0.0481511	-0.0291279	0.198859	0.0687544	0.052748
Cre07.g315400	NOL1	NO synthase-like protein OS=Chlamydomonas reinhardtii OX=3055 GN=NOL1 PE=4 SV=1	-0.203376	-0.94498	NaN	0.0488411	NaN	NaN	-0.36293	0.120906	NaN	NaN	NaN	0.0419024	NaN	-0.194307	0.348235	-1.17149	0.295916	1.01047	0.331432	-0.000129749	NaN	-0.032092	0.257499	NaN	-0.16953	NaN	NaN	-0.104009	-0.0427835	-0.212263	NaN	NaN	NaN	NaN	0.188949	0.0442151	NaN	0.413009	NaN	-0.286918	0.531383	-0.166961	0.6635	0.0995029	NaN	-0.130053	0.0265461
Cre06.g260850	NOP1	Nucleolar protein, component of C/D snoRNPs OS=Chlamydomonas reinhardtii OX=3055 GN=NOP1 PE=3 SV=1	-0.0886497	0.162527	0.168163	-0.0257167	-0.0632993	0.145308	0.00180123	0.374574	0.258755	-0.00433216	0.179915	0.128977	0.121783	0.129985	0.170804	-0.412931	-0.399984	-0.0635632	-0.130071	0.250531	0.0692233	-0.00824064	0.394523	0.244066	-0.248864	-0.292362	-0.717544	-0.221619	-0.136295	0.00457961	0.00579804	0.158558	0.145105	-0.413359	0.310657	0.0208332	0.39486	0.00824064	-0.0137038	-0.376494	-0.0329955	0.0209683	0.248992	0.128805	0.0207588	0.151754	0.0879124
Cre05.g237700	NOP10	Nucleolar protein, structural component of H/ACA snoRNPs OS=Chlamydomonas reinhardtii OX=3055 GN=NOP10 PE=4 SV=1	1.00728	NaN	NaN	NaN	NaN	NaN	NaN	NaN	1.05474	0.733464	NaN	NaN	NaN	NaN	-0.924514	NaN	NaN	NaN	NaN	0.258789	NaN	NaN	NaN	NaN	NaN	-0.412329	-1.96918	NaN	NaN	NaN	NaN	NaN	NaN	-0.557556	NaN	NaN	NaN	NaN	NaN	NaN	NaN	NaN	NaN	NaN	NaN	NaN	NaN
Cre06.g260850	NOP14	Nucleolar protein OS=Chlamydomonas reinhardtii OX=3055 GN=NOP14 PE=4 SV=1	0.0514938	-0.138778	NaN	-0.387059	NaN	-0.0816204	-0.193439	0.204956	NaN	NaN	NaN	NaN	NaN	-0.11466	NaN	-0.0440412	-0.617345	NaN	0.052696	0.18498	NaN	NaN	0.383477	NaN	NaN	NaN	-0.620748	-0.179896	0.00823829	-0.0600059	NaN	0.00440392	-0.835101	NaN	-0.00823829	0.201575	NaN	NaN	NaN	NaN	0.193642	0.263397	NaN	NaN	NaN	-0.454828	0.19009
Cre06.g309050	NOT2	Predicted protein OS=Chlamydomonas reinhardtii OX=3055 GN=NOT2 PE=4 SV=1	-0.295564	NaN	NaN	NaN	NaN	NaN	-0.0459937	-0.121672	NaN	NaN	NaN	NaN	NaN	NaN	NaN	NaN	-0.323266	NaN	NaN	-0.266082	0.216286	0.11351	NaN	NaN	0.00239043	0.433252	NaN	-0.359528	0.0235506	NaN	-0.216856	NaN	NaN	NaN	0.0419444	NaN	-0.224061	-0.151013	-0.155659	-0.101992	NaN	0.260781	NaN	-0.0247217	NaN	0.00583554	0.0324071
Cre03.g188800	NPT1	Nicotinamide phosphoribosyltransferase OS=Chlamydomonas reinhardtii OX=3055 GN=NPT1 PE=4 SV=1	0.0591015	0.0680537	0.133814	-0.103532	-0.148301	-0.0129745	0.103138	0.0933863	0.623889	0.183118	0.15311	-0.188663	-0.11059	-0.0706946	-0.463294	-0.487988	1.87974	0.061979	0.0788235	-0.0575883	-0.0166808	-0.205065	-0.27748	-0.38905	0.0588185	0.0244091	-0.215556	0.0739936	-0.270592	2.096	0.212633	0.075206	-0.122644	-0.319352	0.0472504	0.266019	0.0166808	0.0923213	-0.170845	-0.00115158	0.0840334	-0.0346119	-1.61092	-0.00216937	-0.0131615	-0.218728	-0.00752639
Cre02.g094100	NRX1	Nucleoredoxin 1 OS=Chlamydomonas reinhardtii OX=3055 GN=NRX1 PE=4 SV=1	-0.192951	-0.308294	-0.123931	-0.00509109	-0.0485961	-0.0687205	-0.411314	-0.0458474	-0.338761	-0.253151	0.0253772	-0.184422	0.0358813	0.0973292	-0.174543	0.202	1.22185	-0.0275	0.120213	-0.00717122	-0.168051	-0.066606	-0.0768812	-0.0955774	-0.0101179	-0.570603	0.145743	0.342794	0.161135	1.37777	-0.0873009	-0.17149	-0.132287	0.131868	-0.259802	0.0744721	-0.118641	-0.0814327	0.0169397	0.122875	0.195278	-0.0224936	-0.777738	-0.00327268	-0.0253772	0.0127355	0.169079
-	NS	NAD+ synthase OS=Chlamydomonas reinhardtii OX=3055 GN=NS PE=3 SV=1	NaN	0.252991	NaN	NaN	NaN	NaN	NaN	NaN	-0.00113622	-0.0186838	NaN	NaN	NaN	NaN	-0.0832545	0.0630262	NaN	NaN	NaN	NaN	NaN	NaN	NaN	NaN	-0.031508	-0.10603	0.363463	NaN	NaN	NaN	NaN	NaN	NaN	0.22034	NaN	NaN	NaN	NaN	NaN	NaN	0.0330831	NaN	NaN	NaN	NaN	0.0863655	NaN
Cre14.g620850	NSG17	NSG17 protein OS=Chlamydomonas reinhardtii OX=3055 GN=NSG17 PE=2 SV=1	NaN	NaN	NaN	NaN	NaN	NaN	0.101214	0.206494	NaN	0.0328458	NaN	NaN	NaN	NaN	NaN	NaN	NaN	NaN	NaN	NaN	NaN	NaN	NaN	NaN	NaN	NaN	NaN	-0.113272	NaN	NaN	NaN	NaN	NaN	NaN	NaN	NaN	NaN	NaN	NaN	NaN	NaN	-0.548669	NaN	NaN	NaN	NaN	NaN
Cre02.g098850	NTR2	NADPH dependent thioredoxin reductase OS=Chlamydomonas reinhardtii OX=3055 GN=NTR2 PE=4 SV=1	NaN	-0.386691	NaN	NaN	NaN	NaN	0.577836	0.192804	NaN	NaN	NaN	0.541295	NaN	NaN	NaN	0.0097854	NaN	NaN	NaN	NaN	NaN	NaN	NaN	NaN	0.470532	0.166519	NaN	-0.0713862	NaN	NaN	NaN	NaN	NaN	NaN	NaN	NaN	NaN	NaN	NaN	NaN	0.126642	1.2753	NaN	NaN	NaN	NaN	NaN
Cre12.g492300	NUO10	NADH:ubiquinone oxidoreductase subunit 10 OS=Chlamydomonas reinhardtii OX=3055 GN=NUO10 PE=2 SV=1	-0.0664939	-0.0046003	-0.378116	-0.0122646	0.0614106	-0.0866425	-0.0948126	-0.053053	-0.184936	-0.0935735	0.138598	-0.0803012	-0.020949	-0.0231973	-0.0979938	0.0046003	-0.244238	0.0269956	0.0250114	-0.0360042	0.00631021	0.12761	-0.172497	-0.108518	-0.0233981	-0.0128689	0.401948	0.0375043	-0.408928	-0.152448	-0.316583	-0.0391054	0.0800633	0.101687	0.344142	0.065285	-0.0616707	-0.0709504	0.0395403	0.223294	-0.0192748	-0.0719072	0.316972	-0.100504	0.0709279	-0.0137134	-0.070004
Cre11.g467767	NUO13	NADH dehydrogenase [ubiquinone] 1 alpha subcomplex subunit 12 OS=Chlamydomonas reinhardtii OX=3055 GN=NUO13 PE=2 SV=1	-0.0829557	-0.0566774	0.011555	0.0404207	0.00769318	-0.142627	0.00891768	-0.105772	-0.0181731	-0.156249	0.197202	-0.176236	-0.180721	0.0461702	-0.16102	-0.193385	-0.44191	-0.012339	-0.0346889	0.111115	0.0297069	NaN	-0.0900451	-0.375662	-0.029316	-0.0475714	0.245679	-0.120979	0.00891027	-0.0354508	0.144783	0.0516655	0.0586566	0.313768	0.400694	0.184096	-0.10232	NaN	-0.0276289	NaN	0.112243	0.034419	0.187097	NaN	0.0904779	-0.0244711	0.0247463
Cre05.g240800	NUO17	NADH:ubiquinone oxidoreductase 17 kDa subunit OS=Chlamydomonas reinhardtii OX=3055 GN=NUO17 PE=4 SV=1	-0.076958	-0.284623	NaN	-0.0460055	NaN	-0.534997	0.00326042	-0.287665	NaN	-0.134631	0.123046	-0.178464	NaN	0.413881	-0.541905	-0.200545	-0.391854	NaN	0.011036	-0.00388927	NaN	NaN	-0.0705967	-0.443134	0.0740219	-0.0578132	-0.477723	-0.125289	-0.0946848	-0.244179	NaN	0.145482	-0.188968	NaN	0.341821	-0.215322	NaN	NaN	NaN	NaN	0.253582	0.146219	NaN	NaN	0.264703	-0.0231316	-0.0957188
Cre06.g267200	NUO21	NADH:ubiquinone oxidoreductase 13 kDa subunit OS=Chlamydomonas reinhardtii OX=3055 GN=NUO21 PE=2 SV=1	NaN	-0.236101	-0.0454772	0.0416356	-0.0108113	0.00797644	NaN	-0.141897	NaN	NaN	NaN	-0.122608	-0.0332695	-0.177523	NaN	-0.0732588	-0.25213	-0.135046	NaN	NaN	-0.104995	0.0795233	NaN	-0.0862784	NaN	NaN	NaN	0.0895143	-0.0344134	-0.0445283	-0.0182336	0.0124741	NaN	NaN	0.772182	0.0329617	0.0382586	-0.188053	0.19964	0.150042	-0.11976	0.26133	0.423924	0.162193	NaN	NaN	NaN
Cre08.g378900	NUO3	NADH-ubiquinone oxidoreductase chain 3 OS=Chlamydomonas reinhardtii OX=3055 GN=NUO3 PE=2 SV=1	-0.244654	NaN	NaN	NaN	NaN	NaN	NaN	NaN	-0.308986	NaN	0.0865095	NaN	NaN	NaN	NaN	NaN	NaN	NaN	NaN	-0.211227	NaN	NaN	NaN	NaN	NaN	NaN	0.472241	NaN	NaN	NaN	NaN	NaN	NaN	0.273396	NaN	NaN	NaN	NaN	NaN	NaN	NaN	NaN	NaN	NaN	0.290363	NaN	NaN
Cre10.g450400	NUO5	NADH:ubiquinone oxidoreductase 24 kD subunit OS=Chlamydomonas reinhardtii OX=3055 GN=NUO5 PE=2 SV=1	-0.0136276	-0.0633759	-0.288313	-0.0454867	0.125198	-0.124288	-0.00828678	-0.213788	-0.205166	-0.0300027	0.107172	-0.0144134	-0.0690269	0.149276	-0.244183	-0.00428188	-0.300789	-0.0215463	0.0276261	-0.00137633	-0.0214292	0.216429	-0.22673	-0.397273	0.104603	0.061468	0.30037	0.00137628	-0.0155471	-0.0675665	-0.21991	-0.0820249	-0.00116585	0.155413	0.375992	0.169906	-0.176595	-0.0365247	0.160244	0.343011	0.0349398	0.107893	-0.0793716	-0.0868525	-0.0656593	-0.0784212	-0.0305211
Cre10.g422600	NUO6	NADH dehydrogenase [ubiquinone] flavoprotein 1, mitochondrial OS=Chlamydomonas reinhardtii OX=3055 GN=NUO6 PE=3 SV=1	0.0103099	-0.0761849	-0.0555965	-0.0180365	0.0171302	-0.00126962	-0.0531722	-0.117546	-0.241396	-0.0963841	0.174199	-0.249968	-0.079298	-0.101653	-0.216703	-0.0178628	-0.244857	-0.107412	-0.22438	-0.0185639	-0.0976087	-0.00804805	-0.343702	-0.207091	0.0352946	-0.0592711	0.484957	-0.0767668	0.0276885	-0.184674	-0.0752367	-0.0606919	-0.00623169	0.262061	0.434988	0.254196	-0.0166887	-0.123288	0.149919	0.33688	0.00366336	0.0326298	0.31542	-0.111162	0.0179084	-0.185555	-0.00962926
Cre09.g405850	NUO7	NADH:ubiquinone oxidoreductase 49 kD subunit OS=Chlamydomonas reinhardtii OX=3055 GN=NUO7 PE=2 SV=1	-0.0128102	-0.00241887	-0.299104	-0.0356875	0.140758	0.119447	0.0282656	-0.145902	-0.17126	-0.10092	0.193656	-0.245029	-0.22861	-0.0299272	-0.134181	-0.0132555	-0.343684	0.0149606	-0.0431736	-0.0226147	-0.0496872	-0.0940437	-0.143639	-0.167695	0.0132864	0.0340322	0.270451	0.0437542	0.0176083	-0.172886	0.0989458	-0.284107	-0.0590733	0.489223	0.55494	-0.00912197	-0.144287	0.0175393	-0.113238	0.152482	0.147303	-0.465048	0.607145	0.0161871	0.212417	-0.0226974	-0.171575
Cre12.g496750	NUO8	NADH:ubiquinone oxidoreductase subunit 8 OS=Chlamydomonas reinhardtii OX=3055 GN=NUO8 PE=2 SV=1	-0.115603	-0.139147	NaN	0.0203191	NaN	-0.15758	-0.0712677	0.0146851	0.0467703	-0.171897	0.10448	-0.171818	NaN	0.185256	-0.0517715	-0.343357	-0.134114	-0.0531385	-0.0776118	-0.0521623	-0.363889	0.456735	-0.0305965	-0.154629	-0.0100121	-0.210107	-0.160287	-0.00385489	0.00133476	-0.208959	0.368761	-0.0831688	-0.0693765	-0.089276	0.698534	0.258646	0.180652	-0.00237073	0.423421	0.225816	0.151469	-0.387971	0.103992	-0.136505	0.0132215	0.15828	-0.164798
Cre07.g327400	NUO9	NADH:ubiquinone oxidoreductase ND9 subunit OS=Chlamydomonas reinhardtii OX=3055 GN=NUO9 PE=3 SV=1	-0.0528652	-0.199382	-0.435368	0.149964	-0.159733	-0.0537295	0.0361001	-0.143017	-0.185246	0.08567	0.145371	-0.230616	0.20931	-0.029403	0.026346	-0.0139035	-0.47876	-0.0572268	-0.00948755	-0.266505	0.0135812	0.125476	-0.129624	-0.274066	-0.0361153	-0.252822	0.228338	0.00544898	0.0440472	-0.0942636	-0.193131	-0.0665492	0.0252077	0.249578	0.585972	0.568267	-0.0263769	-0.0192217	0.27554	0.184393	0.0139035	-0.581953	0.306198	-0.100697	0.171233	-0.0379929	-0.0949085
Cre10.g459750	NUOA1	Mitochondrial NADH:ubiquinone oxidoreductase 7.5 kDa subunit OS=Chlamydomonas reinhardtii OX=3055 GN=NUOA1 PE=2 SV=1	-0.188772	-0.996029	NaN	NaN	NaN	NaN	0.0391625	-0.005073	NaN	NaN	0.0333135	-0.108686	NaN	NaN	NaN	-0.239788	NaN	NaN	0.0117783	-0.431822	NaN	NaN	-0.11191	NaN	NaN	NaN	NaN	-0.307889	NaN	NaN	NaN	NaN	-0.231606	NaN	NaN	NaN	NaN	NaN	NaN	NaN	0.0641158	0.155909	NaN	NaN	0.383708	0.386773	-0.153714
Cre07.g333900	NUOA8	Putative NADH:ubiquinone oxidoreductase 12.5 kDa subunit OS=Chlamydomonas reinhardtii OX=3055 GN=NUOA8 PE=2 SV=1	NaN	NaN	0.222725	-0.394197	0.354719	-0.41315	NaN	NaN	NaN	NaN	-0.153612	NaN	-0.0796571	0.389516	NaN	NaN	-0.166834	NaN	0.188346	NaN	NaN	NaN	-0.0320558	-0.633871	NaN	NaN	-0.092205	NaN	0.199321	NaN	NaN	-0.033351	NaN	NaN	0.323742	NaN	NaN	NaN	NaN	NaN	NaN	NaN	NaN	NaN	0.482104	NaN	NaN
Cre10.g434450	NUOA9	Putative NADH:ubiquinone oxidoreductase 39 kDa subunit OS=Chlamydomonas reinhardtii OX=3055 GN=NUOA9 PE=2 SV=1	-0.00714713	-0.0840122	-0.0504233	0.108079	-0.0465236	-0.179647	0.0581705	-0.104798	-0.196547	-0.00687452	0.049378	-0.237222	0.100607	-0.0292712	0.10082	-0.115595	-0.3044	-0.05021	-0.113519	-0.0733555	-0.0545437	0.217437	-0.178827	-0.175277	0.0519887	-0.18431	0.463032	0.0218578	0.138691	-0.0544539	-0.199306	0.0873024	-0.0495016	0.376192	0.521007	0.193474	0.0386694	-0.0642041	0.163588	0.0930768	0.123467	-0.0440034	0.421477	-0.0823851	0.162349	0.0336461	-0.145079
Cre12.g555150	NUOB10	Putative NADH:ubiquinone oxidoreductase 17.8 kDa subunit OS=Chlamydomonas reinhardtii OX=3055 GN=NUOB10 PE=2 SV=1	NaN	NaN	NaN	NaN	NaN	NaN	NaN	NaN	NaN	NaN	NaN	NaN	NaN	NaN	NaN	NaN	NaN	NaN	-0.00532501	NaN	NaN	NaN	-0.190714	-1.00473	NaN	NaN	NaN	NaN	NaN	NaN	NaN	NaN	NaN	NaN	NaN	NaN	NaN	NaN	NaN	NaN	NaN	NaN	NaN	NaN	NaN	NaN	NaN
Cre05.g244901	NUOB12	Mitochondrial putative NADH:ubiquinone oxidoreductase 6.5 kDa subunit OS=Chlamydomonas reinhardtii OX=3055 GN=NUOB12 PE=2 SV=1	0.225918	0.0462994	-0.187822	-0.0196745	0.141101	-0.0842456	0.208494	0.0318859	-0.298821	0.160449	-0.555174	0.0142473	-0.0665724	0.222672	-0.240379	-0.134676	-0.178341	0.0722614	-0.103554	0.370468	0.110913	NaN	-0.0521984	-0.578293	NaN	-0.0315964	-0.291662	-0.28228	0.104768	-0.149521	-0.169166	0.114964	NaN	0.0349886	0.520858	0.263027	-0.484924	NaN	0.315531	NaN	0.245464	-0.313503	-0.580069	NaN	0.0643153	0.0457469	-0.0173963
Cre13.g568800	NUOB13	Mitochondrial NADH:ubiquinone oxidoreductase 18 kDa subunit OS=Chlamydomonas reinhardtii OX=3055 GN=NUOB13 PE=2 SV=1	NaN	NaN	-0.104838	-0.473885	0.230439	-0.410738	NaN	NaN	NaN	NaN	-0.229758	0.0535756	-0.162276	-0.00999313	NaN	NaN	NaN	0.280841	NaN	NaN	0.0653015	NaN	NaN	-0.367222	NaN	NaN	NaN	NaN	NaN	NaN	0.0170012	0.128749	NaN	NaN	NaN	NaN	-0.905255	NaN	-0.0170012	NaN	NaN	NaN	-0.319841	NaN	0.698636	NaN	NaN
Cre12.g555250	NUOB14	NADH:ubiquinone oxidoreductase B14 subunit OS=Chlamydomonas reinhardtii OX=3055 GN=NUOB14 PE=2 SV=1	-0.233449	-0.224538	-0.338272	-0.00865646	0.0335426	-0.128231	0.0564066	NaN	NaN	NaN	0.218693	-0.181687	-0.203731	0.134508	NaN	-0.22774	-0.509064	0.0656181	-0.205822	-0.000965675	0.141104	0.109992	-0.285699	-0.279964	NaN	NaN	-0.0908642	NaN	-0.18042	-0.16423	-0.111737	-0.179256	-0.145215	NaN	0.484654	0.152629	-0.18837	-0.127595	0.0252136	0.339647	0.169853	NaN	-0.0743284	-0.119002	0.0127737	NaN	-0.0713027
Cre16.g664600	NUOB16	NADH:ubiquinone oxidoreductase B16.6 subunit OS=Chlamydomonas reinhardtii OX=3055 GN=NUOB16 PE=2 SV=1	-0.24638	-0.436612	-0.49506	-0.0114582	-0.0202607	-0.0315611	0.123496	-0.11383	0.0124448	0.0468269	0.182077	0.00255039	0.225204	0.307608	-0.219033	-0.185623	-0.0820338	0.0916703	0.0415824	-0.111485	0.316608	0.160321	-0.219011	-0.265237	-0.0130753	-0.31372	NaN	0.00727104	-0.231006	-0.398887	-0.729445	0.0315611	NaN	-0.122291	0.349684	0.172262	-0.234527	-0.0154744	0.102022	0.119046	-0.0057648	-0.259143	-0.893425	-0.0804338	0.301894	0.236133	-0.0434588
Cre06.g278188	NUOB18	NADH:ubiquinone oxidoreductase 10 kDa subunit OS=Chlamydomonas reinhardtii OX=3055 GN=NUOB18 PE=2 SV=1	-0.259477	-0.197439	NaN	-0.0456173	NaN	NaN	0.138175	0.0657518	NaN	0.0636387	NaN	-0.117657	NaN	0.600655	NaN	-0.181001	-0.334951	NaN	NaN	0.00647489	NaN	NaN	NaN	NaN	NaN	0.321235	NaN	0.223291	-0.132913	-0.633959	NaN	NaN	NaN	NaN	0.127024	0.419491	NaN	NaN	NaN	NaN	0.411415	0.410331	NaN	NaN	NaN	0.0683929	-0.0649685
Cre11.g467668	NUOB22	NADH:ubiquinone oxidoreductase 14 kDa subunit OS=Chlamydomonas reinhardtii OX=3055 GN=NUOB22 PE=2 SV=1	0.289916	-0.197186	NaN	NaN	NaN	NaN	NaN	NaN	NaN	NaN	NaN	-0.0593916	NaN	NaN	-0.707607	-0.420691	NaN	NaN	NaN	0.115805	NaN	NaN	NaN	NaN	NaN	NaN	NaN	NaN	NaN	NaN	NaN	NaN	NaN	NaN	NaN	NaN	NaN	NaN	NaN	NaN	0.656153	NaN	NaN	NaN	NaN	NaN	NaN
Cre03.g204650	NUOB4	Mitochondrial NADH:ubiquinone oxidoreductase 13 kDa subunit OS=Chlamydomonas reinhardtii OX=3055 GN=NUOB4 PE=2 SV=1	-0.0552059	-0.103751	-0.0637288	NaN	-0.176481	NaN	0.0493722	-0.193709	NaN	-0.0470156	0.0973872	-0.292698	0.0292839	NaN	-0.380864	-0.0370632	-0.417636	NaN	-0.199971	-0.00742599	0.149319	0.166123	-0.200262	-0.243815	-0.033379	-0.0789989	NaN	-0.0816193	-0.300297	-0.181546	-0.189925	NaN	0.000496284	NaN	0.449994	0.437248	-0.224797	0.169296	0.268224	0.280065	0.174317	0.00440023	NaN	-0.18014	0.319807	0.17748	0.00211176
Cre16.g679500	NUOB8	NADH:ubiquinone oxidoreductase 11 kDa subunit OS=Chlamydomonas reinhardtii OX=3055 GN=NUOB8 PE=2 SV=1	-0.0378249	-0.126684	-0.245687	0.189915	0.0990594	-1.24099	-0.032054	-0.061947	-0.295643	NaN	-0.0373316	-0.0889023	-0.0364528	0.35902	-0.190194	0.0249775	NaN	NaN	-0.450006	0.165752	0.164338	0.258173	-0.152772	-0.375408	-0.106317	0.0127035	-0.0715157	-0.0205484	NaN	-0.260619	-0.162557	0.279526	-0.0438134	0.0419021	NaN	-0.124947	-0.00267844	0.440866	0.086654	0.114828	0.202015	0.0587802	NaN	-0.132363	0.380385	0.0990182	-0.0102609
Cre13.g571150	NUOP1	Mitochondrial NADH:ubiquinone oxidoreductase 10 kDa subunit OS=Chlamydomonas reinhardtii OX=3055 GN=NUOP1 PE=2 SV=1	-0.124413	-0.236669	-0.200327	0.21451	0.324234	-0.375678	-0.0800131	-0.0200998	-0.164383	-0.131598	0.187441	-0.0822124	-0.0413482	-0.0173134	-0.374579	-0.14869	-0.565623	0.0639825	0.0619362	0.00769914	0.248103	0.547669	-0.0148264	-0.460292	0.0433157	-0.0631188	-0.332442	-0.212352	-0.198895	-0.178947	-0.0848877	0.110354	-0.102586	0.233434	0.355013	0.511735	-0.25906	0.169359	-0.144159	0.200167	0.157785	-0.31721	-0.311733	-0.353619	0.311181	0.101727	-0.0180658
Cre02.g100200	NUOP3	Mitochondrial NADH:ubiquinone oxidoreductase 19 kDa subunit OS=Chlamydomonas reinhardtii OX=3055 GN=NUOP3 PE=2 SV=1	0.110897	-0.0925474	-0.0583311	NaN	0.362256	-0.396701	-0.0124419	-0.167267	-0.100392	-0.0163123	0.0453479	-0.106769	0.050101	NaN	-0.380977	-0.0405723	-0.430141	NaN	-0.194058	-0.0305528	0.411685	NaN	-0.220549	-0.419088	0.0883105	-0.00228627	-0.0931165	-0.00763954	-0.25139	-0.399651	-0.16195	-0.0795314	-0.0120307	0.191476	0.530538	0.0778604	-0.323157	NaN	0.27304	NaN	0.0128316	0.23895	NaN	NaN	0.191747	-0.10922	-0.0103271
Cre08.g378050	NUOP5	Mitochondrial NADH:ubiquinone oxidoreductase 16 kDa subunit OS=Chlamydomonas reinhardtii OX=3055 GN=NUOP5 PE=2 SV=1	-0.000992055	-0.381265	-0.0442245	NaN	0.364754	-0.578232	-0.0553914	-0.0775698	-0.192842	-0.0225371	-0.163475	-0.0918718	0.0449836	NaN	-0.493625	-0.223227	-0.111078	0.138788	-0.0206005	0.000992055	0.311384	NaN	-0.0455645	NaN	-0.148943	0.00424155	-0.400282	-0.0958388	-0.00454296	-0.28763	-0.22044	0.102602	-0.176609	-0.110148	0.457554	-0.0365166	-0.20084	NaN	0.308039	NaN	0.279324	0.0753118	-0.969103	NaN	0.560093	0.286853	-0.058637
Cre12.g535950	NUOS1	NADH:ubiquinone oxidoreductase 76 kDa subunit OS=Chlamydomonas reinhardtii OX=3055 GN=NUOS1 PE=3 SV=1	0.0156757	-0.0943225	-0.0093382	-0.000216114	-0.0224738	-0.0869193	0.0233684	-0.106646	-0.129642	-0.0702117	0.0170508	-0.20022	-0.0402037	0.0351767	-0.129907	-0.136006	-0.3715	-0.122865	0.00893078	-0.0219186	0.04282	-0.0327611	-0.112926	-0.152538	0.0850319	0.00420586	0.506606	-0.00806691	-0.0135284	-0.134036	-0.0454441	-0.116025	0.00347033	0.552865	0.45809	0.0501068	-0.000469495	0.0111515	0.017475	0.168996	0.0253257	-0.125611	0.307067	-0.0111515	0.0877691	-0.0522049	0.00309988
Cre03.g178250	NUOS6	NADH:ubiquinone oxidoreductase 13 kD-like subunit OS=Chlamydomonas reinhardtii OX=3055 GN=NUOS6 PE=2 SV=1	-0.309526	-0.449769	NaN	NaN	NaN	-0.0963491	0.176745	0.14043	0.321875	0.0327247	NaN	NaN	NaN	NaN	-0.344577	-0.454975	-1.06288	NaN	0.0425226	0.0123243	NaN	NaN	-0.00655174	-0.301587	NaN	-0.118048	0.385054	0.0352296	-0.122008	-0.0248162	NaN	-0.154989	-0.191846	0.270411	0.188497	0.504782	NaN	NaN	NaN	NaN	0.396873	0.274989	NaN	NaN	NaN	-0.256129	-0.0876798
Cre06.g268600	Nab1	Nucleic acid binding protein OS=Chlamydomonas reinhardtii OX=3055 GN=Nab1 PE=1 SV=2	-0.378774	-0.227108	NaN	-0.022212	NaN	-0.115227	-0.163722	-0.462633	-0.367705	-0.142755	-0.224414	-0.32368	NaN	-0.0213507	0.294837	0.468731	NaN	NaN	-0.502124	-0.50442	0.0432778	0.645127	0.0331533	NaN	-0.0885251	0.618307	0.754783	0.248336	NaN	-0.439518	-0.666732	0.0425624	0.733977	0.0660852	NaN	-1.08591	-0.11474	-0.00146672	-0.0432778	0.101467	0.0193178	-0.413019	NaN	0.136345	-0.0756202	-0.544005	0.242194
Cre16.g685550	OASTL4	Cysteine synthase OS=Chlamydomonas reinhardtii OX=3055 GN=OASTL4 PE=3 SV=1	0.248324	0.106423	-0.313253	0.0225893	0.0801393	-0.0167952	-0.0333031	-0.223397	-0.0125322	0.048846	-0.279877	-0.464432	0.103803	0.226404	0.00846617	-0.00387113	2.16283	-0.0342221	-0.35584	-0.252692	-0.187511	0.0203839	-0.0198243	-0.141647	0.0167685	-0.0151381	0.224379	-0.0510806	0.0481083	1.42298	-0.165024	-0.168486	0.104726	-0.0859326	-0.0997177	0.0181921	0.0348199	-0.192148	0.219999	0.154144	0.00387113	-0.544392	-0.162352	-0.0203839	0.289251	0.572573	-0.0136618
Cre03.g200431	OCP3	Ocp3 OS=Chlamydomonas reinhardtii OX=3055 GN=OCP3 PE=2 SV=1	NaN	NaN	NaN	NaN	NaN	NaN	NaN	0.31265	NaN	NaN	NaN	NaN	NaN	NaN	NaN	NaN	NaN	NaN	0.0679694	NaN	NaN	NaN	0.933107	NaN	NaN	NaN	NaN	-0.255535	NaN	-0.483092	NaN	NaN	0.335505	NaN	NaN	-0.0121205	NaN	NaN	NaN	NaN	NaN	-0.272137	NaN	NaN	NaN	0.0162101	-0.208728
Cre12.g527750	ODA12	Flagellar outer dynein arm light chain 2 OS=Chlamydomonas reinhardtii OX=3055 GN=ODA12 PE=2 SV=1	NaN	NaN	NaN	NaN	NaN	NaN	NaN	NaN	NaN	NaN	NaN	NaN	NaN	NaN	NaN	NaN	NaN	NaN	0.34996	NaN	NaN	NaN	0.375643	NaN	NaN	NaN	NaN	NaN	NaN	NaN	NaN	NaN	NaN	NaN	NaN	NaN	NaN	NaN	NaN	NaN	NaN	NaN	NaN	NaN	NaN	NaN	0.155782
Cre03.g187200	ODA13	Dynein light chain OS=Chlamydomonas reinhardtii OX=3055 GN=ODA13 PE=3 SV=1	NaN	NaN	NaN	NaN	NaN	NaN	NaN	NaN	NaN	NaN	-0.0395144	-0.313179	NaN	NaN	NaN	NaN	NaN	NaN	NaN	NaN	NaN	NaN	NaN	NaN	NaN	NaN	NaN	NaN	NaN	NaN	NaN	NaN	-0.973296	NaN	NaN	NaN	NaN	NaN	NaN	NaN	NaN	NaN	NaN	NaN	0.258257	0.00902511	NaN
Cre14.g617550	ODA14	Outer dynein arm-docking complex protein DC3 OS=Chlamydomonas reinhardtii OX=3055 GN=ODA14 PE=2 SV=1	-0.0585734	NaN	NaN	NaN	NaN	NaN	NaN	NaN	NaN	NaN	NaN	NaN	NaN	NaN	NaN	NaN	NaN	NaN	-0.0749691	0.272199	NaN	NaN	0.139551	NaN	NaN	NaN	NaN	NaN	NaN	NaN	NaN	NaN	NaN	NaN	NaN	NaN	NaN	NaN	NaN	NaN	NaN	NaN	NaN	NaN	NaN	NaN	-0.274969
Cre17.g703850	ODA3	Outer dynein arm-docking complex subunit 1 OS=Chlamydomonas reinhardtii OX=3055 GN=ODA3 PE=1 SV=1	NaN	NaN	NaN	0.127975	NaN	NaN	NaN	NaN	NaN	NaN	NaN	NaN	NaN	-0.0249545	NaN	NaN	NaN	NaN	NaN	NaN	NaN	NaN	NaN	NaN	NaN	NaN	NaN	NaN	NaN	0.113014	NaN	NaN	NaN	NaN	NaN	0.0340607	NaN	NaN	NaN	NaN	NaN	NaN	NaN	NaN	NaN	NaN	NaN
Cre09.g403800	ODA4	Flagellar outer dynein arm heavy chain beta OS=Chlamydomonas reinhardtii OX=3055 GN=ODA4 PE=4 SV=1	0.242325	0.247565	0.25267	0.168596	-1.13463	-0.922107	0.377997	0.530901	0.490938	0.561702	0.0923418	-0.0450212	0.0909211	0.0841956	-1.57857	-2.14761	-0.320351	-0.0558927	0.224232	0.0928886	0.116477	0.0960864	0.31047	-0.0354805	0.278109	-0.0725565	-1.09212	-0.0669645	0.0253026	0.504594	0.326721	0.63628	-1.05787	0.563906	0.615976	-0.0502864	-0.204339	0.115498	-0.0483918	-0.00947266	0.0200007	0.167707	-1.57065	-0.520888	0.0246034	0.0367592	0.0965394
Cre12.g506000	ODA6	Flagellar outer dynein arm intermediate chain 2 OS=Chlamydomonas reinhardtii OX=3055 GN=ODA6 PE=4 SV=1	0.243472	0.405747	0.473937	0.137882	-0.241088	-0.0284589	0.452582	0.809095	NaN	1.05526	0.437808	0.0361583	0.243999	0.00901308	-0.490043	-0.159264	-0.231112	NaN	0.119446	0.153235	NaN	0.204874	0.0332251	-0.0966166	0.343551	-0.00171484	-0.505813	-0.02071	-0.0432611	0.400464	NaN	-0.0922864	-0.690704	NaN	0.681309	0.0217998	NaN	0.162818	NaN	-0.342321	-0.0116223	0.946157	NaN	-1.16383	-0.2698	0.303855	NaN
Cre12.g536550	ODA9	Flagellar outer dynein arm intermediate chain 1 OS=Chlamydomonas reinhardtii OX=3055 GN=ODA9 PE=4 SV=1	0.194679	0.330003	NaN	NaN	NaN	NaN	NaN	0.404731	NaN	NaN	0.110796	0.115067	NaN	NaN	-0.292178	-0.286025	-0.115257	NaN	0.00594774	-0.0334667	NaN	-0.00834037	0.17715	NaN	NaN	0.0787496	-0.531408	-0.0511868	-0.164196	NaN	NaN	NaN	NaN	NaN	0.565135	NaN	NaN	0.516666	NaN	1.4331	-0.0154411	0.538824	NaN	-1.60753	-0.0577157	0.198614	NaN
Cre07.g343700	OGD2	Dihydrolipoamide succinyltransferase, oxoglutarate dehydrogenase E2 component OS=Chlamydomonas reinhardtii OX=3055 GN=OGD2 PE=4 ... <Preview truncated at 128 characters>	-0.293179	-0.0191309	0.0429275	0.00993684	-0.165195	-0.0157898	0.232514	0.0874106	-0.188278	0.159586	0.00492928	-0.00635396	-0.184639	0.036906	0.126593	0.192064	-0.369988	-0.303096	0.175222	0.0476082	-0.0481452	0.00387087	-0.148276	-0.303522	0.0841414	-0.00732313	0.049203	-0.00227238	0.011049	-0.104736	0.080489	-0.0266586	0.648908	0.885441	0.416332	0.111955	0.160379	0.0358122	-0.105414	-0.14154	-0.160578	0.320321	0.0665752	-0.0413767	0.0207979	-0.124524	0.0726975
Cre06.g251150	OHP1	Low CO2 and stress-induced one-helix protein OS=Chlamydomonas reinhardtii OX=3055 GN=OHP1 PE=4 SV=1	NaN	-0.576166	-0.143742	NaN	0.393067	0.114848	0.771334	-0.179307	NaN	-0.0905769	-0.0799472	NaN	0.108201	NaN	NaN	-0.108221	-0.0997555	0.412066	-0.841721	NaN	NaN	0.554332	-0.200088	0.030188	NaN	0.0203398	NaN	-0.0673431	-0.135016	-0.538647	NaN	0.0565125	0.394161	NaN	-0.208812	-0.0191768	NaN	0.292613	NaN	0.257299	0.20113	0.253499	0.290313	-0.424464	0.469519	NaN	0.0589574
Cre17.g713350	OMT1	Oxoglutarate:malate antiporter OS=Chlamydomonas reinhardtii OX=3055 GN=OMT1 PE=4 SV=1	0.0429703	-0.188914	NaN	0.044467	NaN	0.199492	NaN	-0.456521	NaN	NaN	-0.138217	-0.38526	NaN	-0.0866201	NaN	0.734834	-0.358138	NaN	-0.121448	0.106872	NaN	-0.0659438	0.296745	0.0278916	NaN	NaN	NaN	0.0135398	0.0873411	-0.134158	NaN	-0.637795	NaN	NaN	0.399565	0.129131	NaN	-0.43604	NaN	0.24733	-0.00268921	-0.226373	NaN	0.163055	0.263561	-0.0194247	-0.138638
Cre11.g474800	OTA1	Ornithine transaminase OS=Chlamydomonas reinhardtii OX=3055 GN=OTA1 PE=3 SV=1	0.036158	NaN	NaN	NaN	NaN	NaN	0.0488855	0.146489	-0.28729	-0.120494	0.102428	-0.474935	NaN	NaN	0.41434	NaN	NaN	-0.0283071	0.0676345	-0.0174519	NaN	0.351217	-0.370848	-0.0381869	0.0672251	0.0313131	0.774431	-0.0562542	NaN	NaN	NaN	NaN	-0.125143	0.444962	NaN	NaN	NaN	-0.247978	NaN	-0.328933	NaN	-0.67397	-0.876245	0.155571	-0.422261	-0.238314	0.0436057
Cre12.g489700	OTC1	Ornithine carbamoyltransferase OS=Chlamydomonas reinhardtii OX=3055 GN=OTC1 PE=3 SV=1	0.349677	0.425535	-0.111	0.0238256	-0.376616	-0.0266442	-0.184237	-0.127881	-0.0243877	-0.0467517	0.236755	-0.114514	0.0407035	-0.0804351	0.00242495	-0.471897	NaN	0.259613	-0.136475	-0.128734	NaN	0.138063	0.070258	-0.144925	0.195209	0.325259	0.636189	0.200459	NaN	0.930802	NaN	-0.113415	-0.0104181	0.313758	NaN	-0.430145	NaN	-0.141383	NaN	0.0104046	0.0846778	-0.67764	-0.61156	0.0113141	-0.0189007	-0.244106	-0.217691
Cre02.g113400	PACRG	Parkin-co-regulated gene product OS=Chlamydomonas reinhardtii OX=3055 GN=PACRG PE=2 SV=1	0.211276	0.328384	0.186785	0.150681	0.195362	0.194246	0.470126	NaN	NaN	0.612159	-0.00192358	0.0422348	0.311359	0.387628	-0.223254	-0.00921312	-1.21801	-0.479942	0.258757	0.184935	-0.0331756	-0.0345187	0.244416	-0.165561	0.396996	0.0433518	NaN	NaN	-0.449164	NaN	0.0331756	-0.0227373	-1.36366	NaN	0.0704191	NaN	0.0676512	0.0345187	-0.0799416	-0.333219	0.0462119	NaN	-0.845686	0.405729	0.0610384	0.239419	0.0248332
Cre09.g396363	PAM18	Presequence translocase-associated protein import motor subunit OS=Chlamydomonas reinhardtii OX=3055 GN=PAM18 PE=4 SV=1	NaN	NaN	NaN	NaN	NaN	NaN	-0.421809	NaN	NaN	NaN	NaN	NaN	NaN	NaN	0.312879	NaN	-0.422183	NaN	NaN	NaN	NaN	NaN	NaN	NaN	NaN	NaN	NaN	NaN	-0.096043	NaN	NaN	NaN	NaN	NaN	0.0228667	NaN	NaN	NaN	NaN	NaN	NaN	NaN	NaN	NaN	NaN	NaN	NaN
Cre09.g396650	PAT2	Phosphate acetyltransferase OS=Chlamydomonas reinhardtii OX=3055 GN=PAT2 PE=4 SV=1	-0.165024	-0.328695	0.109422	0.171954	-0.238128	-0.0290608	0.302374	0.388292	0.233866	0.00900246	0.155786	0.0479618	-0.0473906	0.0810611	0.646794	-0.00376315	0.0488457	-0.149635	0.315923	0.342898	-0.0814615	-0.018761	-0.372872	-0.264907	0.0145876	-0.181251	0.130987	0.341453	0.243145	0.439631	0.224891	0.199372	-1.03815	-0.0611843	-0.415378	-0.0256473	-0.157172	0.0577363	-0.251375	0.00778809	0.109296	0.171319	-0.0649967	-0.00778809	-0.0262255	-0.170534	-0.0196715
Cre12.g531100	PBA2	20S proteasome beta subunit A2 OS=Chlamydomonas reinhardtii OX=3055 GN=PBA2 PE=4 SV=1	0.127573	0.444614	NaN	0.0299139	NaN	-0.00717181	-0.13838	-0.0312673	-0.484064	0.0496257	-0.0307048	-0.156646	NaN	-0.334734	-0.0779979	0.0671229	0.370167	0.852954	0.293685	0.0468208	NaN	-0.234084	0.0559531	NaN	0.0516742	-0.233774	0.731166	-0.10136	0.0514012	0.120273	NaN	0.171001	-0.0121522	0.535612	-0.144465	-0.0497057	NaN	0.118687	NaN	-0.0843335	0.00263813	0.135304	-0.114916	-0.866237	-0.021535	0.0644156	0.00109969
Cre10.g424400	PBB1	Proteasome subunit beta type OS=Chlamydomonas reinhardtii OX=3055 GN=PBB1 PE=3 SV=1	0.300794	0.158175	0.209847	0.00737654	-0.0626424	-0.220638	-0.0553745	-0.0272592	-0.027934	-0.0378323	-0.00899718	-0.0218108	0.130113	-0.00737654	0.0147746	-1.56012	0.257463	-0.00187783	0.0350369	-0.142843	0.106808	0.0433806	-0.0667651	-0.0156245	0.0370615	-0.249233	0.625678	0.0705972	-0.053362	0.11865	-0.611166	-0.00692381	0.0501844	0.124899	-0.140385	0.144886	0.297221	0.0999498	0.175349	0.0233535	-0.0065245	-0.1435	-0.0297333	-0.583886	-0.11038	0.317474	0.0567962
Cre14.g610950	PBD1	Proteasome subunit beta type OS=Chlamydomonas reinhardtii OX=3055 GN=PBD1 PE=3 SV=1	0.185949	0.0489543	NaN	0.0876731	NaN	-0.439696	-0.276031	-0.00720985	-0.0563374	-0.0161606	-0.0689177	-0.0861228	NaN	0.117753	0.304027	-0.0518471	0.943297	NaN	0.127629	0.0649138	-0.0977291	0.115528	0.028045	-0.0486748	-0.00768946	-0.544398	0.220681	0.00720985	-0.431083	0.718271	-0.61648	0.35254	-0.227215	0.226755	0.254659	0.0976403	0.0688656	-0.223997	0.237208	-0.211335	-0.0356058	-0.144968	NaN	-0.0572976	-0.00665342	NaN	-0.147322
Cre10.g461950	PBE1	Proteasome subunit beta type OS=Chlamydomonas reinhardtii OX=3055 GN=PBE1 PE=3 SV=1	0.0568899	0.0751257	NaN	NaN	NaN	NaN	-0.173374	-0.0449755	NaN	-0.100251	-0.036445	-0.280673	NaN	NaN	NaN	-0.514359	NaN	NaN	0.0746869	-0.106434	NaN	NaN	-0.0396994	NaN	-0.154701	-0.100722	0.488806	0.000148977	NaN	NaN	NaN	NaN	-0.227967	NaN	NaN	NaN	NaN	NaN	NaN	NaN	0.161292	-0.518115	NaN	NaN	0.00135774	0.36393	0.0286352
Cre06.g280850	PBG1	Proteasome subunit beta OS=Chlamydomonas reinhardtii OX=3055 GN=PBG1 PE=3 SV=1	-0.0829756	0.263309	NaN	-0.1679	NaN	-0.208898	-0.33575	-0.149624	-0.293695	-0.171185	0.05067	0.0032377	NaN	0.0845877	NaN	0.338966	0.805546	NaN	0.0131105	0.0184732	NaN	0.0059744	0.120853	-0.199935	0.0435265	NaN	0.566214	0.171538	-0.74863	-0.0914409	NaN	0.0159365	0.199045	0.440259	0.184848	0.0547262	NaN	0.0211754	NaN	-0.110608	-0.0511041	-0.294797	NaN	-0.233623	-0.151731	0.433005	-0.336574
Cre16.g663900	PBGD1	Porphobilinogen deaminase OS=Chlamydomonas reinhardtii OX=3055 GN=PBGD1 PE=3 SV=1	-0.0580828	-0.0367227	0.155267	-0.0114077	-0.0727758	0.0228985	-0.102353	0.00225441	0.0327691	-0.121399	0.130076	0.00783475	-0.0103265	0.06379	-0.00788413	-0.443336	2.74818	0.400433	0.288638	0.27145	0.0902035	0.0482024	-0.121172	0.414616	0.0072872	0.123295	-0.294626	0.117025	-0.0265393	1.5917	-0.0500729	0.179777	0.448849	-0.0327691	-0.568066	0.166845	0.0500729	-0.0958534	0.154418	0.141399	0.186407	-0.00225441	-1.8228	-0.0482024	-0.0920266	-0.255493	0.163719
Cre02.g141400	PCK1b|PCK1a	Phosphoenolpyruvate carboxykinase, splice variant OS=Chlamydomonas reinhardtii OX=3055 GN=PCK1b|PCK1a PE=3 SV=1	-0.474023	-0.33667	-0.312843	-0.0306775	-0.123146	-0.113397	0.0841451	-0.00698216	0.296551	0.150581	-0.534749	-0.870411	0.261654	0.179023	-0.0105657	0.00844426	0.333261	-0.474402	-0.039605	-0.104437	-0.0907443	0.190641	-0.199196	-0.288747	-0.00758707	0.0400793	-0.447092	0.281571	0.0237003	0.695876	-0.303389	-0.0110102	-0.317912	-0.095285	-2.99331	0.317903	-0.230597	-0.267887	0.0913711	-0.0582998	0.0143269	0.149683	-0.500975	0.0110419	0.319337	0.306979	0.0265886
Cre12.g515850	PCN1	Proliferating cell nuclear antigen OS=Chlamydomonas reinhardtii OX=3055 GN=PCN1 PE=3 SV=1	-0.0779925	-0.00908059	-0.117114	-0.256342	-0.0400665	-0.243073	-0.181023	-0.64308	-0.363685	-0.0632354	-0.281028	0.0518907	-0.373945	-0.203567	0.477223	0.19442	2.01649	0.223125	0.165675	-0.139002	-0.220567	-0.489368	-0.259701	-0.381917	0.22463	-0.370376	0.254367	0.493723	-0.200571	0.162481	0.184594	-0.124674	0.161525	0.323714	-1.17625	0.186474	0.062065	-0.0879569	-0.366283	0.245255	-0.461589	-0.0529725	-1.25007	-0.200364	-0.252125	0.123932	-0.212592
Cre03.g154550	PCR1	Pyrroline-5-carboxylate reductase OS=Chlamydomonas reinhardtii OX=3055 GN=PCR1 PE=3 SV=1	-0.0484802	-0.151777	0.0305483	-0.0799211	0.0986438	-0.0189002	-0.162528	-0.0208499	-0.236097	-0.0457169	-0.0108548	-0.199859	-0.000439771	0.207241	0.374207	-0.0344858	0.933395	-0.0468742	-0.0164649	0.0587687	0.00866386	0.00353579	0.15013	0.305346	-0.245663	-0.0936977	0.0715747	-0.121746	-0.0592735	0.914656	-0.2811	0.0189002	0.328347	0.436192	0.0273598	-0.0639752	-0.00866386	-0.0665922	0.00978383	-0.0395187	0.0389606	-0.0837084	0.0654948	0.00730192	0.0347603	0.0757668	0.0166206
Cre03.g182551	PCY1	Plastocyanin OS=Chlamydomonas reinhardtii OX=3055 GN=PCY1 PE=3 SV=1	0.038222	-0.228907	-0.00306833	0.0201225	0.614144	-0.253676	-0.353017	-0.306081	0.134881	-0.0268037	-0.258085	-0.0496506	0.00306833	0.665145	-0.465718	0.165942	3.03913	0.413268	-0.432734	-0.551897	-0.0425274	0.284181	0.443101	-0.110051	0.0896433	0.00729053	-0.460033	-0.336511	-0.766888	2.69589	-0.670023	0.0834222	0.292458	-0.23898	0.0787808	-0.392804	-0.0801359	0.543438	0.197954	0.264801	0.314831	-0.437678	-4.13049	-0.273047	0.286384	0.0174516	0.0270592
Cre02.g106400	PDAT1	Phospholipid:diacylglycerol transferase OS=Chlamydomonas reinhardtii OX=3055 GN=PDAT1 PE=2 SV=1	NaN	0.123525	NaN	NaN	NaN	NaN	NaN	-0.282014	-0.642925	NaN	NaN	NaN	NaN	NaN	0.229695	0.568785	-1.22365	NaN	-0.0769848	NaN	NaN	NaN	0.0361305	NaN	NaN	NaN	1.37559	0.0277519	0.150181	-0.295406	NaN	NaN	NaN	0.376727	0.494996	0.078477	NaN	NaN	NaN	NaN	-0.119323	-0.0270443	NaN	NaN	NaN	NaN	-0.0204342
Cre01.g039750	PDF1B	Peptide deformylase OS=Chlamydomonas reinhardtii OX=3055 GN=PDF1B PE=3 SV=1	NaN	NaN	NaN	NaN	NaN	-0.326965	-0.102967	NaN	NaN	NaN	NaN	-0.0584377	NaN	NaN	NaN	NaN	NaN	NaN	-0.133551	NaN	NaN	NaN	-0.0104012	NaN	-0.193171	NaN	NaN	NaN	NaN	0.493481	NaN	0.634427	-0.0764577	NaN	NaN	-0.442352	NaN	NaN	NaN	NaN	NaN	NaN	NaN	NaN	NaN	0.254141	NaN
Cre16.g677026	PDH1a|PDH1b	Pyruvate dehydrogenase E1 component subunit beta OS=Chlamydomonas reinhardtii OX=3055 GN=PDH1a|PDH1b PE=4 SV=1	0.0880288	0.134029	-0.0776453	0.0127509	-0.0840204	-0.0678498	-0.185743	-0.00664348	-0.0635146	-0.0164986	0.0631965	-0.155931	-0.123913	-0.0221005	-0.137209	-0.088327	0.0357443	0.0423123	-0.0431246	-0.179711	-0.217347	-0.00899343	-0.0745224	-0.251591	0.0589849	-0.125154	0.399305	-0.0742747	-0.0870407	-0.144684	0.0336317	-0.164733	-0.0172305	0.473237	0.469253	0.108134	-0.126371	-0.107402	-0.0446341	0.132423	-0.129774	-0.0371465	0.275345	0.00899343	-0.0155179	-0.136045	-0.12419
Cre01.g033550	PDI	Protein disulfide-isomerase OS=Chlamydomonas reinhardtii OX=3055 GN=PDI PE=2 SV=1	0.169673	0.00511763	0.0343283	-0.0163273	-0.139522	-0.0519011	0.0344571	-0.149036	-0.519902	-0.191769	0.00872257	-0.043388	-0.0343283	0.0651831	0.0805362	-0.00511763	0.791222	-0.12564	-0.0478898	-0.0529817	-0.0229293	-0.0119196	0.0925876	-0.0436431	0.00692467	-0.0305009	1.17694	0.0472619	0.421433	1.11588	0.0315479	-0.053817	-0.148402	1.66538	-0.277953	-0.0601211	0.0711872	-0.0985892	-0.162856	-0.0091105	-0.127866	-0.111054	-0.27431	0.147766	-0.0453161	-0.0534248	0.0306225
Cre01.g033550	PDI2	Protein disulfide isomerase OS=Chlamydomonas reinhardtii OX=3055 GN=PDI2 PE=3 SV=1	0.507735	0.545975	-0.0653725	-0.150479	0.142315	-0.111482	0.00136238	-0.394139	-0.559743	-0.363874	0.014476	0.25341	0.000748207	0.228054	0.00431049	0.039814	0.228792	0.0231562	-0.0636891	-0.151548	0.253425	0.151153	-0.151668	-0.127946	0.0962869	-0.0180841	0.5871	0.0504545	0.264976	0.119287	0.0138682	-0.2214	-0.139921	0.685937	-0.142762	-0.343033	-0.250152	-0.3939	-0.0970948	0.293643	0.021723	0.0682096	-0.416502	-0.10994	-0.058799	-0.000109753	0.0135574
Cre16.g692751	PDI3	Protein disulfide isomerase OS=Chlamydomonas reinhardtii OX=3055 GN=PDI3 PE=4 SV=1	0.0814131	-0.119261	-0.265737	-0.12729	0.0830126	-0.503135	0.0255183	-0.252658	-0.496822	-0.162634	-0.107191	-0.156285	-0.0603423	0.330292	-0.00650876	0.341358	NaN	0.166605	-0.283393	-0.268643	0.0867995	NaN	-0.0832791	0.0721009	0.169322	NaN	0.142666	-0.231864	NaN	NaN	-0.493035	-0.0591098	-0.0741522	0.638463	NaN	NaN	-0.51024	NaN	0.24853	NaN	-0.0183281	0.242813	-1.27693	NaN	0.0402966	-0.154586	-0.041587
Cre07.g328150	PDI4	Protein disulfide isomerase OS=Chlamydomonas reinhardtii OX=3055 GN=PDI4 PE=3 SV=1	0.0518986	-0.170601	-0.314337	0.106153	0.0672602	-0.0294268	-0.0120203	-0.182498	-0.503216	0.0362758	0.255485	-0.00389336	-0.0507007	0.0349283	-0.0656265	0.21653	0.698109	0.762385	-0.0107044	-0.0187821	-0.159731	0.00491011	-0.132976	-0.563736	0.284032	0.0521224	0.224476	-0.0991256	0.423228	0.114961	0.140577	-0.102222	-0.0911297	1.04984	-0.549746	-0.145757	0.334538	0.186356	-0.392267	-0.0839912	0.272842	0.373963	-0.168259	-0.0565892	-0.0437089	-0.286068	-0.0437252
Cre02.g104350	PDI5	Protein disulfide isomerase OS=Chlamydomonas reinhardtii OX=3055 GN=PDI5 PE=4 SV=1	NaN	NaN	NaN	NaN	NaN	NaN	NaN	NaN	NaN	NaN	-0.273733	NaN	NaN	NaN	NaN	NaN	NaN	NaN	NaN	NaN	NaN	NaN	NaN	NaN	NaN	NaN	NaN	NaN	NaN	NaN	NaN	NaN	NaN	NaN	NaN	NaN	NaN	NaN	NaN	NaN	NaN	NaN	NaN	NaN	0.182602	NaN	NaN
Cre06.g252300	PDK1	PDK1p OS=Chlamydomonas reinhardtii OX=3055 GN=PDK1 PE=4 SV=1	NaN	NaN	NaN	0.462958	NaN	NaN	NaN	NaN	NaN	NaN	NaN	NaN	NaN	0.125141	NaN	NaN	NaN	NaN	NaN	NaN	NaN	NaN	NaN	NaN	NaN	NaN	NaN	NaN	NaN	NaN	NaN	NaN	0.0128635	NaN	NaN	NaN	NaN	NaN	NaN	NaN	NaN	NaN	NaN	NaN	NaN	NaN	NaN
Cre05.g241750	PDK3	Mitochondrial pyruvate dehydrogenase kinase OS=Chlamydomonas reinhardtii OX=3055 GN=PDK3 PE=4 SV=1	0.00697856	-0.0604189	NaN	NaN	NaN	NaN	-0.00524694	0.000411261	-0.00188237	0.0863974	0.227276	-0.262865	NaN	NaN	0.0318675	0.0922754	NaN	NaN	-0.191861	-0.00697856	NaN	NaN	0.0795058	NaN	0.0434277	0.0641116	0.222349	0.053061	NaN	0.7933	NaN	NaN	-0.100438	-0.136288	NaN	-0.5371	NaN	NaN	NaN	NaN	-0.0207751	-0.0959957	NaN	NaN	-0.0486604	-0.260679	0.0577231
Cre12.g509650	PDS	Chloroplast phytoene desaturase OS=Chlamydomonas reinhardtii OX=3055 GN=PDS PE=2 SV=1	0.170097	0.203659	0.0133251	-0.0163181	-0.0133251	0.302041	0.0115887	0.0864069	0.288502	-0.175521	0.145074	0.205151	0.23731	0.128975	-0.125635	-0.297499	0.0354767	0.136081	-0.150388	0.046231	0.0284013	0.261623	0.193049	0.290422	-0.0989554	0.0762714	-0.521159	-0.0864069	0.566545	-0.690289	-0.0284013	0.161548	0.136081	-0.333036	-0.459015	-0.0998875	0.0844214	0.072313	-0.0328486	-0.186589	-0.00279056	-0.143633	0.800855	0.218722	0.0796962	0.224398	0.0186876
Cre11.g467689	PETC	Cytochrome b6-f complex iron-sulfur subunit OS=Chlamydomonas reinhardtii OX=3055 GN=PETC PE=4 SV=1	-0.041158	-0.0244065	-0.84109	0.0515985	-0.2026	-0.141108	0.0877055	-0.315793	-0.179785	-0.236251	0.11668	0.381004	0.14182	0.261996	-0.0298368	0.0332335	0.757231	0.291876	-1.89061	-1.57892	-1.75524	-1.05164	-1.82055	-1.71682	-2.41149	-1.56495	0.194968	-0.0191693	-0.0297356	-0.301295	-0.980318	-0.360782	0.210558	0.118962	0.131927	0.674258	-0.27862	0.0217661	0.193141	0.235006	-0.358218	-0.148784	0.73555	0.322138	-0.351049	-0.935697	-0.217165
Cre14.g626700	PETF	Ferredoxin OS=Chlamydomonas reinhardtii OX=3055 GN=PETF PE=3 SV=1	NaN	NaN	NaN	0.186612	NaN	-1.02396	NaN	NaN	NaN	NaN	NaN	NaN	NaN	0.511172	NaN	NaN	NaN	0.392036	NaN	NaN	NaN	NaN	NaN	NaN	NaN	NaN	NaN	NaN	NaN	NaN	NaN	0.811289	NaN	NaN	NaN	NaN	NaN	NaN	NaN	NaN	NaN	NaN	-4.06244	NaN	NaN	NaN	NaN
Cre12.g546150	PETM	Cytochrome b6f complex PetM subunit OS=Chlamydomonas reinhardtii OX=3055 GN=PETM PE=3 SV=1	0.0877531	-0.312787	-0.815987	-0.203836	0.0768798	0.0190045	0.468795	0.00934194	NaN	0.164968	0.328683	NaN	-0.0768798	0.205296	NaN	-0.21815	-0.0160781	NaN	-0.639765	-1.24334	NaN	NaN	-1.09435	NaN	NaN	NaN	-0.280017	0.055881	-0.126985	-0.198105	NaN	-0.327919	0.0398027	NaN	0.115631	0.0915659	NaN	NaN	NaN	NaN	-0.0415891	-0.113721	NaN	NaN	-0.0718953	NaN	-0.0894787
Cre12.g558900	PETO	Cytochrome b6f complex subunit V OS=Chlamydomonas reinhardtii OX=3055 GN=PETO PE=4 SV=1	-0.350731	-0.338334	-0.735729	-0.0196417	0.167674	0.0560253	0.0779436	-0.809045	-0.173122	-0.99015	0.278408	0.920999	-0.167674	0.0397563	-0.311317	0.0872619	0.413982	0.705256	-2.38995	-2.58113	-1.31926	-0.544542	-1.86298	-1.47359	-1.57459	-0.772242	0.13019	0.0406178	-0.579532	-0.108376	-0.507451	-0.568091	0.503478	-0.0286838	0.889207	-0.627373	0.0678076	0.106563	0.114661	0.0924049	-0.230726	-0.278034	1.75653	0.254905	-0.104886	-0.651899	-0.447409
Cre03.g160450	PF15	Katanin p80 WD40 repeat-containing subunit B1 homolog OS=Chlamydomonas reinhardtii OX=3055 GN=PF15 PE=3 SV=1	NaN	NaN	NaN	NaN	NaN	NaN	NaN	NaN	-0.21845	NaN	NaN	NaN	NaN	NaN	NaN	NaN	NaN	NaN	NaN	NaN	NaN	NaN	NaN	NaN	NaN	NaN	NaN	NaN	NaN	NaN	NaN	NaN	0.0244307	-0.0252491	NaN	NaN	NaN	NaN	NaN	NaN	NaN	NaN	NaN	NaN	NaN	NaN	NaN
Cre10.g465250	PF25	Radial spoke protein 11 OS=Chlamydomonas reinhardtii OX=3055 GN=PF25 PE=2 SV=1	NaN	0.0479042	NaN	NaN	NaN	NaN	0.311268	NaN	0.507759	NaN	NaN	NaN	NaN	NaN	NaN	0.45517	NaN	NaN	0.829322	NaN	NaN	NaN	0.405975	NaN	0.0564673	-0.0845425	NaN	NaN	NaN	NaN	NaN	NaN	-1.21008	-0.428802	NaN	NaN	NaN	NaN	NaN	NaN	-0.114692	NaN	NaN	NaN	NaN	0.142089	0.250681
Cre10.g434400	PF6	Flagellar central pair-associated protein OS=Chlamydomonas reinhardtii OX=3055 GN=PF6 PE=4 SV=1	-0.0190858	-0.125443	0.0958581	NaN	0.125707	0.363026	0.214893	0.16497	NaN	0.725097	NaN	NaN	-0.0792172	NaN	0.0409495	0.429676	-0.297273	NaN	-0.21679	0.262582	NaN	NaN	0.101201	NaN	NaN	NaN	-0.919911	-0.240274	-0.18836	NaN	NaN	0.00257017	-0.93185	NaN	0.415801	NaN	NaN	NaN	NaN	NaN	0.0355074	0.393847	NaN	NaN	NaN	0.436133	0.0665641
Cre06.g261650	PFD1	Prefoldin subunit 3 OS=Chlamydomonas reinhardtii OX=3055 GN=PFD1 PE=3 SV=1	-0.208294	-0.00638406	-0.145653	-0.130958	-0.0211871	NaN	0.245003	0.0424289	0.234501	0.046639	-0.150128	-0.0156227	-0.258492	0.233587	-0.186397	0.00638406	0.228404	0.0456742	0.087251	-0.125945	0.260077	-0.00434584	0.142265	0.00256238	0.214432	-0.146381	-0.729128	0.17367	-0.326737	NaN	-0.0272865	NaN	-0.25302	-0.112304	-0.403555	NaN	-0.131326	-0.294791	-0.0842553	0.0852503	-0.0819024	-0.0964069	-0.36996	-0.0295541	0.0169887	0.288129	0.0678446
Cre06.g262900	PFK1	Phosphofructokinase family protein OS=Chlamydomonas reinhardtii OX=3055 GN=PFK1 PE=4 SV=1	-0.0713195	-0.00217224	-0.035754	0.113507	-0.363663	-0.0971738	0.198811	-0.0304788	-0.17223	0.0151854	-0.0142556	-0.0209441	0.0216126	-0.0328815	0.571584	0.125919	-0.230597	-0.338269	-0.0086373	-3.71744e-05	-0.137587	-0.00561258	-0.25477	-0.232342	0.137369	0.0292804	0.324187	0.0121057	0.371406	-2.37821	0.189017	-0.0334401	-0.281167	0.15661	0.0155624	-0.00263821	-0.360297	0.0218539	-0.219928	-0.128953	-0.0302431	0.0496255	0.0663522	-0.191165	0.0142556	-0.11842	-0.0502609
Cre12.g553250	PFK2	Phosphofructokinase family protein OS=Chlamydomonas reinhardtii OX=3055 GN=PFK2 PE=4 SV=1	-0.167803	-0.173053	-0.129764	0.090983	-0.227432	-0.0853277	0.103946	-0.012829	-0.225333	-0.108702	-0.0415192	-0.0250097	-0.015702	-0.029558	0.202191	0.163437	-0.115613	-0.357685	-0.0571801	-0.138997	-0.158193	0.0928852	-0.0797502	-0.236149	0.184429	0.0534881	0.804913	0.15404	0.343119	-0.898667	0.252572	0.195765	-0.392134	0.422621	-0.00529267	0.182572	-0.175166	-0.109994	-0.049582	0.00459213	0.0199366	0.0311257	0.100395	-0.0415626	0.0494185	-0.328365	-0.200973
Cre12.g513200	PGH1	Enolase OS=Chlamydomonas reinhardtii OX=3055 GN=PGH1 PE=3 SV=1	-0.130542	-0.0214886	-0.0321859	0.0128455	-0.0259346	-0.0287955	0.0486838	0.0861603	0.115181	0.0310305	-0.128509	0.053565	0.0869624	0.0589775	0.0763276	0.149319	1.53961	-0.00854369	-0.103422	0.0133621	0.177118	0.0269301	0.109117	-0.0211117	0.0563918	0.0854206	-0.516956	-0.0688258	0.0962262	1.44866	0.102964	0.180343	0.0102365	0.0447698	-0.189309	-0.23658	0.263965	-0.0269301	-0.154355	-0.268623	-0.104081	0.0914931	-1.06393	0.0567141	0.0264211	-0.212448	-0.0119226
Cre03.g175400	PGI1	Glucose-6-phosphate isomerase OS=Chlamydomonas reinhardtii OX=3055 GN=PGI1 PE=3 SV=1	-0.0243114	0.00483647	0.00420979	-0.00199115	-0.192644	0.0159429	-0.0234843	-0.042341	-0.100675	-0.0570012	0.0581876	-0.213853	-0.0849501	-0.0717872	0.29184	-0.149277	1.53275	-0.0758699	0.160652	0.196783	-0.141619	-0.239859	-0.235632	-0.0817705	-0.0320288	-0.0690715	0.260055	0.106287	0.108679	1.89436	-0.107025	-0.0450071	0.239202	0.365448	-0.133802	0.534877	-0.155156	-0.230299	0.215254	0.0426506	0.0224389	0.182111	-1.12053	-0.108988	-0.128435	-0.263268	0.0656124
Cre11.g467770	PGK1	Phosphoglycerate kinase OS=Chlamydomonas reinhardtii OX=3055 GN=PGK1 PE=3 SV=1	-0.309819	-0.218116	-0.199303	0.013612	0.171683	0.200259	0.0313493	-0.261299	-0.895576	-0.395776	-0.000162653	-0.120926	-0.122498	-0.013612	0.34556	0.45261	1.92305	-0.0897633	-0.223043	0.00747029	-0.0816288	-0.0291972	0.0255494	0.0363663	0.136146	0.201162	0.688557	-0.259761	0.0936848	2.34201	-0.00985346	-0.0811423	0.256197	0.878666	-0.0936848	-0.00937144	0.151494	-0.12367	0.00985346	0.0165891	-0.0874913	-0.0064469	-1.45143	0.0698292	-0.195224	-0.475143	0.0894588
Cre06.g272050	PGM1a|PGM1b	Phosphoglycerate mutase OS=Chlamydomonas reinhardtii OX=3055 GN=PGM1a|PGM1b PE=4 SV=1	0.0140206	0.0768326	0.137042	0.00287084	-0.0939417	0.00409587	0.00561299	0.190569	0.415691	0.150219	-0.0286422	-0.00782441	0.0614548	0.113138	-0.0612631	-0.0205027	0.606746	0.0160991	-0.0461343	0.00353357	0.00478668	0.0696175	0.0195197	-0.0415087	-0.0287685	0.0509848	-0.0383324	0.0512453	0.0160265	0.918308	0.0241724	0.200178	0.017243	0.107999	-0.0461152	-0.072594	0.196007	0.000454357	-0.134957	-0.314356	-0.0905165	0.0212507	-0.835086	-0.000454357	0.0170718	-0.0623475	-0.0212164
Cre10.g438100	PGP2	Phosphoglycolate phosphatase OS=Chlamydomonas reinhardtii OX=3055 GN=PGP2 PE=3 SV=1	0.216518	0.10667	0.409135	-0.0335476	-0.305637	-0.255484	0.12342	0.000688144	-0.115387	-0.0272257	-0.0308345	0.0750383	-0.14355	-0.00476641	-0.427666	0.0341641	1.36277	0.0788087	0.255926	0.137457	-0.94351	-1.26464	-0.202355	-0.26684	-0.0261107	-0.0162759	0.951268	-0.000688144	0.677377	1.1745	0.204601	-0.0701909	0.0414368	0.622201	-0.229775	-0.23407	-0.117193	-0.00186271	-0.173018	0.00186271	-0.21315	-0.349976	-0.277912	0.0480694	-0.09411	-0.0705828	-0.187907
Cre02.g088000	PHB1	Prohibitin OS=Chlamydomonas reinhardtii OX=3055 GN=PHB1 PE=4 SV=1	-0.0302483	-0.0833788	-0.0163139	-0.17094	-0.177051	-0.107256	-0.0353038	-0.0677628	-0.0917554	-0.271377	0.0107787	-0.0321758	-0.256398	2.4589e-05	-0.00860441	0.0168748	-0.286763	-0.0876679	0.0798859	0.0283416	-0.259365	-0.291823	-0.0985886	-0.134075	0.044113	0.150676	0.622244	0.0229682	-0.1825	-0.256087	0.0839359	-0.202807	-0.0881468	0.388529	0.424616	0.132588	-0.073137	-0.133091	-0.0108967	-0.115894	-0.0320069	-0.0569505	0.669769	0.2093	-0.0148176	-0.0716485	-0.0898798
Cre12.g519350	PHB2	Prohibitin OS=Chlamydomonas reinhardtii OX=3055 GN=PHB2 PE=4 SV=1	0.0308301	-0.0516975	-0.0831402	-0.0759182	-0.189496	-0.0445314	-0.0738578	-0.0792679	-0.028313	-0.0860078	0.108676	-0.0690657	-0.179273	-0.0139148	-0.0762059	-0.0959838	-0.260378	-0.0481287	-0.00409943	0.0178909	-0.204383	-0.22421	-0.0750227	0.0146855	0.022518	0.157356	0.182205	0.0457716	-0.0542453	-0.118112	0.0057001	-0.0829555	0.018316	0.362837	0.434041	0.0728297	-0.0768442	-0.0265833	-0.00189926	0.0043636	-0.0817535	0.0257283	0.670214	0.223128	-0.0568222	-0.0255536	-0.0336046
Cre06.g278162	PHC3	Cell wall protein pherophorin-C3 OS=Chlamydomonas reinhardtii OX=3055 GN=PHC3 PE=2 SV=1	0.0309294	-0.136372	-0.196501	0.137601	-0.196121	0.957896	-0.370545	-0.35402	-0.457705	-0.358273	-0.177855	-0.689011	0.265189	0.0124333	0.0817707	0.851242	0.125788	0.577905	-0.221063	-0.0309294	-0.452018	0.0106935	-0.0843222	0.289303	0.271065	0.443556	-0.0148059	0.202256	0.0756743	-0.710852	-0.670945	-0.704043	0.563581	0.556836	0.000856997	0.244353	0.307313	-1.36019	0.845515	0.256599	0.0356304	-0.641492	0.314543	0.608711	0.630174	0.0702967	0.0579687
Cre12.g549000	PHC4	Cell wall protein pherophorin-C4 OS=Chlamydomonas reinhardtii OX=3055 GN=PHC4 PE=4 SV=1	-0.0591999	0.159623	-0.179176	-0.349525	-0.0158764	0.666904	0.0657996	-0.22987	0.764824	0.173545	0.324462	-0.162642	0.159827	0.0426405	-0.0592908	0.620465	-0.0267206	0.22149	0.00626573	0.151062	-0.0948802	0.189676	0.20463	0.250706	0.29768	0.0924007	-1.46451	0.0020272	0.338545	-0.422495	-0.179401	-0.168123	0.0493805	-0.682099	0.0267206	0.160573	0.0658789	-0.554241	0.0457787	0.0710452	-0.111176	-0.19464	-0.192729	0.49143	0.544763	0.286403	-0.153573
Cre07.g336950	PHOA	Alpha-1,4 glucan phosphorylase OS=Chlamydomonas reinhardtii OX=3055 GN=PHOA PE=2 SV=1	-0.162198	-0.101972	-0.0999459	0.15674	-0.15478	-0.0854351	-0.0416885	-0.0175637	-0.651043	-0.220704	0.0136538	-0.33422	0.0789906	0.0995556	0.739048	-0.043566	0.828887	-0.310134	0.0349129	0.279201	-0.0834275	-0.0690081	-0.270926	-0.105609	0.0624666	-0.0995382	0.565953	-0.00662396	0.203006	0.802906	-0.207327	0.0678905	0.703428	0.959774	-0.31972	-0.22666	-0.0097229	-0.100036	0.0211126	0.101785	0.0254378	0.00662396	-0.403677	-0.169245	0.084826	0.00413535	0.0218023
Cre12.g552200	PHOB	Alpha-1,4 glucan phosphorylase OS=Chlamydomonas reinhardtii OX=3055 GN=PHOB PE=3 SV=1	-0.237149	-0.0174568	-0.0952565	0.0871672	-0.0858608	-0.00829121	0.159485	0.0476295	0.075396	0.103546	0.0874572	0.164885	0.107024	0.0346025	0.0220972	0.0080876	0.439782	-0.425622	-0.023971	-0.00554335	0.099151	0.0328851	-0.286878	-0.257463	0.101141	0.18836	0.263375	-0.0117732	0.0758019	0.867615	0.104761	0.187858	-0.568387	-0.166218	-0.658494	-0.494174	-0.0565935	0.00787577	-0.0128805	-0.0679207	-0.0431813	-0.0721462	-0.606991	-0.00787577	0.00505394	-0.187436	-0.0282287
Cre12.g533000	PHR2	Class II DNA photolyase OS=Chlamydomonas reinhardtii OX=3055 GN=PHR2 PE=4 SV=1	NaN	-0.0993529	NaN	NaN	NaN	NaN	NaN	NaN	2.26943	NaN	0.0143015	NaN	NaN	NaN	-0.219391	0.162578	NaN	NaN	NaN	NaN	NaN	NaN	NaN	NaN	NaN	NaN	NaN	NaN	NaN	NaN	NaN	NaN	NaN	0.0936914	NaN	NaN	NaN	NaN	NaN	NaN	0.169195	NaN	NaN	NaN	-0.0143015	NaN	NaN
Cre16.g671900	PIN4	Peptidyl-prolyl cis-trans isomerase OS=Chlamydomonas reinhardtii OX=3055 GN=PIN4 PE=4 SV=1	-0.0109136	-0.0685925	NaN	NaN	NaN	NaN	NaN	NaN	NaN	NaN	-0.741342	-0.290238	NaN	NaN	0.125609	-0.372838	NaN	NaN	NaN	0.0109136	NaN	NaN	NaN	NaN	0.148483	-0.151697	-0.539556	NaN	NaN	NaN	NaN	NaN	0.136392	NaN	NaN	NaN	NaN	NaN	NaN	NaN	0.361722	NaN	NaN	NaN	-0.0368449	-0.549786	NaN
Cre03.g189300	PLAP10	Plastid lipid associated protein OS=Chlamydomonas reinhardtii OX=3055 GN=PLAP10 PE=4 SV=1	-0.219937	-0.0532746	0.0334168	0.32118	-0.257781	0.0430894	0.39039	0.322225	-0.157475	-0.109944	-0.00652397	0.0327775	-0.121269	-0.0439603	0.0989178	-0.0438137	1.26053	-0.237878	0.0335067	-0.031728	0.217319	-0.104724	-0.616686	-0.450042	0.0745575	0.00687901	-0.0510551	-0.0568904	-0.276106	1.64118	0.476426	0.111731	-0.288924	-0.0616383	0.144642	0.107749	-0.0655908	-0.00364376	-0.31755	0.00364376	0.0638136	0.600303	-1.77355	-0.0364207	0.00652397	-0.176114	0.0381023
Cre14.g618050	PLAP3	Plastid lipid associated protein OS=Chlamydomonas reinhardtii OX=3055 GN=PLAP3 PE=4 SV=1	0.0707174	-0.134596	NaN	-0.145823	NaN	NaN	-0.142708	-0.153315	-0.11032	NaN	0.127253	NaN	NaN	-0.0280199	-0.0163386	0.319269	-0.25144	-0.13111	NaN	-0.000710152	-0.0426453	NaN	NaN	-0.272991	0.0703525	-0.0370845	0.273282	-0.00806854	-0.198621	-0.350257	-0.144313	NaN	0.446462	0.171061	0.239382	0.0199716	-0.386371	NaN	-0.08128	NaN	0.106528	0.00290756	0.335839	NaN	0.0294472	-0.0497607	NaN
Cre10.g459200	PMA2	Plasma membrane ATPase OS=Chlamydomonas reinhardtii OX=3055 GN=PMA2 PE=2 SV=1	0.557232	0.48346	0.441033	-0.0105295	0.0052151	0.0873542	-0.092786	0.0207497	0.483874	-0.0776906	-0.0631788	-0.540527	0.195553	-0.20988	-0.458417	-0.0333472	-0.35582	-0.0825771	-0.209443	-0.109027	-0.469295	-0.265475	0.0363049	0.115019	-0.439208	-0.29597	0.00409555	-0.154327	0.38535	-0.286156	-0.110138	-0.355924	0.391642	-0.2038	-0.0298093	0.155686	-0.0700773	-0.380799	0.551037	0.442344	-0.0499245	0.174283	0.63539	-0.0246363	-0.24381	0.0349504	-0.147478
Cre03.g164600	PMH1	Plasma membrane ATPase OS=Chlamydomonas reinhardtii OX=3055 GN=PMH1 PE=3 SV=1	-0.582893	-0.193319	-0.0401004	-0.0730654	0.248861	0.225768	0.367695	0.466111	0.679678	0.721709	-0.303954	0.203928	0.188051	-0.234537	0.286834	0.306278	-0.398455	-0.513167	0.209894	0.267644	0.325734	-0.0245684	0.116748	-0.135772	0.0902745	-0.146609	-1.60912	0.0432375	-0.0312692	-0.0909171	-0.20858	0.291947	-1.13401	-0.879518	0.0162587	0.0303234	0.383607	0.135868	-0.0634011	-0.543524	0.133487	0.723517	-0.566114	-0.128488	0.243956	0.120771	0.0193534
Cre17.g705400	POA1	Proteasome subunit alpha type OS=Chlamydomonas reinhardtii OX=3055 GN=POA1 PE=3 SV=1	0.161623	0.0230152	-0.0272469	-0.0298768	-0.028783	-0.122265	-0.165903	-0.000272819	-0.0990346	-0.029633	-0.0993154	-0.000910714	-0.15983	0.0375216	-0.0520335	-0.124318	0.521184	-0.0632273	0.0832282	0.0212025	-0.306572	-0.0177682	0.00404647	0.047553	-0.0548241	-0.318644	0.575761	0.00401688	-0.235404	0.124664	0.0823583	0.100112	-0.0779118	0.317244	0.103818	-0.213946	0.0410402	-0.0336176	-0.0585457	-0.0930632	-0.00856699	-0.433557	0.115006	0.0177682	-0.033114	0.123907	-0.0859451
Cre08.g373250	POA2	Proteasome subunit alpha type OS=Chlamydomonas reinhardtii OX=3055 GN=POA2 PE=3 SV=1	0.154171	0.00195663	0.0349344	-0.207125	-0.233337	-0.080077	-0.169893	0.0816473	-0.0505352	-0.00637704	-0.0641865	0.0501113	-0.139256	0.0172646	0.0493413	-0.0723061	0.263825	-0.0173646	0.0826156	0.11113	-0.265108	-0.104788	0.0194912	0.00317396	0.0291187	-0.179886	0.304674	0.207502	-0.0645806	0.123324	0.0346511	-0.0200932	-0.200981	0.36345	0.01877	-0.0817377	-0.0925085	-0.0349598	-0.0584998	0.0292999	0.163431	-0.0505741	0.402801	0.0923611	0.097082	0.0644908	-0.0649011
Cre10.g418100	POA3	Proteasome subunit alpha type OS=Chlamydomonas reinhardtii OX=3055 GN=POA3 PE=3 SV=1	0.00461734	0.0178992	0.0388967	-0.0915902	0.0314737	-0.139802	-0.0896681	-0.150085	0.0048462	-0.0410301	-0.0625891	-0.0768156	-0.300018	-0.0809899	0.142279	0.0335701	0.428623	0.128356	0.0691333	0.0268837	-0.113349	-0.0917156	0.0297699	-0.0752802	-0.139175	-0.215562	0.508191	0.00394915	-0.12735	0.161026	0.00954583	0.0715199	0.186951	0.100429	0.052183	0.00365741	0.0282529	-0.0208642	-0.00954583	0.0291082	-0.0950848	0.0512168	0.00279633	-0.0443317	-0.008147	0.119383	-0.0470721
Cre01.g030850	POA4	Proteasome subunit alpha type OS=Chlamydomonas reinhardtii OX=3055 GN=POA4 PE=3 SV=1	0.212466	0.276679	0.0743573	-0.123904	-0.196905	0.0428028	-0.0862049	-0.071109	-0.148216	-0.00153082	-0.0851953	-0.0296314	-0.184877	-0.00565911	0.024406	-0.200844	0.36021	-0.0425894	0.0718139	-0.0782682	-0.148156	-0.163038	0.00149392	-0.0416265	0.0259731	-0.101788	0.370502	0.0490411	0.00251994	0.0329516	0.0388357	-0.118094	0.152494	0.0756021	-0.00251994	-0.00935045	0.00135573	-0.0160686	-0.0906152	0.0160686	-0.0501703	-0.053294	0.185214	0.0753348	-0.0595724	0.107878	0.000728505
Cre17.g724350	POA5	Proteasome subunit alpha type OS=Chlamydomonas reinhardtii OX=3055 GN=POA5 PE=3 SV=1	0.169798	0.0600015	0.0847336	-0.0717919	-0.099716	-0.163765	-0.0163195	-0.0955	0.0386933	0.0614197	-0.0115962	0.0270224	0.0205261	-0.0248078	-0.10752	-0.0473281	0.510924	0.0649939	0.118786	-0.0764961	-0.00774908	0.071164	0.0370511	-0.0500409	0.0400044	-0.0331059	0.183069	0.0679553	-0.0169582	0.0538462	-0.113615	-0.010218	-0.00369185	0.0382696	0.0169582	-0.00547936	0.099291	0.0682264	0.00774908	-0.0515957	-0.0324433	0.10577	-0.0214116	-0.0458337	-0.0573224	0.061702	0.0601361
Cre14.g619550	POA7	Proteasome endopeptidase complex OS=Chlamydomonas reinhardtii OX=3055 GN=POA7 PE=3 SV=1	0.222821	0.0873793	0.0876395	-0.0518851	-0.101156	-0.201804	-0.273549	0.0529955	-0.149382	0.0113654	-0.125459	-0.261689	-0.0921437	0.0117181	-0.0419097	-0.10418	0.330026	0.00134655	0.0258236	0.0111118	-0.0617243	0.196916	-0.122622	-0.0792502	-0.141066	-0.007869	0.245356	0.0421222	-0.0692675	-0.00918293	-0.0096187	-0.105323	0.0104927	0.173737	-0.12006	-0.0355115	0.0631478	0.0377715	-0.0594034	-0.0414336	0.0141143	-0.0876528	0.0290215	-0.187922	-0.108339	0.201696	0.0331867
Cre07.g356400	POC7	Centriole proteome protein OS=Chlamydomonas reinhardtii OX=3055 GN=POC7 PE=4 SV=1	-0.104239	-0.319595	-0.247823	0.335908	0.0291788	-0.10271	0.0491129	0.0759265	0.0862245	0.163285	0.159024	0.087013	0.221542	0.243347	-0.132226	0.117817	NaN	-0.011592	-0.191332	0.0162712	0.344328	0.368882	0.0361914	0.0132827	0.23191	0.0763752	-1.09045	-0.0677852	NaN	1.24882	0.0259514	0.36789	0.393516	0.844398	NaN	-0.29129	0.228553	-0.013939	-0.159915	-0.287752	0.174374	-0.0261243	-0.834395	0.0506599	0.325672	-0.107659	0.0632948
Cre01.g015350	POR	NADPH-protochlorophyllide oxidoreductase OS=Chlamydomonas reinhardtii OX=3055 GN=POR PE=3 SV=1	0.139657	0.74266	0.157706	0.0611024	-0.00948224	0.0953935	-0.0376231	-0.105618	0.00113316	-0.479266	0.304586	-0.153365	0.41717	0.278023	0.776295	0.0683121	-0.149523	0.0604603	-0.136149	0.0162136	-0.0397188	-0.0475778	-0.127833	0.421489	-0.0461833	0.302501	1.40742	0.487703	-0.0941269	-0.309193	-0.156564	-0.30773	0.52409	0.313301	-0.729195	0.380408	-0.00579854	-0.252109	0.36986	0.338903	0.00128023	0.0140422	0.454784	0.0897139	-0.23279	-0.193319	0.0422016
Cre06.g292550	PP1A	Serine/threonine-protein phosphatase OS=Chlamydomonas reinhardtii OX=3055 GN=PP1A PE=3 SV=1	-0.0462132	0.0357132	-0.0475547	0.356379	0.136626	0.202108	-0.0909459	0.255134	0.914231	0.639185	0.112302	0.082384	0.2648	0.165019	-0.115468	0.106212	0.37134	-0.160891	0.0242655	0.113983	0.0434022	-0.0273752	0.204204	-0.0575152	-0.138119	-0.0741708	-0.730509	-0.154031	0.0114205	0.45214	-0.0368474	-0.0648888	-0.201936	-0.102066	-0.0238881	0.0498777	0.569759	0.0473165	0.532706	-0.291456	-0.0155757	0.0722713	-0.451787	0.0373455	0.228235	0.119761	-0.466037
Cre01.g055420	PP2A1	Serine/threonine-protein phosphatase 2A 55 kDa regulatory subunit B OS=Chlamydomonas reinhardtii OX=3055 GN=PP2A1 PE=3 SV=1	0.0247952	0.1292	0.103407	-0.0410299	-0.0481312	0.120078	-0.0834134	-0.142261	0.0277177	-0.433342	0.186991	0.187643	0.164803	0.0214261	-0.0655349	-0.0126903	-0.0169475	-0.264979	-0.260688	-0.180393	-0.00179412	-0.00428884	0.074348	-0.0102665	-0.0549597	-0.136507	-0.51982	-0.00604279	-1.30145	0.425173	0.00179412	-0.054674	-0.026774	-0.519312	-0.0826359	-0.304368	0.187203	0.149301	-0.185328	-0.0988159	-0.0830538	0.16311	-0.320575	0.0170888	0.107385	0.184602	0.120079
Cre13.g567800	PP2A2	Serine/threonine protein phosphatase 2A regulatory subunit OS=Chlamydomonas reinhardtii OX=3055 GN=PP2A2 PE=3 SV=1	-0.290517	-0.194152	-0.0133352	0.0713504	-0.154057	0.00753885	-0.170407	-0.0169211	0.178298	-0.0175804	0.155511	0.173547	0.0485299	-0.00499376	-0.0765947	-0.164974	0.0585701	-0.264943	0.0366227	0.139264	-0.0991155	-0.00261109	-0.0637772	0.0598553	0.00519065	-0.109475	-1.06208	-0.17542	0.11239	0.300206	0.0342098	0.0274674	-0.166249	-0.156061	-0.225619	0.0813827	0.166426	0.000966393	0.111989	-0.000966393	-0.0576011	0.153858	0.138201	0.207813	0.085519	0.221244	0.0129003
Cre01.g030200	PP2C4	Protein phosphatase 2C-like protein OS=Chlamydomonas reinhardtii OX=3055 GN=PP2C4 PE=4 SV=1	1.04493	1.15781	NaN	0.0679843	NaN	NaN	0.339489	0.420541	0.503374	0.129946	0.188164	-0.0419427	NaN	0.236926	-0.290701	-0.255096	0.452552	NaN	0.441629	0.224899	0.0807969	0.524231	-0.117691	-0.261229	NaN	0.140891	-1.20896	-0.209441	-0.339174	1.03838	-0.1216	NaN	-0.0212701	0.129184	-0.0144728	0.00937276	0.209642	0.479426	-0.0307108	-0.193116	0.0161846	-0.0501694	NaN	-0.144161	0.216054	-0.0154515	-0.131596
Cre06.g308350	PPA1	Serine/threonine-protein phosphatase OS=Chlamydomonas reinhardtii OX=3055 GN=PPA1 PE=3 SV=1	NaN	0.0982797	0.035459	0.177801	-0.0564299	0.00506512	0.0278308	NaN	-0.412591	0.174912	-0.18126	0.0875926	0.198101	-0.00229729	-0.132494	-0.179051	0.639827	-0.160438	NaN	NaN	-0.208119	-0.000936169	NaN	-0.177457	-0.0601197	-0.0592786	-0.0833047	NaN	-0.089533	NaN	-0.141472	-0.0998036	-0.0133127	-0.189056	0.109259	NaN	-0.0132858	-0.0809224	0.0894353	-0.0797724	0.00259209	NaN	-0.143185	0.046765	0.0491975	NaN	NaN
Cre12.g554800	PRK1	Phosphoribulokinase OS=Chlamydomonas reinhardtii OX=3055 GN=PRK1 PE=3 SV=1	-0.537451	-0.749674	-0.282999	-0.0434123	0.154322	0.154087	-0.145005	-0.347295	-0.350704	-0.480058	-0.30764	-0.183585	0.0182568	0.057328	0.361438	0.00117447	0.137395	-0.179859	0.0819126	0.166474	-0.129243	0.0528726	-0.155442	-0.0187505	-0.00199359	0.00666933	-0.495123	0.0302706	-0.199285	0.315085	-0.21761	-0.256185	0.100483	-0.293899	-0.161033	0.0774285	-0.145079	-0.467189	0.2571	0.12331	0.0801578	-0.395875	0.297765	0.0245988	0.0524207	0.0188772	-0.143869
Cre12.g558100	PRMT2	Protein arginine N-methyltransferase OS=Chlamydomonas reinhardtii OX=3055 GN=PRMT2 PE=3 SV=1	-0.0308211	-0.0903164	0.0345397	-0.0445358	-0.0794874	-0.16511	-0.294935	-0.0195791	0.00552127	-0.203936	0.0148823	-0.00859877	-0.00339532	-0.068252	0.251887	-0.158978	1.48754	-0.293538	0.569773	0.319285	-0.0804396	-0.27339	-0.0589375	-0.165381	-0.026014	0.00659783	0.103163	0.0451286	0.0651188	1.58017	-0.0176834	-0.168638	-0.302891	-0.0498432	-0.065715	0.0350236	-0.311212	0.0255714	-0.0319299	0.213108	0.0903164	-0.122641	-1.40543	-0.104671	0.064212	0.261216	-0.0150439
Cre10.g427250	PRO1	Profilin OS=Chlamydomonas reinhardtii OX=3055 GN=PRO1 PE=3 SV=1	-0.0869207	-0.0181248	0.0729109	0.439865	0.156493	-0.226775	NaN	-0.084848	-0.101721	0.165276	-0.163915	NaN	-0.11503	0.0439821	5.59933e-05	0.32196	NaN	0.130705	0.173662	0.0668393	-0.076693	-0.109208	-0.120752	NaN	-0.000902253	0.0271926	0.562125	-0.188585	NaN	2.39544	0.218058	-0.0136326	-0.00785174	0.291977	NaN	0.00228418	-0.140415	-0.07128	0.0362977	-0.3012	-0.0714674	0.369575	-2.01017	0.0178402	-0.0133416	-0.366441	0.059366
Cre02.g073650	PRP19	Spliceosome component, nuclear pre-mRNA splicing factor OS=Chlamydomonas reinhardtii OX=3055 GN=PRP19 PE=4 SV=1	-0.204281	-0.278251	-0.231438	0.0487988	-0.054285	0.149429	0.123202	0.129733	0.274954	0.172647	-0.232283	0.117899	0.240109	-0.154271	0.207115	0.0219235	-0.598028	-0.0728001	0.115018	0.0957046	-0.303857	-0.195721	0.00191336	-0.0341721	-0.133605	0.0231031	0.0477298	-0.0798896	0.308729	-0.177673	-0.0601563	-0.318258	-0.101263	-0.0392619	0.122071	0.330005	0.0858348	0.044784	-0.0505953	-0.0429429	0.0442103	0.213708	0.275552	-0.0170946	-0.0426949	0.109599	-0.0954656
Cre01.g052100	PRPL1	Ribosomal protein OS=Chlamydomonas reinhardtii OX=3055 GN=PRPL1 PE=3 SV=1	-0.00535219	0.188236	0.29857	-0.0454476	0.126564	0.114815	0.0531522	0.267833	0.302437	0.0993993	-0.00865191	-0.0584993	0.0304232	0.193205	-0.245203	-0.279215	0.0403956	0.00461575	-0.141085	0.135414	0.385421	0.147284	0.184233	0.205664	0.0023342	0.0061854	-0.532645	-0.0391919	-0.079251	-0.0488467	0.381794	0.458843	0.499982	0.00517397	-0.0403956	0.107084	0.318849	0.0901158	-0.0139279	-0.0901158	0.0815217	0.357045	-0.93737	-1.14357	-0.0652625	0.105016	0.215086
Cre06.g272850	PRPL10	Plastid ribosomal protein L10 OS=Chlamydomonas reinhardtii OX=3055 GN=PRPL10 PE=4 SV=1	-0.0181085	0.178397	0.332392	-0.113976	0.021229	0.211524	0.128493	0.117245	0.383221	0.0732555	-0.00204793	-0.0594465	0.111156	0.0562274	-0.533065	-0.402988	-0.00877601	-0.00784577	-0.203398	0.00693756	0.227152	0.134648	0.166894	0.281383	-0.0330809	-0.0786704	-0.918726	0.0251581	-0.0750918	-0.0399033	0.341341	0.549734	0.398215	-0.300386	0.0326572	0.194003	0.336555	-0.289517	0.0623536	-0.0057396	0.208754	0.176181	-0.636286	-0.745957	0.00204793	0.0657843	0.0360475
Cre10.g423650	PRPL11	Plastid ribosomal protein L11 OS=Chlamydomonas reinhardtii OX=3055 GN=PRPL11 PE=3 SV=1	-0.00759992	0.157996	0.203884	-0.0329758	0.297471	0.138436	0.173746	0.251128	0.348053	0.153033	-0.116023	-0.0362208	0.0164259	0.244929	-0.474619	-0.202095	-0.0909687	0.0903861	-0.159712	0.274508	0.458094	0.193829	0.172826	0.279509	-0.215594	0.0614895	-0.893862	-0.0535726	-0.284899	-0.137317	0.315314	0.341563	0.480977	-0.247988	-0.00862358	0.026343	0.401624	0.103676	0.0732085	-0.189147	0.325092	0.260558	-0.840321	-1.07472	0.0290052	-0.0058797	0.0360061
Cre06.g264350	PRPL13	Plastid ribosomal protein L13 OS=Chlamydomonas reinhardtii OX=3055 GN=PRPL13 PE=3 SV=1	0.0773425	0.00933294	0.466423	0.000644122	0.385445	0.148517	-0.0119511	0.274635	0.210438	0.0493629	-0.0458137	-0.0253391	0.131572	0.159744	-0.498947	-0.639631	0.0266193	0.0645443	-0.0178973	0.0924152	0.455688	0.337309	0.192282	0.3639	-0.0521204	0.00707686	-0.968858	-0.02472	-0.493291	0.0189165	0.348654	0.66586	0.283964	-0.0748514	-0.0455597	0.19071	0.0331831	0.0963368	-0.0331831	-0.107855	0.434574	-0.169476	-1.14696	-1.13322	0.0458137	0.0117566	0.135527
Cre02.g108850	PRPL17	Plastid ribosomal protein L17 OS=Chlamydomonas reinhardtii OX=3055 GN=PRPL17 PE=3 SV=1	-0.061656	-0.0153085	0.236485	0.00282924	0.248304	-0.313921	0.139872	0.293473	NaN	0.127726	-0.249521	0.0860861	0.057508	0.513668	-0.714476	-0.607475	0.0625388	0.23666	-0.337165	0.153369	0.469679	0.588121	0.284283	0.00147088	0.00383804	-0.323879	0.0982726	-0.138626	-0.0625388	-0.140182	0.0875991	0.265008	0.436922	NaN	-0.111661	-0.0516752	-0.0451238	0.196735	0.0451238	0.167138	0.606374	0.225348	-1.8967	-1.24437	0.256704	0.315433	0.114879
Cre01.g052100	PRPL18	Plastid ribosomal protein L18 OS=Chlamydomonas reinhardtii OX=3055 GN=PRPL18 PE=3 SV=1	0.0482993	-0.00523842	0.8095	-0.157709	0.722929	-0.026118	0.240873	0.2099	0.163085	0.155981	-0.282484	0.0545742	0.325895	0.213651	-0.367916	-0.324083	0.0752347	0.115771	-0.145664	0.057606	0.335658	0.186129	0.233546	0.221435	-0.098597	-0.153593	-0.730947	-0.0360964	-0.412276	-0.235077	-0.0748033	0.0589016	0.452613	-0.17372	-0.0695602	-0.0878513	0.182365	0.31618	0.0748033	0.104322	0.310678	-0.162469	-0.412884	-1.23329	0.105376	0.225354	0.0992576
Cre17.g734450	PRPL19	Plastid ribosomal protein L19 OS=Chlamydomonas reinhardtii OX=3055 GN=PRPL19 PE=3 SV=1	-0.0732602	0.0617353	0.463902	-0.170494	0.0868588	0.101211	0.236338	0.239338	0.0117221	0.0376815	-0.234316	0.0331603	-0.0868588	0.000880925	-0.152327	-0.120137	-0.0156525	0.170453	-0.0246049	0.0265465	0.148055	0.114426	0.221395	0.124623	0.00961273	0.225113	-0.498683	-0.148717	-0.12086	-0.000653929	0.343772	0.560878	0.789741	-0.258427	-0.0841789	-0.319304	0.277139	0.20386	-0.102233	-0.0628859	0.207815	0.178945	-0.430665	-0.971737	-0.0314495	0.111406	0.128076
Cre06.g299000	PRPL21	Plastid ribosomal protein L21 OS=Chlamydomonas reinhardtii OX=3055 GN=PRPL21 PE=3 SV=1	NaN	NaN	0.711417	NaN	0.238076	NaN	NaN	NaN	0.143164	NaN	NaN	-0.0537596	-0.0100401	NaN	NaN	NaN	0.387234	NaN	NaN	NaN	0.297579	0.23575	NaN	0.101844	NaN	-0.160627	NaN	NaN	-0.632839	0.204571	0.153869	NaN	NaN	-0.148195	0.254021	-0.173811	0.426049	0.38156	0.017601	-0.116828	NaN	NaN	NaN	-0.852149	NaN	NaN	NaN
Cre16.g652550	PRPL24	Plastid ribosomal protein L24 OS=Chlamydomonas reinhardtii OX=3055 GN=PRPL24 PE=3 SV=1	-0.0565406	0.0605685	0.389504	-0.00210013	0.280616	-0.0726675	0.134366	0.2789	0.316904	0.140657	-0.237082	-0.0108516	0.172861	0.122506	-0.094771	-0.364138	0.115099	0.132866	-0.30803	0.292292	0.261065	0.546958	0.215893	0.146628	-0.208163	-0.128867	-0.783409	-0.093747	-0.192692	-0.0074841	0.100241	0.771797	0.575198	-0.125525	-0.240813	0.00387685	0.239333	0.0538156	-0.00462473	-0.0538156	0.218353	0.542443	-1.51269	-1.23144	0.0268361	0.170207	0.106192
Cre06.g300800	PRPL27	Plastid ribosomal protein L27 OS=Chlamydomonas reinhardtii OX=3055 GN=PRPL27 PE=4 SV=1	0.053233	0.166899	0.277553	-0.0291797	0.0250614	0.155166	0.0337542	0.236892	0.223055	0.105146	0.0532206	-0.0742892	-0.0167931	0.107283	-0.290677	-0.398415	-0.0162945	0.0897276	-0.0235749	0.0363929	0.229098	0.204529	0.130341	NaN	-0.106783	-0.12154	-0.362109	-0.128744	-0.0984578	-0.195757	0.407181	0.586435	0.376125	-0.00398699	0.0162945	-0.168537	0.345911	0.0255396	0.00548793	-0.142241	0.111019	0.270545	-1.26224	-1.12609	-0.166945	0.167057	0.206341
Cre06.g265800	PRPL28	Plastid ribosomal protein L28 OS=Chlamydomonas reinhardtii OX=3055 GN=PRPL28 PE=3 SV=1	-0.0129401	0.117809	0.664746	0.0621508	0.43404	-0.0353488	0.308031	0.336299	0.404189	0.1279	0.0158407	-0.274508	0.0213647	0.555757	-0.583975	-0.589188	0.0942195	-0.00581683	-0.0665868	0.28104	0.540267	0.282054	0.548609	-0.184116	-0.0332423	-0.0134061	-0.715405	-0.0642428	-0.119816	-0.209161	0.0498089	0.742929	0.317462	-0.121906	-0.125982	-0.00447596	-0.0339031	0.262917	0.0339031	-0.187102	0.507865	0.704425	-1.90732	-1.5173	0.0399779	-0.0179809	0.0753644
Cre10.g462950	PRPL3	Plastid ribosomal protein L3 OS=Chlamydomonas reinhardtii OX=3055 GN=PRPL3 PE=3 SV=1	0.0877329	0.169912	0.259735	-0.0712945	0.0782109	0.191833	-0.00979208	0.333967	0.277294	-0.0617795	0.0484781	-0.0135287	-0.00427746	0.167622	-0.101305	-0.30582	0.0582282	0.0249381	-0.142421	0.146366	0.178359	0.118447	0.243661	0.36348	0.00321895	-0.334643	-0.402727	-0.00360603	-0.160262	-0.0938849	0.254055	0.477945	0.334987	0.0889642	0.0198483	0.0938849	0.355735	0.101308	-0.0719794	-0.141649	0.206379	0.179062	-0.884432	-1.14585	-0.137355	0.199909	0.0836089
Cre08.g365400	PRPL31	50S ribosomal protein L31 OS=Chlamydomonas reinhardtii OX=3055 GN=PRPL31 PE=3 SV=1	-0.557951	-0.041967	0.647223	-0.713182	0.265092	0.207763	-0.0111703	0.410794	NaN	-0.995566	-0.197788	0.0491146	0.11372	-0.0355637	NaN	0.0126128	-2.23374	NaN	-1.00556	-0.303081	0.0589271	-0.114809	0.386914	1.49732	-0.24233	-0.132845	NaN	-0.140298	-0.521103	-0.17278	0.135087	0.224405	1.05582	NaN	-0.0698785	0.0554734	0.0300867	0.53649	-0.0300867	0.177089	-0.00170767	0.60195	NaN	-0.882495	0.0468832	0.508582	0.27262
Cre07.g352850	PRPL32	Plastid ribosomal protein L32 OS=Chlamydomonas reinhardtii OX=3055 GN=PRPL32 PE=4 SV=1	-0.547236	0.100602	0.170357	0.0343045	0.143611	-0.350176	0.121413	0.403645	-0.123366	NaN	-0.0767328	-0.0135085	-0.0480282	0.851443	0.166601	-0.716172	0.185127	0.218974	-0.22365	0.306202	0.286045	0.228724	0.258451	NaN	-0.155599	-0.108973	-1.30748	-0.164916	-0.312615	-0.431522	-0.0207296	0.930617	0.24623	-0.230735	-0.172073	-0.0619655	0.0207296	0.302582	0.336565	0.0700968	0.343188	0.744913	-1.6537	-1.60225	0.234963	0.229921	0.209227
Cre10.g462950	PRPL33	Plastid ribosomal protein L33 OS=Chlamydomonas reinhardtii OX=3055 GN=PRPL33 PE=3 SV=1	NaN	NaN	NaN	0.261426	NaN	-0.205605	NaN	NaN	NaN	NaN	NaN	NaN	NaN	0.668892	NaN	NaN	0.10218	0.0978889	-0.181775	NaN	NaN	NaN	0.256304	0.0666018	NaN	NaN	NaN	NaN	-0.194333	-0.437109	NaN	0.874642	NaN	NaN	-0.10218	0.143511	NaN	NaN	NaN	NaN	NaN	NaN	-2.20274	NaN	NaN	0.468042	NaN
Cre04.g217932	PRPL35	50S ribosomal protein L35 OS=Chlamydomonas reinhardtii OX=3055 GN=PRPL35 PE=3 SV=1	0.0454382	0.233375	NaN	0.0026901	NaN	-0.408927	0.102199	0.426496	0.3888	0.0591609	-0.253902	0.0294762	NaN	0.802168	0.257077	-0.531454	0.398266	0.104896	-0.497673	0.307022	NaN	NaN	0.229865	0.01654	-0.0393447	-0.135202	-0.932109	-0.211038	-0.165598	NaN	NaN	0.997878	NaN	-0.409753	-0.0513464	NaN	NaN	NaN	NaN	NaN	0.736072	-0.000789949	-1.46893	NaN	0.046333	0.375	0.0743015
Cre11.g479500	PRPL4	Plastid ribosomal protein L4 OS=Chlamydomonas reinhardtii OX=3055 GN=PRPL4 PE=3 SV=1	-0.121561	0.158323	0.333099	0.0180739	0.173923	0.107576	0.17368	0.244583	0.50977	0.00761517	0.0123372	-0.0311834	0.222148	0.148996	-0.162766	-0.308429	-0.0297907	-0.0724363	-0.180912	0.0553348	0.315043	0.332403	0.097493	0.233984	-0.0633193	-0.081511	-1.12918	-0.00300727	-0.0583794	-0.0699224	0.0857762	0.430158	0.411884	-0.31476	0.0623481	0.0821829	0.315595	0.0390794	0.0172101	-0.0390794	0.289359	0.343716	-0.875398	-1.14017	-0.204595	0.14497	0.136142
Cre09.g415950	PRPL6	Plastid ribosomal protein L6 OS=Chlamydomonas reinhardtii OX=3055 GN=PRPL6 PE=3 SV=1	0.00842043	0.149707	0.262914	-0.056121	0.0570889	0.15589	0.140858	0.31693	0.440907	0.0701939	0.00741101	-0.019303	-0.0570889	0.138796	-0.325878	-0.284238	-0.0980949	0.0412492	-0.0993063	0.144029	0.212743	0.0518903	0.134292	0.23014	0.0110222	0.124855	-0.44821	0.322389	-0.0237977	-0.0407284	0.443286	0.229294	0.42506	0.038331	-0.00521125	0.065506	0.379003	0.267813	-0.038713	-0.106173	0.0734582	0.353742	-0.909757	-1.20566	-0.119053	0.0371167	0.177282
Cre03.g195650	PRPS10	Plastid ribosomal protein S10 OS=Chlamydomonas reinhardtii OX=3055 GN=PRPS10 PE=3 SV=1	-0.220353	-0.0398258	0.00309529	-0.00864033	0.252572	-0.128464	0.149765	-0.019499	0.23929	0.239135	0.053705	0.0380395	0.440526	0.466084	NaN	-0.29438	-1.91461	NaN	-0.730745	0.215844	0.518042	NaN	0.0591217	0.160795	-0.0257783	-0.104891	NaN	-0.493185	0.599514	NaN	-0.0476456	0.736033	NaN	-0.689528	0.00639958	NaN	0.157504	NaN	0.361607	NaN	0.130589	0.36877	NaN	NaN	-0.053705	0.467538	-0.00265075
Cre12.g493950	PRPS13	Plastid ribosomal protein S13 OS=Chlamydomonas reinhardtii OX=3055 GN=PRPS13 PE=3 SV=1	-0.0562204	0.00806529	0.348476	0.130117	0.250156	-0.0922759	-0.0112187	0.302576	0.229206	0.0795025	-0.0591794	-0.272766	0.0460602	0.168758	-0.562187	-0.526233	-1.05754	-0.998969	-0.271711	0.121811	0.37647	NaN	0.229773	-0.149363	-0.0235202	0.0114609	-0.8188	-0.0110627	-0.672982	-0.0476663	0.0905301	0.47104	0.361901	-0.172591	-0.14609	0.214632	-0.0905301	NaN	0.152436	NaN	0.505116	0.620841	-0.907984	NaN	0.313841	-0.154968	-0.0577402
Cre06.g264300	PRPS15	30S ribosomal protein S15 OS=Chlamydomonas reinhardtii OX=3055 GN=PRPS15 PE=3 SV=1	0.118007	-0.0148879	0.152772	-0.157209	0.115429	-0.0544285	0.267042	0.4133	0.0996827	0.190624	-0.280746	-0.19349	0.303632	0.611718	-0.536402	-0.764262	-0.951167	-0.568184	-0.10029	-0.226924	0.131129	NaN	0.33903	-0.0417213	-0.131589	0.0426226	0.731265	0.0183391	0.0494669	-0.169314	0.303496	0.633416	0.27652	-0.266219	-0.0918406	-0.208641	0.0715405	NaN	0.150737	NaN	0.214805	0.283634	-0.280656	NaN	0.331688	0.101129	0.162947
Cre12.g494450	PRPS16	Plastid ribosomal protein S16 OS=Chlamydomonas reinhardtii OX=3055 GN=PRPS16 PE=3 SV=1	-0.19439	0.00628716	NaN	-0.100727	NaN	-0.297144	0.147965	0.392296	-0.0765997	0.0122412	-0.233104	-0.267099	NaN	0.694539	-0.712138	-0.566036	-1.21496	-0.316243	0.0176944	0.243287	0.543768	0.511241	0.216252	-0.0271612	0.0727277	0.148731	-0.837518	-0.174633	-0.43637	-0.277176	0.155699	0.661175	0.438488	0.0365987	0.0412715	-0.198801	-0.145904	0.902962	0.438576	0.1484	0.415953	0.312391	-1.05869	-0.767323	0.555411	-0.165658	-0.0403434
Cre02.g118950	PRPS17	Plastid ribosomal protein S17 OS=Chlamydomonas reinhardtii OX=3055 GN=PRPS17 PE=3 SV=1	-0.0774185	0.120342	0.23845	-0.0565714	0.199863	0.0969489	0.136967	0.207747	0.147353	0.20109	-0.114599	0.104825	0.00310681	0.298219	-0.361634	-0.508936	-1.10948	-1.0364	-0.186	0.18103	0.232427	0.226599	0.105368	0.206348	-0.0299883	-0.0267228	-0.611281	-0.0602818	-0.114023	-0.120093	0.148935	0.456806	0.419653	-0.0154021	-0.373934	-0.0227242	0.168367	0.221568	-0.148935	-0.107828	0.167583	0.212319	-0.661719	-0.521686	0.061256	-0.0299238	0.112266
Cre12.g494750	PRPS20	Plastid ribosomal protein S20 OS=Chlamydomonas reinhardtii OX=3055 GN=PRPS20 PE=3 SV=1	-0.127056	0.0132612	0.400628	-0.0266764	0.263687	-0.0166248	0.0356326	0.2167	0.184004	0.0689168	-0.0836513	-0.238544	-0.0053017	0.619204	-0.940123	-1.17136	-0.866323	-0.876685	-0.132074	0.123689	0.517376	0.297024	0.365213	-0.000537938	0.116812	0.0350196	-0.89293	0.080948	-0.123335	-0.249665	0.624983	0.641064	0.0747063	-0.123872	-0.204257	-0.0988631	0.0149292	0.332166	-0.0149292	-0.0320003	0.541472	0.348245	-0.817751	-0.886667	0.234629	-0.19678	-0.0244076
Cre01.g017300	PRPS21	Plastid ribosomal protein S21 OS=Chlamydomonas reinhardtii OX=3055 GN=PRPS21 PE=4 SV=1	-0.14099	-0.209875	0.311549	-0.14425	0.325095	-0.0112736	-0.0991195	0.316796	0.430996	-0.119923	-0.143268	0.128072	-0.0408698	0.589624	-0.322594	-0.328872	-1.12178	-1.13537	-0.419984	-0.0286424	0.354532	-0.0321885	0.197225	0.0512499	-0.0850988	0.0179925	-0.56908	-0.0951089	-0.735301	0.114702	0.26011	0.0598362	0.442935	-0.195729	-0.0238325	0.11607	0.0182469	0.226285	-0.0182469	0.00337297	0.329976	-0.366695	-0.606401	-0.684592	-0.000513714	0.147679	1.85017
Cre16.g659950	PRPS5	Plastid ribosomal protein S5 OS=Chlamydomonas reinhardtii OX=3055 GN=PRPS5 PE=3 SV=1	-0.0879269	-0.00181404	0.371498	-0.121477	0.031024	0.15231	0.0259716	0.19127	0.156892	0.13009	0.0485495	0.0516582	-0.031024	0.0527524	-0.295804	-0.348534	-1.15649	-0.921518	-0.19812	0.0629844	0.348371	0.0604053	0.109446	0.241178	-0.103174	0.0985484	-0.364554	-0.0916984	-0.0380246	-0.00265426	0.452303	0.448574	0.430392	0.0550536	-0.14397	0.0407317	0.496609	0.159209	-0.00619044	-0.0604053	0.0102103	0.223924	0.0463763	-0.455303	-0.144325	-0.0226887	0.0835675
Cre12.g520600	PRPS6	Plastid ribosomal protein S6 OS=Chlamydomonas reinhardtii OX=3055 GN=PRPS6 PE=3 SV=1	-0.10431	-0.301338	0.471954	-0.0363488	0.3864	-0.174299	0.147163	0.0257812	0.323277	0.166495	-0.228669	0.0385332	-0.0211221	0.559183	-0.767352	-0.821643	-0.983754	-0.254186	-0.317078	0.00138364	0.636699	0.578928	0.0760218	-0.131276	-0.033887	0.10239	-2.29978	-0.731245	0.0109573	-0.256617	0.662045	0.533835	0.292864	-0.385332	-0.351958	0.00879384	-0.0447026	0.744873	-0.0416113	0.0196963	0.594565	0.0180339	-1.07797	-0.584992	0.102549	0.134956	0.0280306
Cre02.g114600	PRX2	2-cys peroxiredoxin OS=Chlamydomonas reinhardtii OX=3055 GN=PRX2 PE=4 SV=1	-0.102689	0.0060979	-0.00494331	0.144412	0.00494331	0.10135	0.551943	0.419887	0.555545	0.491121	-0.0349902	-0.0652709	0.131785	0.301552	-0.0525465	0.131131	0.469476	-0.12281	0.12443	0.317577	0.246019	0.133688	-0.0602928	-0.363649	0.173053	0.0631544	-0.64003	0.0214784	0.040078	0.822922	0.201078	0.238026	-0.384789	-0.198938	-1.01387	0.0291255	0.0757076	0.205681	-0.187934	-0.27909	-0.245078	0.192211	-0.52484	0.00948568	0.0349902	-0.327153	-0.272962
Cre10.g449550	PRX3	Peroxiredoxin type II OS=Chlamydomonas reinhardtii OX=3055 GN=PRX3 PE=4 SV=1	-0.0544838	-0.00238249	-0.0522719	0.0531906	0.208043	NaN	0.0519098	-0.207057	-0.26327	-0.0024886	-0.141104	-0.111852	-0.0642929	-0.0443087	-0.260946	-0.281693	1.82466	0.0525242	-0.195784	-0.106363	0.272707	0.411856	-0.128649	-0.000648788	0.0495305	0.167775	0.251557	0.138992	-0.133417	1.94962	-0.303203	NaN	0.0923951	0.287859	0.0158032	0.21394	0.125134	-0.354675	0.16593	0.107158	-0.0770227	-0.098817	-2.21204	-0.310511	0.298542	0.0939753	-0.0466528
Cre02.g080900	PRX4	Peroxiredoxin type II OS=Chlamydomonas reinhardtii OX=3055 GN=PRX4 PE=4 SV=1	0.0143169	-0.0234106	-0.0455398	-0.180843	-0.000760553	-0.045109	0.0973536	0.153801	-0.152102	-0.190753	-0.0152541	-0.0391506	0.187858	0.080615	-0.187228	-0.150547	0.251553	0.0598044	-0.170293	0.176892	0.286612	0.286479	-0.31434	-0.0365066	-0.0215158	-0.093291	0.163349	0.0513283	0.0868322	0.239297	0.0837755	-0.0830214	0.193338	-0.159817	0.232896	-0.095956	-0.265927	-0.258106	-0.000967747	0.299934	-0.209394	-0.0693296	0.221656	-0.112803	-0.480871	-0.0603369	0.0421521
Cre01.g014350	PRX5	Peroxiredoxin, type II OS=Chlamydomonas reinhardtii OX=3055 GN=PRX5 PE=4 SV=1	0.794636	0.89503	-0.170985	0.184884	0.0140597	-0.0701606	-0.151197	-0.237901	-0.371401	-0.0853189	-0.0193152	-0.168439	0.0472245	-0.0664254	0.0818387	-0.182651	1.71296	NaN	-0.0783994	-0.0714361	-0.0146915	0.174681	-0.114435	-0.0085561	-0.069771	-0.237942	0.634423	-0.0750004	-0.115767	1.98987	0.0463356	-0.104546	0.304194	0.525336	-0.17631	-0.0931759	-0.0445083	-0.232251	0.00111337	0.0395844	0.00349854	-0.0893295	NaN	0.0108181	0.0193152	-0.0850436	-0.186538
Cre10.g422300	PRX6	Thioredoxin dependent peroxidase OS=Chlamydomonas reinhardtii OX=3055 GN=PRX6 PE=4 SV=1	0.56639	-0.111994	-0.247079	-0.248266	1.0469	0.200239	-0.488203	-0.546669	-0.316115	-0.048232	0.089854	0.156273	-0.427156	-0.201726	0.0330422	0.103576	NaN	-0.0752414	0.403804	0.761638	-0.286442	-0.378108	-0.636323	-0.353278	0.127653	0.434905	-0.00956745	-0.0861873	NaN	2.16047	-0.0602724	-0.705044	-0.0785376	-0.960318	NaN	0.377341	-0.35269	-0.609696	0.930465	0.897596	1.03058	0.499882	-1.57066	-0.377942	-0.654245	-0.240335	-0.396593
Cre10.g420350	PSAE	Photosystem I 8.1 kDa reaction center subunit IV OS=Chlamydomonas reinhardtii OX=3055 GN=PSAE PE=4 SV=1	-4.14137	-6.43428	-0.0937002	0.440886	0.380233	-0.054828	-0.159043	0.175328	0.000461427	-0.3945	0.559888	0.451276	0.303278	1.4182	0.33676	-0.181123	0.297823	0.537763	-0.128999	0.325395	0.504807	0.288627	0.514026	0.158691	NaN	0.366877	-2.17109	-1.04353	-3.14765	-2.33444	-1.09563	-0.555331	-0.429113	-3.085	-7.33854	-4.36794	-1.67034	-0.899017	-0.975028	-0.752626	-0.442024	-1.75562	-2.34953	-1.10427	-0.457539	-0.549595	-1.21161
Cre09.g412100	PSAF	Photosystem I reaction center subunit III OS=Chlamydomonas reinhardtii OX=3055 GN=PSAF PE=4 SV=1	-0.208927	0.164898	-6.88233	-4.45323	-0.295911	0.0601701	0.156506	0.0528065	0.500592	0.332782	1.25611	1.03815	0.436286	1.35165	0.246994	0.375778	0.101364	0.115741	-0.0058051	0.760556	0.397485	0.078175	0.133276	-0.331617	0.190242	0.473953	-3.79286	-1.59518	-4.06218	-4.48642	-3.19888	-3.42808	-4.51487	-4.99116	-3.75791	-3.17216	-3.83171	-3.77017	-1.76483	-1.74462	-2.57235	-3.01173	-1.66753	-3.2719	-2.9817	-3.45581	-2.80213
Cre07.g330250	PSAH	Subunit H of photosystem I OS=Chlamydomonas reinhardtii OX=3055 GN=PSAH PE=4 SV=1	-0.00349848	-0.281273	-1.10109	0.272455	-0.127532	-0.0153021	0.398236	0.0222244	-0.00256393	0.0727441	0.362251	-0.202775	0.259713	1.34851	-0.0204022	0.167919	-0.415693	0.506235	-0.121216	0.752983	0.625294	0.909211	0.0850074	-1.53674	0.370564	0.619765	-1.18317	-1.73219	-1.41553	-10.1082	-2.5286	-3.26795	-1.08231	-0.895875	-3.24016	-1.07893	-2.29179	-1.91822	-1.18273	-0.950715	-1.8757	-2.87143	-2.23612	-1.59704	-0.332305	-2.30705	-2.54749
Cre17.g724300	PSAK	Photosystem I reaction center subunit psaK OS=Chlamydomonas reinhardtii OX=3055 GN=PSAK PE=4 SV=1	-0.0860382	0.220133	-1.15385	0.574943	-0.0659353	0.0412999	0.989586	0.0800668	0.524359	0.480214	1.70809	1.31975	0.0659353	1.39276	0.764699	0.546655	0.133343	0.48746	-0.0321575	1.53009	0.590129	0.488997	0.150114	-0.214342	0.410987	0.863237	-2.60816	-2.38556	-3.51945	-5.47934	-4.03681	-4.41947	-1.65715	-2.92322	-4.13262	-3.56898	-7.45399	-7.29607	-1.81814	-2.2967	-3.59771	-3.36468	-2.57381	-4.69406	-3.45635	-2.95584	-3.36107
Cre12.g486300	PSAL	Photosystem I reaction center subunit XI OS=Chlamydomonas reinhardtii OX=3055 GN=PSAL PE=4 SV=1	0.00603922	0.191959	-0.627485	0.772189	0.043332	0.083764	0.519292	0.0363915	NaN	0.46207	1.36627	NaN	0.660811	0.847263	0.452928	0.765063	0.280723	0.184591	-0.147658	0.584909	0.54734	0.571073	-0.000575696	-0.00751806	0.12183	0.886187	NaN	-2.2835	-3.68568	-4.86063	-2.75653	-3.62285	-2.72302	NaN	-3.05848	-2.62949	-2.80878	-3.90746	-1.35241	-1.67469	-2.35438	-2.67966	-1.75583	-2.1521	-2.02631	-2.63301	NaN
Cre07.g334550	PSAO	Photosystem I subunit O OS=Chlamydomonas reinhardtii OX=3055 GN=PSAO PE=4 SV=1	NaN	0.0555924	NaN	NaN	NaN	NaN	0.859346	0.237484	NaN	NaN	NaN	NaN	NaN	NaN	NaN	0.396276	NaN	NaN	-0.0667986	NaN	NaN	NaN	0.0480938	NaN	0.43801	NaN	NaN	-1.23567	NaN	NaN	NaN	NaN	NaN	NaN	NaN	NaN	NaN	NaN	NaN	NaN	-1.74768	-1.96358	NaN	NaN	NaN	-2.48229	-2.0894
Cre10.g440450	PSB28	Photosystem II reaction center Psb28 protein OS=Chlamydomonas reinhardtii OX=3055 GN=PSB28 PE=3 SV=1	-0.0447236	0.0294194	-0.0757132	-0.0789937	0.357903	-0.185672	0.143603	-0.145563	-0.65914	-0.48556	-0.0946944	-0.0130075	-0.0711702	0.246709	-0.379304	-0.519217	0.129266	-0.10002	0.704166	0.551147	0.272654	0.21247	-0.582196	-0.758691	0.00756237	0.135225	0.343371	-0.00825803	-0.295875	0.0580585	0.000531274	0.187446	-0.113738	0.12638	-0.893348	0.300295	-0.592426	0.429493	-0.000531274	0.0293817	0.250043	0.587105	-0.996461	-0.382422	0.0223673	-0.0896417	0.199951
Cre09.g396213	PSBO	Oxygen-evolving enhancer protein 1 of photosystem II OS=Chlamydomonas reinhardtii OX=3055 GN=PSBO PE=4 SV=1	-0.0921763	0.0978411	-0.0449965	0.0207541	-0.122077	-0.241109	-0.513205	-0.698413	-1.27565	-0.970863	-0.472479	-0.374939	-0.342653	-0.250639	-0.259431	-0.163636	0.337719	-0.170101	0.0679172	0.213699	0.0211651	0.191765	0.00791582	0.0646485	0.158072	0.165601	0.716507	-0.0129574	-0.0207323	0.858332	-0.0156773	0.0429954	0.500851	0.454388	-0.463736	-0.154408	-0.0274547	-0.00368989	0.0156773	0.216505	-0.0247523	0.0115548	0.0834127	0.237073	-0.00705854	-0.356204	-0.0426431
Cre12.g509050	PSBP3	OEE2-like protein of thylakoid lumen OS=Chlamydomonas reinhardtii OX=3055 GN=PSBP3 PE=4 SV=1	0.0752844	0.0552751	-0.0299075	-0.0334656	0.123507	0.148296	-0.166552	-0.15173	-0.13361	-0.110141	0.016462	-0.183525	-0.0242836	0.0265876	-0.166426	0.15607	0.687001	0.0301902	-0.511736	-0.26427	-0.115142	0.223929	0.0252446	0.00673832	0.130082	0.067663	0.42006	-0.00849436	-0.265279	1.09115	0.0330526	-0.0510239	0.203196	0.456577	0.143971	-0.00703962	-0.0119792	0.00699369	-0.0398581	-0.0180937	-0.0552751	-0.068207	0.182013	0.224239	-0.127379	-0.22849	-0.126582
Cre07.g328200	PSBP6	Lumen targeted protein OS=Chlamydomonas reinhardtii OX=3055 GN=PSBP6 PE=4 SV=1	-0.00679573	0.135157	0.0751384	-0.0751191	0.136876	-0.137955	-0.0415459	-0.113941	-0.10008	-0.132927	0.153554	-0.0472073	-0.0782991	-0.0381333	-0.242049	-0.0892126	2.88595	1.14223	-0.0338216	-0.0696633	0.184484	0.130941	-0.00437618	0.150165	-0.00399059	0.117113	-0.191247	0.0148723	-0.481464	1.48809	0.0384813	0.0592088	1.40175	1.24076	0.434693	-0.270776	0.480783	0.345792	-0.0373125	0.148822	0.0987321	-0.0514245	-0.983879	-0.0478764	-0.0119746	-0.0793094	0.014214
Cre08.g372450	PSBQ	Oxygen evolving enhancer protein 3 OS=Chlamydomonas reinhardtii OX=3055 GN=PSBQ PE=4 SV=1	-0.281531	-0.294566	-0.191862	-0.11529	0.14756	-0.242743	-0.569998	-0.380478	-0.713557	-1.07812	-1.2029	-0.343558	-0.202703	-0.146616	-0.538401	0.0423124	0.156743	0.207911	-0.31587	0.0111709	0.466099	0.645977	0.0551052	0.266455	0.126596	0.330831	0.0293741	0.00142507	-0.39428	0.951976	-0.237778	0.0116881	0.597088	-0.0196351	0.0110305	-0.297258	-0.133407	-0.340262	0.230943	0.284647	0.092435	-0.35682	-0.26796	-0.164224	0.509529	-0.179741	-0.215842
Cre07.g332550	PSL1	Signal peptide peptidase, eukaryotic-type OS=Chlamydomonas reinhardtii OX=3055 GN=PSL1 PE=4 SV=1	0.22397	0.294373	NaN	NaN	NaN	NaN	-0.239437	-0.0357324	-0.35955	-0.0616342	0.0161422	NaN	NaN	NaN	-0.0177354	0.198766	NaN	NaN	NaN	-0.418206	NaN	NaN	NaN	NaN	-0.255421	NaN	0.532794	0.0299335	NaN	-0.0764346	NaN	NaN	0.126241	1.243	NaN	0.0910872	NaN	NaN	NaN	NaN	0.0519987	-0.0779353	NaN	NaN	0.108915	-0.078728	-0.246184
Cre02.g083950	PSRP-3	Plastid-specific ribosomal protein 3 OS=Chlamydomonas reinhardtii OX=3055 GN=PSRP-3 PE=4 SV=1	-0.197067	-0.0260053	0.46594	-0.135815	0.454985	-0.436441	0.0234925	0.244643	0.895993	0.136134	-0.0259123	0.00715216	-0.0658105	0.651623	-0.320185	-0.346182	-0.834494	-0.19076	-0.218272	0.0909916	0.753942	0.412367	0.167121	-0.079342	-0.161767	0.00274303	-1.18393	-0.132468	0.059161	-0.356851	0.432763	0.540982	0.389504	-0.362256	-0.244989	0.138598	-0.0932597	0.414282	-0.0112579	-0.00882132	0.152509	0.270957	-1.23588	-0.515072	0.0259123	0.00355634	0.157155
Cre07.g331550	PST1	Phosphoserine aminotransferase OS=Chlamydomonas reinhardtii OX=3055 GN=PST1 PE=3 SV=1	0.0180285	0.209952	-0.0132159	0.0199968	-0.132055	-0.1725	-0.165997	0.0305306	0.0284158	0.0146278	0.137705	-0.0642897	0.0297532	0.0477857	0.124409	-0.222824	2.83891	0.827657	0.128319	0.0857739	-0.191871	-0.255951	-0.0883428	-0.246997	-0.0690644	-0.137616	0.00969543	-0.00027927	0.0337236	1.7366	0.0142184	0.0634686	0.810695	0.939927	-0.638916	0.583652	0.429224	0.195076	-0.0782595	-0.0281399	0.0131814	-0.0313507	-0.612322	-0.0626272	-0.145096	-0.00698452	-0.0181682
Cre02.g095092	PSY	Chloroplast phytoene synthase OS=Chlamydomonas reinhardtii OX=3055 GN=PSY PE=4 SV=1	0.0351253	0.0786502	0.117442	-0.249663	0.112017	NaN	-0.102118	NaN	NaN	-0.13457	-0.124725	0.216392	0.0544143	-0.193586	0.0388331	0.0240873	0.210589	0.173758	-0.210054	-0.308964	NaN	0.273004	-0.0336725	0.101762	-0.175997	0.126124	-0.320184	NaN	0.055025	-1.72927	NaN	NaN	0.165829	NaN	-1.21495	0.00685158	NaN	-0.31772	NaN	-0.106826	0.156488	NaN	0.292301	0.0135484	0.158092	-0.0443523	-0.207804
Cre07.g325741	PTB2	Phosphate transporter OS=Chlamydomonas reinhardtii OX=3055 GN=PTB2 PE=2 SV=2	-0.287408	0.508787	NaN	-0.00948889	NaN	NaN	-0.062188	NaN	0.00720011	-0.521818	0.57028	NaN	NaN	-0.565842	0.0153225	-0.189663	-0.340131	NaN	0.0307824	-0.2551	NaN	NaN	0.0671808	NaN	0.476485	-0.268172	-1.22532	NaN	-0.140566	-0.363817	NaN	NaN	-0.228469	-0.81466	0.848865	0.0187385	NaN	NaN	NaN	NaN	0.555133	NaN	NaN	NaN	0.598948	0.0320047	0.263048
Cre03.g172500	PTOX2	Ubiquinol oxidase OS=Chlamydomonas reinhardtii OX=3055 GN=PTOX2 PE=3 SV=1	-0.0306913	NaN	0.0053	-0.0380464	-0.0053	-0.230346	-0.043112	-0.121848	-0.949152	-0.468071	-0.0274391	-0.418997	-0.0823027	-0.20429	0.842889	NaN	-0.553821	NaN	NaN	-0.414289	-0.160227	0.0387269	NaN	NaN	0.0999219	0.388734	NaN	0.294664	0.385418	-0.753268	0.0697211	-0.290156	0.0968698	0.106114	0.250613	0.301519	-0.135595	-0.302612	-0.121968	0.33218	NaN	-0.533409	NaN	-0.0387269	0.113808	-0.066432	NaN
Cre16.g649600	PUF4	Puf protein OS=Chlamydomonas reinhardtii OX=3055 GN=PUF4 PE=4 SV=1	-0.116836	0.0113702	0.274095	0.00833357	-0.0134692	0.257856	0.178341	0.351164	NaN	NaN	-0.0133865	0.340632	0.0137372	-0.127615	-0.151451	-0.311555	-0.120117	-0.12732	0.00789025	0.0124157	0.0533864	-0.117894	-0.00645106	0.357887	-0.394147	0.0212634	NaN	0.103071	0.0728485	0.321967	0.0887818	0.268823	0.597843	NaN	-0.386395	0.0329937	0.050827	0.074836	-0.430934	-0.482856	-0.0771249	-0.207417	0.224887	0.143514	-0.0213051	0.525031	-0.0175387
Cre17.g734100	PURA	Adenylosuccinate synthetase, chloroplastic OS=Chlamydomonas reinhardtii OX=3055 GN=PURA PE=3 SV=1	0.225439	0.27968	0.0345845	-0.0321771	-0.0579895	-0.0947017	0.0541634	0.441018	0.648231	0.367113	-0.0381626	-0.053774	0.480295	0.502747	-0.076096	-0.18077	2.04888	-0.000769833	-0.00226091	0.0685512	0.226663	-0.00860835	0.0981488	0.0247965	-0.099553	0.022571	-0.62551	-0.163659	0.204075	1.91247	0.0154776	0.235289	-0.0248443	-0.0424612	-0.221439	0.115322	0.299712	0.0194463	-0.0154776	-0.316802	0.00307118	0.0549762	-0.932291	0.00860835	-0.0215279	-0.0265913	0.0366447
Cre12.g533550	PYK1	Pyruvate kinase OS=Chlamydomonas reinhardtii OX=3055 GN=PYK1 PE=3 SV=1	0.093217	0.0558396	-0.0909381	-0.239437	-0.189726	-0.031721	-0.285517	-0.0278557	0.207201	0.00140956	-0.299617	-0.32343	-0.102861	-0.207337	0.0142084	-0.0424232	0.342689	0.139119	-0.141488	-0.144004	-0.0322026	0.0536929	0.213517	0.395827	-0.133327	0.0673712	-0.342406	0.0154121	-0.116386	0.224242	-0.177422	0.031721	0.218809	-0.0669033	-0.017304	-0.234266	0.0989774	0.0120716	-0.00303953	-0.211965	0.0177093	-0.0135761	0.331093	0.0938867	-0.0976579	0.0206683	0.124263
Cre10.g452800	Pmp1	LciB OS=Chlamydomonas reinhardtii OX=3055 GN=Pmp1 PE=1 SV=1	0.654969	0.365314	0.15546	0.170577	-0.377583	0.366428	0.0212675	0.013223	-0.207767	0.00385834	-0.883202	-1.04318	0.559867	0.216063	0.157795	0.3015	1.31373	0.31115	-0.760031	-0.278705	-0.185147	0.359729	0.425098	0.588552	-0.160546	-0.191306	1.02084	-0.013223	1.01183	0.331301	-0.134179	0.300507	0.552304	0.334578	0.0520477	-0.0508088	0.172486	-0.345426	0.252403	0.389944	-0.987268	-0.743873	0.898902	0.288127	-0.3395	0.412307	0.258302
Cre09.g396300	Ppx1	Protoporphyrinogen oxidase OS=Chlamydomonas reinhardtii OX=3055 GN=Ppx1 PE=2 SV=1	0.0864352	-0.186321	-0.092049	-0.246618	-0.23931	0.0604067	-0.556709	-0.514544	-0.348664	-0.423834	-0.0648215	-0.536346	0.225742	0.0284254	0.426848	0.408678	0.803784	0.379396	-0.159276	-0.145418	-0.393848	0.123565	0.649015	0.836741	-0.365623	-0.186364	0.502219	0.297237	0.349559	-0.70794	-0.669118	-0.137708	1.23596	0.515417	-0.33221	0.343544	0.00231388	-0.503669	0.292903	0.329915	-0.0946259	-0.711061	1.22552	0.300898	-0.233586	0.0641679	-0.11349
Cre05.g238332	PsaD	Photosystem I reaction center subunit II, 20 kDa OS=Chlamydomonas reinhardtii OX=3055 GN=PsaD PE=4 SV=1	0.0701896	-0.0664677	-0.687835	0.621825	0.162079	-0.0474514	0.323138	-0.0163413	0.110783	0.404225	0.802875	0.745609	0.457957	1.53832	-0.375599	0.202352	-0.082274	0.307326	-0.0299481	0.629773	0.623028	0.772487	0.214321	-0.0837591	0.416029	0.916874	-2.61133	-1.94415	-1.37406	-4.41207	-2.61332	-2.86985	-3.5026	-3.01443	-2.47935	-1.84148	-3.105	-1.84016	-1.68333	-1.8447	-2.3695	-1.93279	-2.53887	-2.61214	-1.70699	-2.85065	-2.13314
-	Q32065	Uncharacterized 341.7 kDa protein in psbD-psbC intergenic region OS=Chlamydomonas reinhardtii OX=3055 PE=4 SV=1	NaN	NaN	NaN	NaN	NaN	NaN	NaN	NaN	NaN	NaN	NaN	NaN	NaN	NaN	NaN	NaN	-0.986328	NaN	NaN	NaN	NaN	NaN	NaN	NaN	NaN	NaN	NaN	NaN	0.0103561	-0.214568	NaN	NaN	NaN	NaN	0.0952803	0.153787	NaN	NaN	NaN	NaN	NaN	NaN	NaN	NaN	NaN	NaN	NaN
Cre09.g409150	QCR1	Ubiquinol:cytochrome c oxidoreductase 50 kDa core 1 subunit OS=Chlamydomonas reinhardtii OX=3055 GN=QCR1 PE=4 SV=1	-0.0287164	0.038768	-0.303414	0.0720733	0.0381339	0.00726206	-0.155915	-0.337065	-0.16096	-0.154897	0.0545557	-0.154487	-0.145295	-0.0982314	0.00772374	-0.0095718	-0.30006	-0.157289	0.0505001	-0.120404	-0.0578824	0.00663314	-0.256663	-0.336381	0.0976709	-0.0045675	0.516987	-0.0218353	-0.222696	0.00097718	-0.0245394	-0.180836	0.00292203	0.287553	0.255069	0.242171	-0.0409069	-0.145243	0.127797	0.158546	-0.0129116	0.143822	0.236904	-0.0103358	0.0777806	0.134575	-0.186891
Cre06.g262700	QCR7	Cytochrome b-c1 complex subunit 7 OS=Chlamydomonas reinhardtii OX=3055 GN=QCR7 PE=3 SV=1	0.0846942	-0.0823525	-0.283608	-0.351142	0.397667	-0.241835	0.124176	-0.247194	-0.411792	0.022045	-0.544227	-0.0310477	-0.147256	0.131302	-0.336739	-0.180619	-0.698771	0.29864	0.0285051	-0.0960278	0.0999372	0.660981	-0.123786	-0.636447	0.268948	0.0907232	0.0572998	-0.269889	-0.533757	-0.557047	-0.265159	-0.207061	0.213368	-0.0131564	-0.100965	-0.0383773	-0.83961	-0.315003	-0.0211368	0.341411	0.532158	0.153702	-0.524381	-1.1289	0.655325	0.00473461	-0.392606
Cre03.g156950	QCR8	Mitochondrial ubiquinol-cytochrome c oxidoreductase subunit 8 OS=Chlamydomonas reinhardtii OX=3055 GN=QCR8 PE=2 SV=1	0.0486292	-0.0266184	-0.395316	-0.119593	0.198565	-0.279619	-0.0107064	-0.459769	-0.31043	-0.151203	0.0490442	-0.192156	-0.308937	0.127212	-0.226981	-0.0429968	-0.462997	0.0387905	-0.0795681	-0.232147	0.0630792	0.514349	-0.0835563	-0.562501	0.0120047	-0.0835068	-0.170099	-0.348465	-1.00071	-0.256396	-0.241764	-0.189789	0.29537	-0.0917699	0.0705553	0.411191	-0.52014	-0.13991	0.0157485	0.466776	0.377711	0.507428	0.156872	-0.00549405	0.405538	0.0973643	-0.479185
Cre11.g468950	QCR9	Mitochondrial ubiquinol-cytochrome c oxidoreductase subunit 9 OS=Chlamydomonas reinhardtii OX=3055 GN=QCR9 PE=2 SV=1	0.173871	-0.265137	-0.735389	-0.135839	0.181622	-0.236069	-0.0568652	-0.223138	0.470742	0.0383019	0.0139028	0.0891025	-0.181987	0.147786	-0.294865	0.0207861	-0.577344	-0.00513396	0.140834	-0.0959078	0.0530271	0.387084	-0.125133	-0.395541	0.0892061	0.16251	-0.275325	-0.10953	-0.453565	-0.475533	-0.465092	-0.273433	0.0520236	-0.0308822	0.265958	0.0842371	-0.587854	0.423448	0.106547	0.491699	0.0699966	-0.0169928	-0.223218	-0.100149	0.101934	0.0231877	0.0157899
Cre06.g262850	RAB23	Small rab-related GTPase OS=Chlamydomonas reinhardtii OX=3055 GN=RAB23 PE=4 SV=1	0.00503183	-0.0402613	-0.0990299	-0.142814	0.12171	0.31792	-0.0305856	0.099089	0.0511592	0.160765	-0.102215	0.107684	-0.0102925	0.279631	-0.412083	0.061607	0.470894	0.0215172	0.0470066	-0.00784537	0.0831808	-0.215936	0.188238	-0.243735	-0.0178557	0.209913	-0.495271	-0.277899	-0.51357	1.09996	-0.111117	0.0335824	-0.360869	-0.273763	0.0614093	-0.387081	-0.0508229	0.211387	-0.538602	-0.183888	-0.0643066	0.0816047	-1.18377	-0.0342531	0.0072625	0.0222626	-0.0771886
Cre03.g189250	RABA1	Small rab-related GTPase OS=Chlamydomonas reinhardtii OX=3055 GN=RABA1 PE=4 SV=1	0.0190481	0.0829552	-0.105614	-0.0361117	0.019148	0.0290195	0.0946739	-0.154103	0.191744	0.0373275	-0.310835	0.0944889	-0.00721413	-0.112733	-0.140212	0.0344816	-0.0386979	0.0368275	-0.0403468	-0.193283	-0.380167	-0.713433	0.00681	0.0242095	0.170984	0.0912954	0.522209	-0.0176115	0.0908372	0.106794	0.0295162	-0.147181	0.061701	0.172159	-0.158071	-0.180343	-0.151492	-0.0339222	0.0766026	-0.656353	-0.0160111	0.22275	-0.476047	0.123264	0.0468442	-0.0622742	-0.0735938
Cre09.g390763	RABB1	Small rab-related GTPase OS=Chlamydomonas reinhardtii OX=3055 GN=RABB1 PE=4 SV=1	-0.0858395	-0.0906351	-0.114043	0.0343397	-0.0856789	-0.0211847	0.00354043	-0.0330911	0.00686759	-0.191616	-0.127636	-0.0830159	0.0238801	-0.210578	0.144037	0.153405	0.00747143	-0.00172096	0.0215724	-0.275205	-0.28232	-0.377568	-0.047866	-0.0284294	0.48541	-0.007766	0.579004	-0.0224935	0.0623451	-0.100451	0.0672381	0.0433996	0.00781283	0.362115	0.224328	-0.0164831	-0.098479	-0.234251	0.0360643	-0.0689487	-0.000998574	0.0229542	0.198841	0.183794	-0.0178068	-0.00944579	-0.0171756
Cre11.g482900	RABC3	Small rab-related GTPase OS=Chlamydomonas reinhardtii OX=3055 GN=RABC3 PE=4 SV=1	NaN	NaN	NaN	0.0787069	NaN	0.0592969	NaN	NaN	NaN	NaN	NaN	NaN	NaN	-0.409213	NaN	NaN	NaN	-0.111455	NaN	NaN	-0.102936	-0.313089	NaN	-0.0350347	0.0432503	NaN	NaN	NaN	NaN	NaN	-0.0995374	-0.267633	NaN	NaN	NaN	NaN	-0.00527564	0.116388	-0.0401164	0.781703	NaN	NaN	-0.358665	-0.0778193	NaN	NaN	NaN
Cre12.g560150	RABD1	Small rab-related GTPase OS=Chlamydomonas reinhardtii OX=3055 GN=RABD1 PE=4 SV=1	-0.311405	-0.0416493	-0.0205159	-0.0685914	0.049602	-0.0223793	0.13176	-0.117558	-0.235584	0.0135511	-0.122371	0.125069	-0.0731725	-0.0268561	-0.174424	0.00763575	-0.374666	-0.110976	0.104524	0.0351835	-0.0359939	-0.304925	-0.0494456	-0.133951	0.0774979	-0.00954463	0.672832	-0.0270425	0.00100952	0.195317	0.101826	-0.0205814	-0.220171	0.199872	0.173499	-0.257563	0.0396056	-0.147607	-0.0109604	-0.0342851	-0.0221171	0.329862	-0.0548343	0.130003	0.113975	-0.106952	0.0422249
Cre12.g517400	RABF1	Small rab-related GTPase OS=Chlamydomonas reinhardtii OX=3055 GN=RABF1 PE=4 SV=1	0.0454332	0.0825544	0.0426894	0.096231	-0.141747	-0.311966	0.268197	0.103062	0.268659	0.202235	-0.0503033	-0.00237398	-0.193862	-0.0666303	-0.210826	0.028417	0.0746517	-0.0444527	0.0522748	-0.161479	0.671237	-0.0195682	-0.0615741	-0.411439	-0.0492249	0.0121688	-0.00511468	-0.130039	-0.112428	0.095769	0.216578	-0.0359222	-0.0357588	-0.605122	0.134828	-0.159862	-0.0362501	0.13744	-0.124353	0.0151743	-0.106448	0.189636	0.369052	-0.0865457	-0.135029	-0.454229	-0.00884803
Cre06.g311900	RABG1	Small rab-related GTPase OS=Chlamydomonas reinhardtii OX=3055 GN=RABG1 PE=4 SV=1	0.0944134	0.0768361	-0.026632	-0.0477418	0.0305076	0.123093	-0.0163027	-0.0862945	0.943266	-0.00137266	0.00188674	-0.217895	-0.0457333	0.146075	0.0834208	0.26939	-0.348394	0.0406245	-0.0715747	-0.0988606	-0.123947	-0.0637971	0.236553	-0.0890758	0.164709	0.168448	0.510069	-0.168553	0.0102847	-0.105878	0.164693	-0.0344491	-0.0300647	0.0581604	0.173039	0.133336	0.118486	0.0298117	-0.238095	-0.0117634	-0.15951	0.621373	0.247149	0.119059	0.281916	-0.133026	-0.0426303
Cre01.g047550	RABH1	Small rab-related GTPase OS=Chlamydomonas reinhardtii OX=3055 GN=RABH1 PE=4 SV=1	0.576333	0.953623	-0.118025	-0.0120865	-0.0604395	-0.213642	0.0334252	-0.151181	-0.570084	-0.185935	-0.153712	0.144212	-0.07911	-0.0132136	0.0995489	-0.0735136	-0.0400758	-0.0272944	-0.0853092	-0.197017	0.0163699	-0.495243	-0.143529	-0.239337	0.148799	0.1167	0.649392	-0.0011266	0.0661527	0.161315	0.030132	-0.124529	0.148161	0.0843817	0.113232	-0.0141259	-0.0770444	-0.311793	-0.10524	0.00390345	-0.00549249	0.17979	-0.036556	0.178717	0.205876	-0.17244	-0.0421863
Cre17.g722350	RABL2A	Small rab-related GTPase OS=Chlamydomonas reinhardtii OX=3055 GN=RABL2A PE=4 SV=1	-0.19842	0.00710928	-0.00887516	-0.0266763	0.165806	0.107129	-0.0667772	-0.186681	0.232739	0.232067	0.0722283	-0.0099603	0.00887516	0.209683	0.137863	0.257371	1.5464	-0.0670085	-0.000151753	0.0430875	-0.240403	-0.0610014	0.195381	-0.069922	0.0474128	-0.00356936	-0.567931	-0.026253	0.259538	1.69241	0.016759	-0.180568	-0.0778951	-0.00245512	-0.1214	-0.072834	-0.117281	0.0545743	-0.218401	-0.208502	-0.00710928	0.0121103	-1.64828	-0.0317995	-0.0418957	-0.0930112	-0.0083466
Cre06.g278222	RACK1	Receptor of activated protein kinase C 1 OS=Chlamydomonas reinhardtii OX=3055 GN=RACK1 PE=4 SV=1	-0.130412	-0.135893	-0.0136011	0.0965075	-0.0903077	-0.0545355	0.0155025	0.0416502	0.378248	0.270925	-0.207887	0.0728157	0.22333	0.155485	0.365861	-0.0469419	0.181225	-0.274848	0.0696806	0.197368	-0.0094144	0.0238111	0.123952	0.190278	-0.134701	-0.0967129	-0.765339	-0.060063	-0.0308239	0.115638	-0.5005	0.0114168	-0.175095	-0.467242	-0.260924	0.255966	0.138067	-0.0732317	0.302824	-0.0694692	-0.0245708	-0.00744441	0.0741148	0.0525333	0.0813744	0.186473	0.122786
Cre06.g278097	RAE1	mRNA export protein OS=Chlamydomonas reinhardtii OX=3055 GN=RAE1 PE=4 SV=1	-0.124729	0.0249928	NaN	0.211896	NaN	-0.189727	0.0239023	-0.433412	-0.121327	0.155275	0.097484	0.0279246	NaN	-0.19303	0.170027	-0.0249928	-0.10279	-0.23226	NaN	-0.0547504	NaN	-0.139637	NaN	-0.237466	0.0131089	0.0160038	0.295608	0.0128989	0.048193	0.193151	NaN	0.0549893	-0.388231	0.00742598	0.469382	-0.0816865	NaN	-0.0709864	NaN	-0.00743942	-0.0755013	0.146589	0.414699	0.0138287	-0.0379649	-0.110607	NaN
Cre03.g191050	RAN1	GTP-binding nuclear protein OS=Chlamydomonas reinhardtii OX=3055 GN=RAN1 PE=3 SV=1	-0.152173	0.0208368	-0.0160622	-0.0662436	0.135171	0.00354669	-0.271506	0.0263925	0.218402	0.0112828	-0.0189351	0.0790964	-0.1522	0.0882605	0.206603	-0.00839928	1.8298	0.0722977	0.123908	0.145732	0.124009	-0.0375281	0.120456	0.140825	-0.101134	-0.0747801	-0.361878	-0.0444912	0.0588807	1.55538	-0.171917	-0.0117852	-0.0369183	-0.401996	-0.232765	0.339366	0.0967143	-0.100865	-0.0263264	-0.150904	-0.0393538	-0.406532	-2.00965	0.165556	-0.349419	0.00998753	-0.163854
Cre12.g483700	RB38	38 kDa RNA-binding protein OS=Chlamydomonas reinhardtii OX=3055 GN=RB38 PE=2 SV=1	-0.218887	-0.0123342	0.132143	-0.100874	0.113074	-0.0932152	0.219665	0.0426124	-0.0133549	-0.0508631	-0.093201	-0.0105745	-0.128531	0.146624	0.364078	-0.0813188	0.762152	-0.0765403	0.390626	0.48578	0.0746533	0.21205	-0.0194189	0.024898	0.00446096	-0.234725	-0.21026	-0.0426124	0.195819	0.831107	-0.878664	-0.0578277	0.185554	-0.174373	0.0201567	-0.357018	-0.430737	-0.654773	0.0460501	0.247817	1.0358	1.09622	-0.470106	-0.303619	0.213446	0.223001	0.0500729
Cre02.g120100	RBCS-1	Ribulose bisphosphate carboxylase small chain 1, chloroplastic OS=Chlamydomonas reinhardtii OX=3055 GN=RBCS-1 PE=1 SV=1	0.163903	0.237255	0.225807	0.122162	-0.0138973	-0.0758831	-0.00627064	0.0334718	0.0415817	0.156427	-0.0546557	-0.0920955	0.137035	0.134755	-0.638991	-0.365324	0.852827	0.5287	0.104266	0.468799	0.208666	0.373816	-0.0637553	NaN	-0.0653003	-0.144865	-0.184295	-0.00419887	0.146924	0.423577	0.0198163	0.431639	0.0935594	0.318366	-0.12854	-0.390135	0.00748584	0.488138	0.301764	0.153339	-0.0233196	0.105475	0.198026	-0.074479	-0.220665	-0.282759	0.062839
Cre06.g284600	RBD2	Rubredoxin OS=Chlamydomonas reinhardtii OX=3055 GN=RBD2 PE=4 SV=1	0.0605224	-0.108738	NaN	NaN	NaN	0.0373618	0.0378278	0.0464396	NaN	NaN	-0.0728826	-0.332788	NaN	NaN	NaN	-0.383243	-0.392595	NaN	-0.437197	0.107186	NaN	NaN	0.500086	NaN	NaN	NaN	NaN	-0.4003	-0.0379313	0.0504681	NaN	0.480933	-0.116231	NaN	0.590346	-0.350613	NaN	NaN	NaN	NaN	0.758248	0.341694	NaN	NaN	0.804363	-0.119089	0.18546
Cre24.g755197	RBD3	Rubredoxin-like protein OS=Chlamydomonas reinhardtii OX=3055 GN=RBD3 PE=4 SV=1	NaN	NaN	NaN	NaN	NaN	-0.130311	NaN	NaN	NaN	NaN	NaN	NaN	NaN	NaN	NaN	NaN	NaN	NaN	NaN	NaN	NaN	NaN	NaN	-0.0395703	NaN	NaN	NaN	NaN	NaN	NaN	NaN	0.136672	NaN	NaN	NaN	NaN	NaN	NaN	NaN	NaN	NaN	NaN	NaN	NaN	NaN	NaN	NaN
Cre12.g526750	RBM8A	RNA binding motif protein OS=Chlamydomonas reinhardtii OX=3055 GN=RBM8A PE=4 SV=1	0.0189083	-0.0972462	NaN	0.0312975	NaN	NaN	0.0462693	0.0116885	NaN	NaN	-0.223786	0.0958295	NaN	0.000849996	NaN	-0.149369	0.277236	-0.246747	-0.152816	-0.0182337	-0.0552828	NaN	0.255152	-0.255363	-0.105099	-0.0244691	NaN	-0.327069	0.0561074	0.0671594	-0.0459172	NaN	-0.691428	NaN	-0.0270432	-0.189481	-0.226756	NaN	0.0459172	NaN	0.451456	0.270012	-0.456205	NaN	0.326371	0.434568	-0.286857
Cre12.g540400	RCD1	Rcd1-like protein OS=Chlamydomonas reinhardtii OX=3055 GN=RCD1 PE=4 SV=1	-0.0355345	NaN	NaN	NaN	NaN	NaN	NaN	NaN	NaN	NaN	NaN	NaN	NaN	NaN	NaN	NaN	-0.0485674	-0.023529	NaN	-0.264798	NaN	NaN	NaN	NaN	NaN	NaN	NaN	NaN	0.0330415	-0.0334518	NaN	NaN	NaN	NaN	0.091226	0.168889	NaN	NaN	NaN	NaN	NaN	NaN	0.0781861	NaN	NaN	NaN	NaN
Cre09.g400367	RCL1	RNA terminal 3 phosphate cyclase OS=Chlamydomonas reinhardtii OX=3055 GN=RCL1 PE=4 SV=1	0.00486748	NaN	NaN	NaN	NaN	NaN	NaN	NaN	0.702066	0.0167895	0.0766192	NaN	NaN	NaN	-0.0519673	NaN	-0.1971	NaN	NaN	-0.00486748	NaN	-0.0467938	NaN	NaN	NaN	0.189943	-0.565006	NaN	0.101087	-0.0327837	NaN	NaN	NaN	-0.69707	0.0673784	-0.0938815	NaN	0.241654	NaN	-0.231705	NaN	NaN	NaN	0.0273774	-0.0555628	-0.0874252	NaN
Cre07.g314650	RECA	Chloroplast RecA recombination protein OS=Chlamydomonas reinhardtii OX=3055 GN=RECA PE=3 SV=1	-0.622491	-0.683056	0.0691875	-0.175529	-0.281068	-0.296101	-0.00869773	-0.101733	-0.6748	-0.515106	-0.420173	-0.16657	-0.340099	-0.0834484	1.11047	0.132901	1.81305	1.10127	0.133784	-0.483587	-0.240067	-0.23259	-0.431268	0.00810223	0.159977	0.0513573	0.820775	0.309668	-0.424621	-0.69855	0.0999367	0.0363108	1.71383	0.966024	-0.100241	0.510752	0.366482	0.305482	-0.0999367	0.171555	-0.0226708	-0.191946	-0.0345509	-0.20879	-0.14291	0.158612	-0.0149055
Cre10.g430150	REP27	Photosystem-II repair protein OS=Chlamydomonas reinhardtii OX=3055 GN=REP27 PE=2 SV=1	0.243169	-0.0762547	0.0372829	-0.00275025	-0.0149803	0.068486	-0.0317302	0.11938	-0.204689	-0.0259093	-1.64326	-2.4615	-0.165501	-0.0249254	-0.0262496	0.252694	-0.468175	-0.0663304	-0.210109	-0.0591699	-0.051723	-0.142456	0.0627817	0.140262	0.121048	0.325277	0.332688	-0.0167127	-0.162737	-0.51677	0.204899	0.0221568	0.314788	-0.00335781	0.064225	0.0175171	-0.00634154	0.0121877	0.0909382	0.0466805	0.1898	0.269591	1.08966	-0.0121877	-0.0347435	0.026022	0.0220166
Cre07.g337150	RFC2	DNA replication factor C complex subunit 2 OS=Chlamydomonas reinhardtii OX=3055 GN=RFC2 PE=4 SV=1	NaN	-0.133465	-0.011331	NaN	-0.138113	NaN	NaN	-0.135729	NaN	NaN	NaN	0.535339	-0.367223	NaN	0.120148	0.0813009	NaN	NaN	NaN	NaN	NaN	NaN	NaN	NaN	0.261008	NaN	NaN	0.135119	NaN	NaN	NaN	NaN	NaN	NaN	NaN	NaN	NaN	NaN	NaN	NaN	-0.0813009	-0.937599	NaN	NaN	NaN	NaN	NaN
Cre06.g251800	RFC4	DNA replication factor C complex subunit 4 OS=Chlamydomonas reinhardtii OX=3055 GN=RFC4 PE=4 SV=1	0.124742	-0.517335	NaN	NaN	NaN	NaN	NaN	-0.593968	1.52201	NaN	0.106293	NaN	NaN	NaN	NaN	-0.207198	NaN	NaN	0.0930121	-0.166883	NaN	NaN	-0.296499	NaN	NaN	NaN	NaN	0.46457	NaN	NaN	NaN	NaN	NaN	0.372469	NaN	NaN	NaN	NaN	NaN	NaN	-0.000412346	-0.651649	NaN	NaN	-0.154261	NaN	NaN
Cre12.g527300	RFC5	DNA replication factor C complex subunit 5 OS=Chlamydomonas reinhardtii OX=3055 GN=RFC5 PE=4 SV=1	-0.265278	NaN	NaN	NaN	NaN	NaN	NaN	NaN	NaN	NaN	NaN	0.139619	NaN	NaN	-0.017648	NaN	NaN	NaN	NaN	-0.0209722	NaN	-0.084769	NaN	-0.179894	0.0286512	NaN	NaN	NaN	NaN	-0.00986819	NaN	NaN	NaN	NaN	NaN	0.0896523	NaN	-0.301342	NaN	0.425046	NaN	NaN	NaN	0.0311847	NaN	0.0605852	-0.0711558
Cre06.g296600	RFS1	Riboflavin synthase OS=Chlamydomonas reinhardtii OX=3055 GN=RFS1 PE=4 SV=1	0.0236327	0.171771	0.011941	-0.0216635	-0.075888	0.0747886	0.00534065	0.0816174	0.00888564	0.149087	0.362216	0.0111529	-0.132348	-0.0499805	-0.366487	-0.267045	1.75491	0.0697426	-0.0628587	-0.0236327	0.012209	0.0403597	-0.0383463	0.0688397	-0.00690456	-0.0150264	0.203091	0.114187	-0.226095	2.20539	0.27437	0.270975	-0.00301774	0.45425	0.109359	0.0582503	0.146813	0.14335	-0.107772	-0.177036	0.00407213	-0.227583	-1.94098	-0.0896246	-0.040588	0.105319	0.0420209
Cre02.g118300	RHE	RNA helicase OS=Chlamydomonas reinhardtii OX=3055 GN=RHE PE=4 SV=1	0.0873135	0.560398	0.468056	-0.116665	-0.333825	0.159705	-0.012465	0.852673	0.641671	-0.0620319	-0.121601	0.495623	0.233265	-0.27647	0.0654449	-0.6115	0.220916	0.34783	0.00518386	0.545939	NaN	-0.0262772	0.119078	0.51111	-0.620647	0.0167142	-1.23157	-0.12718	0.028006	-0.394787	NaN	-0.0472923	0.573024	-1.29144	-1.31385	0.304007	NaN	0.0262772	NaN	-0.504583	-0.279701	0.108865	0.933632	0.388281	-0.467089	-0.0452147	-0.0686704
Cre06.g284100	RHP1	Rh protein, CO2-responsive OS=Chlamydomonas reinhardtii OX=3055 GN=RHP1 PE=2 SV=1	NaN	0.0267912	0.0251196	NaN	0.218081	NaN	NaN	-1.00689	NaN	NaN	NaN	NaN	-0.282582	NaN	NaN	0.84047	NaN	NaN	NaN	NaN	NaN	NaN	NaN	NaN	NaN	NaN	NaN	-0.268787	NaN	NaN	NaN	NaN	NaN	NaN	NaN	NaN	NaN	NaN	NaN	NaN	0.332445	-0.839603	NaN	NaN	NaN	NaN	NaN
Cre02.g091700	RIB72	Protofilament ribbon protein of flagellar microtubules OS=Chlamydomonas reinhardtii OX=3055 GN=RIB72 PE=2 SV=1	-0.0470062	-0.00488635	0.285663	0.152277	0.125954	0.176056	0.57542	0.579424	0.954957	0.574505	0.0923205	0.167001	0.189526	0.228935	-0.441296	0.274838	-0.402219	-0.354641	0.152185	0.185128	-0.0320797	0.13726	0.194059	-0.144917	0.269135	0.0517495	-1.78375	-0.181888	-0.310987	0.501995	0.170978	0.13417	-1.31751	-1.00258	0.116468	-0.135027	0.0514809	0.342846	-0.0889863	-0.230681	-0.118286	0.32849	-0.792547	0.265081	0.0510458	0.297126	0.0231053
Cre12.g492950	RIR1	Ribonucleoside-diphosphate reductase OS=Chlamydomonas reinhardtii OX=3055 GN=RIR1 PE=3 SV=1	-0.595332	-0.483234	-0.215695	0.0163099	-0.104332	-0.108097	-0.0261609	-0.387515	0.844696	-0.126928	-0.640575	-0.209379	-0.114502	-0.191309	0.788456	0.274547	0.0247233	-0.508489	0.0180054	-0.0516349	0.0672769	-0.244784	-0.443364	-0.403637	0.10651	-0.0514288	-0.358101	0.532821	-0.225144	-0.134281	-0.0743325	0.0457417	-0.255535	-0.731879	-0.793756	1.08649	0.00692715	-0.0434966	-0.288087	0.103842	-0.108306	0.00285459	-0.457779	-0.269735	-0.385424	0.164334	-0.0347339
Cre12.g491050	RIR2A	Ribonucleoside-diphosphate reductase small chain OS=Chlamydomonas reinhardtii OX=3055 GN=RIR2A PE=4 SV=1	NaN	NaN	NaN	NaN	NaN	NaN	NaN	NaN	NaN	NaN	0.151803	0.501789	NaN	NaN	NaN	NaN	NaN	NaN	NaN	NaN	NaN	NaN	NaN	NaN	NaN	NaN	NaN	NaN	NaN	NaN	NaN	NaN	NaN	NaN	NaN	NaN	NaN	NaN	NaN	NaN	NaN	NaN	NaN	NaN	-0.0358806	NaN	NaN
Cre16.g683050	RNJ1	Chloroplast RNase J variant 1 OS=Chlamydomonas reinhardtii OX=3055 GN=RNJ1 PE=2 SV=1	0.0913381	0.171052	0.141769	-0.143955	-0.0541141	0.0392288	-0.0755704	0.0257352	-0.0693389	-0.100251	0.00725674	-0.252106	-0.00157167	-0.0623255	-0.0328603	-0.231542	-0.21873	0.133317	0.229102	0.139214	0.0257248	-0.181027	0.11987	NaN	0.00138171	-0.0188163	0.310883	-0.0690733	-0.0122882	-0.0845304	-0.123816	0.0794159	-0.0653236	-0.0158145	0.50922	0.120985	0.216872	-0.0406271	-0.0386263	-0.0139991	0.235265	0.259124	0.332175	0.0263537	-0.0338265	0.239994	0.0410285
Cre06.g284500	RNPH1	3-5 exoribonuclease PH component of the exosome OS=Chlamydomonas reinhardtii OX=3055 GN=RNPH1 PE=4 SV=1	NaN	NaN	NaN	NaN	NaN	NaN	NaN	NaN	NaN	NaN	NaN	NaN	NaN	NaN	NaN	NaN	NaN	NaN	NaN	NaN	NaN	-0.0952733	NaN	NaN	NaN	NaN	-0.635346	NaN	NaN	NaN	NaN	NaN	-0.0724465	NaN	NaN	NaN	NaN	0.209002	NaN	-0.103563	NaN	NaN	NaN	0.287432	NaN	NaN	NaN
Cre02.g10000	RPA30	Replication protein A 30 kDa subunit OS=Chlamydomonas reinhardtii OX=3055 GN=RPA30 PE=4 SV=1	NaN	NaN	NaN	NaN	NaN	NaN	NaN	NaN	-0.0581849	NaN	NaN	0.581138	NaN	NaN	0.31692	NaN	NaN	NaN	NaN	NaN	NaN	NaN	NaN	NaN	0.289832	NaN	0.338911	NaN	NaN	NaN	NaN	NaN	-0.174917	-0.00205448	NaN	NaN	NaN	NaN	NaN	NaN	NaN	NaN	NaN	NaN	NaN	NaN	-0.24739
Cre13.g571650	RPB10	DNA-directed RNA polymerases I/II/III subunit OS=Chlamydomonas reinhardtii OX=3055 GN=RPB10 PE=3 SV=1	NaN	NaN	NaN	NaN	NaN	NaN	NaN	-0.04537	NaN	NaN	-0.00631527	NaN	NaN	NaN	NaN	NaN	NaN	NaN	NaN	NaN	NaN	NaN	NaN	NaN	NaN	NaN	NaN	-0.0150688	NaN	-1.86329	NaN	NaN	NaN	NaN	NaN	-1.39972	NaN	NaN	NaN	NaN	NaN	-0.29237	NaN	NaN	0.00631527	NaN	NaN
Cre13.g565550	RPB11	DNA-directed RNA polymerase II, 13.6 kDa polypeptide OS=Chlamydomonas reinhardtii OX=3055 GN=RPB11 PE=4 SV=1	NaN	NaN	NaN	NaN	NaN	NaN	NaN	NaN	NaN	NaN	-0.0499702	NaN	NaN	NaN	NaN	NaN	NaN	NaN	NaN	NaN	NaN	NaN	NaN	NaN	NaN	NaN	NaN	NaN	NaN	NaN	NaN	NaN	-0.106933	NaN	NaN	NaN	NaN	NaN	NaN	NaN	NaN	NaN	NaN	NaN	0.0792879	NaN	NaN
Cre16.g667750	RPB7A	DNA-directed RNA polymerase II, 19 kDa polypeptide OS=Chlamydomonas reinhardtii OX=3055 GN=RPB7A PE=4 SV=1	NaN	NaN	NaN	NaN	NaN	NaN	NaN	NaN	NaN	NaN	-0.0364117	NaN	NaN	NaN	NaN	NaN	NaN	-0.383114	0.171909	NaN	NaN	NaN	-0.12681	NaN	NaN	NaN	0.109941	NaN	NaN	NaN	NaN	NaN	NaN	NaN	NaN	NaN	NaN	NaN	NaN	NaN	NaN	NaN	0.208755	NaN	-0.00766242	-0.0550471	NaN
Cre12.g511900	RPE1	Ribulose-phosphate 3-epimerase OS=Chlamydomonas reinhardtii OX=3055 GN=RPE1 PE=3 SV=1	0.712557	0.596128	0.347235	-0.347423	-0.0216322	0.245972	-0.158644	0.220831	0.228816	-0.16056	0.3113	-0.198028	0.47734	-0.049604	-0.0644463	-0.323813	1.95188	0.367342	0.164732	0.372163	-0.228354	0.13479	-0.0348527	0.517273	-0.813054	-0.275459	-0.267648	-0.0756135	0.328087	2.11773	-0.497478	-0.0571839	1.00381	-0.554822	-0.930016	-0.187452	0.090396	-0.353952	0.536071	0.0696141	0.0229583	-0.565562	-1.00532	-0.0696141	-0.777743	0.297253	0.10209
Cre03.g187450	RPI1	Ribose-5-phosphate isomerase OS=Chlamydomonas reinhardtii OX=3055 GN=RPI1 PE=3 SV=1	0.0606364	0.143512	0.00264554	-0.00926497	0.000162101	-0.0165762	-0.00814251	-0.0161766	0.190608	-0.00320241	0.129737	0.114786	-0.000162101	0.00926497	-0.358517	-0.138419	2.28075	0.384604	-0.41682	-0.591841	0.303944	0.252723	-0.083934	-0.0145835	0.0309214	0.18665	-0.0871619	-0.053631	0.0371253	1.77556	0.0716834	0.400671	0.311044	0.131568	-0.330381	0.0146566	0.278453	0.0522931	0.115261	-0.347583	-0.126182	0.0911252	-1.68555	0.0662092	-0.0904369	-0.186238	0.0903112
Cre07.g314600	RPI2	Ribose-5 phosphate isomerase-related protein OS=Chlamydomonas reinhardtii OX=3055 GN=RPI2 PE=4 SV=1	NaN	NaN	NaN	NaN	NaN	NaN	NaN	NaN	-0.0786376	0.0146984	-0.0679592	NaN	NaN	NaN	0.0217176	NaN	NaN	0.845392	NaN	NaN	NaN	NaN	NaN	NaN	NaN	NaN	NaN	NaN	NaN	NaN	NaN	NaN	1.39365	0.602155	NaN	NaN	NaN	NaN	NaN	NaN	NaN	NaN	-0.38616	NaN	0.244283	0.215882	NaN
Cre06.g272850	RPL10	Ribosomal protein L10 OS=Chlamydomonas reinhardtii OX=3055 GN=RPL10 PE=4 SV=1	-0.165421	-0.292051	0.0925655	0.0224504	-0.0192809	-0.15123	-0.0571254	0.165036	0.483935	0.241313	-0.0483476	-0.0184512	0.238911	0.111576	0.285325	-0.145217	0.349741	-0.117155	-0.0147556	0.298076	0.275587	0.19848	0.293587	0.159873	-0.271372	-0.33302	-1.1428	-0.101699	-0.0294901	-0.222346	-0.548144	0.260893	-0.0354582	-0.521196	-0.361238	0.172941	0.229959	-0.162077	0.0950841	-0.176463	0.00695108	0.11695	-0.236279	0.0867889	0.0183215	0.199633	-0.0485772
Cre02.g101350	RPL10a	Ribosomal protein OS=Chlamydomonas reinhardtii OX=3055 GN=RPL10a PE=3 SV=1	-0.262965	-0.0642265	0.0618592	-0.204576	-0.0123427	0.0766027	0.110418	0.0698523	0.339086	0.252388	-0.20749	0.0492446	0.0364312	0.0747075	-0.0141569	0.0667433	-0.196046	-0.0459276	0.0612674	0.245462	0.0628026	-0.0010462	0.175582	0.086275	-0.0170107	-0.0667206	-1.34457	-0.0975738	-0.104941	-0.124653	-0.233337	-0.107845	-0.00454391	-0.396971	-0.447419	0.00362172	0.112001	-0.110762	0.0111697	-0.026937	-0.129521	0.21961	0.183478	0.134511	-0.0362769	0.0824001	0.0376713
Cre01.g027000	RPL11	Ribosomal protein L11 OS=Chlamydomonas reinhardtii OX=3055 GN=RPL11 PE=3 SV=1	-0.24121	-0.110697	0.0175109	-0.077232	-0.00159906	0.0893058	-0.035226	0.0716805	0.52776	0.213982	-0.123948	0.0664483	0.0769962	0.202332	0.121381	-0.0570277	-0.0721469	-0.174176	0.137681	0.253487	-0.123082	0.0420219	0.171446	0.159614	-0.026191	-0.205429	-0.934719	0.0593298	-0.0487863	-0.280685	-0.0574135	0.0169967	-0.143069	-0.142718	-0.435809	0.0606913	0.169724	-0.0756556	0.135782	-0.178765	-0.00221889	-0.14832	0.324183	0.0824896	0.130695	0.00462722	0.0359398
Cre12.g528750	RPL12	Ribosomal protein L12 OS=Chlamydomonas reinhardtii OX=3055 GN=RPL12 PE=3 SV=1	-0.019058	-0.190126	-0.177112	-0.268043	-0.181345	-0.0808444	0.0973994	-0.0041924	0.742169	0.359409	-0.290988	-0.00498031	0.531114	0.231532	-0.19141	0.149866	-0.312345	-0.0350062	0.0269134	0.286344	0.186815	0.0809542	0.127084	-0.051619	-0.0711937	-0.0857942	-1.30621	-0.000959544	-0.0926075	-0.209397	0.415122	0.0830946	0.205247	-0.276875	-0.0930743	0.20738	-0.224938	0.399865	-0.553241	-0.300009	-0.406869	0.0882133	0.000960371	-0.0809542	-0.0705685	0.0194836	-0.0284432
Cre06.g264350	RPL13	60S ribosomal protein L13 OS=Chlamydomonas reinhardtii OX=3055 GN=RPL13 PE=3 SV=1	-0.229459	-0.145725	0.173521	-0.187425	0.0417848	0.0213259	0.178896	0.0876821	0.467271	0.150187	-0.385856	-0.0343013	-0.0370899	0.118726	-0.353709	-0.00317633	-0.17644	-0.0843584	-0.0222837	0.230451	0.0859287	0.0345358	0.232875	0.199251	-0.0758302	-0.0221695	-0.931609	-0.08797	-0.0397566	-0.184477	-0.0919285	-0.100033	0.0582771	-0.474007	-0.549561	0.0269677	0.148952	-0.384233	-0.123395	-0.0502352	0.245158	0.232244	0.374507	0.158259	0.223155	0.0208741	-0.0237167
Cre17.g701200	RPL14	Ribosomal protein L14 OS=Chlamydomonas reinhardtii OX=3055 GN=RPL14 PE=4 SV=1	-0.194398	-0.213459	0.037097	-0.177267	0.112923	-0.0123925	0.139168	0.171419	0.303752	0.221568	-0.355307	0.0796073	-0.0864603	0.204962	-0.172302	-0.0677549	-0.162769	0.0122317	0.131575	0.271362	0.130807	-0.00766706	0.236478	0.0837094	0.00406603	0.0308749	-1.30104	-0.125614	-0.170091	-0.141248	-0.127315	-0.0805292	0.128928	-0.416691	-0.45405	-0.0602166	0.057112	-0.175937	-0.00221541	0.0160559	0.0295839	0.279954	0.262356	0.000540337	0.177123	-0.00502699	0.0247197
Cre13.g568900	RPL17	Ribosomal protein L17 OS=Chlamydomonas reinhardtii OX=3055 GN=RPL17 PE=3 SV=1	-0.310966	-0.280771	0.070925	-0.0494378	0.0508698	-0.099057	0.171477	0.221935	0.465928	0.176755	-0.433009	-0.147048	-0.0331535	0.272523	-0.0837955	-0.352391	-0.0139723	-0.134174	0.0488278	0.385347	0.34309	0.210696	0.303557	0.0797659	-0.0084276	-0.101946	-1.23016	0.00980422	0.00968646	-0.350742	-0.252277	0.137878	-0.175381	-0.458913	-0.254295	0.178971	0.021873	0.0567158	0.135026	-0.15492	0.0483807	0.0475291	-0.348996	-0.0567158	0.254519	0.0555075	-0.0341177
Cre01.g047750	RPL18	Ribosomal protein L18 OS=Chlamydomonas reinhardtii OX=3055 GN=RPL18 PE=4 SV=1	-0.224489	-0.203406	0.103495	0.13088	-0.157291	0.050123	0.0983939	0.103993	0.595628	0.267242	-0.136774	-0.122569	0.116485	0.07069	0.0344241	-0.116836	-0.115037	-0.171284	0.205567	0.230394	-0.00411212	0.0233868	0.340131	0.220042	-0.131576	-0.154117	-1.19278	-0.0270856	-0.0583122	-0.197451	-0.167792	0.0911376	-0.0954415	-0.0563995	-0.301816	0.208721	0.286932	-0.136366	0.231298	-0.0967176	0.155711	0.11013	0.23469	0.0410939	0.122556	0.034896	0.00487001
Cre01.g047750	RPL18a	60S ribosomal protein L18a OS=Chlamydomonas reinhardtii OX=3055 GN=RPL18a PE=3 SV=1	-0.190394	-0.154011	0.0102988	-0.107403	0.0937177	0.00896881	0.0309314	0.102458	0.496109	0.199101	-0.266022	0.0614875	0.127175	0.140509	0.0299282	-0.0721686	0.0704877	-0.154442	0.0192227	0.277509	0.142684	0.0577616	0.171232	0.163209	0.01222	-0.0868022	-1.19891	-0.0889783	-0.252245	-0.0613344	-0.331351	0.102687	0.0827561	-0.51581	-0.536771	0.090439	0.153564	-0.116869	0.165823	-0.0548382	-0.051117	0.103124	-0.121184	0.0548382	0.0466868	0.19602	0.0140458
Cre02.g075700	RPL19	Ribosomal protein L19 OS=Chlamydomonas reinhardtii OX=3055 GN=RPL19 PE=3 SV=1	-0.489078	-0.180396	0.0338072	-0.0971619	-0.0338072	0.017963	0.0622693	0.165367	0.264438	-0.0486088	-0.237525	-0.0597824	0.133692	0.226536	0.165543	-0.00884505	0.0567544	-0.0173662	-0.0811317	0.0844475	0.253348	0.32914	0.461657	0.387165	-0.0737749	-0.0934977	-0.722563	0.075108	-0.0567544	-0.251162	-0.532112	-0.101357	0.0414319	-0.149101	-0.232669	0.153654	-0.0365078	-0.188672	0.102896	0.0573265	0.00410443	0.412884	-0.31095	-0.287661	0.160643	0.223449	-0.0402145
Cre07.g357850	RPL22	Ribosomal protein L22 OS=Chlamydomonas reinhardtii OX=3055 GN=RPL22 PE=4 SV=1	-0.384382	-0.169373	0.127351	-0.06828	0.220185	-0.148709	0.30407	0.242535	0.550102	0.317066	-0.390562	-0.0626633	0.117251	0.388646	-0.352457	-0.205466	-0.381271	-0.0054187	0.0944387	0.393426	0.321851	0.456877	0.268195	0.251782	-0.0995683	-0.0189665	-1.30366	-0.141486	-0.302902	-0.479209	-0.397216	-0.00549978	-0.0079179	-0.508521	-0.494779	-0.129095	-0.00449011	-0.0678435	0.0712452	0.0681455	0.202135	0.378156	-0.319544	-0.0860204	0.39578	-0.0119878	0.027689
Cre06.g282500	RPL23	Ribosomal protein L23 OS=Chlamydomonas reinhardtii OX=3055 GN=RPL23 PE=3 SV=1	-0.280519	-0.0242008	-0.0140346	-0.0609367	0.280823	-0.343124	0.215796	-0.173089	1.18612	0.313221	-0.266492	0.1121	0.0858914	0.332223	0.0471635	0.190199	0.196462	0.0384792	0.140275	0.109536	0.35219	0.272849	0.264014	0.0198605	-0.0280121	0.0355478	-1.042	-0.412619	-0.165896	-0.364333	-0.487543	0.200769	0.0186993	-0.981834	-0.482278	0.0870222	-0.00928943	0.0517617	0.178069	-0.0644438	0.267362	0.380206	-0.93458	-0.193617	0.215867	0.0576139	-0.000304787
Cre06.g282500	RPL23a	Ribosomal protein L23a OS=Chlamydomonas reinhardtii OX=3055 GN=RPL23a PE=3 SV=1	-0.289024	-0.077184	0.349158	-0.00891239	0.341211	-0.341008	0.284302	0.314552	0.00132033	0.292895	-0.300269	-0.470102	0.0149083	0.595279	-0.21864	-0.113456	-0.147027	0.000675946	-0.0269746	0.245112	0.61657	0.369156	0.506984	0.0656233	-0.103528	-0.14066	-1.58141	-0.136306	-0.373932	-0.376255	-0.12552	0.0841454	-0.00275662	-0.0952098	-0.418122	-0.121122	-0.163691	0.136646	0.0807157	0.0586026	0.339355	0.542379	-0.391535	-0.236996	0.413938	0.0743465	0.0355469
Cre01.g040000	RPL26	Ribosomal protein L26 OS=Chlamydomonas reinhardtii OX=3055 GN=RPL26 PE=4 SV=1	-0.260614	-0.18702	0.154335	0.0729958	0.0741599	-0.463658	0.163835	0.173319	0.414973	0.244477	-0.259718	-8.81263e-05	0.0740177	0.396831	0.257422	-0.153093	0.320767	-0.0450264	0.0205541	0.329978	0.398479	0.416802	0.255223	-0.131977	-0.179936	-0.0368897	-1.15819	-0.114589	-0.192387	-0.0206313	-0.254085	0.0972939	0.0364973	-0.54208	-0.280336	-0.0370323	0.00709906	-0.0656542	0.13845	0.0344132	0.133028	0.229235	-0.358314	-0.131006	0.0853514	0.0310032	0.030243
Cre02.g115200	RPL27	60S ribosomal protein L27 OS=Chlamydomonas reinhardtii OX=3055 GN=RPL27 PE=3 SV=1	-0.201481	-0.155634	0.18842	-0.153182	0.204891	0.0387613	0.132586	0.0281022	0.390998	0.214339	-0.388157	0.0657595	-0.0838601	0.147624	-0.159036	-0.050071	0.0311271	-0.0662708	0.0942374	0.209215	0.292953	0.105353	0.151653	0.185582	0.0484591	0.0123961	-1.40457	-0.251993	-0.437849	-0.0715896	-0.049142	0.030715	0.0493943	-0.141885	-0.635331	0.0817456	0.292289	-0.210955	0.0268844	-0.0449375	0.170466	0.32181	0.290634	0.0225995	0.158293	0.017577	0.0197967
Cre02.g115200	RPL27a	Ribosomal protein L27a OS=Chlamydomonas reinhardtii OX=3055 GN=RPL27a PE=3 SV=1	-0.246309	-0.169262	0.00350923	0.00388296	-0.00350923	-0.0516372	0.0316905	0.194372	0.638595	0.20584	-0.243329	0.144276	0.196605	0.355273	0.0472534	-0.0662422	0.272212	-0.0920974	-0.00444439	0.359255	0.224214	0.335865	0.30685	-0.0237547	-0.114107	-0.0177239	-1.09809	-0.128402	-0.421268	-0.2936	-0.499497	0.0793072	0.0328177	-0.208658	-0.50405	0.0978933	0.0802131	-0.308347	0.247665	0.0908358	-0.0313874	0.326895	-0.166124	-0.0882609	0.120409	-0.020636	0.041423
Cre14.g617900	RPL3	Ribosomal protein L3 OS=Chlamydomonas reinhardtii OX=3055 GN=RPL3 PE=3 SV=1	-0.287862	-0.100585	0.05754	0.0122593	-0.108486	0.00702533	0.0116271	0.0943668	0.469096	0.191008	-0.230989	-0.0283477	0.082961	0.0473317	0.202015	-0.0020405	-0.0534013	-0.127871	-0.00448063	0.185383	0.105124	0.0207855	0.20485	0.208787	-0.0856401	-0.192377	-0.781125	-0.0654001	0.0534013	-0.0300881	-0.173026	0.186775	0.0584727	-0.100249	-0.399354	0.186612	0.251364	-0.117602	0.00739604	-0.191092	-0.0109666	0.215255	0.259928	0.0344828	-0.00257492	0.212192	0.0565241
Cre10.g420750	RPL30	Ribosomal protein L30 OS=Chlamydomonas reinhardtii OX=3055 GN=RPL30 PE=3 SV=1	-0.222171	-0.245998	0.00889006	0.00763826	-0.0265852	-0.0409291	0.122452	0.171282	0.197304	0.233275	-0.475393	0.0111597	-0.023654	0.156647	-0.0443405	-0.175327	-0.00231613	-0.000799345	-0.102106	0.26869	0.20147	0.177002	0.213534	0.206923	-0.0456222	-0.0499923	-1.11961	-0.0120046	-0.176446	-0.0939265	-0.246727	0.120958	-0.030523	-0.335483	-0.57591	0.235485	0.154585	-0.000653614	0.150574	-0.149631	0.106586	-0.275282	-0.0456374	0.0145543	0.173641	0.0685829	0.0935663
Cre07.g352850	RPL32	Ribosomal protein L32 OS=Chlamydomonas reinhardtii OX=3055 GN=RPL32 PE=4 SV=1	-0.441836	-0.158002	0.10411	0.124452	0.00883552	-0.470807	0.205619	0.169426	0.353898	0.312896	-0.302583	-0.00767808	0.375209	0.523766	0.0492739	-0.0782373	0.464485	-0.324491	-0.0967573	0.231568	0.534427	0.646788	0.513924	-0.0113491	-0.303267	-0.262038	-1.33778	-0.19599	-0.130002	-0.222429	-0.704741	0.0803581	-0.0881078	-0.707839	-0.264848	-0.0312178	0.124504	-0.101628	0.379045	0.0173875	0.294757	0.496302	-0.66618	-0.268944	0.211906	0.170975	0.0560703
Cre16.g661050	RPL34	Ribosomal protein L34 OS=Chlamydomonas reinhardtii OX=3055 GN=RPL34 PE=4 SV=1	-0.0990814	-0.197993	-0.000403618	-0.118171	0.222166	-0.48059	0.200965	0.0583788	0.251666	NaN	-0.293763	0.0920444	0.148268	0.481357	-0.0906147	-0.233669	0.499651	0.061439	-0.043245	0.349626	0.513039	0.127898	0.237577	-0.0580519	NaN	NaN	-1.70902	-0.331815	-0.443624	-0.226045	-0.562029	0.120555	-0.0189476	-0.74082	-0.777387	-0.0988704	0.00799432	-0.122827	0.290831	0.296017	0.230162	0.484587	-0.708627	-0.117699	0.216138	-0.147506	0.0175657
Cre14.g617900	RPL35	Ribosomal protein L35 OS=Chlamydomonas reinhardtii OX=3055 GN=RPL35 PE=3 SV=1	-0.303442	-0.00542712	-5.98967e-05	-0.22681	0.314428	-0.427484	0.413664	0.288374	0.107795	0.36561	-0.102562	-0.404125	5.98967e-05	0.391197	-0.0177526	-0.259512	-0.460851	0.330029	-0.0636024	0.294824	0.550279	0.255139	0.358718	0.0638633	-0.0591121	0.167567	-0.701149	0.181774	-0.387531	-0.637021	-0.415708	0.09695	0.0122675	-0.308814	-0.787981	-0.155635	-0.395301	0.360609	0.10903	0.226986	0.333452	0.660895	-0.87746	-0.360391	0.471259	-0.410673	-0.0563144
Cre10.g459250	RPL35a	Ribosomal protein L35a OS=Chlamydomonas reinhardtii OX=3055 GN=RPL35a PE=3 SV=1	-0.176989	-0.27018	0.0932118	-0.144779	0.0510964	-0.0544332	0.0575945	0.169053	0.514289	0.197726	-0.204817	-0.0107105	0.209946	0.16483	0.0620119	-0.216465	0.0946057	-0.0857809	0.0695439	0.26868	0.172718	0.157291	0.232002	0.257562	-0.107763	-0.132948	-1.26271	-0.109744	-0.481453	-0.0151138	-0.188686	0.17954	0.0347057	-0.333356	-0.46322	0.0703321	0.111453	-0.0782246	-0.0149786	-0.0927977	0.00927237	0.0207164	-0.0113928	0.040474	0.031658	0.229662	-0.061829
Cre06.g310700	RPL36	60S ribosomal protein L36 OS=Chlamydomonas reinhardtii OX=3055 GN=RPL36 PE=3 SV=1	-0.243549	-0.271946	-0.0637358	0.0253593	0.0704163	-0.351761	0.0896606	0.214118	0.213787	0.145571	-0.0770723	-0.172799	0.0894764	0.635743	0.194591	-0.0979111	0.33436	-0.0466643	-0.0419727	0.408546	0.46078	0.36047	0.561174	-0.151356	-0.464845	-0.18656	-1.03245	-0.000482161	-0.324235	-0.350987	-0.538205	0.153603	-0.203682	-0.185871	-0.38879	-0.0105561	-0.150676	0.12727	0.18148	-0.00430395	0.291333	0.431832	-0.780252	-0.342695	0.388875	-0.00899425	-0.0176834
Cre06.g310700	RPL36a	Ribosomal protein L36a OS=Chlamydomonas reinhardtii OX=3055 GN=RPL36a PE=3 SV=1	-0.0884854	-0.331018	0.0878505	-0.00511897	-0.00737323	NaN	0.215394	0.138209	0.249527	0.233698	-0.22415	NaN	0.0582391	0.204994	-0.0130281	-0.206685	0.421569	NaN	0.0171833	0.564561	NaN	NaN	0.281949	NaN	-0.104443	-0.175891	-1.17027	-0.211516	-0.0765155	-0.455385	NaN	NaN	0.0253484	-0.491502	-0.301265	0.0533527	NaN	NaN	NaN	NaN	0.28409	0.47516	NaN	NaN	0.380555	-0.132486	0.0476825
Cre06.g257150	RPL37	Ribosomal protein L37 OS=Chlamydomonas reinhardtii OX=3055 GN=RPL37 PE=3 SV=1	-0.174766	-0.164822	0.0946196	0.101377	0.190336	-0.389593	0.000672531	0.278708	0.479115	0.0880765	-0.376824	0.0340778	0.123765	0.250856	0.123082	-0.228302	0.0330787	-0.185328	-0.305459	0.129438	0.294713	0.630295	0.306583	0.0754006	-0.0707714	-0.242569	-0.698482	-0.0795196	-0.36838	0.0652896	-0.442359	0.514016	-0.085402	-0.405237	-0.813637	-0.262855	-0.026455	-0.389004	0.197837	0.0110587	0.100435	0.0130032	-0.338142	0.152928	0.259516	0.166558	0.0206159
Cre06.g257150	RPL37a	Ribosomal protein L37a OS=Chlamydomonas reinhardtii OX=3055 GN=RPL37a PE=3 SV=1	NaN	-0.0952174	0.0646835	0.0182889	-0.000472667	-0.000268417	NaN	0.105209	0.329986	0.225387	-0.41265	-0.175501	0.266321	-0.007286	-0.00559607	0.110784	-0.194315	0.0264168	0.00200399	NaN	0.34666	0.182569	0.303775	0.012445	0.10637	1.25969	-0.519468	0.0262371	0.0422631	-0.0780471	-0.419822	0.0888476	0.00511263	-0.362202	-0.50395	0.357292	-0.0371712	0.0495251	0.325029	-0.301525	0.0535851	0.293014	0.130017	-0.00835594	0.134587	-0.0811236	0.235321
Cre07.g325746	RPL38	60S ribosomal protein L38 OS=Chlamydomonas reinhardtii OX=3055 GN=RPL38 PE=2 SV=1	-0.0105496	-0.515436	0.151199	-0.121745	0.299664	-0.414102	0.181653	0.297484	0.351931	0.136693	-0.456043	0.0588303	-0.0389758	0.419108	-0.142909	-0.286713	0.0645393	0.0803575	0.057707	0.366914	0.606139	0.309557	0.25261	0.113365	0.0237851	0.200995	-1.72759	-0.252465	-0.356988	-0.496311	-0.00646655	0.162188	0.102937	-0.543269	-0.442198	-0.072603	0.158998	0.596014	-0.114982	0.0334574	0.209697	0.486715	-0.847269	-0.0804277	0.207499	-0.160646	0.0620258
Cre09.g397697	RPL4	Ribosomal protein L4 OS=Chlamydomonas reinhardtii OX=3055 GN=RPL4 PE=4 SV=1	-0.298264	-0.074242	0.153151	-0.101124	-0.0390428	0.0181939	0.0120941	0.104197	0.393539	0.238262	-0.200782	0.128568	0.0993532	0.117295	0.103796	0.000709018	-0.0081373	-0.0894884	0.0301953	0.259671	0.106729	0.0755972	0.17446	0.23663	-0.0983279	-0.038502	-0.844156	-0.0767718	-0.0920132	-0.0405828	-0.16578	0.00746364	-0.00726657	-0.253663	-0.389129	0.0968986	0.229089	-0.0755972	-0.0635687	-0.11728	-0.0884853	0.169218	0.276859	0.0836863	-0.0996053	0.111919	0.0703127
Cre14.g621450	RPL5	Ribosomal protein L5 OS=Chlamydomonas reinhardtii OX=3055 GN=RPL5 PE=3 SV=1	-0.150771	-0.00794357	0.0679458	0.0199984	-0.0637995	0.044837	-0.0332649	0.121598	0.481098	0.15852	-0.109706	0.0753475	0.218612	0.0478484	0.270096	-0.0342882	0.329204	-0.1841	-0.00706394	0.30021	0.115042	0.155526	0.235517	0.190444	-0.119923	-0.135315	-0.799185	-0.146951	-0.175534	-0.0651427	-0.222385	-0.0010083	-0.0245422	-0.342841	-0.247141	0.103507	0.17178	-0.0824422	0.0772231	-0.218911	-0.00556438	0.300261	0.107892	-0.00912618	-0.120876	0.128084	0.0145467
Cre01.g011000	RPL6	Ribosomal protein L6 OS=Chlamydomonas reinhardtii OX=3055 GN=RPL6 PE=4 SV=1	-0.161888	-0.0789049	-0.006163	-0.0108697	0.006163	0.13239	-0.0517016	0.209656	0.616309	0.178363	-0.14087	0.0252443	-0.0603046	0.0633407	-0.137481	-0.200349	-0.214277	-0.132932	0.11449	0.250467	-0.0640718	0.070028	0.235922	0.294735	-0.0839087	-0.00275495	-1.34353	-0.10593	-0.142149	-0.111923	0.0972509	0.0879886	-0.0918075	-0.229852	-0.379699	0.140266	-0.0109492	0.0109715	-0.1058	-0.136291	0.0286515	-0.0365306	0.373434	0.139892	-0.0165302	0.0218016	-0.0201042
Cre12.g494050	RPL9	Ribosomal protein L9 OS=Chlamydomonas reinhardtii OX=3055 GN=RPL9 PE=4 SV=1	-0.172055	-0.0480527	-0.0151141	0.108643	-0.0543047	0.0832181	0.000271294	0.144264	0.271726	0.195077	-0.136408	0.0558059	0.297081	0.305909	0.159098	-0.0338109	0.0273248	-0.16763	0.0411277	0.279015	-0.00150928	0.0349547	0.168821	0.15657	-0.0579845	-0.311721	-0.980125	-0.0149884	-0.0319289	-0.0154625	-0.286289	0.0979689	-0.00623342	-0.22924	-0.372236	0.155178	0.242252	-0.0398214	0.208067	-0.154217	-0.0544032	-0.271795	0.160257	0.133854	-0.0135904	0.0680209	0.0275296
Cre06.g275650	RPN3	26S proteasome regulatory subunit OS=Chlamydomonas reinhardtii OX=3055 GN=RPN3 PE=4 SV=1	0.101528	-0.13232	0.0940895	-0.0489228	-0.0620803	-0.0870906	-0.0130414	-0.0470702	-0.0646212	0.0798179	-0.00228548	-0.00661866	-0.0384607	-0.224401	0.0262339	0.135218	-0.0233099	-0.001136	0.198837	0.000830385	0.086864	-0.292202	-0.0423888	-0.0239917	-0.0117845	0.0226727	0.610794	-0.00624276	0.0233099	0.168891	0.0940866	-0.147468	-0.0113681	0.14526	0.0809586	-0.00519668	-0.0962626	0.03621	0.120818	-0.0229242	-0.0318223	0.14451	0.374266	0.365638	-0.050464	0.0643755	0.00580938
Cre02.g097650	RPN6	26S proteasome regulatory subunit OS=Chlamydomonas reinhardtii OX=3055 GN=RPN6 PE=4 SV=1	0.065288	-0.00878095	0.00981237	-0.026868	-0.033619	-0.0259234	0.0115919	0.0175538	0.40969	0.0850981	-0.221268	-0.193437	-0.0321006	-0.106981	0.00196424	-0.0349553	0.196331	0.113087	0.0412458	-0.118139	-0.0348307	-0.149151	-0.138424	-0.144703	-0.0590373	-0.00574713	0.623752	0.0374107	-0.0372887	0.353439	0.116181	-0.106589	0.00476404	0.161373	-0.0739859	-0.156006	-0.0217453	-0.0432084	-0.068456	-0.00299722	-0.147006	0.215927	0.394936	0.420402	0.0356869	-0.052527	0.10917
Cre06.g278256	RPN8	26S proteasome regulatory subunit OS=Chlamydomonas reinhardtii OX=3055 GN=RPN8 PE=4 SV=1	0.000802732	-0.164979	-0.00424483	-0.0441232	-0.0642524	0.0216302	-0.10605	0.00483913	0.0843188	-0.167089	0.0504655	-0.0698415	0.0375186	-0.110917	-0.0248185	0.054648	0.177279	0.0485094	0.0819929	0.0375201	-0.0132153	0.0207809	0.0135327	-0.078707	0.030188	-0.284828	0.124427	0.1335	-0.20225	0.194107	-0.128285	0.016736	-0.0699356	0.302129	0.112815	-0.131657	-0.0705834	-0.0496989	0.0132153	-0.0883528	-0.139863	-0.233733	0.211008	0.367683	-0.170379	0.00483565	-0.0291431
Cre17.g734516	RPN9	26S proteasome regulatory subunit OS=Chlamydomonas reinhardtii OX=3055 GN=RPN9 PE=4 SV=1	0.108671	-0.0947732	-0.0570491	-0.00331546	-0.08495	-0.0492584	-0.0256382	0.0447041	-0.0294376	0.133349	-0.00156391	-0.149037	0.0238279	-0.0263591	-0.0367998	0.000658724	0.471942	0.140968	0.0296794	0.135802	0.00196847	0.0359511	-0.029535	-0.200423	0.0452127	-0.0179253	0.590742	-0.0792449	0.108582	0.304248	-0.106943	-0.0411508	-0.118818	0.243988	0.110715	-0.271058	-0.129749	-0.141539	0.0178229	-0.0607844	-0.0378216	0.198741	0.347563	0.328084	-0.00191217	0.0621932	0.0446072
Cre12.g520500	RPP0	60S acidic ribosomal protein P0 OS=Chlamydomonas reinhardtii OX=3055 GN=RPP0 PE=3 SV=1	-0.242583	-0.0974569	0.0440174	-0.0630582	-0.0600224	0.0695821	-0.00253115	0.159053	0.533977	0.141222	-0.290961	0.0533027	0.0809775	0.12284	0.00828719	-0.0346949	-0.0827011	-0.124408	0.0801505	0.29062	0.0362316	0.0394091	0.268348	0.155249	-0.0275711	-0.0850798	-1.01084	-0.0914184	-0.131164	-0.0483956	0.0203328	-0.00313158	-0.0929282	-0.0832959	-0.319388	0.148002	0.193627	-0.0456381	-0.119361	-0.160659	0.0114478	-0.00987106	0.36101	0.105749	-0.163465	0.0571074	-0.0634125
Cre17.g738300	RPP1	Acidic ribosomal protein P1 OS=Chlamydomonas reinhardtii OX=3055 GN=RPP1 PE=3 SV=1	0.0969597	-0.625833	-0.051769	-0.00552092	0.366878	-0.299207	NaN	NaN	NaN	NaN	NaN	NaN	0.0797184	0.615691	NaN	-1.0082	-0.0485247	-0.062213	-0.0396835	-0.00155522	0.452492	0.698907	0.430064	-0.0235468	NaN	NaN	NaN	NaN	-0.616149	-0.413107	0.061063	0.836806	NaN	NaN	-0.285895	0.127138	-0.359535	0.264445	0.159034	0.0181185	0.182986	NaN	-0.433357	0.0427988	NaN	0.0799099	-0.253101
Cre02.g143050	RPP2	Acidic ribosomal protein P2 OS=Chlamydomonas reinhardtii OX=3055 GN=RPP2 PE=3 SV=1	-0.0599909	-0.29057	-0.31914	-0.0808505	-0.00421743	-0.485392	0.292813	0.0547783	0.632293	0.479061	-0.654512	0.0314496	0.142836	0.813672	-0.500242	-0.231437	-0.196275	0.258738	0.362498	0.388112	-0.279868	0.419031	0.340079	-0.265805	0.269522	-0.187966	-1.54799	-0.239903	-0.133565	-0.62127	-0.57324	0.179508	0.148432	-0.576963	-0.0963812	0.0158978	-0.805895	0.723318	0.337275	0.136665	0.198881	0.247118	-0.311315	-0.218691	1.01814	0.262402	0.00742914
Cre03.g195650	RPS10	Ribosomal protein S10 OS=Chlamydomonas reinhardtii OX=3055 GN=RPS10 PE=4 SV=1	-0.112117	-0.295252	0.00548952	0.0902707	-0.030735	-0.387789	0.102829	0.0731623	0.425955	0.241938	-0.359914	-0.086623	0.21258	0.498031	-0.188327	-1.00715	-0.291642	-0.0258082	0.0760606	0.335691	0.0249568	0.637734	0.0545539	-0.0788064	-0.258834	-0.375831	NaN	0.00511793	-0.261138	-0.175296	-0.289251	0.162414	-0.434043	-0.60038	-0.234082	0.134816	-0.528458	-0.199046	0.19618	0.0194949	0.270235	0.0291982	-0.738735	-0.0194949	0.57939	0.045037	-0.0812331
Cre12.g514500	RPS11	Ribosomal protein S11 OS=Chlamydomonas reinhardtii OX=3055 GN=RPS11 PE=3 SV=1	-0.0973763	-0.163355	0.0812544	-0.0753132	-0.0445813	0.0363352	-0.121715	0.187237	0.590282	0.0354679	-0.177634	0.0443238	0.231074	0.219203	0.21758	-0.233971	0.21326	-0.102587	0.0197531	0.314383	0.0839205	0.106372	0.205554	0.18238	-0.0773105	-0.360712	-0.901943	-0.100099	-0.257215	-0.127575	-0.23166	0.0371811	-0.32286	-0.263319	-0.447826	0.0394505	0.242488	-0.106372	0.0568271	-0.168356	0.0633673	0.108576	0.051178	0.152087	0.00273449	0.127744	-0.0410182
Cre04.g214503	RPS12	40S ribosomal protein S12 OS=Chlamydomonas reinhardtii OX=3055 GN=RPS12 PE=3 SV=1	NaN	-0.0955186	0.0111555	0.201255	0.189599	-0.469799	NaN	0.0791759	NaN	0.24694	-0.190092	NaN	0.150114	0.546046	0.722906	-0.0585637	0.196592	-0.0428066	0.243552	NaN	0.412466	0.549942	0.109523	0.0388401	0.0170306	-0.0338895	-0.337803	0.0128621	-0.0867994	-0.705919	-0.895579	0.552283	NaN	NaN	-0.619536	0.138541	-0.000415286	-0.0273218	0.781112	-0.0240219	-0.131793	0.191283	-0.758744	0.0305315	0.054998	0.420871	0.0339683
Cre07.g331900	RPS13	Ribosomal protein S13 OS=Chlamydomonas reinhardtii OX=3055 GN=RPS13 PE=3 SV=1	-0.343704	-0.196759	0.00577894	-0.0083619	0.0589992	-0.18332	0.203157	0.129448	0.817718	0.199665	-0.620119	-0.181075	-0.00577894	0.406824	-0.327352	-0.238427	-0.0216587	0.141015	0.0327282	0.399174	0.337823	0.317358	0.292539	-0.0244409	-0.00358133	-0.0586468	-0.894518	0.0173014	-0.176677	-0.286546	-0.196405	0.22192	-0.151423	-0.463367	-0.37666	-0.0803534	-0.157099	-0.149563	0.0762288	0.0577366	0.268522	-0.0619165	-0.451468	-0.107573	0.180126	0.0102385	-0.0476545
Cre11.g480150	RPS14	Ribosomal protein S14 OS=Chlamydomonas reinhardtii OX=3055 GN=RPS14 PE=3 SV=1	-0.296597	-0.135373	0.0214585	-0.0491075	0.121976	-0.312352	-0.00250536	0.0838232	0.655958	0.179716	-0.271666	0.137913	0.110849	0.189005	0.215631	-0.243197	0.0527455	-0.120106	0.0192836	0.295481	0.322962	0.403061	0.121412	0.273163	-0.165148	-0.103824	-1.18171	-0.0930495	-0.206183	-0.234402	-0.647514	0.405784	-0.11123	-0.588777	-0.260232	0.158392	0.145246	-0.382994	0.139923	-0.0259467	0.145065	0.266866	-0.319807	0.0259467	0.0402041	0.125566	0.104132
Cre06.g264300	RPS15	Ribosomal protein S15 OS=Chlamydomonas reinhardtii OX=3055 GN=RPS15 PE=3 SV=1	0.122659	0.807581	0.634021	0.172996	0.0576638	-0.357043	0.410468	0.771213	0.537171	0.164662	-0.292646	-0.258828	0.0338329	0.149346	-0.478794	-0.241874	-0.0227148	-0.0307391	NaN	0.0195621	0.505126	0.433433	NaN	0.265998	0.0041935	-0.0892355	-0.848215	-0.538594	0.0179077	-0.0334759	-0.254888	0.170474	-0.248134	-0.602753	-0.676372	0.0334759	-0.0251199	-0.209477	0.325585	0.13927	0.0647709	0.522699	-0.677418	-0.14521	0.223228	0.101026	0.0504035
Cre05.g234637	RPS15a	Ribosomal protein S15a OS=Chlamydomonas reinhardtii OX=3055 GN=RPS15a PE=3 SV=1	-0.2526	-0.198507	0.0266157	-0.0430176	-0.147846	0.00245511	0.00349215	0.0382735	0.416126	0.154479	-0.0687122	0.066485	0.245721	0.259763	0.479036	-0.0402687	-0.0853178	-0.088601	-0.0357842	0.305549	-0.00241462	-0.0253905	0.119053	0.129858	-0.166641	-0.286085	-1.02095	-0.207735	-0.0309558	-0.121071	-0.206626	-0.14319	-0.183942	-0.633962	-0.449195	-0.0017198	0.161677	-0.0131757	0.0457159	-0.154449	0.009761	-0.0904764	0.307267	0.117529	-0.052922	0.267885	0.0297666
Cre13.g573351	RPS16	Ribosomal protein S16 OS=Chlamydomonas reinhardtii OX=3055 GN=RPS16 PE=3 SV=1	-0.238984	-0.195946	0.0242154	-0.141085	-0.0665081	0.0572548	0.122079	0.106696	0.4616	0.190166	-0.227703	0.0564973	0.0273856	0.105814	-0.220514	-0.170141	-0.238761	-0.0451403	0.0847914	0.265215	0.0942407	-0.026692	0.258581	0.224329	-0.142466	0.0859758	-1.35673	-0.110562	-0.118807	-0.0324121	-0.0227285	0.00959048	-0.128889	-0.536198	-0.4864	-0.0029656	0.176252	-0.0560392	-0.0281103	-0.0903754	0.142262	0.146525	0.359199	0.026692	0.101901	0.0364983	-0.0203152
Cre12.g498250	RPS17	Ribosomal protein S17 OS=Chlamydomonas reinhardtii OX=3055 GN=RPS17 PE=3 SV=1	-0.337227	-0.232882	0.112508	0.381386	-0.0680694	-0.183677	0.0793431	0.0311116	0.319339	0.267566	-0.138119	0.0734688	0.164239	0.397794	0.12333	-0.21497	0.0844011	-0.150608	-0.241623	0.248791	0.212448	0.272325	0.15823	0.18325	-0.185832	-0.255109	-1.54278	-0.0621371	-0.0514344	-0.312645	-0.582089	0.113184	-0.2142	-0.8265	-0.46407	0.115602	0.0638044	-0.405163	0.117205	-0.157294	0.0319086	0.0963994	-0.259184	-0.0899914	0.127094	0.366813	-0.0809655
Cre06.g272950	RPS18	Ribosomal protein S18 OS=Chlamydomonas reinhardtii OX=3055 GN=RPS18 PE=3 SV=1	-0.267481	-0.255957	0.0565288	-0.0847429	0.129982	-0.311762	0.252217	0.00859968	0.743952	0.261192	-0.27177	0.184072	0.0294748	0.294244	-0.106851	-0.126654	0.0305612	0.0224635	-0.0454407	0.3556	0.428598	0.336688	0.164367	0.0561801	-0.0468965	0.0460839	-1.27382	-0.255956	-0.25217	-0.237846	-0.389077	0.190838	0.00604924	-0.501321	-0.639415	0.0864156	0.206795	-0.352818	0.340939	0.0908133	0.153987	0.278983	-0.538568	0.00183601	0.18406	0.258	0.0543492
Cre02.g106600	RPS19	Ribosomal protein S19 OS=Chlamydomonas reinhardtii OX=3055 GN=RPS19 PE=4 SV=1	-0.0992228	-0.251831	0.0362712	-0.0352507	0.106778	-0.0973599	0.0224524	0.113007	0.528513	0.0838595	-0.35969	0.0220581	-0.0102881	0.355131	-0.475712	-0.274089	0.0644793	-0.0319819	-0.0466908	0.297202	0.33338	0.292604	0.316975	0.121485	-0.260101	-0.042382	-1.29682	-0.292304	-0.104815	-0.00672171	-0.313136	0.206922	-0.226838	-0.714544	-0.343426	0.00672171	-0.0304689	0.0350259	0.034824	-0.0350259	0.275045	0.215655	-0.410231	-0.157616	0.234735	0.179045	-0.0570769
Cre01.g017300	RPS21	40S ribosomal protein S21 OS=Chlamydomonas reinhardtii OX=3055 GN=RPS21 PE=3 SV=1	-0.20388	-0.411988	NaN	0.0817816	NaN	NaN	0.0608756	-0.080318	0.195933	0.566068	-0.554134	0.0895777	NaN	0.37143	0.428051	-0.337458	NaN	NaN	-0.538833	0.357125	NaN	NaN	0.0968821	0.128958	-0.534732	-0.0593108	NaN	-0.404304	NaN	NaN	NaN	NaN	NaN	-0.773079	NaN	NaN	NaN	NaN	NaN	NaN	0.22428	0.0853634	NaN	NaN	-0.0677867	0.28595	0.0966144
Cre12.g504200	RPS23	Ribosomal protein S23 OS=Chlamydomonas reinhardtii OX=3055 GN=RPS23 PE=3 SV=1	-0.106316	-0.219838	-0.0113167	-0.0533908	0.0440544	-0.0142768	-0.0226983	0.193392	0.713915	0.161636	-0.14639	-0.0499199	0.308831	0.0253414	0.262273	-0.281851	0.0139581	-0.172991	-0.0201665	0.0888249	0.22482	0.0676516	0.214703	0.385512	-0.0942189	-0.392962	-1.04756	-0.0756167	0.0744789	-0.112088	0.083916	0.168804	-0.305699	-0.566947	-0.455313	0.0284324	0.0764216	-0.00456957	0.00575896	-0.0070954	0.0188149	0.181712	0.183614	0.0418091	0.0420896	0.179555	-0.0402585
[truncated: 3,509 more rows]
[truncated: 157 more columns]
